# Supplementary material for: Genetics of cocaine and methamphetamine consumption and preference in Drosophila melanogaster
Source: PLoS Genet. 2019 May 20;15(5):e1007834. doi: 10.1371/journal.pgen.1007834 (PMC6527214; doi:10.1371/journal.pgen.1007834)
Supplement: S1 Table — (A) Cocaine experiment. (B) Methamphetamine experiment. F: female; M: male. (XLSX) [file pgen.1007834.s001.xlsx]

## Sheet: A. Cocaine, Sucrose
Solution	Sex	DGRP Line	Replicate	Consumption	Exposure
Cocaine	F	41	1	34.6	1
Cocaine	F	41	2	23.6	1
Cocaine	F	41	3	22.6	1
Cocaine	F	41	4	38.6	1
Cocaine	F	41	5	11.6	1
Cocaine	F	41	6	37.6	1
Cocaine	F	41	7	54.6	1
Cocaine	F	41	8	13.6	1
Cocaine	F	41	9	59.6	1
Cocaine	F	41	10	81.6	1
Cocaine	F	41	1	73.2	2
Cocaine	F	41	2	44.2	2
Cocaine	F	41	3	62.2	2
Cocaine	F	41	4	54.2	2
Cocaine	F	41	5	50.2	2
Cocaine	F	41	6	50.2	2
Cocaine	F	41	7	40.2	2
Cocaine	F	41	8	49.2	2
Cocaine	F	41	9	68.2	2
Cocaine	F	41	10	30.2	2
Cocaine	F	41	1	33.8	3
Cocaine	F	41	2	10.8	3
Cocaine	F	41	3	27.8	3
Cocaine	F	41	4	46.8	3
Cocaine	F	41	5	29.8	3
Cocaine	F	41	6	32	3
Cocaine	F	41	7	19	3
Cocaine	F	41	8	25	3
Cocaine	F	41	9	29	3
Cocaine	F	41	10	19	3
Cocaine	M	41	1	28.6	1
Cocaine	M	41	2	31.6	1
Cocaine	M	41	3	51.6	1
Cocaine	M	41	4	22.6	1
Cocaine	M	41	5	4.6	1
Cocaine	M	41	6	40.6	1
Cocaine	M	41	7	50.6	1
Cocaine	M	41	8	33.6	1
Cocaine	M	41	9	39.6	1
Cocaine	M	41	10	62.6	1
Cocaine	M	41	1	29.2	2
Cocaine	M	41	2	43.2	2
Cocaine	M	41	3	29.2	2
Cocaine	M	41	4	34.2	2
Cocaine	M	41	5	10.2	2
Cocaine	M	41	6	38.2	2
Cocaine	M	41	7	46.2	2
Cocaine	M	41	8	29.2	2
Cocaine	M	41	9	25.2	2
Cocaine	M	41	10	41.2	2
Cocaine	M	41	1	25.8	3
Cocaine	M	41	2	14.8	3
Cocaine	M	41	3	14.8	3
Cocaine	M	41	4	32.8	3
Cocaine	M	41	5	2.8	3
Cocaine	M	41	6	22	3
Cocaine	M	41	7	44	3
Cocaine	M	41	8	19	3
Cocaine	M	41	9	31	3
Cocaine	M	41	10	32	3
Sucrose	F	41	1	50	1
Sucrose	F	41	2	59	1
Sucrose	F	41	3	55	1
Sucrose	F	41	4	44	1
Sucrose	F	41	5	27	1
Sucrose	F	41	6	79.8	1
Sucrose	F	41	7	84.8	1
Sucrose	F	41	8	85.8	1
Sucrose	F	41	9	65.8	1
Sucrose	F	41	10	81.8	1
Sucrose	F	41	1	76.8	2
Sucrose	F	41	2	36.8	2
Sucrose	F	41	3	26.8	2
Sucrose	F	41	4	25.8	2
Sucrose	F	41	5	22.8	2
Sucrose	F	41	6	89	2
Sucrose	F	41	7	86	2
Sucrose	F	41	8	68	2
Sucrose	F	41	9	81	2
Sucrose	F	41	10	47	2
Sucrose	F	41	1	50.8	3
Sucrose	F	41	2	49.8	3
Sucrose	F	41	3	50.8	3
Sucrose	F	41	4	23.8	3
Sucrose	F	41	5	52.8	3
Sucrose	F	41	6	29.8	3
Sucrose	F	41	7	62.8	3
Sucrose	F	41	8	91.8	3
Sucrose	F	41	9	47.8	3
Sucrose	F	41	10	19.8	3
Sucrose	M	41	1	47	1
Sucrose	M	41	2	34	1
Sucrose	M	41	3	43	1
Sucrose	M	41	4	33	1
Sucrose	M	41	5	17	1
Sucrose	M	41	6	51.8	1
Sucrose	M	41	7	51.8	1
Sucrose	M	41	8	54.8	1
Sucrose	M	41	9	44.8	1
Sucrose	M	41	10	76.8	1
Sucrose	M	41	1	40.8	2
Sucrose	M	41	2	34.8	2
Sucrose	M	41	3	44.8	2
Sucrose	M	41	4	31.8	2
Sucrose	M	41	5	10.8	2
Sucrose	M	41	6	47	2
Sucrose	M	41	7	19	2
Sucrose	M	41	8	42	2
Sucrose	M	41	9	29	2
Sucrose	M	41	10	70	2
Sucrose	M	41	1	26.8	3
Sucrose	M	41	2	26.8	3
Sucrose	M	41	3	49.8	3
Sucrose	M	41	4	22.8	3
Sucrose	M	41	5	13.8	3
Sucrose	M	41	6	48.8	3
Sucrose	M	41	7	22.8	3
Sucrose	M	41	8	39.8	3
Sucrose	M	41	9	27.8	3
Sucrose	M	41	10	42.8	3
Cocaine	F	42	1	52.2	1
Cocaine	F	42	2	32.2	1
Cocaine	F	42	3	22.2	1
Cocaine	F	42	4	49.2	1
Cocaine	F	42	5	69.2	1
Cocaine	F	42	6	60.2	1
Cocaine	F	42	7	52.2	1
Cocaine	F	42	8	65.2	1
Cocaine	F	42	9	34.2	1
Cocaine	F	42	10	59.2	1
Cocaine	F	42	1	60	2
Cocaine	F	42	2	48	2
Cocaine	F	42	3	33	2
Cocaine	F	42	4	82	2
Cocaine	F	42	5	89	2
Cocaine	F	42	6	53.6	2
Cocaine	F	42	7	106.6	2
Cocaine	F	42	8	67.6	2
Cocaine	F	42	9	72.6	2
Cocaine	F	42	10	56.6	2
Cocaine	F	42	1	33.8	3
Cocaine	F	42	2	27.8	3
Cocaine	F	42	3	54.8	3
Cocaine	F	42	4	40.8	3
Cocaine	F	42	5	93.8	3
Cocaine	F	42	6	78	3
Cocaine	F	42	7	52	3
Cocaine	F	42	8	53	3
Cocaine	F	42	9	60	3
Cocaine	F	42	10	89	3
Cocaine	M	42	1	34.2	1
Cocaine	M	42	2	26.2	1
Cocaine	M	42	3	31.2	1
Cocaine	M	42	4	36.2	1
Cocaine	M	42	5	31.2	1
Cocaine	M	42	6	85.2	1
Cocaine	M	42	7	93.2	1
Cocaine	M	42	8	60.2	1
Cocaine	M	42	9	54.2	1
Cocaine	M	42	10	63.2	1
Cocaine	M	42	1	22	2
Cocaine	M	42	2	24	2
Cocaine	M	42	3	32	2
Cocaine	M	42	4	62	2
Cocaine	M	42	5	53	2
Cocaine	M	42	6	47.6	2
Cocaine	M	42	7	58.6	2
Cocaine	M	42	8	76.6	2
Cocaine	M	42	9	63.6	2
Cocaine	M	42	10	49.6	2
Cocaine	M	42	1	29.8	3
Cocaine	M	42	2	19.8	3
Cocaine	M	42	3	24.8	3
Cocaine	M	42	4	75.8	3
Cocaine	M	42	5	50.8	3
Cocaine	M	42	6	73	3
Cocaine	M	42	7	71	3
Cocaine	M	42	8	84	3
Cocaine	M	42	9	39	3
Cocaine	M	42	10	58	3
Sucrose	F	42	1	31.8	1
Sucrose	F	42	2	65.8	1
Sucrose	F	42	3	12.8	1
Sucrose	F	42	4	51.8	1
Sucrose	F	42	5	42.8	1
Sucrose	F	42	6	32	1
Sucrose	F	42	7	62	1
Sucrose	F	42	8	38	1
Sucrose	F	42	9	55	1
Sucrose	F	42	10	34	1
Sucrose	F	42	1	48.2	2
Sucrose	F	42	2	74.2	2
Sucrose	F	42	3	30.2	2
Sucrose	F	42	4	47.2	2
Sucrose	F	42	5	53.2	2
Sucrose	F	42	6	63.8	2
Sucrose	F	42	7	59.8	2
Sucrose	F	42	8	72.8	2
Sucrose	F	42	9	63.8	2
Sucrose	F	42	10	61.8	2
Sucrose	F	42	1	59.4	3
Sucrose	F	42	2	75.4	3
Sucrose	F	42	3	44.4	3
Sucrose	F	42	4	88.4	3
Sucrose	F	42	5	63.4	3
Sucrose	F	42	6	53.6	3
Sucrose	F	42	7	86.6	3
Sucrose	F	42	8	61.6	3
Sucrose	F	42	9	55.6	3
Sucrose	F	42	10	23.6	3
Sucrose	M	42	1	45.8	1
Sucrose	M	42	2	29.8	1
Sucrose	M	42	3	35.8	1
Sucrose	M	42	4	55.8	1
Sucrose	M	42	5	35.8	1
Sucrose	M	42	6	36	1
Sucrose	M	42	7	34	1
Sucrose	M	42	8	46	1
Sucrose	M	42	9	37	1
Sucrose	M	42	10	51	1
Sucrose	M	42	1	29.2	2
Sucrose	M	42	2	31.2	2
Sucrose	M	42	3	32.2	2
Sucrose	M	42	4	18.2	2
Sucrose	M	42	5	42.2	2
Sucrose	M	42	6	83.8	2
Sucrose	M	42	7	70.8	2
Sucrose	M	42	8	73.8	2
Sucrose	M	42	9	47.8	2
Sucrose	M	42	10	70.8	2
Sucrose	M	42	1	38.4	3
Sucrose	M	42	2	46.4	3
Sucrose	M	42	3	62.4	3
Sucrose	M	42	4	42.4	3
Sucrose	M	42	5	63.4	3
Sucrose	M	42	6	38.6	3
Sucrose	M	42	7	33.6	3
Sucrose	M	42	8	13.6	3
Sucrose	M	42	9	53.6	3
Sucrose	M	42	10	40.6	3
Cocaine	F	45	1	42.6	1
Cocaine	F	45	2	82.6	1
Cocaine	F	45	3	64.6	1
Cocaine	F	45	4	48.6	1
Cocaine	F	45	5	111.6	1
Cocaine	F	45	6	38.2	1
Cocaine	F	45	7	35.2	1
Cocaine	F	45	8	29.2	1
Cocaine	F	45	9	27.2	1
Cocaine	F	45	10	61.2	1
Cocaine	F	45	1	58	2
Cocaine	F	45	2	53	2
Cocaine	F	45	3	74	2
Cocaine	F	45	4	96	2
Cocaine	F	45	5	66	2
Cocaine	F	45	6	34.6	2
Cocaine	F	45	7	91.6	2
Cocaine	F	45	8	64.6	2
Cocaine	F	45	9	32.6	2
Cocaine	F	45	10	39.6	2
Cocaine	F	45	1	45.4	3
Cocaine	F	45	2	51.4	3
Cocaine	F	45	3	44.4	3
Cocaine	F	45	4	41.4	3
Cocaine	F	45	5	28.4	3
Cocaine	F	45	6	32.2	3
Cocaine	F	45	7	46.2	3
Cocaine	F	45	8	43.2	3
Cocaine	F	45	9	40.2	3
Cocaine	F	45	10	40.2	3
Cocaine	M	45	1	5.6	1
Cocaine	M	45	2	21.6	1
Cocaine	M	45	3	68.6	1
Cocaine	M	45	4	52.6	1
Cocaine	M	45	5	56.6	1
Cocaine	M	45	6	30.2	1
Cocaine	M	45	7	22.2	1
Cocaine	M	45	8	29.2	1
Cocaine	M	45	9	53.2	1
Cocaine	M	45	10	31.2	1
Cocaine	M	45	1	51	2
Cocaine	M	45	2	30	2
Cocaine	M	45	3	49	2
Cocaine	M	45	4	47	2
Cocaine	M	45	5	37	2
Cocaine	M	45	6	28.6	2
Cocaine	M	45	7	16.6	2
Cocaine	M	45	8	21.6	2
Cocaine	M	45	9	28.6	2
Cocaine	M	45	10	37.6	2
Cocaine	M	45	1	13.4	3
Cocaine	M	45	2	23.4	3
Cocaine	M	45	3	13.4	3
Cocaine	M	45	4	16.4	3
Cocaine	M	45	5	20.4	3
Cocaine	M	45	6	33.2	3
Cocaine	M	45	7	24.2	3
Cocaine	M	45	8	31.2	3
Cocaine	M	45	9	51.2	3
Cocaine	M	45	10	27.2	3
Sucrose	F	45	1	12.4	1
Sucrose	F	45	2	4.4	1
Sucrose	F	45	3	5.4	1
Sucrose	F	45	4	0	1
Sucrose	F	45	5	0	1
Sucrose	F	45	6	20.4	1
Sucrose	F	45	7	79.4	1
Sucrose	F	45	8	60.4	1
Sucrose	F	45	9	66.4	1
Sucrose	F	45	10	43.4	1
Sucrose	F	45	1	30	2
Sucrose	F	45	2	46	2
Sucrose	F	45	3	91	2
Sucrose	F	45	4	45	2
Sucrose	F	45	5	98	2
Sucrose	F	45	6	48.8	2
Sucrose	F	45	7	50.8	2
Sucrose	F	45	8	69.8	2
Sucrose	F	45	9	33.8	2
Sucrose	F	45	10	42.8	2
Sucrose	F	45	1	47	3
Sucrose	F	45	2	50	3
Sucrose	F	45	3	60	3
Sucrose	F	45	4	96	3
Sucrose	F	45	5	62	3
Sucrose	F	45	6	60	3
Sucrose	F	45	7	89	3
Sucrose	F	45	8	67	3
Sucrose	F	45	9	36	3
Sucrose	F	45	10	50	3
Sucrose	M	45	1	33.4	1
Sucrose	M	45	2	46.4	1
Sucrose	M	45	3	20.4	1
Sucrose	M	45	4	17.4	1
Sucrose	M	45	5	4.4	1
Sucrose	M	45	6	36.4	1
Sucrose	M	45	7	69.4	1
Sucrose	M	45	8	26.4	1
Sucrose	M	45	9	36.4	1
Sucrose	M	45	10	41.4	1
Sucrose	M	45	1	22	2
Sucrose	M	45	2	8	2
Sucrose	M	45	3	11	2
Sucrose	M	45	4	16	2
Sucrose	M	45	5	16	2
Sucrose	M	45	6	32.8	2
Sucrose	M	45	7	42.8	2
Sucrose	M	45	8	34.8	2
Sucrose	M	45	9	45.8	2
Sucrose	M	45	10	22.8	2
Sucrose	M	45	1	22	3
Sucrose	M	45	2	42	3
Sucrose	M	45	3	28	3
Sucrose	M	45	4	14	3
Sucrose	M	45	5	20	3
Sucrose	M	45	6	28	3
Sucrose	M	45	7	34	3
Sucrose	M	45	8	26	3
Sucrose	M	45	9	16	3
Sucrose	M	45	10	79	3
Cocaine	F	57	1	47.2	1
Cocaine	F	57	2	34.2	1
Cocaine	F	57	3	34.2	1
Cocaine	F	57	4	37.2	1
Cocaine	F	57	5	48.2	1
Cocaine	F	57	6	57.2	1
Cocaine	F	57	7	31.2	1
Cocaine	F	57	8	18.2	1
Cocaine	F	57	9	52.2	1
Cocaine	F	57	10	47.2	1
Cocaine	F	57	1	64	2
Cocaine	F	57	2	62	2
Cocaine	F	57	3	49	2
Cocaine	F	57	4	22	2
Cocaine	F	57	5	60	2
Cocaine	F	57	6	66.6	2
Cocaine	F	57	7	37.6	2
Cocaine	F	57	8	65.6	2
Cocaine	F	57	9	65.6	2
Cocaine	F	57	10	65.6	2
Cocaine	F	57	1	57.8	3
Cocaine	F	57	2	22.8	3
Cocaine	F	57	3	27.8	3
Cocaine	F	57	4	19.8	3
Cocaine	F	57	5	34.8	3
Cocaine	F	57	6	64	3
Cocaine	F	57	7	41	3
Cocaine	F	57	8	50	3
Cocaine	F	57	9	39	3
Cocaine	F	57	10	55	3
Cocaine	M	57	1	39.2	1
Cocaine	M	57	2	33.2	1
Cocaine	M	57	3	36.2	1
Cocaine	M	57	4	17.2	1
Cocaine	M	57	5	28.2	1
Cocaine	M	57	6	24.2	1
Cocaine	M	57	7	29.2	1
Cocaine	M	57	8	37.2	1
Cocaine	M	57	9	33.2	1
Cocaine	M	57	10	36.2	1
Cocaine	M	57	1	35	2
Cocaine	M	57	2	34	2
Cocaine	M	57	3	65	2
Cocaine	M	57	4	14	2
Cocaine	M	57	5	13	2
Cocaine	M	57	6	33.6	2
Cocaine	M	57	7	39.6	2
Cocaine	M	57	8	34.6	2
Cocaine	M	57	9	32.6	2
Cocaine	M	57	10	53.6	2
Cocaine	M	57	1	44.8	3
Cocaine	M	57	2	11.8	3
Cocaine	M	57	3	19.8	3
Cocaine	M	57	4	7.8	3
Cocaine	M	57	5	13.8	3
Cocaine	M	57	6	20	3
Cocaine	M	57	7	25	3
Cocaine	M	57	8	32	3
Cocaine	M	57	9	23	3
Cocaine	M	57	10	23	3
Sucrose	F	57	1	37.8	1
Sucrose	F	57	2	30.8	1
Sucrose	F	57	3	30.8	1
Sucrose	F	57	4	29.8	1
Sucrose	F	57	5	76.8	1
Sucrose	F	57	6	51	1
Sucrose	F	57	7	50	1
Sucrose	F	57	8	66	1
Sucrose	F	57	9	36	1
Sucrose	F	57	10	57	1
Sucrose	F	57	1	71.2	2
Sucrose	F	57	2	42.2	2
Sucrose	F	57	3	10.2	2
Sucrose	F	57	4	85.2	2
Sucrose	F	57	5	57.2	2
Sucrose	F	57	6	63.8	2
Sucrose	F	57	7	60.8	2
Sucrose	F	57	8	32.8	2
Sucrose	F	57	9	25.8	2
Sucrose	F	57	10	68.8	2
Sucrose	F	57	1	65.4	3
Sucrose	F	57	2	23.4	3
Sucrose	F	57	3	38.4	3
Sucrose	F	57	4	46.4	3
Sucrose	F	57	5	76.4	3
Sucrose	F	57	6	63.6	3
Sucrose	F	57	7	51.6	3
Sucrose	F	57	8	14.6	3
Sucrose	F	57	9	36.6	3
Sucrose	F	57	10	60.6	3
Sucrose	M	57	1	20.8	1
Sucrose	M	57	2	46.8	1
Sucrose	M	57	3	36.8	1
Sucrose	M	57	4	20.8	1
Sucrose	M	57	5	26.8	1
Sucrose	M	57	6	29	1
Sucrose	M	57	7	34	1
Sucrose	M	57	8	36	1
Sucrose	M	57	9	40	1
Sucrose	M	57	10	31	1
Sucrose	M	57	1	32.2	2
Sucrose	M	57	2	38.2	2
Sucrose	M	57	3	61.2	2
Sucrose	M	57	4	14.2	2
Sucrose	M	57	5	22.2	2
Sucrose	M	57	6	4.8	2
Sucrose	M	57	7	35.8	2
Sucrose	M	57	8	12.8	2
Sucrose	M	57	9	25.8	2
Sucrose	M	57	10	29.8	2
Sucrose	M	57	1	21.4	3
Sucrose	M	57	2	29.4	3
Sucrose	M	57	3	26.4	3
Sucrose	M	57	4	20.4	3
Sucrose	M	57	5	29.4	3
Sucrose	M	57	6	16.6	3
Sucrose	M	57	7	19.6	3
Sucrose	M	57	8	11.6	3
Sucrose	M	57	9	24.6	3
Sucrose	M	57	10	33.6	3
Cocaine	F	59	1	66.6	1
Cocaine	F	59	2	40.6	1
Cocaine	F	59	3	40.6	1
Cocaine	F	59	4	31.6	1
Cocaine	F	59	5	39.6	1
Cocaine	F	59	6	26.2	1
Cocaine	F	59	7	38.2	1
Cocaine	F	59	8	96.2	1
Cocaine	F	59	9	45.2	1
Cocaine	F	59	10	37.2	1
Cocaine	F	59	1	78	2
Cocaine	F	59	2	49	2
Cocaine	F	59	3	50	2
Cocaine	F	59	4	82	2
Cocaine	F	59	5	147	2
Cocaine	F	59	6	29.6	2
Cocaine	F	59	7	85.6	2
Cocaine	F	59	8	65.6	2
Cocaine	F	59	9	42.6	2
Cocaine	F	59	10	36.6	2
Cocaine	F	59	1	49.4	3
Cocaine	F	59	2	14.4	3
Cocaine	F	59	3	57.4	3
Cocaine	F	59	4	20.4	3
Cocaine	F	59	5	86.4	3
Cocaine	F	59	6	51.2	3
Cocaine	F	59	7	107.2	3
Cocaine	F	59	8	116.2	3
Cocaine	F	59	9	66.2	3
Cocaine	F	59	10	35.2	3
Cocaine	M	59	1	13.6	1
Cocaine	M	59	2	18.6	1
Cocaine	M	59	3	19.6	1
Cocaine	M	59	4	30.6	1
Cocaine	M	59	5	26.6	1
Cocaine	M	59	6	45.2	1
Cocaine	M	59	7	29.2	1
Cocaine	M	59	8	21.2	1
Cocaine	M	59	9	29.2	1
Cocaine	M	59	10	36.2	1
Cocaine	M	59	1	37	2
Cocaine	M	59	2	25	2
Cocaine	M	59	3	16	2
Cocaine	M	59	4	18	2
Cocaine	M	59	5	18	2
Cocaine	M	59	6	41.6	2
Cocaine	M	59	7	40.6	2
Cocaine	M	59	8	31.6	2
Cocaine	M	59	9	44.6	2
Cocaine	M	59	10	39.6	2
Cocaine	M	59	1	14.4	3
Cocaine	M	59	2	18.4	3
Cocaine	M	59	3	13.4	3
Cocaine	M	59	4	25.4	3
Cocaine	M	59	5	36.4	3
Cocaine	M	59	6	40.2	3
Cocaine	M	59	7	27.2	3
Cocaine	M	59	8	30.2	3
Cocaine	M	59	9	16.2	3
Cocaine	M	59	10	56.2	3
Sucrose	F	59	1	28.4	1
Sucrose	F	59	2	45.4	1
Sucrose	F	59	3	43.4	1
Sucrose	F	59	4	36.4	1
Sucrose	F	59	5	82.4	1
Sucrose	F	59	6	59.4	1
Sucrose	F	59	7	82.4	1
Sucrose	F	59	8	67.4	1
Sucrose	F	59	9	56.4	1
Sucrose	F	59	10	35.4	1
Sucrose	F	59	1	42	2
Sucrose	F	59	2	94	2
Sucrose	F	59	3	53	2
Sucrose	F	59	4	22	2
Sucrose	F	59	5	29	2
Sucrose	F	59	6	69.8	2
Sucrose	F	59	7	80.8	2
Sucrose	F	59	8	119.8	2
Sucrose	F	59	9	90.8	2
Sucrose	F	59	10	68.8	2
Sucrose	F	59	1	62	3
Sucrose	F	59	2	52	3
Sucrose	F	59	3	22	3
Sucrose	F	59	4	79	3
Sucrose	F	59	5	48	3
Sucrose	F	59	6	42	3
Sucrose	F	59	7	89	3
Sucrose	F	59	8	78	3
Sucrose	F	59	9	40	3
Sucrose	F	59	10	41	3
Sucrose	M	59	1	13.4	1
Sucrose	M	59	2	35.4	1
Sucrose	M	59	3	31.4	1
Sucrose	M	59	4	17.4	1
Sucrose	M	59	5	18.4	1
Sucrose	M	59	6	41.4	1
Sucrose	M	59	7	49.4	1
Sucrose	M	59	8	57.4	1
Sucrose	M	59	9	37.4	1
Sucrose	M	59	10	53.4	1
Sucrose	M	59	1	37	2
Sucrose	M	59	2	47	2
Sucrose	M	59	3	84	2
Sucrose	M	59	4	34	2
Sucrose	M	59	5	34	2
Sucrose	M	59	6	52.8	2
Sucrose	M	59	7	51.8	2
Sucrose	M	59	8	37.8	2
Sucrose	M	59	9	58.8	2
Sucrose	M	59	10	62.8	2
Sucrose	M	59	1	41	3
Sucrose	M	59	2	27	3
Sucrose	M	59	3	46	3
Sucrose	M	59	4	33	3
Sucrose	M	59	5	13	3
Sucrose	M	59	6	36	3
Sucrose	M	59	7	41	3
Sucrose	M	59	8	45	3
Sucrose	M	59	9	25	3
Sucrose	M	59	10	31	3
Cocaine	F	83	1	8.8	1
Cocaine	F	83	2	17.8	1
Cocaine	F	83	3	50.8	1
Cocaine	F	83	4	28.8	1
Cocaine	F	83	5	28.8	1
Cocaine	F	83	6	36.6	1
Cocaine	F	83	7	30.6	1
Cocaine	F	83	8	24.6	1
Cocaine	F	83	9	15.6	1
Cocaine	F	83	10	50.6	1
Cocaine	F	83	1	17.4	2
Cocaine	F	83	2	19.4	2
Cocaine	F	83	3	49.4	2
Cocaine	F	83	4	50.4	2
Cocaine	F	83	5	41.4	2
Cocaine	F	83	6	37.2	2
Cocaine	F	83	7	24.2	2
Cocaine	F	83	8	30.2	2
Cocaine	F	83	9	31.2	2
Cocaine	F	83	10	41.2	2
Cocaine	F	83	1	61	3
Cocaine	F	83	2	53	3
Cocaine	F	83	3	53	3
Cocaine	F	83	4	47	3
Cocaine	F	83	5	68	3
Cocaine	F	83	6	37	3
Cocaine	F	83	7	22	3
Cocaine	F	83	8	16	3
Cocaine	F	83	9	51	3
Cocaine	F	83	10	25	3
Cocaine	M	83	1	32.8	1
Cocaine	M	83	2	30.8	1
Cocaine	M	83	3	35.8	1
Cocaine	M	83	4	42.8	1
Cocaine	M	83	5	23.8	1
Cocaine	M	83	6	18.6	1
Cocaine	M	83	7	12.6	1
Cocaine	M	83	8	14.6	1
Cocaine	M	83	9	32.6	1
Cocaine	M	83	10	21.6	1
Cocaine	M	83	1	18.4	2
Cocaine	M	83	2	18.4	2
Cocaine	M	83	3	34.4	2
Cocaine	M	83	4	23.4	2
Cocaine	M	83	5	22.4	2
Cocaine	M	83	6	27.2	2
Cocaine	M	83	7	25.2	2
Cocaine	M	83	8	19.2	2
Cocaine	M	83	9	20.2	2
Cocaine	M	83	10	26.2	2
Cocaine	M	83	1	49	3
Cocaine	M	83	2	45	3
Cocaine	M	83	3	25	3
Cocaine	M	83	4	46	3
Cocaine	M	83	5	51	3
Cocaine	M	83	6	20	3
Cocaine	M	83	7	19	3
Cocaine	M	83	8	20	3
Cocaine	M	83	9	16	3
Cocaine	M	83	10	17	3
Sucrose	F	83	1	29.8	1
Sucrose	F	83	2	14.8	1
Sucrose	F	83	3	32.8	1
Sucrose	F	83	4	32.8	1
Sucrose	F	83	5	51.8	1
Sucrose	F	83	6	52.8	1
Sucrose	F	83	7	45.8	1
Sucrose	F	83	8	28.8	1
Sucrose	F	83	9	49.8	1
Sucrose	F	83	10	39.8	1
Sucrose	F	83	1	27.4	2
Sucrose	F	83	2	24.4	2
Sucrose	F	83	3	26.4	2
Sucrose	F	83	4	36.4	2
Sucrose	F	83	5	21.4	2
Sucrose	F	83	6	51	2
Sucrose	F	83	7	61	2
Sucrose	F	83	8	42	2
Sucrose	F	83	9	48	2
Sucrose	F	83	10	53	2
Sucrose	F	83	1	31	3
Sucrose	F	83	2	45	3
Sucrose	F	83	3	67	3
Sucrose	F	83	4	57	3
Sucrose	F	83	5	5	3
Sucrose	F	83	6	32.8	3
Sucrose	F	83	7	34.8	3
Sucrose	F	83	8	41.8	3
Sucrose	F	83	9	21.8	3
Sucrose	F	83	10	31.8	3
Sucrose	M	83	1	6.8	1
Sucrose	M	83	2	36.8	1
Sucrose	M	83	3	23.8	1
Sucrose	M	83	4	28.8	1
Sucrose	M	83	5	31.8	1
Sucrose	M	83	6	51.8	1
Sucrose	M	83	7	33.8	1
Sucrose	M	83	8	18.8	1
Sucrose	M	83	9	2.8	1
Sucrose	M	83	10	24.8	1
Sucrose	M	83	1	71.4	2
Sucrose	M	83	2	24.4	2
Sucrose	M	83	3	31.4	2
Sucrose	M	83	4	30.4	2
Sucrose	M	83	5	47.4	2
Sucrose	M	83	6	28	2
Sucrose	M	83	7	22	2
Sucrose	M	83	8	27	2
Sucrose	M	83	9	27	2
Sucrose	M	83	10	19	2
Sucrose	M	83	1	69	3
Sucrose	M	83	2	57	3
Sucrose	M	83	3	27	3
Sucrose	M	83	4	17	3
Sucrose	M	83	5	28	3
Sucrose	M	83	6	24.8	3
Sucrose	M	83	7	18.8	3
Sucrose	M	83	8	32.8	3
Sucrose	M	83	9	30.8	3
Sucrose	M	83	10	23.8	3
Cocaine	F	91	1	39.4	1
Cocaine	F	91	2	55.4	1
Cocaine	F	91	3	46.4	1
Cocaine	F	91	4	48.4	1
Cocaine	F	91	5	36.4	1
Cocaine	F	91	6	30.8	1
Cocaine	F	91	7	34.8	1
Cocaine	F	91	8	41.8	1
Cocaine	F	91	9	26.8	1
Cocaine	F	91	10	37.8	1
Cocaine	F	91	1	63	2
Cocaine	F	91	2	80	2
Cocaine	F	91	3	51	2
Cocaine	F	91	4	62	2
Cocaine	F	91	5	58	2
Cocaine	F	91	6	38.2	2
Cocaine	F	91	7	35.2	2
Cocaine	F	91	8	64.2	2
Cocaine	F	91	9	52.2	2
Cocaine	F	91	10	36.2	2
Cocaine	F	91	1	68.2	3
Cocaine	F	91	2	49.2	3
Cocaine	F	91	3	40.2	3
Cocaine	F	91	4	46.2	3
Cocaine	F	91	5	31.2	3
Cocaine	F	91	6	40	3
Cocaine	F	91	7	37	3
Cocaine	F	91	8	54	3
Cocaine	F	91	9	57	3
Cocaine	F	91	10	38	3
Cocaine	M	91	1	46.4	1
Cocaine	M	91	2	39.4	1
Cocaine	M	91	3	30.4	1
Cocaine	M	91	4	17.4	1
Cocaine	M	91	5	32.4	1
Cocaine	M	91	6	41.8	1
Cocaine	M	91	7	51.8	1
Cocaine	M	91	8	73.8	1
Cocaine	M	91	9	30.8	1
Cocaine	M	91	10	26.8	1
Cocaine	M	91	1	49	2
Cocaine	M	91	2	35	2
Cocaine	M	91	3	32	2
Cocaine	M	91	4	25	2
Cocaine	M	91	5	40	2
Cocaine	M	91	6	29.2	2
Cocaine	M	91	7	36.2	2
Cocaine	M	91	8	37.2	2
Cocaine	M	91	9	29.2	2
Cocaine	M	91	10	34.2	2
Cocaine	M	91	1	43.2	3
Cocaine	M	91	2	55.2	3
Cocaine	M	91	3	27.2	3
Cocaine	M	91	4	39.2	3
Cocaine	M	91	5	43.2	3
Cocaine	M	91	6	46	3
Cocaine	M	91	7	42	3
Cocaine	M	91	8	46	3
Cocaine	M	91	9	34	3
Cocaine	M	91	10	33	3
Sucrose	F	91	1	52	1
Sucrose	F	91	2	67	1
Sucrose	F	91	3	67	1
Sucrose	F	91	4	53	1
Sucrose	F	91	5	56	1
Sucrose	F	91	6	63	1
Sucrose	F	91	7	98	1
Sucrose	F	91	8	100	1
Sucrose	F	91	9	101	1
Sucrose	F	91	10	68	1
Sucrose	F	91	1	49.2	2
Sucrose	F	91	2	77.2	2
Sucrose	F	91	3	72.2	2
Sucrose	F	91	4	62.2	2
Sucrose	F	91	5	92.2	2
Sucrose	F	91	6	70.2	2
Sucrose	F	91	7	61.2	2
Sucrose	F	91	8	57.2	2
Sucrose	F	91	9	75.2	2
Sucrose	F	91	10	57.2	2
Sucrose	F	91	1	51.2	3
Sucrose	F	91	2	86.2	3
Sucrose	F	91	3	44.2	3
Sucrose	F	91	4	65.2	3
Sucrose	F	91	5	75.2	3
Sucrose	F	91	6	39.6	3
Sucrose	F	91	7	62.6	3
Sucrose	F	91	8	69.6	3
Sucrose	F	91	9	80.6	3
Sucrose	F	91	10	52.6	3
Sucrose	M	91	1	28	1
Sucrose	M	91	2	56	1
Sucrose	M	91	3	41	1
Sucrose	M	91	4	33	1
Sucrose	M	91	5	23	1
Sucrose	M	91	6	34	1
Sucrose	M	91	7	32	1
Sucrose	M	91	8	47	1
Sucrose	M	91	9	27	1
Sucrose	M	91	10	46	1
Sucrose	M	91	1	23.2	2
Sucrose	M	91	2	43.2	2
Sucrose	M	91	3	21.2	2
Sucrose	M	91	4	17.2	2
Sucrose	M	91	5	22.2	2
Sucrose	M	91	6	38.2	2
Sucrose	M	91	7	45.2	2
Sucrose	M	91	8	46.2	2
Sucrose	M	91	9	36.2	2
Sucrose	M	91	10	31.2	2
Sucrose	M	91	1	32.2	3
Sucrose	M	91	2	44.2	3
Sucrose	M	91	3	24.2	3
Sucrose	M	91	4	28.2	3
Sucrose	M	91	5	33.2	3
Sucrose	M	91	6	40.6	3
Sucrose	M	91	7	44.6	3
Sucrose	M	91	8	26.6	3
Sucrose	M	91	9	37.6	3
Sucrose	M	91	10	35.6	3
Cocaine	F	129	1	32.6	1
Cocaine	F	129	2	38.6	1
Cocaine	F	129	3	45.6	1
Cocaine	F	129	4	18.6	1
Cocaine	F	129	5	42.6	1
Cocaine	F	129	6	35.6	1
Cocaine	F	129	7	87.6	1
Cocaine	F	129	8	80.6	1
Cocaine	F	129	9	69.6	1
Cocaine	F	129	10	49.6	1
Cocaine	F	129	1	30.2	2
Cocaine	F	129	2	37.2	2
Cocaine	F	129	3	40.2	2
Cocaine	F	129	4	17.2	2
Cocaine	F	129	5	64.2	2
Cocaine	F	129	6	57.2	2
Cocaine	F	129	7	84.2	2
Cocaine	F	129	8	65.2	2
Cocaine	F	129	9	73.2	2
Cocaine	F	129	10	64.2	2
Cocaine	F	129	1	26.8	3
Cocaine	F	129	2	29.8	3
Cocaine	F	129	3	25.8	3
Cocaine	F	129	4	25.8	3
Cocaine	F	129	5	38.8	3
Cocaine	F	129	6	57	3
Cocaine	F	129	7	53	3
Cocaine	F	129	8	49	3
Cocaine	F	129	9	57	3
Cocaine	F	129	10	24	3
Cocaine	M	129	1	29.6	1
Cocaine	M	129	2	31.6	1
Cocaine	M	129	3	25.6	1
Cocaine	M	129	4	35.6	1
Cocaine	M	129	5	33.6	1
Cocaine	M	129	6	33.6	1
Cocaine	M	129	7	28.6	1
Cocaine	M	129	8	40.6	1
Cocaine	M	129	9	67.6	1
Cocaine	M	129	10	33.6	1
Cocaine	M	129	1	31.2	2
Cocaine	M	129	2	26.2	2
Cocaine	M	129	3	26.2	2
Cocaine	M	129	4	17.2	2
Cocaine	M	129	5	38.2	2
Cocaine	M	129	6	28.2	2
Cocaine	M	129	7	28.2	2
Cocaine	M	129	8	47.2	2
Cocaine	M	129	9	50.2	2
Cocaine	M	129	10	38.2	2
Cocaine	M	129	1	32.8	3
Cocaine	M	129	2	28.8	3
Cocaine	M	129	3	35.8	3
Cocaine	M	129	4	35.8	3
Cocaine	M	129	5	35.8	3
Cocaine	M	129	6	35	3
Cocaine	M	129	7	36	3
Cocaine	M	129	8	39	3
Cocaine	M	129	9	33	3
Cocaine	M	129	10	37	3
Sucrose	F	129	1	37	1
Sucrose	F	129	2	41	1
Sucrose	F	129	3	51	1
Sucrose	F	129	4	39	1
Sucrose	F	129	5	57	1
Sucrose	F	129	6	71.8	1
Sucrose	F	129	7	38.8	1
Sucrose	F	129	8	47.8	1
Sucrose	F	129	9	69.8	1
Sucrose	F	129	10	98.8	1
Sucrose	F	129	1	77.8	2
Sucrose	F	129	2	90.8	2
Sucrose	F	129	3	90.8	2
Sucrose	F	129	4	93.8	2
Sucrose	F	129	5	65.8	2
Sucrose	F	129	6	57	2
Sucrose	F	129	7	6	2
Sucrose	F	129	8	62	2
Sucrose	F	129	9	42	2
Sucrose	F	129	10	17	2
Sucrose	F	129	1	50.8	3
Sucrose	F	129	2	67.8	3
Sucrose	F	129	3	64.8	3
Sucrose	F	129	4	65.8	3
Sucrose	F	129	5	34.8	3
Sucrose	F	129	6	42.8	3
Sucrose	F	129	7	35.8	3
Sucrose	F	129	8	73.8	3
Sucrose	F	129	9	65.8	3
Sucrose	F	129	10	65.8	3
Sucrose	M	129	1	28	1
Sucrose	M	129	2	52	1
Sucrose	M	129	3	23	1
Sucrose	M	129	4	34	1
Sucrose	M	129	5	32	1
Sucrose	M	129	6	46.8	1
Sucrose	M	129	7	50.8	1
Sucrose	M	129	8	40.8	1
Sucrose	M	129	9	25.8	1
Sucrose	M	129	10	35.8	1
Sucrose	M	129	1	81.8	2
Sucrose	M	129	2	63.8	2
Sucrose	M	129	3	60.8	2
Sucrose	M	129	4	67.8	2
Sucrose	M	129	5	61.8	2
Sucrose	M	129	6	28	2
Sucrose	M	129	7	41	2
Sucrose	M	129	8	44	2
Sucrose	M	129	9	31	2
Sucrose	M	129	10	32	2
Sucrose	M	129	1	27.8	3
Sucrose	M	129	2	37.8	3
Sucrose	M	129	3	25.8	3
Sucrose	M	129	4	17.8	3
Sucrose	M	129	5	28.8	3
Sucrose	M	129	6	42.8	3
Sucrose	M	129	7	22.8	3
Sucrose	M	129	8	25.8	3
Sucrose	M	129	9	26.8	3
Sucrose	M	129	10	25.8	3
Cocaine	F	158	1	74.6	1
Cocaine	F	158	2	39.6	1
Cocaine	F	158	3	18.6	1
Cocaine	F	158	4	27.6	1
Cocaine	F	158	5	28.6	1
Cocaine	F	158	6	70.2	1
Cocaine	F	158	7	66.2	1
Cocaine	F	158	8	55.2	1
Cocaine	F	158	9	22.2	1
Cocaine	F	158	10	72.2	1
Cocaine	F	158	1	58.4	2
Cocaine	F	158	2	93.4	2
Cocaine	F	158	3	79.4	2
Cocaine	F	158	4	103.4	2
Cocaine	F	158	5	73.4	2
Cocaine	F	158	6	63.8	2
Cocaine	F	158	7	66.8	2
Cocaine	F	158	8	63.8	2
Cocaine	F	158	9	81.8	2
Cocaine	F	158	10	95.8	2
Cocaine	F	158	1	60.2	3
Cocaine	F	158	2	79.2	3
Cocaine	F	158	3	59.2	3
Cocaine	F	158	4	94.2	3
Cocaine	F	158	5	83.2	3
Cocaine	F	158	6	81.2	3
Cocaine	F	158	7	72.2	3
Cocaine	F	158	8	64.2	3
Cocaine	F	158	9	98.2	3
Cocaine	F	158	10	101.2	3
Cocaine	M	158	1	19.6	1
Cocaine	M	158	2	39.6	1
Cocaine	M	158	3	36.6	1
Cocaine	M	158	4	71.6	1
Cocaine	M	158	5	34.6	1
Cocaine	M	158	6	45.2	1
Cocaine	M	158	7	68.2	1
Cocaine	M	158	8	44.2	1
Cocaine	M	158	9	43.2	1
Cocaine	M	158	10	47.2	1
Cocaine	M	158	1	46.4	2
Cocaine	M	158	2	65.4	2
Cocaine	M	158	3	62.4	2
Cocaine	M	158	4	56.4	2
Cocaine	M	158	5	72.4	2
Cocaine	M	158	6	42.8	2
Cocaine	M	158	7	39.8	2
Cocaine	M	158	8	40.8	2
Cocaine	M	158	9	50.8	2
Cocaine	M	158	10	40.8	2
Cocaine	M	158	1	26.2	3
Cocaine	M	158	2	32.2	3
Cocaine	M	158	3	59.2	3
Cocaine	M	158	4	35.2	3
Cocaine	M	158	5	73.2	3
Cocaine	M	158	6	62.2	3
Cocaine	M	158	7	52.2	3
Cocaine	M	158	8	25.2	3
Cocaine	M	158	9	55.2	3
Cocaine	M	158	10	32.2	3
Sucrose	F	158	1	34.6	1
Sucrose	F	158	2	34.6	1
Sucrose	F	158	3	36.6	1
Sucrose	F	158	4	78.6	1
Sucrose	F	158	5	52.6	1
Sucrose	F	158	6	73	1
Sucrose	F	158	7	89	1
Sucrose	F	158	8	52	1
Sucrose	F	158	9	48	1
Sucrose	F	158	10	74	1
Sucrose	F	158	1	30.8	2
Sucrose	F	158	2	43.8	2
Sucrose	F	158	3	44.8	2
Sucrose	F	158	4	24.8	2
Sucrose	F	158	5	62.8	2
Sucrose	F	158	6	78.6	2
Sucrose	F	158	7	57.6	2
Sucrose	F	158	8	99.6	2
Sucrose	F	158	9	96.6	2
Sucrose	F	158	10	60.6	2
Sucrose	F	158	1	58.8	3
Sucrose	F	158	2	52.8	3
Sucrose	F	158	3	66.8	3
Sucrose	F	158	4	30.8	3
Sucrose	F	158	5	46.8	3
Sucrose	F	158	6	70.2	3
Sucrose	F	158	7	52.2	3
Sucrose	F	158	8	66.2	3
Sucrose	F	158	9	80.2	3
Sucrose	F	158	10	96.2	3
Sucrose	M	158	1	20.6	1
Sucrose	M	158	2	38.6	1
Sucrose	M	158	3	35.6	1
Sucrose	M	158	4	41.6	1
Sucrose	M	158	5	73.6	1
Sucrose	M	158	6	22	1
Sucrose	M	158	7	74	1
Sucrose	M	158	8	29	1
Sucrose	M	158	9	47	1
Sucrose	M	158	10	33	1
Sucrose	M	158	1	25.8	2
Sucrose	M	158	2	26.8	2
Sucrose	M	158	3	34.8	2
Sucrose	M	158	4	53.8	2
Sucrose	M	158	5	68.8	2
Sucrose	M	158	6	29.6	2
Sucrose	M	158	7	66.6	2
Sucrose	M	158	8	40.6	2
Sucrose	M	158	9	71.6	2
Sucrose	M	158	10	31.6	2
Sucrose	M	158	1	27.8	3
Sucrose	M	158	2	46.8	3
Sucrose	M	158	3	32.8	3
Sucrose	M	158	4	42.8	3
Sucrose	M	158	5	50.8	3
Sucrose	M	158	6	42.2	3
Sucrose	M	158	7	28.2	3
Sucrose	M	158	8	33.2	3
Sucrose	M	158	9	65.2	3
Sucrose	M	158	10	49.2	3
Cocaine	F	177	1	28.6	1
Cocaine	F	177	2	46.6	1
Cocaine	F	177	3	20.6	1
Cocaine	F	177	4	39.6	1
Cocaine	F	177	5	57.6	1
Cocaine	F	177	6	30.2	1
Cocaine	F	177	7	22.2	1
Cocaine	F	177	8	28.2	1
Cocaine	F	177	9	51.2	1
Cocaine	F	177	10	57.2	1
Cocaine	F	177	1	28	2
Cocaine	F	177	2	85	2
Cocaine	F	177	3	48	2
Cocaine	F	177	4	65	2
Cocaine	F	177	5	46	2
Cocaine	F	177	6	88.6	2
Cocaine	F	177	7	44.6	2
Cocaine	F	177	8	77.6	2
Cocaine	F	177	9	71.6	2
Cocaine	F	177	10	31.6	2
Cocaine	F	177	1	34.4	3
Cocaine	F	177	2	48.4	3
Cocaine	F	177	3	31.4	3
Cocaine	F	177	4	56.4	3
Cocaine	F	177	5	44.4	3
Cocaine	F	177	6	77.2	3
Cocaine	F	177	7	41.2	3
Cocaine	F	177	8	96.2	3
Cocaine	F	177	9	91.2	3
Cocaine	F	177	10	101.2	3
Cocaine	M	177	1	53.6	1
Cocaine	M	177	2	25.6	1
Cocaine	M	177	3	21.6	1
Cocaine	M	177	4	20.6	1
Cocaine	M	177	5	15.6	1
Cocaine	M	177	6	47.2	1
Cocaine	M	177	7	50.2	1
Cocaine	M	177	8	57.2	1
Cocaine	M	177	9	48.2	1
Cocaine	M	177	10	43.2	1
Cocaine	M	177	1	37	2
Cocaine	M	177	2	24	2
Cocaine	M	177	3	25	2
Cocaine	M	177	4	27	2
Cocaine	M	177	5	39	2
Cocaine	M	177	6	75.6	2
Cocaine	M	177	7	66.6	2
Cocaine	M	177	8	59.6	2
Cocaine	M	177	9	68.6	2
Cocaine	M	177	10	87.6	2
Cocaine	M	177	1	31.4	3
Cocaine	M	177	2	34.4	3
Cocaine	M	177	3	27.4	3
Cocaine	M	177	4	36.4	3
Cocaine	M	177	5	44.4	3
Cocaine	M	177	6	50.2	3
Cocaine	M	177	7	52.2	3
Cocaine	M	177	8	44.2	3
Cocaine	M	177	9	90.2	3
Cocaine	M	177	10	58.2	3
Sucrose	F	177	1	62.4	1
Sucrose	F	177	2	95.4	1
Sucrose	F	177	3	73.4	1
Sucrose	F	177	4	53.4	1
Sucrose	F	177	5	26.4	1
Sucrose	F	177	6	47.4	1
Sucrose	F	177	7	18.4	1
Sucrose	F	177	8	45.4	1
Sucrose	F	177	9	44.4	1
Sucrose	F	177	10	37.4	1
Sucrose	F	177	1	79	2
Sucrose	F	177	2	87	2
Sucrose	F	177	3	79	2
Sucrose	F	177	4	66	2
Sucrose	F	177	5	48	2
Sucrose	F	177	6	59.8	2
Sucrose	F	177	7	32.8	2
Sucrose	F	177	8	95.8	2
Sucrose	F	177	9	91.8	2
Sucrose	F	177	10	92.8	2
Sucrose	F	177	1	45	3
Sucrose	F	177	2	59	3
Sucrose	F	177	3	54	3
Sucrose	F	177	4	53	3
Sucrose	F	177	5	55	3
Sucrose	F	177	6	84	3
Sucrose	F	177	7	50	3
Sucrose	F	177	8	65	3
Sucrose	F	177	9	69	3
Sucrose	F	177	10	65	3
Sucrose	M	177	1	32.4	1
Sucrose	M	177	2	15.4	1
Sucrose	M	177	3	34.4	1
Sucrose	M	177	4	40.4	1
Sucrose	M	177	5	31.4	1
Sucrose	M	177	6	51.4	1
Sucrose	M	177	7	69.4	1
Sucrose	M	177	8	31.4	1
Sucrose	M	177	9	69.4	1
Sucrose	M	177	10	51.4	1
Sucrose	M	177	1	57	2
Sucrose	M	177	2	37	2
Sucrose	M	177	3	53	2
Sucrose	M	177	4	65	2
Sucrose	M	177	5	23	2
Sucrose	M	177	6	78.8	2
Sucrose	M	177	7	72.8	2
Sucrose	M	177	8	49.8	2
Sucrose	M	177	9	66.8	2
Sucrose	M	177	10	76.8	2
Sucrose	M	177	1	91	3
Sucrose	M	177	2	40	3
Sucrose	M	177	3	54	3
Sucrose	M	177	4	47	3
Sucrose	M	177	5	30	3
Sucrose	M	177	6	78	3
Sucrose	M	177	7	83	3
Sucrose	M	177	8	49	3
Sucrose	M	177	9	54	3
Sucrose	M	177	10	55	3
Cocaine	F	195	1	23.4	1
Cocaine	F	195	2	13.4	1
Cocaine	F	195	3	24.4	1
Cocaine	F	195	4	26.4	1
Cocaine	F	195	5	35.4	1
Cocaine	F	195	6	27.8	1
Cocaine	F	195	7	31.8	1
Cocaine	F	195	8	17.8	1
Cocaine	F	195	9	40.8	1
Cocaine	F	195	10	31.8	1
Cocaine	F	195	1	13	2
Cocaine	F	195	2	28	2
Cocaine	F	195	3	22	2
Cocaine	F	195	4	41	2
Cocaine	F	195	5	26	2
Cocaine	F	195	6	36.2	2
Cocaine	F	195	7	28.2	2
Cocaine	F	195	8	28.2	2
Cocaine	F	195	9	19.2	2
Cocaine	F	195	10	54.2	2
Cocaine	F	195	1	37.2	3
Cocaine	F	195	2	39.2	3
Cocaine	F	195	3	36.2	3
Cocaine	F	195	4	32.2	3
Cocaine	F	195	5	25.2	3
Cocaine	F	195	6	28	3
Cocaine	F	195	7	31	3
Cocaine	F	195	8	41	3
Cocaine	F	195	9	40	3
Cocaine	F	195	10	41	3
Cocaine	M	195	1	14.4	1
Cocaine	M	195	2	17.4	1
Cocaine	M	195	3	11.4	1
Cocaine	M	195	4	16.4	1
Cocaine	M	195	5	21.4	1
Cocaine	M	195	6	40.8	1
Cocaine	M	195	7	17.8	1
Cocaine	M	195	8	22.8	1
Cocaine	M	195	9	25.8	1
Cocaine	M	195	10	32.8	1
Cocaine	M	195	1	17	2
Cocaine	M	195	2	7	2
Cocaine	M	195	3	18	2
Cocaine	M	195	4	18	2
Cocaine	M	195	5	11	2
Cocaine	M	195	6	41.2	2
Cocaine	M	195	7	17.2	2
Cocaine	M	195	8	30.2	2
Cocaine	M	195	9	35.2	2
Cocaine	M	195	10	23.2	2
Cocaine	M	195	1	24.2	3
Cocaine	M	195	2	32.2	3
Cocaine	M	195	3	29.2	3
Cocaine	M	195	4	28.2	3
Cocaine	M	195	5	27.2	3
Cocaine	M	195	6	31	3
Cocaine	M	195	7	21	3
Cocaine	M	195	8	34	3
Cocaine	M	195	9	24	3
Cocaine	M	195	10	35	3
Sucrose	F	195	1	30	1
Sucrose	F	195	2	44	1
Sucrose	F	195	3	33	1
Sucrose	F	195	4	20	1
Sucrose	F	195	5	32	1
Sucrose	F	195	6	28	1
Sucrose	F	195	7	25	1
Sucrose	F	195	8	44	1
Sucrose	F	195	9	39	1
Sucrose	F	195	10	29	1
Sucrose	F	195	1	56.2	2
Sucrose	F	195	2	48.2	2
Sucrose	F	195	3	29.2	2
Sucrose	F	195	4	31.2	2
Sucrose	F	195	5	39.2	2
Sucrose	F	195	6	30.2	2
Sucrose	F	195	7	32.2	2
Sucrose	F	195	8	40.2	2
Sucrose	F	195	9	22.2	2
Sucrose	F	195	10	35.2	2
Sucrose	F	195	1	22.2	3
Sucrose	F	195	2	36.2	3
Sucrose	F	195	3	27.2	3
Sucrose	F	195	4	27.2	3
Sucrose	F	195	5	32.2	3
Sucrose	F	195	6	49.6	3
Sucrose	F	195	7	33.6	3
Sucrose	F	195	8	40.6	3
Sucrose	F	195	9	66.6	3
Sucrose	F	195	10	34.6	3
Sucrose	M	195	1	20	1
Sucrose	M	195	2	26	1
Sucrose	M	195	3	22	1
Sucrose	M	195	4	18	1
Sucrose	M	195	5	14	1
Sucrose	M	195	6	15	1
Sucrose	M	195	7	17	1
Sucrose	M	195	8	39	1
Sucrose	M	195	9	20	1
Sucrose	M	195	10	19	1
Sucrose	M	195	1	13.2	2
Sucrose	M	195	2	21.2	2
Sucrose	M	195	3	22.2	2
Sucrose	M	195	4	16.2	2
Sucrose	M	195	5	24.2	2
Sucrose	M	195	6	25.2	2
Sucrose	M	195	7	18.2	2
Sucrose	M	195	8	24.2	2
Sucrose	M	195	9	31.2	2
Sucrose	M	195	10	24.2	2
Sucrose	M	195	1	25.2	3
Sucrose	M	195	2	18.2	3
Sucrose	M	195	3	22.2	3
Sucrose	M	195	4	21.2	3
Sucrose	M	195	5	25.2	3
Sucrose	M	195	6	27.6	3
Sucrose	M	195	7	25.6	3
Sucrose	M	195	8	20.6	3
Sucrose	M	195	9	34.6	3
Sucrose	M	195	10	32.6	3
Cocaine	F	208	1	43.6	1
Cocaine	F	208	2	65.6	1
Cocaine	F	208	3	77.6	1
Cocaine	F	208	4	21.6	1
Cocaine	F	208	5	18.6	1
Cocaine	F	208	6	37.2	1
Cocaine	F	208	7	35.2	1
Cocaine	F	208	8	68.2	1
Cocaine	F	208	9	36.2	1
Cocaine	F	208	10	53.2	1
Cocaine	F	208	1	57	2
Cocaine	F	208	2	55	2
Cocaine	F	208	3	42	2
Cocaine	F	208	4	23	2
Cocaine	F	208	5	77	2
Cocaine	F	208	6	56.6	2
Cocaine	F	208	7	30.6	2
Cocaine	F	208	8	36.6	2
Cocaine	F	208	9	46.6	2
Cocaine	F	208	10	53.6	2
Cocaine	F	208	1	34.4	3
Cocaine	F	208	2	20.4	3
Cocaine	F	208	3	52.4	3
Cocaine	F	208	4	39.4	3
Cocaine	F	208	5	29.4	3
Cocaine	F	208	6	36.2	3
Cocaine	F	208	7	32.2	3
Cocaine	F	208	8	46.2	3
Cocaine	F	208	9	40.2	3
Cocaine	F	208	10	30.2	3
Cocaine	M	208	1	39.6	1
Cocaine	M	208	2	3.6	1
Cocaine	M	208	3	38.6	1
Cocaine	M	208	4	44.6	1
Cocaine	M	208	5	46.6	1
Cocaine	M	208	6	36.2	1
Cocaine	M	208	7	52.2	1
Cocaine	M	208	8	28.2	1
Cocaine	M	208	9	23.2	1
Cocaine	M	208	10	47.2	1
Cocaine	M	208	1	57	2
Cocaine	M	208	2	15	2
Cocaine	M	208	3	48	2
Cocaine	M	208	4	30	2
Cocaine	M	208	5	28	2
Cocaine	M	208	6	43.6	2
Cocaine	M	208	7	45.6	2
Cocaine	M	208	8	45.6	2
Cocaine	M	208	9	25.6	2
Cocaine	M	208	10	29.6	2
Cocaine	M	208	1	29.4	3
Cocaine	M	208	2	35.4	3
Cocaine	M	208	3	41.4	3
Cocaine	M	208	4	25.4	3
Cocaine	M	208	5	36.4	3
Cocaine	M	208	6	33.2	3
Cocaine	M	208	7	41.2	3
Cocaine	M	208	8	31.2	3
Cocaine	M	208	9	27.2	3
Cocaine	M	208	10	35.2	3
Sucrose	F	208	1	88.4	1
Sucrose	F	208	2	60.4	1
Sucrose	F	208	3	82.4	1
Sucrose	F	208	4	37.4	1
Sucrose	F	208	5	62.4	1
Sucrose	F	208	6	39.4	1
Sucrose	F	208	7	49.4	1
Sucrose	F	208	8	43.4	1
Sucrose	F	208	9	48.4	1
Sucrose	F	208	10	41.4	1
Sucrose	F	208	1	80	2
Sucrose	F	208	2	54	2
Sucrose	F	208	3	48	2
Sucrose	F	208	4	33	2
Sucrose	F	208	5	42	2
Sucrose	F	208	6	76.8	2
Sucrose	F	208	7	90.8	2
Sucrose	F	208	8	86.8	2
Sucrose	F	208	9	59.8	2
Sucrose	F	208	10	69.8	2
Sucrose	F	208	1	49	3
Sucrose	F	208	2	90	3
Sucrose	F	208	3	48	3
Sucrose	F	208	4	46	3
Sucrose	F	208	5	38	3
Sucrose	F	208	6	89	3
Sucrose	F	208	7	98	3
Sucrose	F	208	8	80	3
Sucrose	F	208	9	68	3
Sucrose	F	208	10	101	3
Sucrose	M	208	1	15.4	1
Sucrose	M	208	2	45.4	1
Sucrose	M	208	3	54.4	1
Sucrose	M	208	4	24.4	1
Sucrose	M	208	5	37.4	1
Sucrose	M	208	6	44.4	1
Sucrose	M	208	7	22.4	1
Sucrose	M	208	8	25.4	1
Sucrose	M	208	9	28.4	1
Sucrose	M	208	10	15.4	1
Sucrose	M	208	1	51	2
Sucrose	M	208	2	41	2
Sucrose	M	208	3	31	2
Sucrose	M	208	4	55	2
Sucrose	M	208	5	56	2
Sucrose	M	208	6	43.8	2
Sucrose	M	208	7	81.8	2
Sucrose	M	208	8	52.8	2
Sucrose	M	208	9	62.8	2
Sucrose	M	208	10	70.8	2
Sucrose	M	208	1	32	3
Sucrose	M	208	2	36	3
Sucrose	M	208	3	51	3
Sucrose	M	208	4	49	3
Sucrose	M	208	5	34	3
Sucrose	M	208	6	42	3
Sucrose	M	208	7	43	3
Sucrose	M	208	8	28	3
Sucrose	M	208	9	50	3
Sucrose	M	208	10	46	3
Cocaine	F	217	1	14.6	1
Cocaine	F	217	2	9.6	1
Cocaine	F	217	3	34.6	1
Cocaine	F	217	4	18.6	1
Cocaine	F	217	5	16.6	1
Cocaine	F	217	6	16.2	1
Cocaine	F	217	7	11.2	1
Cocaine	F	217	8	11.2	1
Cocaine	F	217	9	34.2	1
Cocaine	F	217	10	16.2	1
Cocaine	F	217	1	54.4	2
Cocaine	F	217	2	35.4	2
Cocaine	F	217	3	40.4	2
Cocaine	F	217	4	91.4	2
Cocaine	F	217	5	42.4	2
Cocaine	F	217	6	26.8	2
Cocaine	F	217	7	25.8	2
Cocaine	F	217	8	77.8	2
Cocaine	F	217	9	18.8	2
Cocaine	F	217	10	51.8	2
Cocaine	F	217	1	49.2	3
Cocaine	F	217	2	46.2	3
Cocaine	F	217	3	53.2	3
Cocaine	F	217	4	52.2	3
Cocaine	F	217	5	26.2	3
Cocaine	F	217	6	54.2	3
Cocaine	F	217	7	22.2	3
Cocaine	F	217	8	59.2	3
Cocaine	F	217	9	23.2	3
Cocaine	F	217	10	56.2	3
Cocaine	M	217	1	43.6	1
Cocaine	M	217	2	28.6	1
Cocaine	M	217	3	30.6	1
Cocaine	M	217	4	15.6	1
Cocaine	M	217	5	20.6	1
Cocaine	M	217	6	34.2	1
Cocaine	M	217	7	16.2	1
Cocaine	M	217	8	28.2	1
Cocaine	M	217	9	14.2	1
Cocaine	M	217	10	32.2	1
Cocaine	M	217	1	48.4	2
Cocaine	M	217	2	45.4	2
Cocaine	M	217	3	26.4	2
Cocaine	M	217	4	28.4	2
Cocaine	M	217	5	28.4	2
Cocaine	M	217	6	30.8	2
Cocaine	M	217	7	42.8	2
Cocaine	M	217	8	31.8	2
Cocaine	M	217	9	41.8	2
Cocaine	M	217	10	22.8	2
Cocaine	M	217	1	57.2	3
Cocaine	M	217	2	29.2	3
Cocaine	M	217	3	31.2	3
Cocaine	M	217	4	31.2	3
Cocaine	M	217	5	22.2	3
Cocaine	M	217	6	17.2	3
Cocaine	M	217	7	38.2	3
Cocaine	M	217	8	34.2	3
Cocaine	M	217	9	40.2	3
Cocaine	M	217	10	55.2	3
Sucrose	F	217	1	43.6	1
Sucrose	F	217	2	30.6	1
Sucrose	F	217	3	16.6	1
Sucrose	F	217	4	26.6	1
Sucrose	F	217	5	14.6	1
Sucrose	F	217	6	18	1
Sucrose	F	217	7	5	1
Sucrose	F	217	8	57	1
Sucrose	F	217	9	6	1
Sucrose	F	217	10	25	1
Sucrose	F	217	1	88.8	2
Sucrose	F	217	2	15.8	2
Sucrose	F	217	3	41.8	2
Sucrose	F	217	4	41.8	2
Sucrose	F	217	5	56.8	2
Sucrose	F	217	6	59.6	2
Sucrose	F	217	7	30.6	2
Sucrose	F	217	8	83.6	2
Sucrose	F	217	9	20.6	2
Sucrose	F	217	10	50.6	2
Sucrose	F	217	1	36.8	3
Sucrose	F	217	2	44.8	3
Sucrose	F	217	3	19.8	3
Sucrose	F	217	4	36.8	3
Sucrose	F	217	5	36.8	3
Sucrose	F	217	6	25.2	3
Sucrose	F	217	7	54.2	3
Sucrose	F	217	8	48.2	3
Sucrose	F	217	9	19.2	3
Sucrose	F	217	10	30.2	3
Sucrose	M	217	1	34.6	1
Sucrose	M	217	2	9.6	1
Sucrose	M	217	3	21.6	1
Sucrose	M	217	4	19.6	1
Sucrose	M	217	5	31.6	1
Sucrose	M	217	6	25	1
Sucrose	M	217	7	28	1
Sucrose	M	217	8	24	1
Sucrose	M	217	9	9	1
Sucrose	M	217	10	27	1
Sucrose	M	217	1	66.8	2
Sucrose	M	217	2	29.8	2
Sucrose	M	217	3	21.8	2
Sucrose	M	217	4	29.8	2
Sucrose	M	217	5	23.8	2
Sucrose	M	217	6	83.6	2
Sucrose	M	217	7	58.6	2
Sucrose	M	217	8	47.6	2
Sucrose	M	217	9	44.6	2
Sucrose	M	217	10	76.6	2
Sucrose	M	217	1	40.8	3
Sucrose	M	217	2	29.8	3
Sucrose	M	217	3	30.8	3
Sucrose	M	217	4	26.8	3
Sucrose	M	217	5	40.8	3
Sucrose	M	217	6	72.2	3
Sucrose	M	217	7	39.2	3
Sucrose	M	217	8	42.2	3
Sucrose	M	217	9	21.2	3
Sucrose	M	217	10	29.2	3
Cocaine	F	228	1	63.8	1
Cocaine	F	228	2	64.8	1
Cocaine	F	228	3	39.8	1
Cocaine	F	228	4	31.8	1
Cocaine	F	228	5	40.8	1
Cocaine	F	228	6	40.2	1
Cocaine	F	228	7	15.2	1
Cocaine	F	228	8	73.2	1
Cocaine	F	228	9	28.2	1
Cocaine	F	228	10	45.2	1
Cocaine	F	228	1	32.4	2
Cocaine	F	228	2	41.4	2
Cocaine	F	228	3	45.4	2
Cocaine	F	228	4	73.4	2
Cocaine	F	228	5	36.4	2
Cocaine	F	228	6	50.6	2
Cocaine	F	228	7	43.6	2
Cocaine	F	228	8	84.6	2
Cocaine	F	228	9	92.6	2
Cocaine	F	228	10	80.6	2
Cocaine	F	228	1	41	3
Cocaine	F	228	2	44	3
Cocaine	F	228	3	30	3
Cocaine	F	228	4	64	3
Cocaine	F	228	5	56	3
Cocaine	F	228	6	52.2	3
Cocaine	F	228	7	77.2	3
Cocaine	F	228	8	59.2	3
Cocaine	F	228	9	62.2	3
Cocaine	F	228	10	75.2	3
Cocaine	M	228	1	42.8	1
Cocaine	M	228	2	35.8	1
Cocaine	M	228	3	48.8	1
Cocaine	M	228	4	36.8	1
Cocaine	M	228	5	33.8	1
Cocaine	M	228	6	48.2	1
Cocaine	M	228	7	34.2	1
Cocaine	M	228	8	43.2	1
Cocaine	M	228	9	32.2	1
Cocaine	M	228	10	42.2	1
Cocaine	M	228	1	21.4	2
Cocaine	M	228	2	42.4	2
Cocaine	M	228	3	50.4	2
Cocaine	M	228	4	44.4	2
Cocaine	M	228	5	37.4	2
Cocaine	M	228	6	51.6	2
Cocaine	M	228	7	66.6	2
Cocaine	M	228	8	52.6	2
Cocaine	M	228	9	35.6	2
Cocaine	M	228	10	46.6	2
Cocaine	M	228	1	17	3
Cocaine	M	228	2	29	3
Cocaine	M	228	3	23	3
Cocaine	M	228	4	35	3
Cocaine	M	228	5	30	3
Cocaine	M	228	6	32.2	3
Cocaine	M	228	7	29.2	3
Cocaine	M	228	8	76.2	3
Cocaine	M	228	9	41.2	3
Cocaine	M	228	10	47.2	3
Sucrose	F	228	1	40.8	1
Sucrose	F	228	2	42.8	1
Sucrose	F	228	3	48.8	1
Sucrose	F	228	4	29.8	1
Sucrose	F	228	5	40.8	1
Sucrose	F	228	6	71.4	1
Sucrose	F	228	7	45.4	1
Sucrose	F	228	8	60.4	1
Sucrose	F	228	9	28.4	1
Sucrose	F	228	10	30.4	1
Sucrose	F	228	1	57.4	2
Sucrose	F	228	2	37.4	2
Sucrose	F	228	3	54.4	2
Sucrose	F	228	4	42.4	2
Sucrose	F	228	5	84.4	2
Sucrose	F	228	6	17.8	2
Sucrose	F	228	7	61.8	2
Sucrose	F	228	8	81.8	2
Sucrose	F	228	9	36.8	2
Sucrose	F	228	10	65.8	2
Sucrose	F	228	1	67	3
Sucrose	F	228	2	80	3
Sucrose	F	228	3	48	3
Sucrose	F	228	4	28	3
Sucrose	F	228	5	34	3
Sucrose	F	228	6	42	3
Sucrose	F	228	7	46	3
Sucrose	F	228	8	76	3
Sucrose	F	228	9	60	3
Sucrose	F	228	10	89	3
Sucrose	M	228	1	35.8	1
Sucrose	M	228	2	32.8	1
Sucrose	M	228	3	35.8	1
Sucrose	M	228	4	74.8	1
Sucrose	M	228	5	31.8	1
Sucrose	M	228	6	31.4	1
Sucrose	M	228	7	50.4	1
Sucrose	M	228	8	76.4	1
Sucrose	M	228	9	53.4	1
Sucrose	M	228	10	21.4	1
Sucrose	M	228	1	51.4	2
Sucrose	M	228	2	24.4	2
Sucrose	M	228	3	59.4	2
Sucrose	M	228	4	72.4	2
Sucrose	M	228	5	28.4	2
Sucrose	M	228	6	30.8	2
Sucrose	M	228	7	22.8	2
Sucrose	M	228	8	30.8	2
Sucrose	M	228	9	30.8	2
Sucrose	M	228	10	36.8	2
Sucrose	M	228	1	25	3
Sucrose	M	228	2	46	3
Sucrose	M	228	3	39	3
Sucrose	M	228	4	60	3
Sucrose	M	228	5	21	3
Sucrose	M	228	6	25	3
Sucrose	M	228	7	50	3
Sucrose	M	228	8	65	3
Sucrose	M	228	9	41	3
Sucrose	M	228	10	34	3
Cocaine	F	229	1	42.4	1
Cocaine	F	229	2	31.4	1
Cocaine	F	229	3	75.4	1
Cocaine	F	229	4	70.4	1
Cocaine	F	229	5	46.4	1
Cocaine	F	229	6	31.4	1
Cocaine	F	229	7	33.4	1
Cocaine	F	229	8	56.4	1
Cocaine	F	229	9	39.4	1
Cocaine	F	229	10	39.4	1
Cocaine	F	229	1	72.8	2
Cocaine	F	229	2	23.8	2
Cocaine	F	229	3	66.8	2
Cocaine	F	229	4	64.8	2
Cocaine	F	229	5	49.8	2
Cocaine	F	229	6	44	2
Cocaine	F	229	7	40	2
Cocaine	F	229	8	37	2
Cocaine	F	229	9	64	2
Cocaine	F	229	10	55	2
Cocaine	F	229	1	51.2	3
Cocaine	F	229	2	34.2	3
Cocaine	F	229	3	65.2	3
Cocaine	F	229	4	62.2	3
Cocaine	F	229	5	49.2	3
Cocaine	F	229	6	36.2	3
Cocaine	F	229	7	28.2	3
Cocaine	F	229	8	58.2	3
Cocaine	F	229	9	70.2	3
Cocaine	F	229	10	54.2	3
Cocaine	M	229	1	33.4	1
Cocaine	M	229	2	24.4	1
Cocaine	M	229	3	29.4	1
Cocaine	M	229	4	40.4	1
Cocaine	M	229	5	40.4	1
Cocaine	M	229	6	28.4	1
Cocaine	M	229	7	16.4	1
Cocaine	M	229	8	16.4	1
Cocaine	M	229	9	9.4	1
Cocaine	M	229	10	36.4	1
Cocaine	M	229	1	36.8	2
Cocaine	M	229	2	43.8	2
Cocaine	M	229	3	49.8	2
Cocaine	M	229	4	40.8	2
Cocaine	M	229	5	30.8	2
Cocaine	M	229	6	28	2
Cocaine	M	229	7	14	2
Cocaine	M	229	8	58	2
Cocaine	M	229	9	42	2
Cocaine	M	229	10	52	2
Cocaine	M	229	1	24.2	3
Cocaine	M	229	2	35.2	3
Cocaine	M	229	3	25.2	3
Cocaine	M	229	4	34.2	3
Cocaine	M	229	5	39.2	3
Cocaine	M	229	6	23.2	3
Cocaine	M	229	7	18.2	3
Cocaine	M	229	8	27.2	3
Cocaine	M	229	9	40.2	3
Cocaine	M	229	10	34.2	3
Sucrose	F	229	1	75.8	1
Sucrose	F	229	2	46.8	1
Sucrose	F	229	3	71.8	1
Sucrose	F	229	4	91.8	1
Sucrose	F	229	5	77.8	1
Sucrose	F	229	6	37	1
Sucrose	F	229	7	51	1
Sucrose	F	229	8	69	1
Sucrose	F	229	9	60	1
Sucrose	F	229	10	32	1
Sucrose	F	229	1	45.6	2
Sucrose	F	229	2	32.6	2
Sucrose	F	229	3	70.6	2
Sucrose	F	229	4	75.6	2
Sucrose	F	229	5	83.6	2
Sucrose	F	229	6	41.2	2
Sucrose	F	229	7	58.2	2
Sucrose	F	229	8	37.2	2
Sucrose	F	229	9	31.2	2
Sucrose	F	229	10	57.2	2
Sucrose	F	229	1	52.4	3
Sucrose	F	229	2	62.4	3
Sucrose	F	229	3	43.4	3
Sucrose	F	229	4	66.4	3
Sucrose	F	229	5	71.4	3
Sucrose	F	229	6	56.2	3
Sucrose	F	229	7	54.2	3
Sucrose	F	229	8	31.2	3
Sucrose	F	229	9	50.2	3
Sucrose	F	229	10	60.2	3
Sucrose	M	229	1	14.8	1
Sucrose	M	229	2	30.8	1
Sucrose	M	229	3	29.8	1
Sucrose	M	229	4	33.8	1
Sucrose	M	229	5	38.8	1
Sucrose	M	229	6	15	1
Sucrose	M	229	7	23	1
Sucrose	M	229	8	33	1
Sucrose	M	229	9	49	1
Sucrose	M	229	10	28	1
Sucrose	M	229	1	30.6	2
Sucrose	M	229	2	45.6	2
Sucrose	M	229	3	21.6	2
Sucrose	M	229	4	24.6	2
Sucrose	M	229	5	55.6	2
Sucrose	M	229	6	14.2	2
Sucrose	M	229	7	22.2	2
Sucrose	M	229	8	5.2	2
Sucrose	M	229	9	20.2	2
Sucrose	M	229	10	48.2	2
Sucrose	M	229	1	28.4	3
Sucrose	M	229	2	23.4	3
Sucrose	M	229	3	13.4	3
Sucrose	M	229	4	39.4	3
Sucrose	M	229	5	11.4	3
Sucrose	M	229	6	20.2	3
Sucrose	M	229	7	36.2	3
Sucrose	M	229	8	17.2	3
Sucrose	M	229	9	31.2	3
Sucrose	M	229	10	29.2	3
Cocaine	F	235	1	30	1
Cocaine	F	235	2	34	1
Cocaine	F	235	3	78	1
Cocaine	F	235	4	46	1
Cocaine	F	235	5	22	1
Cocaine	F	235	6	20.2	1
Cocaine	F	235	7	21.2	1
Cocaine	F	235	8	27.2	1
Cocaine	F	235	9	25.2	1
Cocaine	F	235	10	29.2	1
Cocaine	F	235	1	44.6	2
Cocaine	F	235	2	27.6	2
Cocaine	F	235	3	34.6	2
Cocaine	F	235	4	19.6	2
Cocaine	F	235	5	25.6	2
Cocaine	F	235	6	38.6	2
Cocaine	F	235	7	52.6	2
Cocaine	F	235	8	-0.4	2
Cocaine	F	235	9	55.6	2
Cocaine	F	235	10	50.6	2
Cocaine	F	235	1	44.8	3
Cocaine	F	235	2	26.8	3
Cocaine	F	235	3	69.8	3
Cocaine	F	235	4	60.8	3
Cocaine	F	235	5	28.8	3
Cocaine	F	235	6	49.2	3
Cocaine	F	235	7	73.2	3
Cocaine	F	235	8	75.2	3
Cocaine	F	235	9	62.2	3
Cocaine	F	235	10	91.2	3
Cocaine	M	235	1	37	1
Cocaine	M	235	2	17	1
Cocaine	M	235	3	27	1
Cocaine	M	235	4	38	1
Cocaine	M	235	5	24	1
Cocaine	M	235	6	15.2	1
Cocaine	M	235	7	18.2	1
Cocaine	M	235	8	24.2	1
Cocaine	M	235	9	34.2	1
Cocaine	M	235	10	21.2	1
Cocaine	M	235	1	22.6	2
Cocaine	M	235	2	28.6	2
Cocaine	M	235	3	27.6	2
Cocaine	M	235	4	24.6	2
Cocaine	M	235	5	25.6	2
Cocaine	M	235	6	19.6	2
Cocaine	M	235	7	16.6	2
Cocaine	M	235	8	6.6	2
Cocaine	M	235	9	19.6	2
Cocaine	M	235	10	27.6	2
Cocaine	M	235	1	58.8	3
Cocaine	M	235	2	30.8	3
Cocaine	M	235	3	55.8	3
Cocaine	M	235	4	64.8	3
Cocaine	M	235	5	38.8	3
Cocaine	M	235	6	18.2	3
Cocaine	M	235	7	35.2	3
Cocaine	M	235	8	27.2	3
Cocaine	M	235	9	23.2	3
Cocaine	M	235	10	32.2	3
Sucrose	F	235	1	19.6	1
Sucrose	F	235	2	47.6	1
Sucrose	F	235	3	9.6	1
Sucrose	F	235	4	24.6	1
Sucrose	F	235	5	26.6	1
Sucrose	F	235	6	26.4	1
Sucrose	F	235	7	11.4	1
Sucrose	F	235	8	38.4	1
Sucrose	F	235	9	77.4	1
Sucrose	F	235	10	11.4	1
Sucrose	F	235	1	34.2	2
Sucrose	F	235	2	43.2	2
Sucrose	F	235	3	24.2	2
Sucrose	F	235	4	49.2	2
Sucrose	F	235	5	37.2	2
Sucrose	F	235	6	55.8	2
Sucrose	F	235	7	108.8	2
Sucrose	F	235	8	86.8	2
Sucrose	F	235	9	88.8	2
Sucrose	F	235	10	92.8	2
Sucrose	F	235	1	56	3
Sucrose	F	235	2	37	3
Sucrose	F	235	3	36	3
Sucrose	F	235	4	33	3
Sucrose	F	235	5	43	3
Sucrose	F	235	6	81	3
Sucrose	F	235	7	57	3
Sucrose	F	235	8	67	3
Sucrose	F	235	9	54	3
Sucrose	F	235	10	49	3
Sucrose	M	235	1	19.6	1
Sucrose	M	235	2	41.6	1
Sucrose	M	235	3	20.6	1
Sucrose	M	235	4	19.6	1
Sucrose	M	235	5	39.6	1
Sucrose	M	235	6	25.4	1
Sucrose	M	235	7	34.4	1
Sucrose	M	235	8	19.4	1
Sucrose	M	235	9	29.4	1
Sucrose	M	235	10	38.4	1
Sucrose	M	235	1	42.2	2
Sucrose	M	235	2	28.2	2
Sucrose	M	235	3	30.2	2
Sucrose	M	235	4	30.2	2
Sucrose	M	235	5	39.2	2
Sucrose	M	235	6	41.8	2
Sucrose	M	235	7	36.8	2
Sucrose	M	235	8	23.8	2
Sucrose	M	235	9	71.8	2
Sucrose	M	235	10	47.8	2
Sucrose	M	235	1	41	3
Sucrose	M	235	2	20	3
Sucrose	M	235	3	21	3
Sucrose	M	235	4	23	3
Sucrose	M	235	5	24	3
Sucrose	M	235	6	25	3
Sucrose	M	235	7	44	3
Sucrose	M	235	8	36	3
Sucrose	M	235	9	47	3
Sucrose	M	235	10	42	3
Cocaine	F	239	1	39.4	1
Cocaine	F	239	2	32.4	1
Cocaine	F	239	3	25.4	1
Cocaine	F	239	4	37.4	1
Cocaine	F	239	5	29.4	1
Cocaine	F	239	6	26.8	1
Cocaine	F	239	7	21.8	1
Cocaine	F	239	8	28.8	1
Cocaine	F	239	9	36.8	1
Cocaine	F	239	10	30.8	1
Cocaine	F	239	1	40	2
Cocaine	F	239	2	47	2
Cocaine	F	239	3	25	2
Cocaine	F	239	4	28	2
Cocaine	F	239	5	37	2
Cocaine	F	239	6	36.2	2
Cocaine	F	239	7	32.2	2
Cocaine	F	239	8	25.2	2
Cocaine	F	239	9	45.2	2
Cocaine	F	239	10	40.2	2
Cocaine	F	239	1	48.2	3
Cocaine	F	239	2	49.2	3
Cocaine	F	239	3	37.2	3
Cocaine	F	239	4	46.2	3
Cocaine	F	239	5	38.2	3
Cocaine	F	239	6	37	3
Cocaine	F	239	7	24	3
Cocaine	F	239	8	26	3
Cocaine	F	239	9	36	3
Cocaine	F	239	10	36	3
Cocaine	M	239	1	21.4	1
Cocaine	M	239	2	18.4	1
Cocaine	M	239	3	23.4	1
Cocaine	M	239	4	21.4	1
Cocaine	M	239	5	10.4	1
Cocaine	M	239	6	23.8	1
Cocaine	M	239	7	32.8	1
Cocaine	M	239	8	55.8	1
Cocaine	M	239	9	17.8	1
Cocaine	M	239	10	22.8	1
Cocaine	M	239	1	35	2
Cocaine	M	239	2	23	2
Cocaine	M	239	3	15	2
Cocaine	M	239	4	23	2
Cocaine	M	239	5	20	2
Cocaine	M	239	6	36.2	2
Cocaine	M	239	7	36.2	2
Cocaine	M	239	8	29.2	2
Cocaine	M	239	9	16.2	2
Cocaine	M	239	10	32.2	2
Cocaine	M	239	1	43.2	3
Cocaine	M	239	2	28.2	3
Cocaine	M	239	3	42.2	3
Cocaine	M	239	4	29.2	3
Cocaine	M	239	5	22.2	3
Cocaine	M	239	6	21	3
Cocaine	M	239	7	35	3
Cocaine	M	239	8	34	3
Cocaine	M	239	9	16	3
Cocaine	M	239	10	56	3
Sucrose	F	239	1	54	1
Sucrose	F	239	2	43	1
Sucrose	F	239	3	56	1
Sucrose	F	239	4	43	1
Sucrose	F	239	5	34	1
Sucrose	F	239	6	48	1
Sucrose	F	239	7	25	1
Sucrose	F	239	8	24	1
Sucrose	F	239	9	45	1
Sucrose	F	239	10	21	1
Sucrose	F	239	1	20.2	2
Sucrose	F	239	2	29.2	2
Sucrose	F	239	3	29.2	2
Sucrose	F	239	4	38.2	2
Sucrose	F	239	5	23.2	2
Sucrose	F	239	6	28.2	2
Sucrose	F	239	7	21.2	2
Sucrose	F	239	8	35.2	2
Sucrose	F	239	9	53.2	2
[truncated: 3,521 more rows]

## Sheet: B. Methamphetamine, Sucrose
Solution	Sex	DGRP Line	Replicate	Consumption	Exposure
Methamphetamine	F	41	1	37.8	1
Methamphetamine	F	41	2	28.8	1
Methamphetamine	F	41	3	41.8	1
Methamphetamine	F	41	4	30.8	1
Methamphetamine	F	41	5	30.8	1
Methamphetamine	F	41	6	52.6	1
Methamphetamine	F	41	7	43.6	1
Methamphetamine	F	41	8	54.6	1
Methamphetamine	F	41	9	60.6	1
Methamphetamine	F	41	10	73.6	1
Methamphetamine	F	41	1	43.6	2
Methamphetamine	F	41	2	59.6	2
Methamphetamine	F	41	3	64.6	2
Methamphetamine	F	41	4	38.6	2
Methamphetamine	F	41	5	50.6	2
Methamphetamine	F	41	6	49	2
Methamphetamine	F	41	7	16	2
Methamphetamine	F	41	8	36	2
Methamphetamine	F	41	9	29	2
Methamphetamine	F	41	10	24	2
Methamphetamine	F	41	1	34	3
Methamphetamine	F	41	2	67	3
Methamphetamine	F	41	3	28	3
Methamphetamine	F	41	4	20	3
Methamphetamine	F	41	5	32	3
Methamphetamine	F	41	6	64.2	3
Methamphetamine	F	41	7	22.2	3
Methamphetamine	F	41	8	32.2	3
Methamphetamine	F	41	9	24.2	3
Methamphetamine	F	41	10	27.2	3
Methamphetamine	M	41	1	22.8	1
Methamphetamine	M	41	2	20.8	1
Methamphetamine	M	41	3	34.8	1
Methamphetamine	M	41	4	42.8	1
Methamphetamine	M	41	5	26.8	1
Methamphetamine	M	41	6	56.6	1
Methamphetamine	M	41	7	51.6	1
Methamphetamine	M	41	8	43.6	1
Methamphetamine	M	41	9	49.6	1
Methamphetamine	M	41	10	64.6	1
Methamphetamine	M	41	1	23.6	2
Methamphetamine	M	41	2	42.6	2
Methamphetamine	M	41	3	42.6	2
Methamphetamine	M	41	4	39.6	2
Methamphetamine	M	41	5	48.6	2
Methamphetamine	M	41	6	29	2
Methamphetamine	M	41	7	57	2
Methamphetamine	M	41	8	32	2
Methamphetamine	M	41	9	16	2
Methamphetamine	M	41	10	26	2
Methamphetamine	M	41	1	22	3
Methamphetamine	M	41	2	34	3
Methamphetamine	M	41	3	33	3
Methamphetamine	M	41	4	23	3
Methamphetamine	M	41	5	41	3
Methamphetamine	M	41	6	62.2	3
Methamphetamine	M	41	7	41.2	3
Methamphetamine	M	41	8	30.2	3
Methamphetamine	M	41	9	27.2	3
Methamphetamine	M	41	10	44.2	3
Sucrose	F	41	1	29.2	1
Sucrose	F	41	2	28.2	1
Sucrose	F	41	3	32.2	1
Sucrose	F	41	4	22.2	1
Sucrose	F	41	5	46.2	1
Sucrose	F	41	6	32.8	1
Sucrose	F	41	7	60.8	1
Sucrose	F	41	8	53.8	1
Sucrose	F	41	9	49.8	1
Sucrose	F	41	10	69.8	1
Sucrose	F	41	1	68.6	2
Sucrose	F	41	2	86.6	2
Sucrose	F	41	3	64.6	2
Sucrose	F	41	4	48.6	2
Sucrose	F	41	5	82.6	2
Sucrose	F	41	6	55	2
Sucrose	F	41	7	57	2
Sucrose	F	41	8	20	2
Sucrose	F	41	9	30	2
Sucrose	F	41	10	26	2
Sucrose	F	41	1	57.2	3
Sucrose	F	41	2	54.2	3
Sucrose	F	41	3	55.2	3
Sucrose	F	41	4	32.2	3
Sucrose	F	41	5	44.2	3
Sucrose	F	41	6	69.4	3
Sucrose	F	41	7	25.4	3
Sucrose	F	41	8	17.4	3
Sucrose	F	41	9	40.4	3
Sucrose	F	41	10	53.4	3
Sucrose	M	41	1	8.2	1
Sucrose	M	41	2	33.2	1
Sucrose	M	41	3	38.2	1
Sucrose	M	41	4	16.2	1
Sucrose	M	41	5	57.2	1
Sucrose	M	41	6	54.8	1
Sucrose	M	41	7	66.8	1
Sucrose	M	41	8	43.8	1
Sucrose	M	41	9	59.8	1
Sucrose	M	41	10	52.8	1
Sucrose	M	41	1	44.6	2
Sucrose	M	41	2	54.6	2
Sucrose	M	41	3	66.6	2
Sucrose	M	41	4	60.6	2
Sucrose	M	41	5	49.6	2
Sucrose	M	41	6	49	2
Sucrose	M	41	7	27	2
Sucrose	M	41	8	33	2
Sucrose	M	41	9	27	2
Sucrose	M	41	10	20	2
Sucrose	M	41	1	20.2	3
Sucrose	M	41	2	36.2	3
Sucrose	M	41	3	34.2	3
Sucrose	M	41	4	42.2	3
Sucrose	M	41	5	45.2	3
Sucrose	M	41	6	52.4	3
Sucrose	M	41	7	36.4	3
Sucrose	M	41	8	17.4	3
Sucrose	M	41	9	29.4	3
Sucrose	M	41	10	23.4	3
Methamphetamine	F	42	1	28.6	1
Methamphetamine	F	42	2	48.6	1
Methamphetamine	F	42	3	50.6	1
Methamphetamine	F	42	4	38.6	1
Methamphetamine	F	42	5	59.6	1
Methamphetamine	F	42	6	23.8	1
Methamphetamine	F	42	7	8.8	1
Methamphetamine	F	42	8	20.8	1
Methamphetamine	F	42	9	61.8	1
Methamphetamine	F	42	10	40.8	1
Methamphetamine	F	42	1	21.2	2
Methamphetamine	F	42	2	20.2	2
Methamphetamine	F	42	3	36.2	2
Methamphetamine	F	42	4	51.2	2
Methamphetamine	F	42	5	49.2	2
Methamphetamine	F	42	6	50.4	2
Methamphetamine	F	42	7	49.4	2
Methamphetamine	F	42	8	72.4	2
Methamphetamine	F	42	9	52.4	2
Methamphetamine	F	42	10	60.4	2
Methamphetamine	F	42	1	39.6	3
Methamphetamine	F	42	2	15.6	3
Methamphetamine	F	42	3	6.6	3
Methamphetamine	F	42	4	43.6	3
Methamphetamine	F	42	5	46.6	3
Methamphetamine	F	42	6	76.4	3
Methamphetamine	F	42	7	50.4	3
Methamphetamine	F	42	8	62.4	3
Methamphetamine	F	42	9	40.4	3
Methamphetamine	F	42	10	72.4	3
Methamphetamine	M	42	1	24.6	1
Methamphetamine	M	42	2	37.6	1
Methamphetamine	M	42	3	36.6	1
Methamphetamine	M	42	4	37.6	1
Methamphetamine	M	42	5	41.6	1
Methamphetamine	M	42	6	12.8	1
Methamphetamine	M	42	7	30.8	1
Methamphetamine	M	42	8	42.8	1
Methamphetamine	M	42	9	38.8	1
Methamphetamine	M	42	10	49.8	1
Methamphetamine	M	42	1	48.2	2
Methamphetamine	M	42	2	49.2	2
Methamphetamine	M	42	3	26.2	2
Methamphetamine	M	42	4	29.2	2
Methamphetamine	M	42	5	28.2	2
Methamphetamine	M	42	6	37.4	2
Methamphetamine	M	42	7	36.4	2
Methamphetamine	M	42	8	39.4	2
Methamphetamine	M	42	9	35.4	2
Methamphetamine	M	42	10	67.4	2
Methamphetamine	M	42	1	35.6	3
Methamphetamine	M	42	2	12.6	3
Methamphetamine	M	42	3	23.6	3
Methamphetamine	M	42	4	16.6	3
Methamphetamine	M	42	5	19.6	3
Methamphetamine	M	42	6	71.4	3
Methamphetamine	M	42	7	77.4	3
Methamphetamine	M	42	8	44.4	3
Methamphetamine	M	42	9	43.4	3
Methamphetamine	M	42	10	64.4	3
Sucrose	F	42	1	72	1
Sucrose	F	42	2	52	1
Sucrose	F	42	3	40	1
Sucrose	F	42	4	57	1
Sucrose	F	42	5	75	1
Sucrose	F	42	6	50.6	1
Sucrose	F	42	7	28.6	1
Sucrose	F	42	8	43.6	1
Sucrose	F	42	9	18.6	1
Sucrose	F	42	10	52.6	1
Sucrose	F	42	1	78.2	2
Sucrose	F	42	2	67.2	2
Sucrose	F	42	3	59.2	2
Sucrose	F	42	4	64.2	2
Sucrose	F	42	5	77.2	2
Sucrose	F	42	6	67.6	2
Sucrose	F	42	7	60.6	2
Sucrose	F	42	8	69.6	2
Sucrose	F	42	9	67.6	2
Sucrose	F	42	10	68.6	2
Sucrose	F	42	1	60.4	3
Sucrose	F	42	2	75.4	3
Sucrose	F	42	3	92.4	3
Sucrose	F	42	4	77.4	3
Sucrose	F	42	5	73.4	3
Sucrose	F	42	6	59.2	3
Sucrose	F	42	7	61.2	3
Sucrose	F	42	8	67.2	3
Sucrose	F	42	9	74.2	3
Sucrose	F	42	10	72.2	3
Sucrose	M	42	1	70	1
Sucrose	M	42	2	54	1
Sucrose	M	42	3	56	1
Sucrose	M	42	4	53	1
Sucrose	M	42	5	34	1
Sucrose	M	42	6	29.6	1
Sucrose	M	42	7	33.6	1
Sucrose	M	42	8	38.6	1
Sucrose	M	42	9	31.6	1
Sucrose	M	42	10	40.6	1
Sucrose	M	42	1	22.2	2
Sucrose	M	42	2	22.2	2
Sucrose	M	42	3	56.2	2
Sucrose	M	42	4	35.2	2
Sucrose	M	42	5	57.2	2
Sucrose	M	42	6	72.6	2
Sucrose	M	42	7	50.6	2
Sucrose	M	42	8	58.6	2
Sucrose	M	42	9	82.6	2
Sucrose	M	42	10	52.6	2
Sucrose	M	42	1	42.4	3
Sucrose	M	42	2	67.4	3
Sucrose	M	42	3	44.4	3
Sucrose	M	42	4	53.4	3
Sucrose	M	42	5	68.4	3
Sucrose	M	42	6	23.2	3
Sucrose	M	42	7	38.2	3
Sucrose	M	42	8	46.2	3
Sucrose	M	42	9	65.2	3
Sucrose	M	42	10	54.2	3
Methamphetamine	F	45	1	52.8	1
Methamphetamine	F	45	2	42.8	1
Methamphetamine	F	45	3	34.8	1
Methamphetamine	F	45	4	21.8	1
Methamphetamine	F	45	5	53.8	1
Methamphetamine	F	45	6	37.8	1
Methamphetamine	F	45	7	50.8	1
Methamphetamine	F	45	8	19.8	1
Methamphetamine	F	45	9	32.8	1
Methamphetamine	F	45	10	69.8	1
Methamphetamine	F	45	1	18.4	2
Methamphetamine	F	45	2	102.4	2
Methamphetamine	F	45	3	70.4	2
Methamphetamine	F	45	4	80.4	2
Methamphetamine	F	45	5	46.4	2
Methamphetamine	F	45	6	27.6	2
Methamphetamine	F	45	7	37.6	2
Methamphetamine	F	45	8	55.6	2
Methamphetamine	F	45	9	18.6	2
Methamphetamine	F	45	10	31.6	2
Methamphetamine	F	45	1	35.6	3
Methamphetamine	F	45	2	26.6	3
Methamphetamine	F	45	3	46.6	3
Methamphetamine	F	45	4	58.6	3
Methamphetamine	F	45	5	64.6	3
Methamphetamine	F	45	6	54.4	3
Methamphetamine	F	45	7	54.4	3
Methamphetamine	F	45	8	58.4	3
Methamphetamine	F	45	9	52.4	3
Methamphetamine	F	45	10	83.4	3
Methamphetamine	M	45	1	27.8	1
Methamphetamine	M	45	2	26.8	1
Methamphetamine	M	45	3	25.8	1
Methamphetamine	M	45	4	21.8	1
Methamphetamine	M	45	5	37.8	1
Methamphetamine	M	45	6	19.8	1
Methamphetamine	M	45	7	26.8	1
Methamphetamine	M	45	8	36.8	1
Methamphetamine	M	45	9	14.8	1
Methamphetamine	M	45	10	13.8	1
Methamphetamine	M	45	1	58.4	2
Methamphetamine	M	45	2	61.4	2
Methamphetamine	M	45	3	40.4	2
Methamphetamine	M	45	4	25.4	2
Methamphetamine	M	45	5	36.4	2
Methamphetamine	M	45	6	13.6	2
Methamphetamine	M	45	7	25.6	2
Methamphetamine	M	45	8	30.6	2
Methamphetamine	M	45	9	30.6	2
Methamphetamine	M	45	10	19.6	2
Methamphetamine	M	45	1	51.6	3
Methamphetamine	M	45	2	45.6	3
Methamphetamine	M	45	3	38.6	3
Methamphetamine	M	45	4	27.6	3
Methamphetamine	M	45	5	25.6	3
Methamphetamine	M	45	6	38.4	3
Methamphetamine	M	45	7	51.4	3
Methamphetamine	M	45	8	25.4	3
Methamphetamine	M	45	9	51.4	3
Methamphetamine	M	45	10	30.4	3
Sucrose	F	45	1	40	1
Sucrose	F	45	2	30	1
Sucrose	F	45	3	27	1
Sucrose	F	45	4	49	1
Sucrose	F	45	5	49	1
Sucrose	F	45	6	79.6	1
Sucrose	F	45	7	47.6	1
Sucrose	F	45	8	13.6	1
Sucrose	F	45	9	42.6	1
Sucrose	F	45	10	22.6	1
Sucrose	F	45	1	61	2
Sucrose	F	45	2	24	2
Sucrose	F	45	3	29	2
Sucrose	F	45	4	19	2
Sucrose	F	45	5	83	2
Sucrose	F	45	6	44.4	2
Sucrose	F	45	7	57.4	2
Sucrose	F	45	8	30.4	2
Sucrose	F	45	9	51.4	2
Sucrose	F	45	10	45.4	2
Sucrose	F	45	1	21.6	3
Sucrose	F	45	2	73.6	3
Sucrose	F	45	3	59.6	3
Sucrose	F	45	4	29.6	3
Sucrose	F	45	5	66.6	3
Sucrose	F	45	6	44.4	3
Sucrose	F	45	7	52.4	3
Sucrose	F	45	8	20.4	3
Sucrose	F	45	9	22.4	3
Sucrose	F	45	10	15.4	3
Sucrose	M	45	1	27	1
Sucrose	M	45	2	57	1
Sucrose	M	45	3	49	1
Sucrose	M	45	4	54	1
Sucrose	M	45	5	39	1
Sucrose	M	45	6	23.6	1
Sucrose	M	45	7	22.6	1
Sucrose	M	45	8	20.6	1
Sucrose	M	45	9	33.6	1
Sucrose	M	45	10	37.6	1
Sucrose	M	45	1	18	2
Sucrose	M	45	2	12	2
Sucrose	M	45	3	24	2
Sucrose	M	45	4	29	2
Sucrose	M	45	5	19	2
Sucrose	M	45	6	21.4	2
Sucrose	M	45	7	49.4	2
Sucrose	M	45	8	32.4	2
Sucrose	M	45	9	38.4	2
Sucrose	M	45	10	24.4	2
Sucrose	M	45	1	57.6	3
Sucrose	M	45	2	45.6	3
Sucrose	M	45	3	34.6	3
Sucrose	M	45	4	34.6	3
Sucrose	M	45	5	37.6	3
Sucrose	M	45	6	22.4	3
Sucrose	M	45	7	15.4	3
Sucrose	M	45	8	21.4	3
Sucrose	M	45	9	1.4	3
Sucrose	M	45	10	12.4	3
Methamphetamine	F	57	1	29.6	1
Methamphetamine	F	57	2	22.6	1
Methamphetamine	F	57	3	67.6	1
Methamphetamine	F	57	4	37.6	1
Methamphetamine	F	57	5	29.6	1
Methamphetamine	F	57	6	28.8	1
Methamphetamine	F	57	7	15.8	1
Methamphetamine	F	57	8	43.8	1
Methamphetamine	F	57	9	29.8	1
Methamphetamine	F	57	10	31.8	1
Methamphetamine	F	57	1	35.2	2
Methamphetamine	F	57	2	58.2	2
Methamphetamine	F	57	3	44.2	2
Methamphetamine	F	57	4	47.2	2
Methamphetamine	F	57	5	31.2	2
Methamphetamine	F	57	6	46.4	2
Methamphetamine	F	57	7	64.4	2
Methamphetamine	F	57	8	85.4	2
Methamphetamine	F	57	9	58.4	2
Methamphetamine	F	57	10	29.4	2
Methamphetamine	F	57	1	53.6	3
Methamphetamine	F	57	2	42.6	3
Methamphetamine	F	57	3	58.6	3
Methamphetamine	F	57	4	82.6	3
Methamphetamine	F	57	5	52.6	3
Methamphetamine	F	57	6	29.4	3
Methamphetamine	F	57	7	39.4	3
Methamphetamine	F	57	8	51.4	3
Methamphetamine	F	57	9	71.4	3
Methamphetamine	F	57	10	30.4	3
Methamphetamine	M	57	1	39.6	1
Methamphetamine	M	57	2	28.6	1
Methamphetamine	M	57	3	34.6	1
Methamphetamine	M	57	4	41.6	1
Methamphetamine	M	57	5	56.6	1
Methamphetamine	M	57	6	14.8	1
Methamphetamine	M	57	7	21.8	1
Methamphetamine	M	57	8	36.8	1
Methamphetamine	M	57	9	29.8	1
Methamphetamine	M	57	10	14.8	1
Methamphetamine	M	57	1	26.2	2
Methamphetamine	M	57	2	26.2	2
Methamphetamine	M	57	3	18.2	2
Methamphetamine	M	57	4	25.2	2
Methamphetamine	M	57	5	50.2	2
Methamphetamine	M	57	6	11.4	2
Methamphetamine	M	57	7	5.4	2
Methamphetamine	M	57	8	32.4	2
Methamphetamine	M	57	9	3.4	2
Methamphetamine	M	57	10	20.4	2
Methamphetamine	M	57	1	18.6	3
Methamphetamine	M	57	2	29.6	3
Methamphetamine	M	57	3	48.6	3
Methamphetamine	M	57	4	20.6	3
Methamphetamine	M	57	5	34.6	3
Methamphetamine	M	57	6	22.4	3
Methamphetamine	M	57	7	18.4	3
Methamphetamine	M	57	8	28.4	3
Methamphetamine	M	57	9	18.4	3
Methamphetamine	M	57	10	27.4	3
Sucrose	F	57	1	55	1
Sucrose	F	57	2	70	1
Sucrose	F	57	3	39	1
Sucrose	F	57	4	73	1
Sucrose	F	57	5	43	1
Sucrose	F	57	6	63.6	1
Sucrose	F	57	7	42.6	1
Sucrose	F	57	8	51.6	1
Sucrose	F	57	9	44.6	1
Sucrose	F	57	10	60.6	1
Sucrose	F	57	1	85.2	2
Sucrose	F	57	2	47.2	2
Sucrose	F	57	3	83.2	2
Sucrose	F	57	4	47.2	2
Sucrose	F	57	5	68.2	2
Sucrose	F	57	6	74.6	2
Sucrose	F	57	7	91.6	2
Sucrose	F	57	8	97.6	2
Sucrose	F	57	9	87.6	2
Sucrose	F	57	10	43.6	2
Sucrose	F	57	1	61.4	3
Sucrose	F	57	2	61.4	3
Sucrose	F	57	3	59.4	3
Sucrose	F	57	4	51.4	3
Sucrose	F	57	5	35.4	3
Sucrose	F	57	6	60.2	3
Sucrose	F	57	7	43.2	3
Sucrose	F	57	8	80.2	3
Sucrose	F	57	9	38.2	3
Sucrose	F	57	10	61.2	3
Sucrose	M	57	1	44	1
Sucrose	M	57	2	28	1
Sucrose	M	57	3	28	1
Sucrose	M	57	4	21	1
Sucrose	M	57	5	35	1
Sucrose	M	57	6	43.6	1
Sucrose	M	57	7	16.6	1
Sucrose	M	57	8	37.6	1
Sucrose	M	57	9	16.6	1
Sucrose	M	57	10	22.6	1
Sucrose	M	57	1	8.2	2
Sucrose	M	57	2	45.2	2
Sucrose	M	57	3	20.2	2
Sucrose	M	57	4	23.2	2
Sucrose	M	57	5	53.2	2
Sucrose	M	57	6	44.6	2
Sucrose	M	57	7	22.6	2
Sucrose	M	57	8	41.6	2
Sucrose	M	57	9	55.6	2
Sucrose	M	57	10	29.6	2
Sucrose	M	57	1	25.4	3
Sucrose	M	57	2	31.4	3
Sucrose	M	57	3	25.4	3
Sucrose	M	57	4	15.4	3
Sucrose	M	57	5	36.4	3
Sucrose	M	57	6	28.2	3
Sucrose	M	57	7	19.2	3
Sucrose	M	57	8	31.2	3
Sucrose	M	57	9	27.2	3
Sucrose	M	57	10	26.2	3
Methamphetamine	F	59	1	40.8	1
Methamphetamine	F	59	2	58.8	1
Methamphetamine	F	59	3	53.8	1
Methamphetamine	F	59	4	44.8	1
Methamphetamine	F	59	5	25.8	1
Methamphetamine	F	59	6	31.8	1
Methamphetamine	F	59	7	21.8	1
Methamphetamine	F	59	8	98.8	1
Methamphetamine	F	59	9	41.8	1
Methamphetamine	F	59	10	41.8	1
Methamphetamine	F	59	1	62.4	2
Methamphetamine	F	59	2	69.4	2
Methamphetamine	F	59	3	41.4	2
Methamphetamine	F	59	4	72.4	2
Methamphetamine	F	59	5	25.4	2
Methamphetamine	F	59	6	36.6	2
Methamphetamine	F	59	7	93.6	2
Methamphetamine	F	59	8	102.6	2
Methamphetamine	F	59	9	90.6	2
Methamphetamine	F	59	10	78.6	2
Methamphetamine	F	59	1	46.6	3
Methamphetamine	F	59	2	69.6	3
Methamphetamine	F	59	3	24.6	3
Methamphetamine	F	59	4	31.6	3
Methamphetamine	F	59	5	18.6	3
Methamphetamine	F	59	6	34.4	3
Methamphetamine	F	59	7	95.4	3
Methamphetamine	F	59	8	46.4	3
Methamphetamine	F	59	9	69.4	3
Methamphetamine	F	59	10	67.4	3
Methamphetamine	M	59	1	28.8	1
Methamphetamine	M	59	2	43.8	1
Methamphetamine	M	59	3	36.8	1
Methamphetamine	M	59	4	34.8	1
Methamphetamine	M	59	5	24.8	1
Methamphetamine	M	59	6	27.8	1
Methamphetamine	M	59	7	24.8	1
Methamphetamine	M	59	8	15.8	1
Methamphetamine	M	59	9	33.8	1
Methamphetamine	M	59	10	28.8	1
Methamphetamine	M	59	1	19.4	2
Methamphetamine	M	59	2	63.4	2
Methamphetamine	M	59	3	60.4	2
Methamphetamine	M	59	4	56.4	2
Methamphetamine	M	59	5	70.4	2
Methamphetamine	M	59	6	33.6	2
Methamphetamine	M	59	7	56.6	2
Methamphetamine	M	59	8	35.6	2
Methamphetamine	M	59	9	33.6	2
Methamphetamine	M	59	10	27.6	2
Methamphetamine	M	59	1	10.6	3
Methamphetamine	M	59	2	24.6	3
Methamphetamine	M	59	3	27.6	3
Methamphetamine	M	59	4	19.6	3
Methamphetamine	M	59	5	17.6	3
Methamphetamine	M	59	6	22.4	3
Methamphetamine	M	59	7	40.4	3
Methamphetamine	M	59	8	29.4	3
Methamphetamine	M	59	9	27.4	3
Methamphetamine	M	59	10	31.4	3
Sucrose	F	59	1	98	1
Sucrose	F	59	2	47	1
Sucrose	F	59	3	73	1
Sucrose	F	59	4	59	1
Sucrose	F	59	5	74	1
Sucrose	F	59	6	14.6	1
Sucrose	F	59	7	21.6	1
Sucrose	F	59	8	14.6	1
Sucrose	F	59	9	49.6	1
Sucrose	F	59	10	34.6	1
Sucrose	F	59	1	61	2
Sucrose	F	59	2	53	2
Sucrose	F	59	3	30	2
Sucrose	F	59	4	41	2
Sucrose	F	59	5	71	2
Sucrose	F	59	6	44.4	2
Sucrose	F	59	7	30.4	2
Sucrose	F	59	8	32.4	2
Sucrose	F	59	9	26.4	2
Sucrose	F	59	10	12.4	2
Sucrose	F	59	1	66.6	3
Sucrose	F	59	2	85.6	3
Sucrose	F	59	3	66.6	3
Sucrose	F	59	4	70.6	3
Sucrose	F	59	5	66.6	3
Sucrose	F	59	6	29.4	3
Sucrose	F	59	7	36.4	3
Sucrose	F	59	8	56.4	3
Sucrose	F	59	9	52.4	3
Sucrose	F	59	10	36.4	3
Sucrose	M	59	1	21	1
Sucrose	M	59	2	26	1
Sucrose	M	59	3	34	1
Sucrose	M	59	4	53	1
Sucrose	M	59	5	41	1
Sucrose	M	59	6	27.6	1
Sucrose	M	59	7	39.6	1
Sucrose	M	59	8	40.6	1
Sucrose	M	59	9	40.6	1
Sucrose	M	59	10	18.6	1
Sucrose	M	59	1	15	2
Sucrose	M	59	2	14	2
Sucrose	M	59	3	22	2
Sucrose	M	59	4	41	2
Sucrose	M	59	5	39	2
Sucrose	M	59	6	54.4	2
Sucrose	M	59	7	17.4	2
Sucrose	M	59	8	12.4	2
Sucrose	M	59	9	27.4	2
Sucrose	M	59	10	41.4	2
Sucrose	M	59	1	29.6	3
Sucrose	M	59	2	31.6	3
Sucrose	M	59	3	39.6	3
Sucrose	M	59	4	64.6	3
Sucrose	M	59	5	75.6	3
Sucrose	M	59	6	24.4	3
Sucrose	M	59	7	29.4	3
Sucrose	M	59	8	19.4	3
Sucrose	M	59	9	17.4	3
Sucrose	M	59	10	43.4	3
Methamphetamine	F	83	1	58	1
Methamphetamine	F	83	2	32	1
Methamphetamine	F	83	3	40	1
Methamphetamine	F	83	4	36	1
Methamphetamine	F	83	5	41	1
Methamphetamine	F	83	6	41.6	1
Methamphetamine	F	83	7	49.6	1
Methamphetamine	F	83	8	37.6	1
Methamphetamine	F	83	9	18.6	1
Methamphetamine	F	83	10	17.6	1
Methamphetamine	F	83	1	32	2
Methamphetamine	F	83	2	68	2
Methamphetamine	F	83	3	34	2
Methamphetamine	F	83	4	31	2
Methamphetamine	F	83	5	32	2
Methamphetamine	F	83	6	54	2
Methamphetamine	F	83	7	48	2
Methamphetamine	F	83	8	34	2
Methamphetamine	F	83	9	37	2
Methamphetamine	F	83	10	48	2
Methamphetamine	F	83	1	13	3
Methamphetamine	F	83	2	22	3
Methamphetamine	F	83	3	29	3
Methamphetamine	F	83	4	24	3
Methamphetamine	F	83	5	23	3
Methamphetamine	F	83	6	19.2	3
Methamphetamine	F	83	7	24.2	3
Methamphetamine	F	83	8	22.2	3
Methamphetamine	F	83	9	29.2	3
Methamphetamine	F	83	10	21.2	3
Methamphetamine	M	83	1	28	1
Methamphetamine	M	83	2	23	1
Methamphetamine	M	83	3	21	1
Methamphetamine	M	83	4	26	1
Methamphetamine	M	83	5	23	1
Methamphetamine	M	83	6	76.6	1
Methamphetamine	M	83	7	27.6	1
Methamphetamine	M	83	8	29.6	1
Methamphetamine	M	83	9	14.6	1
Methamphetamine	M	83	10	30.6	1
Methamphetamine	M	83	1	17	2
Methamphetamine	M	83	2	48	2
Methamphetamine	M	83	3	76	2
Methamphetamine	M	83	4	42	2
Methamphetamine	M	83	5	47	2
Methamphetamine	M	83	6	31	2
Methamphetamine	M	83	7	36	2
Methamphetamine	M	83	8	23	2
Methamphetamine	M	83	9	22	2
Methamphetamine	M	83	10	29	2
Methamphetamine	M	83	1	28	3
Methamphetamine	M	83	2	37	3
Methamphetamine	M	83	3	25	3
Methamphetamine	M	83	4	37	3
Methamphetamine	M	83	5	31	3
Methamphetamine	M	83	6	30.2	3
Methamphetamine	M	83	7	27.2	3
Methamphetamine	M	83	8	21.2	3
Methamphetamine	M	83	9	20.2	3
Methamphetamine	M	83	10	16.2	3
Sucrose	F	83	1	24.8	1
Sucrose	F	83	2	68.8	1
Sucrose	F	83	3	53.8	1
Sucrose	F	83	4	67.8	1
Sucrose	F	83	5	55.8	1
Sucrose	F	83	6	65.8	1
Sucrose	F	83	7	29.8	1
Sucrose	F	83	8	42.8	1
Sucrose	F	83	9	20.8	1
Sucrose	F	83	10	33.8	1
Sucrose	F	83	1	23.8	2
Sucrose	F	83	2	71.8	2
Sucrose	F	83	3	67.8	2
Sucrose	F	83	4	24.8	2
Sucrose	F	83	5	35.8	2
Sucrose	F	83	6	48	2
Sucrose	F	83	7	48	2
Sucrose	F	83	8	67	2
Sucrose	F	83	9	34	2
Sucrose	F	83	10	61	2
Sucrose	F	83	1	26.2	3
Sucrose	F	83	2	34.2	3
Sucrose	F	83	3	43.2	3
Sucrose	F	83	4	30.2	3
Sucrose	F	83	5	41.2	3
Sucrose	F	83	6	40.4	3
Sucrose	F	83	7	47.4	3
Sucrose	F	83	8	21.4	3
Sucrose	F	83	9	16.4	3
Sucrose	F	83	10	25.4	3
Sucrose	M	83	1	41.8	1
Sucrose	M	83	2	21.8	1
Sucrose	M	83	3	20.8	1
Sucrose	M	83	4	36.8	1
Sucrose	M	83	5	24.8	1
Sucrose	M	83	6	25.8	1
Sucrose	M	83	7	30.8	1
Sucrose	M	83	8	50.8	1
Sucrose	M	83	9	27.8	1
Sucrose	M	83	10	16.8	1
Sucrose	M	83	1	46.8	2
Sucrose	M	83	2	43.8	2
Sucrose	M	83	3	11.8	2
Sucrose	M	83	4	74.8	2
Sucrose	M	83	5	85.8	2
Sucrose	M	83	6	23	2
Sucrose	M	83	7	39	2
Sucrose	M	83	8	29	2
Sucrose	M	83	9	33	2
Sucrose	M	83	10	28	2
Sucrose	M	83	1	27.2	3
Sucrose	M	83	2	20.2	3
Sucrose	M	83	3	33.2	3
Sucrose	M	83	4	25.2	3
Sucrose	M	83	5	21.2	3
Sucrose	M	83	6	18.4	3
Sucrose	M	83	7	30.4	3
Sucrose	M	83	8	14.4	3
Sucrose	M	83	9	30.4	3
Sucrose	M	83	10	20.4	3
Methamphetamine	F	91	1	39	1
Methamphetamine	F	91	2	46	1
Methamphetamine	F	91	3	36	1
Methamphetamine	F	91	4	32	1
Methamphetamine	F	91	5	70	1
Methamphetamine	F	91	6	39.6	1
Methamphetamine	F	91	7	41.6	1
Methamphetamine	F	91	8	53.6	1
Methamphetamine	F	91	9	46.6	1
Methamphetamine	F	91	10	31.6	1
Methamphetamine	F	91	1	50	2
Methamphetamine	F	91	2	17	2
Methamphetamine	F	91	3	36	2
Methamphetamine	F	91	4	30	2
Methamphetamine	F	91	5	36	2
Methamphetamine	F	91	6	61.6	2
Methamphetamine	F	91	7	61.6	2
Methamphetamine	F	91	8	61.6	2
Methamphetamine	F	91	9	48.6	2
Methamphetamine	F	91	10	59.6	2
Methamphetamine	F	91	1	62	3
Methamphetamine	F	91	2	38	3
Methamphetamine	F	91	3	30	3
Methamphetamine	F	91	4	36	3
Methamphetamine	F	91	5	58	3
Methamphetamine	F	91	6	47.2	3
Methamphetamine	F	91	7	53.2	3
Methamphetamine	F	91	8	39.2	3
Methamphetamine	F	91	9	62.2	3
Methamphetamine	F	91	10	56.2	3
Methamphetamine	M	91	1	42	1
Methamphetamine	M	91	2	27	1
Methamphetamine	M	91	3	34	1
Methamphetamine	M	91	4	40	1
Methamphetamine	M	91	5	34	1
Methamphetamine	M	91	6	9.6	1
Methamphetamine	M	91	7	38.6	1
Methamphetamine	M	91	8	21.6	1
Methamphetamine	M	91	9	44.6	1
Methamphetamine	M	91	10	28.6	1
Methamphetamine	M	91	1	30	2
Methamphetamine	M	91	2	25	2
Methamphetamine	M	91	3	29	2
Methamphetamine	M	91	4	24	2
Methamphetamine	M	91	5	30	2
Methamphetamine	M	91	6	35.6	2
Methamphetamine	M	91	7	38.6	2
Methamphetamine	M	91	8	32.6	2
Methamphetamine	M	91	9	34.6	2
Methamphetamine	M	91	10	29.6	2
Methamphetamine	M	91	1	37	3
Methamphetamine	M	91	2	47	3
Methamphetamine	M	91	3	21	3
Methamphetamine	M	91	4	31	3
Methamphetamine	M	91	5	25	3
Methamphetamine	M	91	6	50.2	3
Methamphetamine	M	91	7	35.2	3
Methamphetamine	M	91	8	42.2	3
Methamphetamine	M	91	9	45.2	3
Methamphetamine	M	91	10	33.2	3
Sucrose	F	91	1	76.6	1
Sucrose	F	91	2	66.6	1
Sucrose	F	91	3	71.6	1
Sucrose	F	91	4	59.6	1
Sucrose	F	91	5	56.6	1
Sucrose	F	91	6	54.2	1
Sucrose	F	91	7	52.2	1
Sucrose	F	91	8	48.2	1
Sucrose	F	91	9	42.2	1
Sucrose	F	91	10	66.2	1
Sucrose	F	91	1	68	2
Sucrose	F	91	2	48	2
Sucrose	F	91	3	42	2
Sucrose	F	91	4	59	2
Sucrose	F	91	5	53	2
Sucrose	F	91	6	77.2	2
Sucrose	F	91	7	50.2	2
Sucrose	F	91	8	79.2	2
Sucrose	F	91	9	62.2	2
Sucrose	F	91	10	40.2	2
Sucrose	F	91	1	49.8	3
Sucrose	F	91	2	48.8	3
Sucrose	F	91	3	45.8	3
Sucrose	F	91	4	65.8	3
Sucrose	F	91	5	64.8	3
Sucrose	F	91	6	49.4	3
Sucrose	F	91	7	45.4	3
Sucrose	F	91	8	69.4	3
Sucrose	F	91	9	56.4	3
Sucrose	F	91	10	57.4	3
Sucrose	M	91	1	41.6	1
Sucrose	M	91	2	82.6	1
Sucrose	M	91	3	32.6	1
Sucrose	M	91	4	42.6	1
Sucrose	M	91	5	36.6	1
Sucrose	M	91	6	44.2	1
Sucrose	M	91	7	33.2	1
Sucrose	M	91	8	42.2	1
Sucrose	M	91	9	34.2	1
Sucrose	M	91	10	22.2	1
Sucrose	M	91	1	37	2
Sucrose	M	91	2	44	2
Sucrose	M	91	3	20	2
Sucrose	M	91	4	57	2
Sucrose	M	91	5	24	2
Sucrose	M	91	6	36.2	2
Sucrose	M	91	7	49.2	2
Sucrose	M	91	8	39.2	2
Sucrose	M	91	9	49.2	2
Sucrose	M	91	10	37.2	2
Sucrose	M	91	1	40.8	3
Sucrose	M	91	2	48.8	3
Sucrose	M	91	3	46.8	3
Sucrose	M	91	4	37.8	3
Sucrose	M	91	5	39.8	3
Sucrose	M	91	6	67.4	3
Sucrose	M	91	7	41.4	3
Sucrose	M	91	8	35.4	3
Sucrose	M	91	9	37.4	3
Sucrose	M	91	10	23.4	3
Methamphetamine	F	129	1	54.8	1
Methamphetamine	F	129	2	25.8	1
Methamphetamine	F	129	3	42.8	1
Methamphetamine	F	129	4	55.8	1
Methamphetamine	F	129	5	24.8	1
Methamphetamine	F	129	6	60.6	1
Methamphetamine	F	129	7	50.6	1
Methamphetamine	F	129	8	89.6	1
Methamphetamine	F	129	9	44.6	1
Methamphetamine	F	129	10	82.6	1
Methamphetamine	F	129	1	46.6	2
Methamphetamine	F	129	2	95.6	2
Methamphetamine	F	129	3	63.6	2
Methamphetamine	F	129	4	69.6	2
Methamphetamine	F	129	5	60.6	2
Methamphetamine	F	129	6	66	2
Methamphetamine	F	129	7	73	2
Methamphetamine	F	129	8	54	2
Methamphetamine	F	129	9	33	2
Methamphetamine	F	129	10	54	2
Methamphetamine	F	129	1	77	3
Methamphetamine	F	129	2	35	3
Methamphetamine	F	129	3	13	3
Methamphetamine	F	129	4	47	3
Methamphetamine	F	129	5	30	3
Methamphetamine	F	129	6	33.2	3
Methamphetamine	F	129	7	22.2	3
Methamphetamine	F	129	8	35.2	3
Methamphetamine	F	129	9	32.2	3
Methamphetamine	F	129	10	33.2	3
Methamphetamine	M	129	1	28.8	1
Methamphetamine	M	129	2	15.8	1
Methamphetamine	M	129	3	23.8	1
Methamphetamine	M	129	4	42.8	1
Methamphetamine	M	129	5	33.8	1
Methamphetamine	M	129	6	54.6	1
Methamphetamine	M	129	7	31.6	1
Methamphetamine	M	129	8	24.6	1
Methamphetamine	M	129	9	39.6	1
Methamphetamine	M	129	10	23.6	1
Methamphetamine	M	129	1	47.6	2
Methamphetamine	M	129	2	54.6	2
Methamphetamine	M	129	3	35.6	2
Methamphetamine	M	129	4	59.6	2
Methamphetamine	M	129	5	39.6	2
Methamphetamine	M	129	6	37	2
Methamphetamine	M	129	7	25	2
Methamphetamine	M	129	8	24	2
Methamphetamine	M	129	9	50	2
Methamphetamine	M	129	10	23	2
Methamphetamine	M	129	1	40	3
Methamphetamine	M	129	2	40	3
Methamphetamine	M	129	3	22	3
Methamphetamine	M	129	4	38	3
Methamphetamine	M	129	5	48	3
Methamphetamine	M	129	6	25.2	3
Methamphetamine	M	129	7	25.2	3
Methamphetamine	M	129	8	19.2	3
Methamphetamine	M	129	9	39.2	3
Methamphetamine	M	129	10	25.2	3
Sucrose	F	129	1	73.2	1
Sucrose	F	129	2	64.2	1
Sucrose	F	129	3	18.2	1
Sucrose	F	129	4	28.2	1
Sucrose	F	129	5	26.2	1
Sucrose	F	129	6	70.8	1
Sucrose	F	129	7	60.8	1
Sucrose	F	129	8	54.8	1
Sucrose	F	129	9	73.8	1
Sucrose	F	129	10	82.8	1
Sucrose	F	129	1	71.6	2
Sucrose	F	129	2	71.6	2
Sucrose	F	129	3	26.6	2
Sucrose	F	129	4	80.6	2
Sucrose	F	129	5	101.6	2
Sucrose	F	129	6	74	2
Sucrose	F	129	7	35	2
Sucrose	F	129	8	23	2
Sucrose	F	129	9	67	2
Sucrose	F	129	10	67	2
Sucrose	F	129	1	65.2	3
Sucrose	F	129	2	31.2	3
Sucrose	F	129	3	37.2	3
Sucrose	F	129	4	41.2	3
Sucrose	F	129	5	37.2	3
Sucrose	F	129	6	89.4	3
Sucrose	F	129	7	72.4	3
Sucrose	F	129	8	44.4	3
Sucrose	F	129	9	46.4	3
Sucrose	F	129	10	37.4	3
Sucrose	M	129	1	22.2	1
Sucrose	M	129	2	27.2	1
Sucrose	M	129	3	54.2	1
Sucrose	M	129	4	18.2	1
Sucrose	M	129	5	36.2	1
Sucrose	M	129	6	29.8	1
Sucrose	M	129	7	32.8	1
Sucrose	M	129	8	43.8	1
Sucrose	M	129	9	44.8	1
Sucrose	M	129	10	38.8	1
Sucrose	M	129	1	62.6	2
Sucrose	M	129	2	19.6	2
Sucrose	M	129	3	43.6	2
Sucrose	M	129	4	34.6	2
Sucrose	M	129	5	35.6	2
Sucrose	M	129	6	45	2
Sucrose	M	129	7	40	2
Sucrose	M	129	8	29	2
Sucrose	M	129	9	46	2
Sucrose	M	129	10	35	2
Sucrose	M	129	1	25.2	3
Sucrose	M	129	2	36.2	3
Sucrose	M	129	3	36.2	3
Sucrose	M	129	4	25.2	3
Sucrose	M	129	5	28.2	3
Sucrose	M	129	6	35.4	3
Sucrose	M	129	7	28.4	3
Sucrose	M	129	8	39.4	3
Sucrose	M	129	9	17.4	3
Sucrose	M	129	10	20.4	3
Methamphetamine	F	158	1	48.4	1
Methamphetamine	F	158	2	35.4	1
Methamphetamine	F	158	3	27.4	1
Methamphetamine	F	158	4	18.4	1
Methamphetamine	F	158	5	34.4	1
Methamphetamine	F	158	6	24	1
Methamphetamine	F	158	7	56	1
Methamphetamine	F	158	8	16	1
Methamphetamine	F	158	9	53	1
Methamphetamine	F	158	10	46	1
Methamphetamine	F	158	1	75	2
Methamphetamine	F	158	2	63	2
Methamphetamine	F	158	3	81	2
Methamphetamine	F	158	4	51	2
Methamphetamine	F	158	5	55	2
Methamphetamine	F	158	6	66.6	2
Methamphetamine	F	158	7	101.6	2
Methamphetamine	F	158	8	89.6	2
Methamphetamine	F	158	9	94.6	2
Methamphetamine	F	158	10	114.6	2
Methamphetamine	F	158	1	42	3
Methamphetamine	F	158	2	91	3
Methamphetamine	F	158	3	95	3
Methamphetamine	F	158	4	56	3
Methamphetamine	F	158	5	40	3
Methamphetamine	F	158	6	69	3
Methamphetamine	F	158	7	67	3
Methamphetamine	F	158	8	63	3
Methamphetamine	F	158	9	35	3
Methamphetamine	F	158	10	14	3
Methamphetamine	M	158	1	21.4	1
Methamphetamine	M	158	2	25.4	1
Methamphetamine	M	158	3	76.4	1
Methamphetamine	M	158	4	40.4	1
Methamphetamine	M	158	5	31.4	1
Methamphetamine	M	158	6	26	1
Methamphetamine	M	158	7	42	1
Methamphetamine	M	158	8	60	1
Methamphetamine	M	158	9	32	1
Methamphetamine	M	158	10	9	1
Methamphetamine	M	158	1	32	2
Methamphetamine	M	158	2	44	2
Methamphetamine	M	158	3	32	2
Methamphetamine	M	158	4	38	2
Methamphetamine	M	158	5	53	2
Methamphetamine	M	158	6	52.6	2
Methamphetamine	M	158	7	54.6	2
Methamphetamine	M	158	8	86.6	2
Methamphetamine	M	158	9	40.6	2
Methamphetamine	M	158	10	60.6	2
Methamphetamine	M	158	1	22	3
Methamphetamine	M	158	2	31	3
Methamphetamine	M	158	3	46	3
Methamphetamine	M	158	4	46	3
Methamphetamine	M	158	5	23	3
Methamphetamine	M	158	6	53	3
Methamphetamine	M	158	7	65	3
Methamphetamine	M	158	8	19	3
Methamphetamine	M	158	9	32	3
Methamphetamine	M	158	10	44	3
Sucrose	F	158	1	33.2	1
Sucrose	F	158	2	29.2	1
Sucrose	F	158	3	38.2	1
Sucrose	F	158	4	15.2	1
Sucrose	F	158	5	24.2	1
Sucrose	F	158	6	31	1
Sucrose	F	158	7	47	1
Sucrose	F	158	8	65	1
Sucrose	F	158	9	47	1
Sucrose	F	158	10	100	1
Sucrose	F	158	1	74.6	2
Sucrose	F	158	2	82.6	2
Sucrose	F	158	3	80.6	2
Sucrose	F	158	4	63.6	2
Sucrose	F	158	5	69.6	2
Sucrose	F	158	6	84	2
Sucrose	F	158	7	77	2
Sucrose	F	158	8	74	2
Sucrose	F	158	9	60	2
Sucrose	F	158	10	93	2
Sucrose	F	158	1	30	3
Sucrose	F	158	2	47	3
Sucrose	F	158	3	33	3
Sucrose	F	158	4	33	3
Sucrose	F	158	5	24	3
Sucrose	F	158	6	51	3
Sucrose	F	158	7	70	3
Sucrose	F	158	8	36	3
Sucrose	F	158	9	60	3
Sucrose	F	158	10	20	3
Sucrose	M	158	1	37.2	1
Sucrose	M	158	2	19.2	1
Sucrose	M	158	3	39.2	1
Sucrose	M	158	4	39.2	1
Sucrose	M	158	5	36.2	1
Sucrose	M	158	6	30	1
Sucrose	M	158	7	31	1
Sucrose	M	158	8	42	1
Sucrose	M	158	9	48	1
Sucrose	M	158	10	69	1
Sucrose	M	158	1	83.6	2
Sucrose	M	158	2	79.6	2
Sucrose	M	158	3	62.6	2
Sucrose	M	158	4	60.6	2
Sucrose	M	158	5	34.6	2
Sucrose	M	158	6	82	2
Sucrose	M	158	7	85	2
Sucrose	M	158	8	56	2
Sucrose	M	158	9	65	2
Sucrose	M	158	10	58	2
Sucrose	M	158	1	30	3
Sucrose	M	158	2	32	3
Sucrose	M	158	3	24	3
Sucrose	M	158	4	25	3
Sucrose	M	158	5	18	3
Sucrose	M	158	6	28	3
Sucrose	M	158	7	31	3
Sucrose	M	158	8	74	3
Sucrose	M	158	9	25	3
Sucrose	M	158	10	38	3
Methamphetamine	F	177	1	57.8	1
Methamphetamine	F	177	2	36.8	1
Methamphetamine	F	177	3	58.8	1
Methamphetamine	F	177	4	56.8	1
Methamphetamine	F	177	5	58.8	1
Methamphetamine	F	177	6	13.8	1
Methamphetamine	F	177	7	47.8	1
Methamphetamine	F	177	8	22.8	1
Methamphetamine	F	177	9	37.8	1
Methamphetamine	F	177	10	21.8	1
Methamphetamine	F	177	1	69.4	2
Methamphetamine	F	177	2	69.4	2
Methamphetamine	F	177	3	71.4	2
Methamphetamine	F	177	4	61.4	2
Methamphetamine	F	177	5	80.4	2
Methamphetamine	F	177	6	64.6	2
Methamphetamine	F	177	7	53.6	2
Methamphetamine	F	177	8	64.6	2
Methamphetamine	F	177	9	60.6	2
Methamphetamine	F	177	10	46.6	2
Methamphetamine	F	177	1	52.6	3
Methamphetamine	F	177	2	63.6	3
Methamphetamine	F	177	3	74.6	3
Methamphetamine	F	177	4	78.6	3
Methamphetamine	F	177	5	67.6	3
Methamphetamine	F	177	6	57.4	3
Methamphetamine	F	177	7	98.4	3
Methamphetamine	F	177	8	54.4	3
Methamphetamine	F	177	9	77.4	3
Methamphetamine	F	177	10	19.4	3
Methamphetamine	M	177	1	49.8	1
Methamphetamine	M	177	2	45.8	1
Methamphetamine	M	177	3	41.8	1
Methamphetamine	M	177	4	34.8	1
Methamphetamine	M	177	5	28.8	1
Methamphetamine	M	177	6	52.8	1
Methamphetamine	M	177	7	36.8	1
Methamphetamine	M	177	8	24.8	1
Methamphetamine	M	177	9	40.8	1
Methamphetamine	M	177	10	12.8	1
Methamphetamine	M	177	1	77.4	2
Methamphetamine	M	177	2	59.4	2
Methamphetamine	M	177	3	48.4	2
Methamphetamine	M	177	4	67.4	2
Methamphetamine	M	177	5	49.4	2
Methamphetamine	M	177	6	61.6	2
Methamphetamine	M	177	7	67.6	2
Methamphetamine	M	177	8	56.6	2
Methamphetamine	M	177	9	39.6	2
Methamphetamine	M	177	10	42.6	2
Methamphetamine	M	177	1	70.6	3
Methamphetamine	M	177	2	53.6	3
Methamphetamine	M	177	3	34.6	3
Methamphetamine	M	177	4	43.6	3
Methamphetamine	M	177	5	41.6	3
Methamphetamine	M	177	6	32.4	3
Methamphetamine	M	177	7	34.4	3
Methamphetamine	M	177	8	63.4	3
Methamphetamine	M	177	9	30.4	3
Methamphetamine	M	177	10	22.4	3
Sucrose	F	177	1	75	1
Sucrose	F	177	2	69	1
Sucrose	F	177	3	66	1
Sucrose	F	177	4	71	1
Sucrose	F	177	5	89	1
Sucrose	F	177	6	36.6	1
Sucrose	F	177	7	37.6	1
Sucrose	F	177	8	23.6	1
Sucrose	F	177	9	55.6	1
Sucrose	F	177	10	13.6	1
Sucrose	F	177	1	93	2
Sucrose	F	177	2	85	2
Sucrose	F	177	3	70	2
Sucrose	F	177	4	59	2
Sucrose	F	177	5	89	2
Sucrose	F	177	6	24.4	2
Sucrose	F	177	7	52.4	2
Sucrose	F	177	8	38.4	2
Sucrose	F	177	9	65.4	2
Sucrose	F	177	10	38.4	2
Sucrose	F	177	1	87.6	3
Sucrose	F	177	2	80.6	3
Sucrose	F	177	3	93.6	3
Sucrose	F	177	4	95.6	3
Sucrose	F	177	5	90.6	3
Sucrose	F	177	6	77.4	3
Sucrose	F	177	7	70.4	3
Sucrose	F	177	8	81.4	3
Sucrose	F	177	9	101.4	3
Sucrose	F	177	10	55.4	3
Sucrose	M	177	1	65	1
Sucrose	M	177	2	42	1
Sucrose	M	177	3	52	1
Sucrose	M	177	4	44	1
Sucrose	M	177	5	46	1
Sucrose	M	177	6	32.6	1
Sucrose	M	177	7	26.6	1
Sucrose	M	177	8	27.6	1
Sucrose	M	177	9	35.6	1
Sucrose	M	177	10	28.6	1
Sucrose	M	177	1	86	2
Sucrose	M	177	2	60	2
Sucrose	M	177	3	52	2
Sucrose	M	177	4	67	2
Sucrose	M	177	5	95	2
Sucrose	M	177	6	61.4	2
Sucrose	M	177	7	29.4	2
Sucrose	M	177	8	43.4	2
Sucrose	M	177	9	59.4	2
Sucrose	M	177	10	46.4	2
Sucrose	M	177	1	84.6	3
Sucrose	M	177	2	50.6	3
Sucrose	M	177	3	65.6	3
Sucrose	M	177	4	83.6	3
Sucrose	M	177	5	79.6	3
Sucrose	M	177	6	76.4	3
Sucrose	M	177	7	77.4	3
Sucrose	M	177	8	62.4	3
Sucrose	M	177	9	74.4	3
Sucrose	M	177	10	78.4	3
Methamphetamine	F	195	1	85	1
Methamphetamine	F	195	2	48	1
Methamphetamine	F	195	3	44	1
Methamphetamine	F	195	4	33	1
Methamphetamine	F	195	5	32	1
Methamphetamine	F	195	6	26.6	1
Methamphetamine	F	195	7	38.6	1
Methamphetamine	F	195	8	24.6	1
Methamphetamine	F	195	9	68.6	1
Methamphetamine	F	195	10	32.6	1
Methamphetamine	F	195	1	34	2
Methamphetamine	F	195	2	16	2
Methamphetamine	F	195	3	22	2
Methamphetamine	F	195	4	24	2
Methamphetamine	F	195	5	12	2
Methamphetamine	F	195	6	33.6	2
Methamphetamine	F	195	7	35.6	2
Methamphetamine	F	195	8	28.6	2
Methamphetamine	F	195	9	33.6	2
Methamphetamine	F	195	10	40.6	2
Methamphetamine	F	195	1	15	3
Methamphetamine	F	195	2	21	3
Methamphetamine	F	195	3	17	3
Methamphetamine	F	195	4	25	3
Methamphetamine	F	195	5	43	3
Methamphetamine	F	195	6	40.2	3
Methamphetamine	F	195	7	21.2	3
Methamphetamine	F	195	8	55.2	3
Methamphetamine	F	195	9	35.2	3
Methamphetamine	F	195	10	50.2	3
Methamphetamine	M	195	1	20	1
Methamphetamine	M	195	2	24	1
Methamphetamine	M	195	3	28	1
Methamphetamine	M	195	4	18	1
Methamphetamine	M	195	5	21	1
Methamphetamine	M	195	6	27.6	1
Methamphetamine	M	195	7	23.6	1
Methamphetamine	M	195	8	13.6	1
Methamphetamine	M	195	9	28.6	1
Methamphetamine	M	195	10	28.6	1
Methamphetamine	M	195	1	17	2
Methamphetamine	M	195	2	25	2
Methamphetamine	M	195	3	7	2
Methamphetamine	M	195	4	9	2
Methamphetamine	M	195	5	18	2
Methamphetamine	M	195	6	31.6	2
Methamphetamine	M	195	7	33.6	2
Methamphetamine	M	195	8	23.6	2
Methamphetamine	M	195	9	37.6	2
Methamphetamine	M	195	10	29.6	2
Methamphetamine	M	195	1	16	3
Methamphetamine	M	195	2	15	3
Methamphetamine	M	195	3	25	3
Methamphetamine	M	195	4	20	3
Methamphetamine	M	195	5	25	3
Methamphetamine	M	195	6	22.2	3
Methamphetamine	M	195	7	24.2	3
Methamphetamine	M	195	8	29.2	3
Methamphetamine	M	195	9	26.2	3
Methamphetamine	M	195	10	35.2	3
Sucrose	F	195	1	26.6	1
Sucrose	F	195	2	26.6	1
Sucrose	F	195	3	49.6	1
Sucrose	F	195	4	52.6	1
Sucrose	F	195	5	52.6	1
Sucrose	F	195	6	20.2	1
Sucrose	F	195	7	20.2	1
Sucrose	F	195	8	17.2	1
Sucrose	F	195	9	55.2	1
Sucrose	F	195	10	28.2	1
Sucrose	F	195	1	19	2
Sucrose	F	195	2	32	2
Sucrose	F	195	3	33	2
Sucrose	F	195	4	26	2
Sucrose	F	195	5	37	2
Sucrose	F	195	6	56.2	2
Sucrose	F	195	7	27.2	2
Sucrose	F	195	8	42.2	2
Sucrose	F	195	9	21.2	2
Sucrose	F	195	10	43.2	2
Sucrose	F	195	1	34.8	3
Sucrose	F	195	2	51.8	3
Sucrose	F	195	3	36.8	3
Sucrose	F	195	4	44.8	3
Sucrose	F	195	5	37.8	3
Sucrose	F	195	6	39.4	3
Sucrose	F	195	7	28.4	3
Sucrose	F	195	8	31.4	3
Sucrose	F	195	9	41.4	3
Sucrose	F	195	10	26.4	3
Sucrose	M	195	1	18.6	1
Sucrose	M	195	2	21.6	1
Sucrose	M	195	3	26.6	1
Sucrose	M	195	4	32.6	1
Sucrose	M	195	5	24.6	1
Sucrose	M	195	6	14.2	1
Sucrose	M	195	7	6.2	1
Sucrose	M	195	8	15.2	1
Sucrose	M	195	9	45.2	1
Sucrose	M	195	10	1.2	1
Sucrose	M	195	1	15	2
Sucrose	M	195	2	37	2
Sucrose	M	195	3	15	2
Sucrose	M	195	4	15	2
Sucrose	M	195	5	14	2
Sucrose	M	195	6	33.2	2
Sucrose	M	195	7	23.2	2
Sucrose	M	195	8	25.2	2
Sucrose	M	195	9	14.2	2
Sucrose	M	195	10	4.2	2
Sucrose	M	195	1	27.8	3
Sucrose	M	195	2	21.8	3
Sucrose	M	195	3	17.8	3
Sucrose	M	195	4	26.8	3
Sucrose	M	195	5	16.8	3
Sucrose	M	195	6	27.4	3
Sucrose	M	195	7	29.4	3
Sucrose	M	195	8	14.4	3
Sucrose	M	195	9	32.4	3
Sucrose	M	195	10	14.4	3
Methamphetamine	F	208	1	57.8	1
Methamphetamine	F	208	2	45.8	1
Methamphetamine	F	208	3	45.8	1
Methamphetamine	F	208	4	49.8	1
Methamphetamine	F	208	5	42.8	1
Methamphetamine	F	208	6	35.8	1
Methamphetamine	F	208	7	48.8	1
Methamphetamine	F	208	8	36.8	1
Methamphetamine	F	208	9	41.8	1
Methamphetamine	F	208	10	78.8	1
Methamphetamine	F	208	1	51.4	2
Methamphetamine	F	208	2	52.4	2
Methamphetamine	F	208	3	52.4	2
Methamphetamine	F	208	4	40.4	2
Methamphetamine	F	208	5	11.4	2
Methamphetamine	F	208	6	76.6	2
Methamphetamine	F	208	7	75.6	2
Methamphetamine	F	208	8	95.6	2
Methamphetamine	F	208	9	84.6	2
Methamphetamine	F	208	10	69.6	2
Methamphetamine	F	208	1	55.6	3
Methamphetamine	F	208	2	47.6	3
Methamphetamine	F	208	3	27.6	3
Methamphetamine	F	208	4	45.6	3
Methamphetamine	F	208	5	56.6	3
Methamphetamine	F	208	6	70.4	3
Methamphetamine	F	208	7	61.4	3
Methamphetamine	F	208	8	92.4	3
Methamphetamine	F	208	9	84.4	3
Methamphetamine	F	208	10	85.4	3
Methamphetamine	M	208	1	28.8	1
Methamphetamine	M	208	2	62.8	1
Methamphetamine	M	208	3	45.8	1
Methamphetamine	M	208	4	38.8	1
Methamphetamine	M	208	5	53.8	1
Methamphetamine	M	208	6	29.8	1
Methamphetamine	M	208	7	38.8	1
Methamphetamine	M	208	8	49.8	1
Methamphetamine	M	208	9	26.8	1
Methamphetamine	M	208	10	46.8	1
Methamphetamine	M	208	1	25.4	2
Methamphetamine	M	208	2	26.4	2
Methamphetamine	M	208	3	36.4	2
Methamphetamine	M	208	4	26.4	2
Methamphetamine	M	208	5	56.4	2
Methamphetamine	M	208	6	74.6	2
Methamphetamine	M	208	7	62.6	2
Methamphetamine	M	208	8	55.6	2
Methamphetamine	M	208	9	60.6	2
Methamphetamine	M	208	10	46.6	2
Methamphetamine	M	208	1	36.6	3
Methamphetamine	M	208	2	28.6	3
Methamphetamine	M	208	3	15.6	3
Methamphetamine	M	208	4	31.6	3
Methamphetamine	M	208	5	27.6	3
Methamphetamine	M	208	6	45.4	3
Methamphetamine	M	208	7	61.4	3
Methamphetamine	M	208	8	52.4	3
Methamphetamine	M	208	9	53.4	3
Methamphetamine	M	208	10	47.4	3
Sucrose	F	208	1	53	1
Sucrose	F	208	2	60	1
Sucrose	F	208	3	75	1
Sucrose	F	208	4	65	1
Sucrose	F	208	5	36	1
Sucrose	F	208	6	85.6	1
Sucrose	F	208	7	77.6	1
Sucrose	F	208	8	90.6	1
Sucrose	F	208	9	76.6	1
Sucrose	F	208	10	59.6	1
Sucrose	F	208	1	56	2
Sucrose	F	208	2	47	2
Sucrose	F	208	3	56	2
Sucrose	F	208	4	56	2
Sucrose	F	208	5	38	2
Sucrose	F	208	6	67.4	2
Sucrose	F	208	7	55.4	2
Sucrose	F	208	8	50.4	2
Sucrose	F	208	9	30.4	2
Sucrose	F	208	10	33.4	2
Sucrose	F	208	1	75.6	3
Sucrose	F	208	2	74.6	3
Sucrose	F	208	3	43.6	3
Sucrose	F	208	4	61.6	3
Sucrose	F	208	5	66.6	3
Sucrose	F	208	6	16.4	3
Sucrose	F	208	7	64.4	3
Sucrose	F	208	8	42.4	3
Sucrose	F	208	9	46.4	3
Sucrose	F	208	10	23.4	3
Sucrose	M	208	1	51	1
Sucrose	M	208	2	39	1
Sucrose	M	208	3	41	1
Sucrose	M	208	4	67	1
Sucrose	M	208	5	46	1
Sucrose	M	208	6	40.6	1
Sucrose	M	208	7	50.6	1
Sucrose	M	208	8	25.6	1
Sucrose	M	208	9	24.6	1
Sucrose	M	208	10	29.6	1
Sucrose	M	208	1	56	2
Sucrose	M	208	2	56	2
Sucrose	M	208	3	45	2
Sucrose	M	208	4	51	2
Sucrose	M	208	5	59	2
Sucrose	M	208	6	22.4	2
Sucrose	M	208	7	37.4	2
Sucrose	M	208	8	66.4	2
Sucrose	M	208	9	21.4	2
Sucrose	M	208	10	22.4	2
Sucrose	M	208	1	37.6	3
Sucrose	M	208	2	61.6	3
Sucrose	M	208	3	75.6	3
Sucrose	M	208	4	73.6	3
Sucrose	M	208	5	71.6	3
Sucrose	M	208	6	40.4	3
Sucrose	M	208	7	50.4	3
Sucrose	M	208	8	28.4	3
Sucrose	M	208	9	37.4	3
Sucrose	M	208	10	18.4	3
Methamphetamine	F	217	1	12.4	1
Methamphetamine	F	217	2	39.4	1
Methamphetamine	F	217	3	25.4	1
Methamphetamine	F	217	4	18.4	1
Methamphetamine	F	217	5	21.4	1
Methamphetamine	F	217	6	11	1
Methamphetamine	F	217	7	30	1
Methamphetamine	F	217	8	35	1
Methamphetamine	F	217	9	34	1
Methamphetamine	F	217	10	15	1
Methamphetamine	F	217	1	50	2
Methamphetamine	F	217	2	73	2
Methamphetamine	F	217	3	57	2
Methamphetamine	F	217	4	60	2
Methamphetamine	F	217	5	23	2
Methamphetamine	F	217	6	44.6	2
Methamphetamine	F	217	7	71.6	2
Methamphetamine	F	217	8	61.6	2
Methamphetamine	F	217	9	40.6	2
Methamphetamine	F	217	10	37.6	2
Methamphetamine	F	217	1	38	3
Methamphetamine	F	217	2	41	3
Methamphetamine	F	217	3	44	3
Methamphetamine	F	217	4	40	3
Methamphetamine	F	217	5	20	3
Methamphetamine	F	217	6	35	3
Methamphetamine	F	217	7	15	3
Methamphetamine	F	217	8	39	3
Methamphetamine	F	217	9	50	3
Methamphetamine	F	217	10	16	3
Methamphetamine	M	217	1	27.4	1
Methamphetamine	M	217	2	16.4	1
Methamphetamine	M	217	3	17.4	1
Methamphetamine	M	217	4	42.4	1
Methamphetamine	M	217	5	22.4	1
Methamphetamine	M	217	6	42	1
Methamphetamine	M	217	7	23	1
Methamphetamine	M	217	8	31	1
Methamphetamine	M	217	9	27	1
Methamphetamine	M	217	10	26	1
Methamphetamine	M	217	1	28	2
Methamphetamine	M	217	2	43	2
Methamphetamine	M	217	3	47	2
Methamphetamine	M	217	4	63	2
Methamphetamine	M	217	5	42	2
Methamphetamine	M	217	6	87.6	2
Methamphetamine	M	217	7	47.6	2
Methamphetamine	M	217	8	45.6	2
Methamphetamine	M	217	9	31.6	2
Methamphetamine	M	217	10	26.6	2
Methamphetamine	M	217	1	21	3
Methamphetamine	M	217	2	26	3
Methamphetamine	M	217	3	27	3
Methamphetamine	M	217	4	44	3
Methamphetamine	M	217	5	18	3
Methamphetamine	M	217	6	46	3
Methamphetamine	M	217	7	33	3
Methamphetamine	M	217	8	27	3
Methamphetamine	M	217	9	19	3
Methamphetamine	M	217	10	9	3
Sucrose	F	217	1	16.2	1
Sucrose	F	217	2	44.2	1
Sucrose	F	217	3	22.2	1
Sucrose	F	217	4	62.2	1
Sucrose	F	217	5	13.2	1
Sucrose	F	217	6	28	1
Sucrose	F	217	7	33	1
Sucrose	F	217	8	19	1
Sucrose	F	217	9	17	1
Sucrose	F	217	10	18	1
Sucrose	F	217	1	53.6	2
Sucrose	F	217	2	66.6	2
Sucrose	F	217	3	79.6	2
Sucrose	F	217	4	67.6	2
Sucrose	F	217	5	60.6	2
Sucrose	F	217	6	36	2
Sucrose	F	217	7	76	2
Sucrose	F	217	8	50	2
Sucrose	F	217	9	100	2
Sucrose	F	217	10	52	2
Sucrose	F	217	1	36	3
Sucrose	F	217	2	57	3
Sucrose	F	217	3	57	3
Sucrose	F	217	4	31	3
Sucrose	F	217	5	27	3
Sucrose	F	217	6	53	3
Sucrose	F	217	7	90	3
Sucrose	F	217	8	40	3
Sucrose	F	217	9	36	3
Sucrose	F	217	10	44	3
Sucrose	M	217	1	19.2	1
Sucrose	M	217	2	26.2	1
Sucrose	M	217	3	12.2	1
Sucrose	M	217	4	41.2	1
Sucrose	M	217	5	28.2	1
Sucrose	M	217	6	46	1
Sucrose	M	217	7	27	1
Sucrose	M	217	8	29	1
Sucrose	M	217	9	33	1
Sucrose	M	217	10	15	1
Sucrose	M	217	1	61.6	2
Sucrose	M	217	2	48.6	2
Sucrose	M	217	3	58.6	2
Sucrose	M	217	4	72.6	2
Sucrose	M	217	5	79.6	2
Sucrose	M	217	6	46	2
Sucrose	M	217	7	46	2
Sucrose	M	217	8	62	2
Sucrose	M	217	9	43	2
Sucrose	M	217	10	22	2
Sucrose	M	217	1	27	3
Sucrose	M	217	2	28	3
Sucrose	M	217	3	23	3
Sucrose	M	217	4	49	3
Sucrose	M	217	5	37	3
Sucrose	M	217	6	47	3
Sucrose	M	217	7	40	3
Sucrose	M	217	8	33	3
Sucrose	M	217	9	27	3
Sucrose	M	217	10	25	3
Methamphetamine	F	228	1	53	1
Methamphetamine	F	228	2	38	1
Methamphetamine	F	228	3	76	1
Methamphetamine	F	228	4	92	1
Methamphetamine	F	228	5	33	1
Methamphetamine	F	228	6	22.8	1
Methamphetamine	F	228	7	35.8	1
Methamphetamine	F	228	8	26.8	1
Methamphetamine	F	228	9	44.8	1
Methamphetamine	F	228	10	40.8	1
Methamphetamine	F	228	1	28	2
Methamphetamine	F	228	2	77	2
Methamphetamine	F	228	3	34	2
Methamphetamine	F	228	4	31	2
Methamphetamine	F	228	5	45	2
Methamphetamine	F	228	6	77.6	2
Methamphetamine	F	228	7	72.6	2
Methamphetamine	F	228	8	78.6	2
Methamphetamine	F	228	9	86.6	2
Methamphetamine	F	228	10	18.6	2
Methamphetamine	F	228	1	34	3
Methamphetamine	F	228	2	60	3
Methamphetamine	F	228	3	44	3
Methamphetamine	F	228	4	47	3
Methamphetamine	F	228	5	25	3
Methamphetamine	F	228	6	22.4	3
Methamphetamine	F	228	7	54.4	3
Methamphetamine	F	228	8	58.4	3
Methamphetamine	F	228	9	54.4	3
Methamphetamine	F	228	10	25.4	3
Methamphetamine	M	228	1	32	1
Methamphetamine	M	228	2	55	1
Methamphetamine	M	228	3	38	1
Methamphetamine	M	228	4	58	1
Methamphetamine	M	228	5	41	1
Methamphetamine	M	228	6	28.8	1
Methamphetamine	M	228	7	38.8	1
Methamphetamine	M	228	8	36.8	1
Methamphetamine	M	228	9	25.8	1
Methamphetamine	M	228	10	32.8	1
Methamphetamine	M	228	1	35	2
Methamphetamine	M	228	2	36	2
Methamphetamine	M	228	3	36	2
Methamphetamine	M	228	4	26	2
Methamphetamine	M	228	5	43	2
Methamphetamine	M	228	6	41.6	2
Methamphetamine	M	228	7	42.6	2
Methamphetamine	M	228	8	25.6	2
Methamphetamine	M	228	9	35.6	2
Methamphetamine	M	228	10	22.6	2
Methamphetamine	M	228	1	23	3
Methamphetamine	M	228	2	40	3
Methamphetamine	M	228	3	33	3
Methamphetamine	M	228	4	18	3
Methamphetamine	M	228	5	52	3
Methamphetamine	M	228	6	28.4	3
Methamphetamine	M	228	7	20.4	3
Methamphetamine	M	228	8	34.4	3
Methamphetamine	M	228	9	23.4	3
Methamphetamine	M	228	10	25.4	3
Sucrose	F	228	1	19.8	1
Sucrose	F	228	2	72.8	1
Sucrose	F	228	3	45.8	1
Sucrose	F	228	4	20.8	1
Sucrose	F	228	5	29.8	1
Sucrose	F	228	6	49.6	1
Sucrose	F	228	7	26.6	1
Sucrose	F	228	8	29.6	1
Sucrose	F	228	9	44.6	1
Sucrose	F	228	10	28.6	1
Sucrose	F	228	1	58.8	2
Sucrose	F	228	2	28.8	2
Sucrose	F	228	3	50.8	2
Sucrose	F	228	4	46.8	2
Sucrose	F	228	5	26.8	2
Sucrose	F	228	6	25.4	2
Sucrose	F	228	7	11.4	2
Sucrose	F	228	8	12.4	2
Sucrose	F	228	9	40.4	2
Sucrose	F	228	10	68.4	2
Sucrose	F	228	1	67.2	3
Sucrose	F	228	2	22.2	3
Sucrose	F	228	3	15.2	3
Sucrose	F	228	4	41.2	3
Sucrose	F	228	5	22.2	3
Sucrose	F	228	6	50.4	3
Sucrose	F	228	7	33.4	3
Sucrose	F	228	8	38.4	3
Sucrose	F	228	9	22.4	3
Sucrose	F	228	10	78.4	3
Sucrose	M	228	1	56.8	1
Sucrose	M	228	2	48.8	1
Sucrose	M	228	3	65.8	1
Sucrose	M	228	4	30.8	1
Sucrose	M	228	5	79.8	1
Sucrose	M	228	6	24.6	1
Sucrose	M	228	7	46.6	1
Sucrose	M	228	8	25.6	1
Sucrose	M	228	9	40.6	1
Sucrose	M	228	10	21.6	1
Sucrose	M	228	1	28.8	2
Sucrose	M	228	2	51.8	2
Sucrose	M	228	3	33.8	2
Sucrose	M	228	4	25.8	2
Sucrose	M	228	5	26.8	2
Sucrose	M	228	6	33.4	2
Sucrose	M	228	7	16.4	2
Sucrose	M	228	8	43.4	2
Sucrose	M	228	9	47.4	2
Sucrose	M	228	10	5.4	2
Sucrose	M	228	1	18.2	3
Sucrose	M	228	2	22.2	3
Sucrose	M	228	3	18.2	3
Sucrose	M	228	4	24.2	3
Sucrose	M	228	5	30.2	3
Sucrose	M	228	6	35.4	3
Sucrose	M	228	7	16.4	3
Sucrose	M	228	8	32.4	3
Sucrose	M	228	9	24.4	3
Sucrose	M	228	10	38.4	3
Methamphetamine	F	229	1	44.6	1
Methamphetamine	F	229	2	47.6	1
Methamphetamine	F	229	3	69.6	1
Methamphetamine	F	229	4	37.6	1
Methamphetamine	F	229	5	75.6	1
Methamphetamine	F	229	6	30.8	1
Methamphetamine	F	229	7	31.8	1
Methamphetamine	F	229	8	31.8	1
Methamphetamine	F	229	9	24.8	1
Methamphetamine	F	229	10	27.8	1
Methamphetamine	F	229	1	47.2	2
Methamphetamine	F	229	2	64.2	2
Methamphetamine	F	229	3	48.2	2
Methamphetamine	F	229	4	49.2	2
Methamphetamine	F	229	5	74.2	2
Methamphetamine	F	229	6	72	2
Methamphetamine	F	229	7	44	2
Methamphetamine	F	229	8	43	2
Methamphetamine	F	229	9	37	2
Methamphetamine	F	229	10	33	2
Methamphetamine	F	229	1	55.8	3
Methamphetamine	F	229	2	50.8	3
Methamphetamine	F	229	3	71.8	3
Methamphetamine	F	229	4	39.8	3
Methamphetamine	F	229	5	76.8	3
Methamphetamine	F	229	6	44	3
Methamphetamine	F	229	7	60	3
Methamphetamine	F	229	8	40	3
Methamphetamine	F	229	9	39	3
Methamphetamine	F	229	10	22	3
Methamphetamine	M	229	1	28.6	1
Methamphetamine	M	229	2	34.6	1
Methamphetamine	M	229	3	33.6	1
Methamphetamine	M	229	4	26.6	1
Methamphetamine	M	229	5	46.6	1
Methamphetamine	M	229	6	36.8	1
Methamphetamine	M	229	7	33.8	1
Methamphetamine	M	229	8	33.8	1
Methamphetamine	M	229	9	2.8	1
Methamphetamine	M	229	10	49.8	1
Methamphetamine	M	229	1	58.2	2
Methamphetamine	M	229	2	32.2	2
Methamphetamine	M	229	3	38.2	2
Methamphetamine	M	229	4	26.2	2
Methamphetamine	M	229	5	68.2	2
Methamphetamine	M	229	6	24	2
Methamphetamine	M	229	7	14	2
Methamphetamine	M	229	8	23	2
Methamphetamine	M	229	9	18	2
Methamphetamine	M	229	10	30	2
Methamphetamine	M	229	1	38.8	3
Methamphetamine	M	229	2	36.8	3
Methamphetamine	M	229	3	36.8	3
Methamphetamine	M	229	4	18.8	3
Methamphetamine	M	229	5	24.8	3
Methamphetamine	M	229	6	22	3
Methamphetamine	M	229	7	29	3
Methamphetamine	M	229	8	38	3
Methamphetamine	M	229	9	18	3
Methamphetamine	M	229	10	46	3
Sucrose	F	229	1	74.4	1
Sucrose	F	229	2	41.4	1
Sucrose	F	229	3	51.4	1
Sucrose	F	229	4	57.4	1
Sucrose	F	229	5	44.4	1
Sucrose	F	229	6	63.2	1
Sucrose	F	229	7	20.2	1
Sucrose	F	229	8	62.2	1
Sucrose	F	229	9	31.2	1
Sucrose	F	229	10	32.2	1
Sucrose	F	229	1	72.6	2
Sucrose	F	229	2	46.6	2
Sucrose	F	229	3	66.6	2
Sucrose	F	229	4	26.6	2
Sucrose	F	229	5	69.6	2
Sucrose	F	229	6	64	2
Sucrose	F	229	7	66	2
Sucrose	F	229	8	53	2
Sucrose	F	229	9	59	2
Sucrose	F	229	10	45	2
Sucrose	F	229	1	39	3
Sucrose	F	229	2	34	3
Sucrose	F	229	3	53	3
Sucrose	F	229	4	30	3
Sucrose	F	229	5	58	3
Sucrose	F	229	6	53.6	3
Sucrose	F	229	7	62.6	3
Sucrose	F	229	8	67.6	3
Sucrose	F	229	9	39.6	3
Sucrose	F	229	10	42.6	3
Sucrose	M	229	1	36.4	1
Sucrose	M	229	2	32.4	1
Sucrose	M	229	3	40.4	1
Sucrose	M	229	4	44.4	1
Sucrose	M	229	5	33.4	1
Sucrose	M	229	6	29.2	1
Sucrose	M	229	7	20.2	1
Sucrose	M	229	8	16.2	1
Sucrose	M	229	9	26.2	1
Sucrose	M	229	10	28.2	1
Sucrose	M	229	1	29.6	2
Sucrose	M	229	2	31.6	2
Sucrose	M	229	3	40.6	2
Sucrose	M	229	4	54.6	2
Sucrose	M	229	5	22.6	2
Sucrose	M	229	6	29	2
Sucrose	M	229	7	24	2
Sucrose	M	229	8	36	2
Sucrose	M	229	9	33	2
Sucrose	M	229	10	40	2
Sucrose	M	229	1	29	3
Sucrose	M	229	2	33	3
Sucrose	M	229	3	51	3
Sucrose	M	229	4	32	3
Sucrose	M	229	5	39	3
Sucrose	M	229	6	32.6	3
Sucrose	M	229	7	32.6	3
Sucrose	M	229	8	44.6	3
Sucrose	M	229	9	39.6	3
Sucrose	M	229	10	42.6	3
Methamphetamine	F	235	1	49.8	1
Methamphetamine	F	235	2	64.8	1
Methamphetamine	F	235	3	28.8	1
Methamphetamine	F	235	4	70.8	1
Methamphetamine	F	235	5	26.8	1
Methamphetamine	F	235	6	25.8	1
Methamphetamine	F	235	7	26.8	1
Methamphetamine	F	235	8	15.8	1
Methamphetamine	F	235	9	31.8	1
Methamphetamine	F	235	10	23.8	1
Methamphetamine	F	235	1	36.8	2
Methamphetamine	F	235	2	66.8	2
Methamphetamine	F	235	3	42.8	2
Methamphetamine	F	235	4	55.8	2
Methamphetamine	F	235	5	28.8	2
Methamphetamine	F	235	6	86.6	2
Methamphetamine	F	235	7	78.6	2
Methamphetamine	F	235	8	74.6	2
Methamphetamine	F	235	9	88.6	2
Methamphetamine	F	235	10	75.6	2
Methamphetamine	F	235	1	41.4	3
Methamphetamine	F	235	2	62.4	3
Methamphetamine	F	235	3	59.4	3
Methamphetamine	F	235	4	52.4	3
Methamphetamine	F	235	5	54.4	3
Methamphetamine	F	235	6	37.4	3
Methamphetamine	F	235	7	33.4	3
Methamphetamine	F	235	8	82.4	3
Methamphetamine	F	235	9	13.4	3
Methamphetamine	F	235	10	72.4	3
Methamphetamine	M	235	1	12.8	1
Methamphetamine	M	235	2	29.8	1
Methamphetamine	M	235	3	50.8	1
Methamphetamine	M	235	4	24.8	1
Methamphetamine	M	235	5	42.8	1
Methamphetamine	M	235	6	21.8	1
Methamphetamine	M	235	7	27.8	1
Methamphetamine	M	235	8	15.8	1
Methamphetamine	M	235	9	21.8	1
Methamphetamine	M	235	10	29.8	1
Methamphetamine	M	235	1	23.8	2
Methamphetamine	M	235	2	14.8	2
Methamphetamine	M	235	3	56.8	2
Methamphetamine	M	235	4	30.8	2
Methamphetamine	M	235	5	40.8	2
Methamphetamine	M	235	6	31.6	2
Methamphetamine	M	235	7	29.6	2
Methamphetamine	M	235	8	36.6	2
Methamphetamine	M	235	9	30.6	2
Methamphetamine	M	235	10	36.6	2
Methamphetamine	M	235	1	18.4	3
Methamphetamine	M	235	2	27.4	3
Methamphetamine	M	235	3	38.4	3
Methamphetamine	M	235	4	44.4	3
Methamphetamine	M	235	5	45.4	3
Methamphetamine	M	235	6	10.4	3
Methamphetamine	M	235	7	35.4	3
Methamphetamine	M	235	8	11.4	3
Methamphetamine	M	235	9	32.4	3
Methamphetamine	M	235	10	18.4	3
Sucrose	F	235	1	17.6	1
Sucrose	F	235	2	43.6	1
Sucrose	F	235	3	32.6	1
Sucrose	F	235	4	59.6	1
Sucrose	F	235	5	15.6	1
Sucrose	F	235	6	28.6	1
Sucrose	F	235	7	50.6	1
Sucrose	F	235	8	15.6	1
Sucrose	F	235	9	34.6	1
Sucrose	F	235	10	52.6	1
Sucrose	F	235	1	39.4	2
Sucrose	F	235	2	53.4	2
Sucrose	F	235	3	27.4	2
Sucrose	F	235	4	51.4	2
Sucrose	F	235	5	16.4	2
Sucrose	F	235	6	81.4	2
Sucrose	F	235	7	49.4	2
Sucrose	F	235	8	45.4	2
Sucrose	F	235	9	63.4	2
Sucrose	F	235	10	50.4	2
Sucrose	F	235	1	33.6	3
Sucrose	F	235	2	18.6	3
Sucrose	F	235	3	56.6	3
Sucrose	F	235	4	65.6	3
Sucrose	F	235	5	14.6	3
Sucrose	F	235	6	95.4	3
Sucrose	F	235	7	30.4	3
Sucrose	F	235	8	59.4	3
Sucrose	F	235	9	52.4	3
Sucrose	F	235	10	85.4	3
Sucrose	M	235	1	13.6	1
Sucrose	M	235	2	16.6	1
Sucrose	M	235	3	28.6	1
Sucrose	M	235	4	28.6	1
Sucrose	M	235	5	20.6	1
Sucrose	M	235	6	18.6	1
Sucrose	M	235	7	10.6	1
Sucrose	M	235	8	16.6	1
Sucrose	M	235	9	22.6	1
Sucrose	M	235	10	12.6	1
Sucrose	M	235	1	22.4	2
Sucrose	M	235	2	14.4	2
Sucrose	M	235	3	14.4	2
Sucrose	M	235	4	20.4	2
Sucrose	M	235	5	28.4	2
Sucrose	M	235	6	9.4	2
Sucrose	M	235	7	15.4	2
Sucrose	M	235	8	5.4	2
Sucrose	M	235	9	16.4	2
Sucrose	M	235	10	16.4	2
Sucrose	M	235	1	27.6	3
Sucrose	M	235	2	7.6	3
Sucrose	M	235	3	21.6	3
Sucrose	M	235	4	21.6	3
Sucrose	M	235	5	16.6	3
Sucrose	M	235	6	40.4	3
Sucrose	M	235	7	41.4	3
Sucrose	M	235	8	38.4	3
Sucrose	M	235	9	54.4	3
Sucrose	M	235	10	30.4	3
Methamphetamine	F	239	1	33	1
Methamphetamine	F	239	2	37	1
Methamphetamine	F	239	3	36	1
Methamphetamine	F	239	4	32	1
Methamphetamine	F	239	5	30	1
Methamphetamine	F	239	6	26.6	1
Methamphetamine	F	239	7	21.6	1
Methamphetamine	F	239	8	40.6	1
Methamphetamine	F	239	9	22.6	1
Methamphetamine	F	239	10	39.6	1
Methamphetamine	F	239	1	13	2
Methamphetamine	F	239	2	14	2
Methamphetamine	F	239	3	26	2
Methamphetamine	F	239	4	25	2
Methamphetamine	F	239	5	18	2
Methamphetamine	F	239	6	46.6	2
Methamphetamine	F	239	7	59.6	2
Methamphetamine	F	239	8	26.6	2
Methamphetamine	F	239	9	73.6	2
Methamphetamine	F	239	10	49.6	2
Methamphetamine	F	239	1	19	3
Methamphetamine	F	239	2	30	3
Methamphetamine	F	239	3	13	3
Methamphetamine	F	239	4	26	3
Methamphetamine	F	239	5	24	3
Methamphetamine	F	239	6	30.2	3
Methamphetamine	F	239	7	42.2	3
Methamphetamine	F	239	8	31.2	3
Methamphetamine	F	239	9	40.2	3
Methamphetamine	F	239	10	47.2	3
Methamphetamine	M	239	1	24	1
Methamphetamine	M	239	2	25	1
Methamphetamine	M	239	3	23	1
Methamphetamine	M	239	4	27	1
Methamphetamine	M	239	5	21	1
Methamphetamine	M	239	6	26.6	1
Methamphetamine	M	239	7	25.6	1
Methamphetamine	M	239	8	29.6	1
Methamphetamine	M	239	9	25.6	1
Methamphetamine	M	239	10	34.6	1
Methamphetamine	M	239	1	9	2
Methamphetamine	M	239	2	18	2
Methamphetamine	M	239	3	24	2
Methamphetamine	M	239	4	22	2
Methamphetamine	M	239	5	17	2
Methamphetamine	M	239	6	27.6	2
Methamphetamine	M	239	7	36.6	2
Methamphetamine	M	239	8	30.6	2
Methamphetamine	M	239	9	32.6	2
Methamphetamine	M	239	10	31.6	2
Methamphetamine	M	239	1	23	3
Methamphetamine	M	239	2	22	3
Methamphetamine	M	239	3	10	3
Methamphetamine	M	239	4	9	3
Methamphetamine	M	239	5	9	3
Methamphetamine	M	239	6	24.2	3
Methamphetamine	M	239	7	33.2	3
Methamphetamine	M	239	8	32.2	3
Methamphetamine	M	239	9	35.2	3
Methamphetamine	M	239	10	41.2	3
Sucrose	F	239	1	33.6	1
Sucrose	F	239	2	61.6	1
Sucrose	F	239	3	35.6	1
Sucrose	F	239	4	63.6	1
Sucrose	F	239	5	35.6	1
Sucrose	F	239	6	38.2	1
Sucrose	F	239	7	52.2	1
Sucrose	F	239	8	21.2	1
Sucrose	F	239	9	40.2	1
Sucrose	F	239	10	31.2	1
Sucrose	F	239	1	41	2
Sucrose	F	239	2	28	2
Sucrose	F	239	3	29	2
Sucrose	F	239	4	60	2
Sucrose	F	239	5	33	2
Sucrose	F	239	6	75.2	2
Sucrose	F	239	7	33.2	2
Sucrose	F	239	8	27.2	2
Sucrose	F	239	9	45.2	2
[truncated: 3,521 more rows]
