# Supplementary material for: Genetics of cocaine and methamphetamine consumption and preference in Drosophila melanogaster
Source: PLoS Genet. 2019 May 20;15(5):e1007834. doi: 10.1371/journal.pgen.1007834 (PMC6527214; doi:10.1371/journal.pgen.1007834)
Supplement: S2 Table — Exposure, Sex, Solution, and their interaction are fixed effects, the rest are random. Mixed model three-way factorial ANOVAs are given for males and females, as well as reduced models by Exposure, Sex, and Solution. E: Exposure; X: Sex; S: Solution; L: DGRP Line; df: degrees of freedom; MS: Type III mean squares; F: F-ratio test; P: P-value; σ2: variance component estimate; SE: standard error; H2: Broad sense heritability. Significant P-values are shown in red font. (A) Cocaine experiment. (B) Methamphetamine experiment. (XLSX) [file pgen.1007834.s002.xlsx]

## Sheet: A. Coocaine
Trait	Analysis	Source	df	MS	F	P	s2 (SE)	H2	H2 LINE MEAN
Consumption	Females	L	45	6899	7.36	3.94e-09	99.36 (24.51)	0.28	0.8
	Full Model	E	2	13122	19.66	8.24e-08	Fixed
		S	1	11819	14.38	0.0004	Fixed
		LxE	90	667.5	1.21	0.185	5.77 (6.46)
		LxS	45	821.9	1.49	0.0556	8.99 (6.39)
		ExS	2	1484	2.69	0.0734	Fixed
		LxExS	90	552.1	1.59	0.0004	20.58 (8.29)
		Error	2484	346.4	-	-	346.37 (9.83)
	Males	L	45	4240	5.98	2.98e-10	58.84 (15.06)	0.31	0.82
	Full Model	E	2	2986	6.57	0.0022	Fixed
		S	1	4225	8.35	0.0059	Fixed
		LxE	90	454.4	1.81	0.0026	10.19 (3.77)
		LxS	45	505.7	2.02	0.0024	8.50 (3.87)
		ExS	2	245.6	0.98	0.379	Fixed
		LxExS	90	250.7	1.33	0.0216	6.25 (3.77)
		Error	2484	188.2	-	-	188.19 (5.34)
	Cocaine	L	45	2302.6	6.23	4.63e-09	96.24 (24.58)	0.28	0.8
	E1	X	1	11594.3	31.35	1.22e-06	Fixed
		LxX	45	369.8	1.38	0.0541	10.09 (7.91)
		Error	828	268.9	-	-	268.95 (13.22)
	Cocaine	L	45	2991.4	6.15	5.73e-09	125.26 (31.95)	0.35	0.85
	E2	X	1	49597.9	102.01	3.8e-13	Fixed
		LxX	45	486.2	1.81	0.0012	21.69 (10.34)
		Error	828	269.3	-	-	269.30 (13.24)
	Cocaine	L	45	1770	3.97	4.61e-06	66.19 (19.24)	0.26	0.78
	E3	X	1	44549.6	99.84	5.33e-13	Fixed
		LxX	45	446.2	1.84	0.0008	20.41 (9.48)
		Error	828	242.1	-	-	242.09 (11.90)
	Sucrose	L	45	2458.7	4.59	5.69e-07	96.14 (26.53	0.32	0.83
	E1	X	1	32990.5	61.56	5.78e-10	Fixed
		LxX	45	535.9	2.1	4.8e-05	28.12 (11.37)
		Error	828	254.7	-	-	254.72 (12.52)
	Sucrose	L	45	2115.7	4.88	2.26e-07	84.09 (22.77)	0.22	0.75
	E2	X	1	46752.8	107.75	1.59e-13	Fixed
		LxX	45	433.9	1.35	0.066	11.20 (9.28)
		Error	828	321.9	-	-	321.87 (12.52)
	Sucrose	L	45	1874.3	3.53	2.26e-05	67.15 (20.53)	0.28	0.79
	E3	X	1	48096.9	90.55	2.4e-12	Fixed
		LxX	45	531.2	2.15	2.71e-05	28.44 (11.26)
		Error	828	246.7	-	-	246.75 (12.13)
	Cocaine	L	45	3958.47	5.95	3.89e-13	109.77 (28.01)	0.29	0.81
	Females	E	2	10629	15.97	1.16e-06	Fixed
		LxE	90	665.45	1.95	7.49e-07	32.34 (10.01)
		Error	1242	342.02	-	-	342.02 (13.72)
	Cocaine	L	45	2428.83	7.49	4.07e-16	70.16 (17.14)	0.32	0.83
	Males	E	2	759.49	2.34	0.102	Fixed
		LxE	90	324.08	1.82	9.53e-06	14.59 (4.88)
		Error	1242	221325	-	-	178.20 (7.15)
	Sucrose	L	45	3762.32	6.79	8.19e-15	106.94 (26.58)	0.27	0.78
	Females	E	2	3977.91	7.18	0.0013	Fixed
		LxE	90	554.24	1.58	0.0007	20.35 (8.38)
		Error	1242	350.72	-	-	350.72 (14.07)
	Sucrose	L	45	2316.76	6.08	2.1e-13	64.52 (16.39)	0.29	0.81
	Males	E	2	2472.11	6.49	0.0023	Fixed
		LxE	90	381.03	1.92	1.37e-06	18.29 (5.73)
		Error	1242	198.17	-	-	198.17 (7.95)
	E1	L	45	2809.5	5	1.56e-07	112.36 (30.20)	0.29	0.8
	Females	S	1	11313	20.12	4.99e-05	Fixed
		LxS	45	562.31	1.67	0.0045	22.50 (11.97)
		Error	828	337.32	-	-	337.32 (16.58)
	E2	L	45	3040.24	4.95	1.82e-07	121.31 (32.69)	0.27	0.79
	Females	S	1	2365.45	3.85	0.0559	Fixed
		LxS	45	613.97	1.61	0.0078	23.19 (13.07
		Error	828	382.09	-	-	382.09 (18.78)
	E3	L	45	2384.29	3.18	8.52e-05	81.72 (26.35)	0.28	0.8
	Females	S	1	1108.8	1.48	0.23	Fixed
		LxS	45	749.87	2.35	2.55e-06	43.02 (15.89)
		Error	828	319.7	-	-	319.70 (15.71)
	E1	L	45	2011.39	7.09	5.21e-10	86.38 (21.41)	0.34	0.84
	Males	S	1	1050.31	3.7	0.0607	Fixed
		LxS	45	283.83	1.52	0.0164	9.75 (6.05)
		Error	828	186.35	-	-	186.35 (9.16)
	E2	L	45	1941.97	4.5	7.63e-07	75.54 (20.97)	0.32	0.82
	Males	S	1	3037.95	7.05	0.0109	Fixed
		LxS	45	431.11	2.06	7.54e-05	22.20 (9.15)
		Error	828	209.07	-	-	209.07 (10.28)
	E3	L	45	1195.36	4.09	3.03e-06	45.16 (12.97)	0.25	0.77
	Males	S	1	627.83	2.15	0.15	Fixed
		LxS	45	292.15	1.73	0.0025	12.30 (6.21)
		Error	828	169.14	-	-	169.14 (8.31)
	Cocaine E1	L	45	1413.98	4.19	2.68e-15	107.66 (29.09)	0.24	0.76
	Females	Error	414	337.36	-	-	337.36 (23.45)
	Cocaine E2	L	45	2259.54	6.17	2.08e-25	189.35 (47.70)	0.34	0.84
	Females	Error	414	366.07	-	-	366.07 (25.44)
	Cocaine E3	L	45	1615.86	5.01	1.51e-19	129.32 (34.14)	0.29	0.8
	Females	Error	414	322.64	-	-	322.64 (22.42)
	Cocaine E1	L	45	1258.45	6.28	5.95e-26	105.79 (26.57)	0.35	0.84
	Males	Error	414	200.53	-	-	200.53 (13.94)
	Cocaine E2	L	45	1218.12	7.06	9.58e-30	104.56 (25.71)	0.38	0.86
	Males	Error	414	172.52	-	-	172.52 (11.99)
	Cocaine E3	L	45	600.41	3.72	7.58e-13	43.89 (12.71)	0.21	0.73
	Males	Error	414	161.55	-	-	161.55 (11.22)
	Sucrose E1	L	45	1957.83	5.8	1.46e-23	162.06 (41.34)	0.32	0.83
	Females	Error	414	337.28	-	-	337.28 (23.44)
	Sucrose E2	L	45	1394.66	3.5	1.06e-11	99.65 (29.53)	0.2	0.71
	Females	Error	414	398.12	-	-	398.12 (27.67)
	Sucrose E3	L	45	1518.3	4.79	2.06e-18	120.15 (32.08)	0.27	0.79
	Females	Error	414	316.76	-	-	316.76 (22.02)
	Sucrose E1	L	45	1036.76	6.02	1.16e-24	86.46 (21.89)	0.33	0.83
	Males	Error	414	172.17	-	-	172.16 (11.97)
	Sucrose E2	L	45	1154.96	4.7	6.01e-18	90.93 (24.41)	0.27	0.79
	Males	Error	414	245.62	-	-	245.62 (17.07)
	Sucrose E3	L	45	887.11	5.02	1.34e-19	71.04 (18.74)	0.29	0.8
	Males	Error	414	176.74	-	-	176.74 (12.28)
D Consumption	Full Model	L	45	2350.41	2.07	0.0165	30.38 (14.26)	0.16	0.66
		S	1	3233.53	3.3	0.0758	Fixed
		X	1	9950.07	13.78	0.0006	Fixed
		LxS	45	978.881	1.73	0.0346	20.66 (11.92)
		LxX	45	722.07	1.28	0.208	7.82 (9.67)
		SxX	1	2159.16	3.82	0.057	Fixed
		LxSxX	45	565.76	1.42	0.035	16.81 (12.00)
		Error	1656	397.64	-	-	397.64 (13.82)
	Females	L	45	1814.89	1.46	0.103	28.66 (23.18)	0.16	0.65
	Full Model	S	1	5338.63	4.3	0.0439	Fixed
		LxS	45	1241.7	2.31	4.12e-06	70.34 (26.31)
		Error	828	538.28	-	-	538.28 (26.46)
	Males	L	45	1257.59	4.15	2.47e-06	47.73 (13.64)	0.17	0.67
	Full Model	S	1	54.05	0.18	0.675	Fixed
		LxS	45	302.93	1.18	0.2	4.59 (6.51)
		Error	828	257.01	-	-	257.01 (12.63)
	Cocaine	L	45	1757.38	3.24	6.76e-05	60.77 (19.39)	0.17	0.67
		X	1	10690	19.72	5.77e-05	Fixed
		LxX	45	542	1.43	0.0353	16.31 (11.58)
		Error	828	378.91	-	-	378.91 (18.62)
	Sucrose	L	45	1571.91	2.11	0.007	41.30 (18.34)	0.15	0.64
		X	1	1419.56	1.9	0.175	Fixed
		LxX	45	745.83	1.79	0.0013	32.95 (15.86)
		Error	828	416.37	-	-	416.37 (20.46)
	Cocaine	L	45	1536.32	3.1	1.22e-09	104.07 (32.57)	0.17	0.68
	Females	Error	414	496.62	-	-	495.62 (34.45)
	Cocaine	L	45	763.05	2.91	1.13e-08	50.08 (16.19)	0.16	0.66
	Males	Error	414	262.2	-	-	262.20 (18.22)
	Sucrose	L	45	1520.27	2.62	3.17e-07	93.93 (32.30)	0.14	0.62
	Females	Error	414	580.94	-	-	580.94 (40.38)
	Sucrose	L	45	797.47	3.17	5.35e-10	54.57 (16.90)	0.18	0.68
	Males	Error	414	251.81	-	-	251.81 (17.50)
Preference A	Full Model	L	45	1861.84	1.41	0.108	9.03 (7.71)	0.09	0.48
		E	2	1625.74	1.53	0.223	Fixed
		X	1	1911	2.41	0.128	Fixed
		LxE	90	1066.04	1.98	0.0007	26.32 (8.91)
		LxX	45	793.35	1.47	0.0613	8.46 (6.19)
		ExX	2	1834.22	3.4	0.0377	Fixed
		LxExX	90	539.6	1.07	0.313	3.46 (8.17)
		Error	2484	505	-	-	505.00 (14.33)
	Females	L	45	1643.74	1.49	0.0556	17.98 (12.79 )	0.09	0.51
	Full Model	E	2	2968.82	2.69	0.0734	Fixed
		LxE	90	1104.28	1.75	3.51e-05	47.40 (16.65)
		Error	1242	630.27	-	-	630.27 (25.29)
	Males	L	45	1011.45	2.02	0.0024	17.00 (7.53)	0.07	0.43
	Full Model	E	2	491.14	0.98	0.379	Fixed
		LxE	90	501.36	1.32	0.0276	12.16 (7.63)
		Error	1242	379.74	-	-	379.74 (15.23)
	E1	L	45	1084.68	1.79	0.0274	23.85 (13.11)	0.09	0.49
		X	1	5469.51	9	0.0044	Fixed
		LxX	45	607.6	1.42	0.0395	17.86 (12.98)
		Error	828	429.01	-	-	429.01 (21.08)
	E2	L	45	1535.69	2.77	0.0004	46.64 (16.25)	0.07	0.44
		X	1	42.01	0.08	0.784	Fixed
		LxX	45	554.46	0.92	0.632	0 (0)
		Error	828	605.58	-	-	602.94 (28.86)
	E3	L	45	1373.55	1.93	0.0147	33.15 (16.30)	0.1	0.54
		X	1	67.93	0.1	0.759	Fixed
		LxX	45	710.5	1.48	0.0238	23.01 (15.16)
		Error	828	480.42	-	-	480.42 (23.61)
	E1	L	45	1124.63	2.14	6e-05	59.85 (23.99)	0.11	0.53
	Females	Error	414	526.16	-	-	526.16 (36.57)
	E2	L	45	1227.93	1.61	0.0093	46.67 (26.42)	0.06	0.38
	Females	Error	414	761.22	-	-	761.22 (52.91)
	E3	L	45	1499.75	2.49	1.36e-06	89.63 (31.89)	0.15	0.6
	Females	Error	414	603.42	-	-	603.42 (41.94)
	E1	L	45	567.65	1.71	0.004	25.58 (12.19)	0.08	0.44
	Males	Error	414	331.85	-	-	331.85 (23.07)
	E2	L	45	862.22	1.92	0.0006	41.23 (18.44)	0.09	0.48
	Males	Error	414	449.93	-	-	449.93 (31.27)
	E3	L	45	584.3	1.63	0.0078	22.69 (12.57)	0.06	0.39
	Males	Error	414	357.43	-	-	357.43 (24.84)
Preference B	Full Model	L	45	0.06	1.28	0.182	0.0002 (0.0003)	0.09	0.49
		E	2	0.09	2.19	0.117	Fixed
		X	1	0.01	0.6	0.441	Fixed
		LxE	2	0.04	2.2	0.0001	0.0011 (0.0003)
		LxX	90	0.02	1.39	0.0946	0.0002 (0.0002)
		ExX	45	0.02	1.21	0.304	Fixed
		LxExX	90	0.02	1.07	0.303	0.0001 (0.0003)
		Error	2484	0.02	-	-	0.0166 (0.0005)
	Females	L	45	0.04	1.18	0.248	0.0002	0.1	0.54
	Full Model	E	2	0.09	2.68	0.0741	Fixed
		LxE	90	0.03	2.02	1.8e-07	0.0017 (0.0005)
		Error	1242	0.02	-	-	0.0163 (0.0007)
	Males	L	45	0.05	1.86	0.0066	0.0007 (0.0003)	0.08	0.45
	Full Model	E	2	0.02	0.81	0.446	Fixed
		LxE	90	0.02	1.43	0.0061	0.0007 (0.0004)
		Error	1242	0.03	-	-	0.0170 (0.0007)
	E1	L	45	0.04	1.94	0.0143	0.0011 (0.0005)	0.1	0.52
		X	1	0.06	2.53	0.119	Fixed
		LxX	45	0.02	1.41	0.0427	0.0006 (0.0005)
		Error	828	0.02	-	-	0.0160 (0.0008)
	E2	L	45	0.05	3	0.0002	0.0014 (0.0005)	0.07	0.44
		X	1	0	0.08	0.783	Fixed
		LxX	45	0.02	0.86	0.724	0 (0)
		Error	828	0.02	-	-	0.0177 (0.0008)
	E3	L	45	0.05	2.14	0.0062	0.0013 (0.0006)	0.1	0.54
		X	1	0	0	0.959	Fixed
		LxX	45	0.02	1.4	0.0441	0.0006 (0.0005)
		Error	828	0.02	-	-	0.0162 (0.0008)
	E1	L	45	0.03	2.12	7.39e-05	0.0018 (0.0007)	0.12	0.52
	Females	Error	414	0.02	-	-	0.0161 (0.0011)
	E2	L	45	0.03	1.7	0.0045	0.0012 (0.0006)	0.07	0.42
	Females	Error	414	0.02	-	-	0.0167 (0.0012)
	E3	L	45	0.04	2.61	3.54e-07	0.0026 (0.0009)	0.16	0.62
	Females	Error	414	0.02	-	-	0.0162 (0.0011)
	E1	L	45	0.03	2.01	0.0002	0.0016 (0.0007)	0.1	0.5
	Males	Error	414	0.02	-	-	0.0159 (0.0011)
	E2	L	45	0.03	1.75	0.0027	0.0014 (0.0007)	0.07	0.43
	Males	Error	414	0.02	-	-	0.0189 (0.0013)
	E3	L	45	0.03	1.78	0.002	0.0013 (0.0006)	0.08	0.45
	Males	Error	414	0.02	-	-	0.0161 (0.0011)
D Preference A	Full Model	L	45	1957.76	1.73	0.0346	41.31 (23.84)	0.07	0.44
		X	1	4318.31	3.82	0.057	Fixed
		LxX	45	1131.51	1.31	0.0875	26.68 (24.23)
		Error	828	864.71	-	-	864.71 (42.50)
	Females	L	45	2483.41	2.22	2.59e-05	136.57 (52.93)	0.11	0.55
		Error	414	1117.67	-	-	1117.67 (77.68)
	Males	L	45	605.87	0.99	0.494	0 (0)	0	0
		Error	414	611.75	-	-	611.17 (40.34)
D Preference B	Full Model	L	45	0.08	1.95	0.0139	0.0019 (0.0009)	0.09	0.5
		X	1	0.05	1.29	0.262	Fixed
		LxX	45	0.04	1.39	0.0498	0.0011 (0.0009)
		Error	828	0.03	-	-	0.0297 (0.0015)
	Females	L	45	0.08	2.5	1.22e-06	0.0047 (0.0017)	0.13	0.6
		Error	414	0.03	-	-	0.0314 (0.0022)
	Males	L	45	0.04	1.53	0.0191	0.0015 (0.0009)	0.05	0.35
		Error	414	0.03	-	-	0.0280 (0.0019)

## Sheet: B. Methamphetamine
Trait	Analysis	Source	df	MS	F	P	s2 (SE)	H2	H2 LINE MEAN
Consumption	Females	L	45	5182.59	3.5	7.18e-07	61.73 (18.64)	0.28	0.8
	Full Model	E	2	19967	19.7	8.01e-08	Fixed
		S	1	21101	25.08	8.96e-06	Fixed
		LxE	90	1013.41	2.7	2.04e-06	31.89 (8.06)
		LxS	45	841.18	2.24	0.0006	15.52 (6.20)
		ExS	2	300.07	0.8	0.453	Fixed
		LxExS	90	375.65	1.26	0.0497	7.85 (5.66)
		Error	2484	297.2	-	-	297.20 (8.43)
	Males	L	45	3351.09	5.23	6.52e-09	45.18 (11.95)	0.3	0.81
	Full Model	E	2	5053.85	9.42	0.0002	Fixed
		S	1	11044	28.81	2.68e-06	Fixed
		LxE	90	536.61	1.92	0.0011	12.85 (4.51)
		LxS	45	383.39	1.37	0.103	3.46 (3.03)
		ExS	2	789.9	2.83	0.0645	Fixed
		LxExS	90	279.59	1.62	0.0003	10.70 (4.20)
		Error	2484	172.64	-	-	172.64 (4.90)
	Methamphetamine	L	45	1455.9	3.89	6.11e-06	54.09 (15.84)	0.26	0.78
	E1	X	1	9633.18	25.76	7.15e-06	Fixed
		LxX	45	374.01	1.82	0.001	16.87 (7.95)
		Error	828	205.28	-	-	205.28 (10.09)
	Methamphetamine	L	45	2112.51	4.2	2.08e-06	80.48 (22.89)	0.31	0.82
	E2	X	1	48692	96.83	8.59e-13	Fixed
		LxX	45	502.84	2.13	3.41e-05	26.69 (10.66)
		Error	828	235.96	-	-	235.96 (11.60)
	Methamphetamine	L	45	1452.96	2.79	0.0004	46.57 (16.7)	0.26	0.78
	E3	X	1	27326	52.4	4.51e-09	Fixed
		LxX	45	521.51	2.38	1.77e-06	30.26 (11.05)
		Error	828	218.88	-	-	218.88 (10.76)
	Sucrose	L	45	2049.33	4.78	3.1e-07	81.04 (22.07)	0.27	0.79
	E1	X	1	25678	59.91	8.26e-10	Fixed
		LxX	45	428.61	1.62	0.0069	16.43 (9.13)
		Error	828	264.35	-	-	264.35 (12.99)
	Sucrose	L	45	2745.36	7.42	2.37e-10	118.78 (29.20)	0.34	0.84
	E2	X	1	39746	107.46	1.66e-13	Fixed
		LxX	45	369.85	1.45	0.0293	11.54 (7.90)
		Error	828	254.43	-	-	254.43 (12.50)
	Sucrose	L	45	1850.23	6.05	7.51e-09	77.23 (19.77)	0.27	0.79
	E3	X	1	37670	123.24	1.78e-14	Fixed
		LxX	45	305.66	1.33	0.0777	7.50 (6.54)
		Error	828	230.61	-	-	230.61 (11.33)
	Methamphetamine	L	45	3124.52	4.81	1.24e-10	82.49 (22.19)	0.3	0.81
	Females	E	2	12385	19.06	1.25e-07	Fixed
		LxE	90	649.68	2.36	1.08e-10	37.45 (9.75)
		Error	1242	275.19	-	-	275.19 (11.04)
	Methamphetamine	L	45	1324.17	3.94	1.59e-08	32.94 (9.45)	0.23	0.75
	Males	E	2	1566.68	4.66	0.0118	Fixed
		LxE	90	335.84	2.04	1.19e-07	17.10 (5.05)
		Error	1242	164.89	-	-	164.89 (6.62)
	Sucrose	L	45	2899.24	3.92	1.78e-08	72.00 (20.70)	0.26	0.78
	Females	E	2	7881.44	10.66	7e-05	Fixed
		LxE	90	739.38	2.32	2.68e-10	42.02 (11.10)
		Error	1242	319.2	-	-	319.20 (12.81)
	Sucrose	L	45	2410.31	5.02	4.09e-11	64.33 (17.11)	0.34	0.84
	Males	E	2	4277.07	8.9	0.0003	Fixed
		LxE	90	480.36	2.66	9.48e-14	30.00 (7.20)
		Error	1242	180.39	-	-	180.39 (7.24)
	E1	L	45	2354.19	7.02	6.18e-10	100.94 (25.07)	0.26	0.78
	Females	S	1	8487.69	25.3	8.33e-06	Fixed
		LxS	45	335.43	1.14	0.246	4.15 (7.22)
		Error	828	293.92	-	-	293.92 (14.45)
	E2	L	45	2677.44	3.6	1.74e-05	96.65 (29.29)	0.32	0.82
	Females	S	1	4090.87	5.49	0.0235	Fixed
		LxS	45	744.51	2.47	5.85e-07	44.35 (15.77)
		Error	828	301.05	-	-	301.05 (14.80)
	E3	L	45	2177.77	4.25	1.76e-06	83.26 (23.58)	0.26	0.78
	Females	S	1	9122.4	17.8	0.0001	Fixed
		LxS	45	512.52	1.73	0.0025	21.59 (10.90)
		Error	828	296.62	-	-	296.62 (14.58)
	E1	L	45	1417.35	7.06	5.6e-10	60.82 (15.09)	0.26	0.78
	Males	S	1	902.09	4.49	0.0396	Fixed
		LxS	45	200.87	1.14	0.244	2.52 (4.32)
		Error	828	175.7	-	-	175.70 (8.64)
	E2	L	45	1941.18	5.28	6.69e-08	78.69 (20.83)	0.34	0.84
	Males	S	1	7268.91	19.78	5.64e-05	Fixed
		LxS	45	367.42	1.94	0.0003	17.81 (7.80)
		Error	828	189.34	-	-	189.34 (9.31)
	E3	L	45	1065.78	2.85	0.0003	34.58 (11.91)	0.27	0.79
	Males	S	1	4452.8	11.9	0.0012	Fixed
		LxS	45	374.28	2.45	7.5e-07	22.14 (7.93)
		Error	828	152.87	-	-	152.87 (7.51)
	Methamphetamine E1	L	45	1104.98	4.58	2.51e-17	86.36 (23.36)	0.26	0.78
	Females	Error	414	241.4	-	-	241.40 (16.78)
	Methamphetamine E2	L	45	1798.78	6.05	8.22e-25	150.13 (37.98)	0.34	0.83
	Females	Error	414	297.48	-	-	297.48 (20.68)
	Methamphetamine E3	L	45	1520.11	5.3	4.95e-21	123.34 (32.11)	0.3	0.81
	Females	Error	414	286.7	-	-	286.70 (19.93)
	Methamphetamine E1	L	45	724.93	4.29	8.09e-16	55.58 (15.33)	0.25	0.77
	Males	Error	414	169.15	-	-	169.15 (11.76)
	Methamphetamine E2	L	45	816.57	4.68	7.63e-18	64.21 (17.26)	0.27	0.79
	Males	Error	414	174.45	-	-	174.45 (12.13)
	Methamphetamine E3	L	45	454.36	3.01	3.51e-09	30.33 (9.64)	0.17	0.67
	Males	Error	414	151.06	-	-	151.06 (10.50)
	Sucrose E1	L	45	1584.64	4.57	2.83e-17	123.82 (33.49)	0.26	0.78
	Females	Error	414	346.44	-	-	346.44 (24.08)
	Sucrose E2	L	45	1623.17	5.33	3.48e-21	131.86 (34.28)	0.3	0.81
	Females	Error	414	304.62	-	-	304.62 (21.17)
	Sucrose E3	L	45	1170.19	3.82	2.28e-13	86.36 (24.76)	0.22	0.74
	Females	Error	414	306.54	-	-	306.54 (21.31)
	Sucrose E1	L	45	893.29	4.9	5.57e-19	71.10 (18.87)	0.28	0.8
	Males	Error	414	182.24	-	-	182.25 (12.67)
	Sucrose E2	L	45	1492.04	7.31	6.16e-31	128.78 (31.49)	0.39	0.86
	Males	Error	414	204.24	-	-	204.24 (14.20)
	Sucrose E3	L	45	985.7	6.37	2.14e-26	83.10 (20.81)	0.35	0.84
	Males	Error	414	154.69	-	-	154.69 (10.75)
D Consumption	Full Model	L	45	2752.79	2.96	0.001	45.57 (15.66)	0.16	0.65
		S	1	803.09	1.08	0.303	Fixed
		X	1	5100.89	7.5	0.0088	Fixed
		LxS	45	740.97	1.51	0.0864	12.46 (9.37)
		LxX	45	680.05	1.38	0.14	9.42 (8.85)
		SxX	1	554.84	1.13	0.294	Fixed
		LxSxX	45	491.69	1.22	0.153	8.83 (10.46)
		Error	1656				403.38 (14.02)
	Females	L	45	2337.79	3.15	9.58e-05	79.73 (25.86)	0.17	0.67
	Full Model	S	1	11.44	0.02	0.902	Fixed
		LxS	45	743.23	1.45	0.0309	22.97 (15.87)
		Error	828	513.53	-	-	513.53 (25.24)
	Males	L	45	1095.06	2.24	0.004	30.28 (12.64)	0.15	0.63
	Full Model	S	1	1346.49	2.75	0.104	Fixed
		LxS	45	489.43	1.67	0.0044	19.62 (10.42)
		Error	828	293.23	-	-	293.23 (14.41)
	Methamphetamine	L	45	1604.66	2.21	0.0045	43.90 (18.57)	0.17	0.67
		X	1	4510.18	6.21	0.0165	Fixed
		LxX	45	726.71	1.89	0.0005	34.16 (15.44)
		Error	828	385.11	-	-	385.11 (18.93)
	Sucrose	L	45	1889.11	4.25	1.76e-06	72.20 (20.46)	0.15	0.64
		X	1	1145.55	2.57	0.116	Fixed
		LxX	45	445.02	1.06	0.376	2.34 (9.61)
		Error	828	421.65	-	-	421.65 (20.72)
	Methamphetamine	L	45	1556.75	3.25	2.07e-10	107.74 (32.99)	0.22	0.69
	Females	Error	414	479.4	-	-	479.40 (33.32)
	Methamphetamine	L	45	774.62	2.66	2.01e-07	48.38 (16.46)	0.17	0.62
	Males	Error	414	290.82	-	-	290.82 (20.21)
	Sucrose	L	45	1524.26	2.78	5.09e-08	97.66 (32.36)	0.18	0.64
	Females	Error	414	547.66	-	-	547.66 (38.07)
	Sucrose	L	45	809.87	2.74	8.06e-08	51.42 (17.20)	0.17	0.63
	Males	Error	414	295.64	-	-	295.64 (20.55)
Preference A	Full Model	L	45	1680.23	1.34	0.137	7.77 (6.87)	0.08	0.47
		E	2	417.95	0.47	0.629	Fixed
		X	1	1613.69	2.1	0.154	Fixed
		LxE	90	1761.98	4.26	0.0171	22.25 (6.71)
		LxX	45	896.6	2.17	0.0002	10.58 (5.42)
		ExX	2	768.91	1.86	0.0065	Fixed
		LxExX	90	413.87	0.91	0.705	0 (0)
		Error	2484	452.95	-	-	451.58 (12.59)
	Females	L	45	1682.35	2.24	0.0006	31.04 (12.40)	0.09	0.49
	Full Model	E	2	600.14	0.8	0.453	Fixed
		LxE	90	751.3	1.38	0.0121	20.87 (11.41)
		Error	1242	542.58	-	-	542.58 (21.77)
	Males	L	45	766.79	1.37	0.103	6.92 (6.06)	0.07	0.42
	Full Model	E	2	1579.8	2.83	0.0646	Fixed
		LxE	90	559.18	1.54	0.0013	19.59 (8.46)
		Error	1242	363.31	-	-	363.31 (14.58)
	E1	L	45	621.89	1.38	0.142	8.56 (8.10)	0.04	0.28
		X	1	3855.65	8.55	0.0054	Fixed
		LxX	45	450.72	1.17	0.207	6.62 (9.69)
		Error	828	384.49	-	-	384.49 (18.90)
	E2	L	45	1650.52	2.88	0.0003	53.86 (18.42)	0.12	0.57
		X	1	453.6	0.79	0.379	Fixed
		LxX	45	573.35	1.21	0.165	9.98 (12.31)
		Error	828	473.53	-	-	473.53 (23.27)
	E3	L	45	1201.02	2.1	0.0073	31.42 (14.03)	0.07	0.44
		X	1	828.4	1.45	0.235	Fixed
		LxX	45	572.58	1.14	0.244	7.18 (12.32)
		Error	828	500.81	-	-	500.81 (24.61)
	E1	L	45	670.87	1.5	0.0243	22.26 (14.48)	0.05	0.33
	Females	Error	414	448.28	-	-	448.28 (31.16)
	E2	L	45	1489.03	2.75	7.18e-08	94.76 (31.62)	0.18	0.64
	Females	Error	414	541.45	-	-	541.45 (37.63)
	E3	L	45	1025.05	1.61	0.0099	38.70 (22.06)	0.06	0.38
	Females	Error	414	638.02	-	-	638.02 (44.35)
	E1	L	45	401.74	1.25	0.135	8.10 (8.76)	0.03	0.2
	Males	Error	414	320.69	-	-	320.69 (22.29)
	E2	L	45	734.85	1.81	0.0016	32.92 (15.75)	0.08	0.45
	Males	Error	414	405.62	-	-	405.62 (28.19)
	E3	L	45	748.56	2.06	0.0001	38.50 (15.98)	0.11	0.52
	Males	Error	414	363.6	-	-	363.60 (25.27)
Preference B	Full Model	L	45	0.07	1.53	0.0591	0.0004 (0.0003)	0.08	0.47
		E	2	0.07	2.19	0.118	Fixed
		X	1	0.03	0.98	0.327	Fixed
		LxE	2	0.05	3.16	0.0474	0.0007 (0.0002)
		LxX	90	0.03	2.04	0.0004	0.0004 (0.0002)
		ExX	45	0.03	1.78	0.0106	Fixed
		LxExX	90	0.02	0.91	0.708	0 (0)
		Error	2484	0.02	-	-	0.0169 (0.0005)
	Females	L	45	0.05	2.43	0.0002	0.0010 (0.0004)	0.08	0.48
	Full Model	E	2	0.04	1.86	0.162	Fixed
		LxE	90	0.02	1.29	0.042	0.0005 (0.0003)
		Error	1242	0.02	-	-	0.0163 (0.0007)
	Males	L	45	0.04	1.67	0.0203	0.0006 (0.0003)	0.07	0.44
	Full Model	E	2	0.08	3.03	0.0534	Fixed
		LxE	90	0.03	1.48	0.0031	0.0008 (0.0004)
		Error	1242	0.02	-	-	0.0176 (0.0007)
	E1	L	45	0.03	1.89	0.0177	0.0007 (0.0003)	0.04	0.3
		X	1	0.08	4.89	0.0321	Fixed
		LxX	45	0.02	0.95	0.568	0 (0)
		Error	828	0.02	-	-	0.0164 (0.0008)
	E2	L	45	0.05	2.97	0.0002	0.0018 (0.0006)	0.11	0.55
		X	1	0.02	1.26	0.268	Fixed
		LxX	45	0.02	1.13	0.267	0.0002 (0.0004)
		Error	828	0.02	-	-	0.0161 (0.0008)
	E3	L	45	0.05	1.89	0.0179	0.0011 (0.0006)	0.09	0.48
		X	1	0.03	1.03	0.315	Fixed
		LxX	45	0.02	1.35	0.0667	0.0006 (0.0005)
		Error	828	0.02	-	-	0.0183 (0.0009)
	E1	L	45	0.02	1.48	0.0274	0.0008 (0.0005)	0.05	0.34
	Females	Error	414	0.02	-	-	0.0157 (0.0011)
	E2	L	45	0.03	2.36	5.72e-06	0.0020 (0.0007)	0.14	0.58
	Females	Error	414	0.01	-	-	0.0143 (0.0010)
	E3	L	45	0.04	1.89	0.0007	0.0017 (0.0008)	0.09	0.48
	Females	Error	414	0.02	-	-	0.0187 (0.0013)
	E1	L	45	0.02	1.27	0.121	0.0005 (0.0005)	0.03	0.23
	Males	Error	414	0.02	-	-	0.0171 (0.0012)
	E2	L	45	0.04	2.14	6e-05	0.0020 (0.0008)	0.11	0.53
	Males	Error	414	0.02	-	-	0.0178 (0.0012)
	E3	L	45	0.04	2	0.0003	0.0018 (0.0008)	0.1	0.5
	Males	Error	414	0.02	-	-	0.0180 (0.0012)
D Preference A	Full Model	L	45	1481.95	1.51	0.0864	24.93 (18.75)	0.04	0.29
		X	1	1109.68	1.13	0.294	Fixed
		LxX	45	983.38	1.13	0.268	10.97 (21.17)
		Error	828	873.7	-	-	873.70 (42.94)
	Females	L	45	1486.46	1.37	0.0603	40.50 (32.23)	0.04	0.27
		Error	414	1081.45	-	-	1081.45 (75.17)
	Males	L	45	978.86	1.47	0.0298	31.29 (21.15)	0.04	0.32
		Error	414	665.95	-	-	665.95 (46.29)
D Preference B	Full Model	L	45	0.06	1.62	0.0554	0.0011 (0.0007)	0.04	0.27
		X	1	0.01	0.38	0.543	Fixed
		LxX	45	0.04	1.05	0.386	0.0002 (0.0008)
		Error	828	0.03	-	-	0.0343 (0.0017)
	Females	L	45	0.05	1.44	0.0379	0.0015 (0.0011)	0.04	0.3
		Error	414	0.04	-	-	0.0353 (0.0025)
	Males	L	45	0.04	1.3	0.0973	0.0010 (0.0009)	0.03	0.23
		Error	414	0.03	-	-	0.0333 (0.0023)
