# Supplementary material for: Genetics of cocaine and methamphetamine consumption and preference in Drosophila melanogaster
Source: PLoS Genet. 2019 May 20;15(5):e1007834. doi: 10.1371/journal.pgen.1007834 (PMC6527214; doi:10.1371/journal.pgen.1007834)
Supplement: S3 Table — (A) Cocaine experiment. (B) Methamphetamine experiment. Means are given in mm; 1 mm = 0.067 μl. (XLSX) [file pgen.1007834.s003.xlsx]

## Sheet: A. Cocaine
DGRP Line	Cocaine Consumption E1 Male	Sucrose Consumption E1 Male	Cocaine Consumption E1 Female	Sucrose Consumption E1 Female	Cocaine Consumption E3 Male	Sucrose Consumption E3 Male	Cocaine Consumption E3 Female	Sucrose Consumption E3 Female	∆ Cocaine Consumption Male	∆ Cocaine Consumption Female	∆ Sucrose Consumption Male	∆ Sucrose Consumption Female	Cocaine Preference A E1 Male	Cocaine Preference A E1 Female	Cocaine Preference A E3 Male	Cocaine Preference A E3 Female	∆ Cocaine Preference A Male	∆ Cocaine Preference A Female	Cocaine Preference B E1 Male	Cocaine Preference B E1 Female	Cocaine Preference B E3 Male	Cocaine Preference B E3 Female	∆ Cocaine Preference B Male	∆ Cocaine Preference B Female
DGRP_41	36.6	45.4	37.8	63.3	23.9	32.2	27.3	48	-12.7	-10.5	-13.2	-15.3	-8.8	-25.5	-8.3	-20.7	0.5	4.8	0.425679	0.35772	0.408153	0.378651	-0.017526	0.0209304
DGRP_42	51.5	40.7	49.6	42.6	52.6	43.3	58.3	61.2	1.1	8.7	2.6	18.6	10.8	7	9.3	-2.9	-1.5	-9.9	0.537042	0.544968	0.530952	0.483675	-0.00608991	-0.0612932
DGRP_45	37.1	33.2	54.1	29.22	25.4	30.9	41.3	61.7	-11.7	-12.8	-2.3	32.48	3.9	24.88	-5.5	-20.4	-9.4	-45.28	0.515581	0.680744	0.46262	0.409521	-0.0529618	-0.271223
DGRP_57	31.4	32.2	40.7	46.6	22.1	23.3	41.2	47.7	-9.3	0.5	-8.9	1.1	-0.8	-5.9	-1.2	-6.5	-0.4	-0.6	0.494693	0.472228	0.471824	0.470462	-0.0228693	-0.0017654
DGRP_59	27	35.5	46.2	53.7	27.8	33.8	60.4	55.3	0.8	14.2	-1.7	1.6	-8.5	-7.5	-6	5.1	2.5	12.6	0.446669	0.46139	0.442826	0.501071	-0.00384325	0.0396812
DGRP_83	26.6	26	29.3	37.9	30.8	32.9	43.3	36.8	4.2	14	6.9	-1.1	0.6	-8.6	-2.1	6.5	-2.7	15.1	0.52697	0.427536	0.479934	0.536387	-0.0470364	0.108851
DGRP_91	39.1	36.7	39.8	72.5	40.9	34.7	46.1	62.7	1.8	6.3	-2	-9.8	2.4	-32.7	6.2	-16.6	3.8	16.1	0.507402	0.361628	0.541019	0.426338	0.0336171	0.0647094
DGRP_129	36	36.9	50.1	55.2	34.9	28.2	38.7	56.8	-1.1	-11.4	-8.7	1.6	-0.9	-5.1	6.7	-18.1	7.6	-13	0.492712	0.466174	0.558193	0.404273	0.0654805	-0.061901
DGRP_158	45	41.5	47.5	57.3	45.3	41.9	79.3	62.1	0.3	31.8	0.4	4.8	3.5	-9.8	3.4	17.2	-0.1	27	0.527668	0.440768	0.510846	0.564148	-0.0168225	0.12338
DGRP_177	38.3	42.7	38.2	50.4	46.9	58.1	62.2	59.9	8.6	24	15.4	9.5	-4.4	-12.2	-11.2	2.3	-6.8	14.5	0.471354	0.443247	0.448031	0.491943	-0.0233227	0.0486966
DGRP_195	22.1	21	27.3	32.4	28.6	25.3	35.1	37	6.5	7.8	4.3	4.6	1.1	-5.1	3.3	-1.9	2.2	3.2	0.505024	0.457132	0.531647	0.495896	0.0266227	0.0387636
DGRP_208	36	31.3	45.7	55.3	33.6	41.1	36.1	70.7	-2.4	-9.6	9.8	15.4	4.7	-9.6	-7.5	-34.6	-12.2	-25	0.528825	0.443476	0.452478	0.352098	-0.0763473	-0.0913783
DGRP_217	26.4	23	18.3	24.3	35.6	37.3	44.2	35.2	9.2	25.9	14.3	10.9	3.4	-6	-1.7	9	-5.1	15	0.53707	0.468222	0.491446	0.553298	-0.0456241	0.0850764
DGRP_228	39.8	44.4	44.3	43.9	36	40.6	56.1	57	-3.8	11.8	-3.8	13.1	-4.6	0.4	-4.6	-0.9	0	-1.3	0.48989	0.493268	0.467283	0.502257	-0.0226064	0.00898932
DGRP_229	27.5	29.6	46.6	61.3	30.1	25	50.9	54.8	2.6	4.3	-4.6	-6.5	-2.1	-14.7	5.1	-3.9	7.2	10.8	0.481495	0.433286	0.553718	0.478209	0.0722223	0.0449233
DGRP_235	25.6	28.8	33.3	29.3	38.5	32.3	58.2	51.3	12.9	24.9	3.5	22	-3.2	4	6.2	6.9	9.4	2.9	0.4717	0.547939	0.533848	0.522825	0.0621484	-0.025114
DGRP_239	24.8	36.6	30.9	39.3	32.7	39.5	37.8	29.5	7.9	6.9	2.9	-9.8	-11.8	-8.4	-6.8	8.3	5	16.7	0.392523	0.450651	0.467866	0.573764	0.0753436	0.123113
DGRP_307	14.7	14.1	15.9	14.2	25.9	19.5	35.3	46.4	11.2	19.4	5.4	32.2	0.6	1.7	6.4	-11.1	5.8	-12.8	0.50938	0.549124	0.566342	0.421589	0.0569625	-0.127535
DGRP_315	32.7	35.6	41.1	49.5	27.2	36	32.3	36.7	-5.5	-8.8	0.4	-12.8	-2.9	-8.4	-8.8	-4.4	-5.9	4	0.489981	0.451157	0.450326	0.472125	-0.039655	0.0209673
DGRP_332	31.9	41.5	53.4	68.6	37	44.5	81.5	64	5.1	28.1	3	-4.6	-9.6	-15.2	-7.5	17.5	2.1	32.7	0.402092	0.426921	0.440412	0.565343	0.0383201	0.138421
DGRP_354	44.7	35.8	49.7	45.1	47.9	34.6	65.9	50.9	3.2	16.2	-1.2	5.8	8.9	4.6	13.3	15	4.4	10.4	0.551967	0.534274	0.594277	0.564456	0.0423102	0.0301825
DGRP_357	46.3	53.1	64.1	56.6	44	55.5	60.6	75.2	-2.3	-3.5	2.4	18.6	-6.8	7.5	-11.5	-14.6	-4.7	-22.1	0.469049	0.520138	0.446513	0.448758	-0.0225367	-0.07138
DGRP_367	56	62.5	47.6	69.5	46.7	51	50.7	53.3	-9.3	3.1	-11.5	-16.2	-6.5	-21.9	-4.3	-2.6	2.2	19.3	0.487918	0.408725	0.480191	0.479004	-0.00772699	0.0702783
DGRP_371	34.2	43.9	62.9	66.6	33.7	46	53.1	55	-0.5	-9.8	2.1	-11.6	-9.7	-3.7	-12.3	-1.9	-2.6	1.8	0.438741	0.470615	0.420362	0.494655	-0.0183791	0.0240395
DGRP_375	48.9	58.7	41.8	66.4	42.4	50.6	64.5	76.1	-6.5	22.7	-8.1	9.7	-9.8	-24.6	-8.2	-11.6	1.6	13	0.450418	0.384955	0.445174	0.444945	-0.00524454	0.0599901
DGRP_379	49.3	45.1	69	58.2	33.5	38.6	58.5	58.5	-15.8	-10.5	-6.5	0.3	4.2	10.8	-5.1	0	-9.3	-10.8	0.515023	0.538487	0.462433	0.491687	-0.0525893	-0.0467996
DGRP_385	30	31.3	30.5	41	25.5	33.2	30.4	47.3	-4.5	-0.1	1.9	6.3	-1.3	-10.5	-7.7	-16.9	-6.4	-6.4	0.486785	0.438554	0.43251	0.401672	-0.0542747	-0.0368817
DGRP_391	46.5	39	52.1	74.4	41.7	42.9	46.9	59.5	-4.8	-5.2	3.9	-14.9	7.5	-22.3	-1.2	-12.6	-8.7	9.7	0.536422	0.407113	0.484969	0.427264	-0.0514533	0.020151
DGRP_392	32.9	27.2	33.4	58.9	43.4	52	60.9	60.9	10.5	27.5	24.8	2	5.7	-25.5	-8.6	0	-14.3	25.5	0.543067	0.36421	0.455222	0.507728	-0.0878443	0.143517
DGRP_395	28.5	32.5	38.7	38	22.4	27.9	35.5	51.2	-6.1	-3.2	-4.6	13.2	-4	0.7	-5.5	-15.7	-1.5	-16.4	0.476747	0.522036	0.449483	0.416313	-0.0272637	-0.105723
DGRP_399	30.2	42.8	29.3	35.1	27.3	38	32.2	44.1	-2.9	2.9	-4.8	9	-12.6	-5.8	-10.7	-11.9	1.9	-6.1	0.411237	0.465642	0.423637	0.433427	0.0123997	-0.0322158
DGRP_427	61.4	42.1	59.2	54.8	42.9	32.8	53.3	54.1	-18.5	-5.9	-9.3	-0.7	19.3	4.4	10.1	-0.8	-9.2	-5.2	0.579817	0.510014	0.56966	0.457176	-0.010157	-0.052838
DGRP_439	25.8	37.8	42.2	49	28.9	35.6	40.5	44.2	3.1	-1.7	-2.2	-4.8	-12	-6.8	-6.7	-3.7	5.3	3.1	0.419818	0.466036	0.445759	0.479313	0.0259408	0.0132769
DGRP_491	37	42.6	44.6	45.6	34.3	47.1	47.6	55.1	-2.7	3	4.5	9.5	-5.6	-1	-12.8	-7.5	-7.2	-6.5	0.462004	0.474237	0.424171	0.460771	-0.037833	-0.0134655
DGRP_508	12.8	29.4	32.1	47.6	25.3	24.2	40	48.9	12.5	7.9	-5.2	1.3	-16.6	-15.5	1.1	-8.9	17.7	6.6	0.285848	0.396608	0.526957	0.455424	0.241109	0.0588164
DGRP_509	34.5	46.2	53.4	71.9	40.7	45.3	58.1	61	6.2	4.7	-0.9	-10.9	-11.7	-18.5	-4.6	-2.9	7.1	15.6	0.423078	0.413112	0.487909	0.501992	0.0648308	0.0888801
DGRP_517	34.3	39.4	32.4	35.7	34.2	26.7	36.2	25.9	-0.1	3.8	-12.7	-9.8	-5.1	-3.3	7.5	10.3	12.6	13.6	0.471576	0.492609	0.555205	0.608798	0.0836287	0.116189
DGRP_703	55	57.3	56	63.8	42.1	34.3	69	41.6	-12.9	13	-23	-22.2	-2.3	-7.8	7.8	27.4	10.1	35.2	0.484416	0.467855	0.55113	0.621945	0.0667136	0.15409
DGRP_757	24.3	35.4	27.6	37.1	23.2	26.2	37.4	24.2	-1.1	9.8	-9.2	-12.9	-11.1	-9.5	-3	13.2	8.1	22.7	0.387017	0.416616	0.488083	0.608942	0.101065	0.192326
DGRP_765	36	32.7	46	42.2	41.8	22.9	47.7	44.6	5.8	1.7	-9.8	2.4	3.3	3.8	18.9	3.1	15.6	-0.7	0.53009	0.516723	0.637203	0.527231	0.107114	0.0105086
DGRP_774	22.5	16.4	27.7	32.1	37.4	34.4	51.5	33.2	14.9	23.8	18	1.1	6.1	-4.4	3	18.3	-3.1	22.7	0.561036	0.456559	0.531912	0.60982	-0.0291239	0.153261
DGRP_799	54.1	44.7	59.1	61	38.8	43	42.1	51	-15.3	-17	-1.7	-10	9.4	-1.9	-4.2	-8.9	-13.6	-7	0.524378	0.48297	0.480448	0.454456	-0.0439308	-0.0285144
DGRP_808	45.9	52.7	52.6	61.4	40	46.3	59.3	60.9	-5.9	6.7	-6.4	-0.5	-6.8	-8.8	-6.3	-1.6	0.5	7.2	0.463188	0.447669	0.474027	0.498111	0.0108391	0.0504421
DGRP_843	19.3	27.5	30.2	39.1	31.9	22.3	36.9	26.3	12.6	6.7	-5.2	-12.8	-8.2	-8.9	9.6	10.6	17.8	19.5	0.39266	0.429475	0.58053	0.603289	0.18787	0.173814
DGRP_900	27.8	38.2	44.4	51.4	34.4	44.6	47.7	57.3	6.6	3.3	6.4	5.9	-10.4	-7	-10.2	-9.6	0.2	-2.6	0.42308	0.460216	0.434957	0.465383	0.0118778	0.00516687
DGRP_911	47.7	43.3	45.9	55.9	28.7	28.5	57	55	-19	11.1	-14.8	-0.9	4.4	-10	0.2	2	-4.2	12	0.520541	0.463576	0.498717	0.501283	-0.0218241	0.0377063

## Sheet: B. Methamphetamine
DGRP Line	Methamphetamine Consumption E1 Male	Sucrose Consumption E1 Male	Methamphetamine Consumption E1 Female	Sucrose Consumption E1 Female	Methamphetamine Consumption E3 Male	Sucrose Consumption E3 Male	Methamphetamine Consumption E3 Female	Sucrose Consumption E3 Female	∆ Methamphetamine Consumption Male	∆ Methamphetamine Consumption Female	∆ Sucrose Consumption Male	∆ Sucrose Consumption Female	Methamphetamine Preference A E1 Male	Methamphetamine Preference A E1 Female	Methamphetamine Preference A E3 Male	Methamphetamine Preference A E3 Female	∆ Methamphetamine Preference A Male	∆ Methamphetamine Preference A Female	Methamphetamine Preference B E1 Male	Methamphetamine Preference B E1 Female	Methamphetamine Preference B E3 Male	Methamphetamine Preference B E3 Female	∆ Methamphetamine Preference B Male	∆ Methamphetamine Preference B Female
DGRP_41	41.4	43.1	45.5	42.5	35.8	33.7	35.1	44.9	-5.6	-10.4	-9.4	2.4	-1.7	3	2.1	-9.8	3.8	-12.8	0.508824	0.521484	0.516768	0.437344	0.00794423	-0.08414
DGRP_42	35.3	44.1	38.2	49	40.9	50.3	45.4	71.3	5.6	7.2	6.2	22.3	-8.8	-10.8	-9.4	-25.9	-0.6	-15.1	0.443901	0.425611	0.427785	0.37325	-0.0161168	-0.0523612
DGRP_45	25.2	36.4	41.7	40.1	38.6	28.3	53.5	40.6	13.4	11.8	-8.1	0.5	-11.2	1.6	10.3	12.9	21.5	11.3	0.416593	0.517272	0.597618	0.582917	0.181025	0.0656455
DGRP_57	31.9	29.3	33.7	54.3	26.7	26.6	51.2	55.2	-5.2	17.5	-2.7	0.9	2.6	-20.6	0.1	-4	-2.5	16.6	0.516786	0.376182	0.494754	0.47655	-0.0220322	0.100368
DGRP_59	30	34.2	46	48.6	25.1	37.5	50.4	56.7	-4.9	4.4	3.3	8.1	-4.2	-2.6	-12.4	-6.3	-8.2	-3.7	0.472779	0.502747	0.422502	0.459084	-0.0502766	-0.0436631
DGRP_83	30	29.8	37.2	46.4	27.3	24.1	22.7	32.6	-2.7	-14.5	-5.7	-13.8	0.2	-9.2	3.2	-9.9	3	-0.7	0.489083	0.450893	0.530334	0.419041	0.0412504	-0.0318524
DGRP_91	32	41.2	43.6	59.4	36.7	41.9	48.2	55.3	4.7	4.6	0.7	-4.1	-9.2	-15.8	-5.2	-7.1	4	8.7	0.440868	0.422281	0.467631	0.462237	0.0267621	0.0399556
DGRP_129	31.9	34.8	53.2	55.3	32.2	29.2	35.8	50.2	0.3	-17.4	-5.6	-5.1	-2.9	-2.1	3	-14.4	5.9	-12.3	0.476642	0.497898	0.520647	0.413607	0.0440049	-0.084291
DGRP_158	36.4	39.1	35.9	43	38.1	32.5	57.2	40.4	1.7	21.3	-6.6	-2.6	-2.7	-7.1	5.6	16.8	8.3	23.9	0.471088	0.471611	0.541484	0.571976	0.0703964	0.100365
DGRP_177	36.9	40	41.3	53.7	42.7	73.3	64.4	83.4	5.8	23.1	33.3	29.7	-3.1	-12.4	-30.6	-19	-27.5	-6.6	0.474292	0.444194	0.362236	0.423985	-0.112056	-0.0202086
DGRP_195	23.3	20.6	43.3	34.9	23.8	22.9	32.3	37.3	0.5	-11	2.3	2.4	2.7	8.4	0.9	-5	-1.8	-13.4	0.564525	0.554259	0.510803	0.448074	-0.0537221	-0.106185
DGRP_208	42.2	41.5	48.4	67.9	40	49.5	62.7	51.5	-2.2	14.3	8	-16.4	0.7	-19.5	-9.5	11.2	-10.2	30.7	0.5063	0.420286	0.459531	0.550052	-0.0467688	0.129765
DGRP_217	27.5	27.7	24.2	27.3	27	33.6	33.8	47.1	-0.5	9.6	5.9	19.8	-0.2	-3.1	-6.6	-13.3	-6.4	-10.2	0.504875	0.481286	0.43338	0.423875	-0.0714947	-0.0574105
DGRP_228	38.7	44.1	46.3	36.8	29.8	26	42.5	39.1	-8.9	-3.8	-18.1	2.3	-5.4	9.5	3.8	3.4	9.2	-6.1	0.482377	0.548886	0.530713	0.53553	0.0483363	-0.0133562
DGRP_229	32.7	30.7	42.2	47.8	30.9	37.6	50	48	-1.8	7.8	6.9	0.2	2	-5.6	-6.7	2	-8.7	7.6	0.496213	0.46943	0.444287	0.505162	-0.0519269	0.0357318
DGRP_235	27.8	18.9	36.5	35.1	28.2	30	50.9	51.2	0.4	14.4	11.1	16.1	8.9	1.4	-1.8	-0.3	-10.7	-1.7	0.585142	0.509487	0.487274	0.511561	-0.0978683	0.00207359
DGRP_239	26.2	26.3	31.9	41.3	23.9	34.8	30.3	43.3	-2.3	-1.6	8.5	2	-0.1	-9.4	-10.9	-13	-10.8	-3.6	0.514294	0.444492	0.396583	0.406557	-0.11771	-0.0379347
DGRP_307	13.4	23.6	20.6	18.74	24.6	30.9	39.3	48.3	11.2	18.7	7.3	29.56	-10.2	1.86	-6.3	-9	3.9	-10.86	0.45906	0.564088	0.444281	0.44469	-0.0147781	-0.119398
DGRP_315	31.2	37.9	43.8	53.5	25.8	38.4	26.2	39.4	-5.4	-17.6	0.5	-14.1	-6.7	-9.7	-12.6	-13.2	-5.9	-3.5	0.450011	0.445204	0.403382	0.404546	-0.0466297	-0.0406577
DGRP_332	31	42.6	46.8	60.6	34.2	40.1	73.6	62.5	3.2	26.8	-2.5	1.9	-11.6	-13.8	-5.9	11.1	5.7	24.9	0.434417	0.436541	0.44873	0.535641	0.0143139	0.0990998
DGRP_354	32.8	32.9	43.4	35.6	41.4	52	52.8	61	8.6	9.4	19.1	25.4	-0.1	7.8	-10.6	-8.2	-10.5	-16	0.506265	0.523512	0.433815	0.460175	-0.0724499	-0.0633373
DGRP_357	32.8	47.3	39.3	62.7	43.1	41.8	67.3	67.9	10.3	28	-5.5	5.2	-14.5	-23.4	1.3	-0.6	15.8	22.8	0.415942	0.392228	0.506634	0.497566	0.0906919	0.105338
DGRP_367	45.9	51.9	61.6	62.7	38.9	41.9	57.8	50.9	-7	-3.8	-10	-11.8	-6	-1.1	-3	6.9	3	8	0.46315	0.504444	0.484905	0.532789	0.021755	0.0283449
DGRP_371	49.3	43.8	58.6	65.4	37.3	46	51.2	58	-12	-7.4	2.2	-7.4	5.5	-6.8	-8.7	-6.8	-14.2	0	0.522262	0.485782	0.45811	0.469846	-0.0641518	-0.0159357
DGRP_375	34.2	46.2	34.8	47.8	32.6	44.8	49.6	63.9	-1.6	14.8	-1.4	16.1	-12	-13	-12.2	-14.3	-0.2	-1.3	0.427143	0.414921	0.426675	0.422973	-0.000468006	0.00805171
DGRP_379	55.1	45	55.1	71.1	30.4	36.5	42.9	44.2	-24.7	-12.2	-8.5	-26.9	10.1	-16	-6.1	-1.3	-16.2	14.7	0.555407	0.438603	0.460406	0.494743	-0.0950013	0.0561397
DGRP_385	31.5	30.3	28.6	37.1	26.1	27.5	36.7	39.6	-5.4	8.1	-2.8	2.5	1.2	-8.5	-1.4	-2.9	-2.6	5.6	0.505125	0.443406	0.502337	0.484162	-0.00278769	0.0407558
DGRP_391	30.8	41.4	46.2	47.6	28.9	39.4	48.9	47.1	-1.9	2.7	-2	-0.5	-10.6	-1.4	-10.5	1.8	0.1	3.2	0.438388	0.499972	0.416831	0.526328	-0.0215566	0.0263554
DGRP_392	34.4	36.5	30.1	43.3	38.8	34.3	35.6	45.2	4.4	5.5	-2.2	1.9	-2.1	-13.2	4.5	-9.6	6.6	3.6	0.467905	0.440806	0.520191	0.41787	0.0522859	-0.0229363
DGRP_395	27	29	33.5	54.4	19.4	25.6	42	53.6	-7.6	8.5	-3.4	-0.8	-2	-20.9	-6.2	-11.6	-4.2	9.3	0.47313	0.392142	0.419479	0.454068	-0.053651	0.0619262
DGRP_399	33.5	31.7	28.8	38.4	22.4	33	25.1	39.2	-11.1	-3.7	1.3	0.8	1.8	-9.6	-10.6	-14.1	-12.4	-4.5	0.523156	0.435166	0.398259	0.390828	-0.124897	-0.0443379
DGRP_427	54	48.7	55.4	60.8	30.7	33.2	48.4	48.1	-23.3	-7	-15.5	-12.7	5.3	-5.4	-2.5	0.3	-7.8	5.7	0.519615	0.490381	0.474999	0.497235	-0.0446164	0.00685457
DGRP_439	32.2	29.4	41	39.9	29	38.3	45.9	51.2	-3.2	4.9	8.9	11.3	2.8	1.1	-9.3	-5.3	-12.1	-6.4	0.533344	0.512153	0.441838	0.488269	-0.091506	-0.023884
DGRP_491	44.4	33	26.7	28.9	35.1	35	41.1	38.6	-9.3	14.4	2	9.7	11.4	-2.2	0.1	2.5	-11.3	4.7	0.569785	0.56051	0.499254	0.500645	-0.0705305	-0.059865
DGRP_508	21	20.4	42.4	47.1	34.8	22.4	39.8	62.6	13.8	-2.6	2	15.5	0.6	-4.7	12.4	-22.8	11.8	-18.1	0.51937	0.502298	0.598975	0.380534	0.079605	-0.121764
DGRP_509	36.7	44.1	63.4	53.6	48.8	40.5	50	46.3	12.1	-13.4	-3.6	-7.3	-7.4	9.8	8.3	3.7	15.7	-6.1	0.450186	0.544797	0.549678	0.521398	0.0994929	-0.0233995
DGRP_517	34.4	37.4	25.5	29.4	23.4	32.7	36.2	34.7	-11	10.7	-4.7	5.3	-3	-3.9	-9.3	1.5	-6.3	5.4	0.467772	0.465657	0.41325	0.523316	-0.0545226	0.0576591
DGRP_703	48.6	44.7	41.9	44.1	38.3	49.4	32	57.5	-10.3	-9.9	4.7	13.4	3.9	-2.2	-11.1	-25.5	-15	-23.3	0.523501	0.500577	0.442295	0.354557	-0.0812062	-0.14602
DGRP_757	24.8	22.1	24.4	24.1	23.8	21.2	18.3	29.2	-1	-6.1	-0.9	5.1	2.7	0.3	2.6	-10.9	-0.1	-11.2	0.519003	0.540487	0.525268	0.382737	0.00626561	-0.157751
DGRP_765	29	36.9	28.2	39.9	22.6	43.8	33.6	52.7	-6.4	5.4	6.9	12.8	-7.9	-11.7	-21.2	-19.1	-13.3	-7.4	0.437215	0.407276	0.35541	0.401958	-0.0818058	-0.00531745
DGRP_774	25.4	23	28.2	29.5	31.8	40.8	29.5	46.9	6.4	1.3	17.8	17.4	2.4	-1.3	-9	-17.4	-11.4	-16.1	0.53817	0.493996	0.453118	0.385637	-0.0850519	-0.108359
DGRP_799	38.8	48.7	48.2	66.2	34.8	39.3	32.7	54.5	-4	-15.5	-9.4	-11.7	-9.9	-18	-4.5	-21.8	5.4	-3.8	0.4446	0.415029	0.463721	0.373098	0.019121	-0.0419311
DGRP_808	38.8	48.7	49.9	54.9	36.5	46	55.9	54.2	-2.3	6	-2.7	-0.7	-9.9	-5	-9.5	1.7	0.4	6.7	0.45718	0.467799	0.443788	0.519349	-0.013392	0.0515492
DGRP_843	19.9	11.1	24.9	26.9	34.7	17.8	31.5	32.5	14.8	6.6	6.7	5.6	8.8	-2	16.9	-1	8.1	1	0.635213	0.472781	0.622894	0.486401	-0.0123186	0.0136197
DGRP_900	30.6	30.4	37.6	49	31	30.2	34.3	41.9	0.4	-3.3	-0.2	-7.1	0.2	-11.4	0.8	-7.6	0.6	3.8	0.505915	0.443758	0.513404	0.453656	0.0074888	0.00989719
DGRP_911	41.3	42.8	51.9	52.7	25.1	39.8	28.8	43.3	-16.2	-23.1	-3	-9.4	-1.5	-0.8	-14.7	-14.5	-13.2	-13.7	0.498197	0.495251	0.388106	0.364635	-0.110092	-0.130616
