# Supplementary material for: Genetics of cocaine and methamphetamine consumption and preference in Drosophila melanogaster
Source: PLoS Genet. 2019 May 20;15(5):e1007834. doi: 10.1371/journal.pgen.1007834 (PMC6527214; doi:10.1371/journal.pgen.1007834)
Supplement: S4 Table — (A) Cross-sex, cross-exposure and cross-solution genetic correlations. Significant P-values are indicated in red font. (B) Pair-wise phenotypic correlations. Entries in the cells are the correlation coefficients and the cell color denotes the P-value. Red: P < 0.0001; orange: P < 0.001; yellow: P < 0.01; green: P < 0.05; white: P > 0.05. (XLSX) [file pgen.1007834.s004.xlsx]

## Sheet: A. Genetic Correlations
Cross-sex genetic correlations
Experiment	Trait	Solution	rG	P-Value rG < 1
Sucrose, Cocaine	Consumption E1	Sucrose	0.77	4.8e-05
		Cocaine	0.91	0.0541
	Consumption E2	Sucrose	0.88	0.066
		Cocaine	0.85	0.0012
	Consumption E3	Sucrose	0.7	2.71e-05
		Cocaine	0.76	0.0008
	D Consumption	Sucrose	0.56	0.0013
		Cocaine	0.79	0.0353
	Preference A E1		0.57	0.0395
	Preference A E2		1	0.632
	Preference A E3		0.59	0.0238
	D Preference A		0.61	0.0875
	Preference B E1		0.65	0.0427
	Preference B E2		1	0.724
	Preference B E3		0.68	0.0441
	D Preference B		0.63	0.0498
Sucrose, Methamphetamine	Consumption E1	Sucrose	0.83	0.0069
		Methamphetamine	0.76	0.001
	Consumption E2	Sucrose	0.91	0.0293
		Methamphetamine	0.75	3.41e-05
	Consumption E3	Sucrose	0.91	0.0777
		Methamphetamine	0.61	1.77e-06
	D Consumption	Sucrose	0.56	0.376
		Methamphetamine	0.97	0.0005
	Preference A E1		0.56	0.207
	Preference A E2		0.84	0.165
	Preference A E3		0.81	0.244
	D Preference A		0.69	0.268
	Preference B E1		1	0.568
	Preference B E2		0.9	0.267
	Preference B E3		0.65	0.0667
	D Preference B		0.85	0.386
Cross-exposure genetic correlations
Experiment	Trait	Solution	rG	P-Value rG < 1
Sucrose, Cocaine	Female Consumption	Sucrose	0.84	0.0007
		Cocaine	0.77	7.49e-07
	Male Consumption	Sucrose	0.78	1.37e-06
		Cocaine	0.83	9.53e-06
	Female Preference A		0.28	3.51e-05
	Male Preference A		0.58	0.0276
	Female Preference B		0.11	1.8e-07
	Male Preference B		0.5	0.0061
Sucrose, Methamphetamine	Female Consumption	Sucrose	0.63	2.68e-10
		Methamphetamine	0.69	1.08e-10
	Male Consumption	Sucrose	0.68	9.48e-14
		Methamphetamine	0.66	1.19e-07
	Female Preference A		0.6	0.0121
	Male Preference A		0.26	0.0013
	Female Preference B		0.67	0.042
	Male Preference B		0.43	0.0031
Cross-solution genetic correlations
Experiment
Sucrose, Cocaine	Consumption E1	Female	0.83	0.0045
		Male	0.9	0.0164
	Consumption E2	Female	0.84	0.0078
		Male	0.77	7.54e-05
	Consumption E3	Female	0.66	2.55e-06
		Male	0.9	0.0025
	D Consumption	Female	0.29	4.12e-06
		Male	0.91	0.2
Sucrose, Methamphetamine	Consumption E1	Female	0.96	0.246
		Male	0.96	0.244
	Consumption E2	Female	0.69	5.85e-07
		Male	0.82	0.0003
	Consumption E3	Female	0.79	0.0025
		Male	0.61	7.5e-07
	D Consumption	Female	0.78	0.0309
		Male	0.61	0.0044
Cocaine, Methamphetamine	Consumption E1	Female	0.92	0.118
		Male	0.91	0.0422
	Consumption E2	Female	0.84	0.0008
		Male	0.73	4.65e-06
	Consumption E3	Female	0.69	5.24e-06
		Male	0.86	0.068
	D Consumption	Female	XXX	XXX
		Male	XXX	XXX

## Sheet: B. Phenotypic Correlations
Cocaine, Sucrose		Females
		Cocaine Consumption E1	Sucrose Consumption E1	Cocaine Consumption E3	Sucrose Consumption E3	D Cocaine Consumption	∆ Sucrose Consumption	Cocaine Preference A E1	Cocaine Preference A E3	D Cocaine Preference A	Cocaine Preference B E1	Cocaine Preference B E3	D Cocaine Preference B
Males	Cocaine Consumption E1		0.675305	0.494033	0.603114	-0.452699	-0.163626	0.230279	-0.094033	-0.228039	0.230581	-0.160502	-0.269657
	Sucrose Consumption E1	0.7562		0.433206	0.567208	-0.203582	-0.56798	-0.562209	-0.121044	0.284271	-0.526339	-0.178252	0.215807
	Cocaine Consumption E3	0.630323	0.419111		0.521736	0.551602	0.0297881	-0.0176258	0.513034	0.410547	0.0151347	0.385691	0.273112
	Sucrose Consumption E3	0.480216	0.587264	0.618798		-0.0435319	0.355674	-0.0721209	-0.464612	-0.312523	0.0263088	-0.55192	-0.422411
	D Cocaine Consumption	-0.725101	-0.599382	0.077568	-0.0678041		0.187525	-0.238996	0.616357	0.639811	-0.205689	0.549527	0.53879
	∆ Sucrose Consumption	-0.355755	-0.520813	0.174776	0.385102	0.611903		0.565933	-0.326948	-0.634917	0.623593	-0.34928	-0.667041
	Cocaine Preference A E1	0.466955	-0.225486	0.372107	-0.0786432	-0.269599	0.174154		0.0542703	-0.630771	0.953012	0.0552198	-0.587105
	Cocaine Preference A E3	0.0472447	-0.298759	0.251226	-0.604899	0.162176	-0.297342	0.474102		0.740593	-0.0107615	0.955667	0.708504
	D Cocaine Preference A	-0.405591	-0.0751351	0.251226	-0.517913	0.420221	-0.460575	-0.502361	0.523136		-0.649688	0.705502	0.945678
	Cocaine Preference B E1	0.47213	-0.15369	0.395368	0.0476246	-0.255612	0.225468	0.910677	0.342098	-0.545534		-0.029	-0.68
	Cocaine Preference B E3	0.000505478	-0.310684	0.280041	-0.554583	0.24776	-0.230678	0.420625	0.967212	0.5427	0.297		0.753
	D Cocaine Preference B	-0.408186	-0.121874	-0.112423	-0.496195	0.424479	-0.384377	-0.443059	0.497433	0.917358	-0.622	0.563
Methamphetamine, Sucrose		Females
		Methamphetamine Consumption E1	Sucrose Consumption E1	Methamphetamine Consumption E3	Sucrose Consumption E3	D Methamphetamine Consumption	∆ Sucrose Consumption	Methamphetamine Preference A E1	Methamphetamine Preference A E3	D Methamphetamine Preference A	Methamphetamine Preference B E1	Methamphetamine Preference B E3	D Methamphetamine Preference B
Males	Methamphetamine Consumption E1		0.7628	0.412158	0.264081	0.435	-0.546376	0.11104	0.219755	0.107891	0.112637	0.248282	0.130559
	Sucrose Consumption E1	0.755842		0.479648	0.451838	-0.168687	-0.623719	-0.557935	0.101332	0.458971	-0.506875	0.135842	0.456295
	Methamphetamine Consumption E3	0.352552	0.457917		0.624287	0.640919	0.0579378	-0.208213	0.550748	0.597228	-0.15744	0.660152	0.656471
	Sucrose Consumption E3	0.425222	0.569678	0.516642		0.394408	0.415489	-0.355512	-0.308217	-0.0171136	-0.343946	-0.139707	0.116471
	D Methamphetamine Consumption	-0.697382	-0.380489	0.424819	-0.0156734		0.517572	-0.299298	0.359084	0.499259	-0.250472	0.443159	0.538703
	∆ Sucrose Consumption	-0.324702	-0.42176	0.0890487	0.504927	0.382315		0.257382	0.257382	-0.482969	0.215455	-0.260917	-0.363194
	Methamphetamine Preference A E1	0.216223	-0.475835	-0.209243	-0.278279	-0.369427	0.192739		0.126293	-0.566929	0.923575	0.109866	-0.533723
	Methamphetamine Preference A E3	-0.213278	-0.296954	0.186238	-0.745004	0.348958	-0.510034	0.156309		0.745572	0.175765	0.953184	0.674986
	D Methamphetamine Preference A	-0.325029	0.0451553	0.296911	-0.473219	0.541827	-0.569492	-0.503946	0.774347		-0.474504	0.717731	0.919077
	Methamphetamine Preference B E1	0.0259434	-0.59856	-0.207562	-0.348844	-0.184064	0.24378	0.927399	0.238594	-0.385479		0.135	-0.565
	Methamphetamine Preference B E3	-0.169303	-0.267202	0.326144	-0.613189	0.413568	-0.395859	0.171015	0.95774	0.72797	0.254		0.742
	D Methamphetamine Preference B	-0.172264	0.179829	0.443154	-0.311143	0.506047	-0.532125	-0.499556	0.702299	0.254	-0.476	0.73
Cocaine, Methamphetamine Females		Cocaine
		Drug Consumption E1	Sucrose Consumption E1	Drug Consumption E3	Sucrose Consumption E3	D Drug Consumption	∆ Sucrose Consumption	Drug Preference A E1	Drug Preference A E3	D Drug Preference A	Drug Preference B E1	Drug Preference B E3	D Drug Preference B
	Drug Consumption E1	0.71491	0.691636	0.291211	0.479691	-0.387201	-0.305503	-0.110938	-0.180375	-0.0655171	-0.078	-0.271	-0.148
	Sucrose Consumption E1	0.73689	0.710803	0.267705	0.604544	-0.432395	-0.202481	-0.111581	-0.330398	-0.181669	-0.101	-0.388	-0.218
	Drug Consumption E3	0.504794	0.422596	0.555064	0.731873	0.0849718	0.251828	0.00843817	-0.160237	-0.130201	0.113	-0.235	-0.247
	Sucrose Consumption E3	0.353064	0.325688	0.468346	0.548176	0.141601	0.178224	-0.0338316	-0.065419	-0.0280712	0.044	-0.167	-0.152
	D Drug Consumption	-0.103492	-0.165108	0.303148	0.31907	0.410181	0.506232	0.101803	-0.00637397	-0.0734611	0.178	-0.003	-0.119
	∆ Sucrose Consumption	-0.441992	-0.439381	0.137405	-0.136096	0.564945	0.362611	0.0841265	0.279559	0.160637	0.142	0.25	0.09
	Drug Preference A E1	-0.215021	-0.204797	-0.0376988	-0.313496	0.16762	-0.0808854	0.0291127	0.276299	0.195124	0.056	0.249	0.146
	Drug Preference A E3	0.23749	0.166643	0.175534	0.305551	-0.047818	0.116244	0.0464233	-0.125234	-0.128562	0.091	-0.107	-0.139
	D Drug Preference A	0.341667	0.275966	0.171092	0.464343	-0.152317	0.15087	0.0189926	-0.289615	-0.237845	0.038	-0.256	-0.213
	Drug Preference B E1	-0.177098	-0.189249	-0.0436275	-0.236001	0.125158	-0.0210845	0.0511211	0.192172	0.114938	0.06	0.148	0.069
	Drug Preference B E3	0.301169	0.171518	0.186625	0.375956	-0.097534	0.181071	0.111393	-0.18456	-0.218386	0.183	-0.172	-0.247
	D Drug Preference B	0.370756	0.270987	0.184988	0.472928	-0.165972	0.1651	0.0581791	-0.283829	-0.259719	0.112	-0.244	-0.253
Cocaine, Methamphetamine Males		Cocaine
		Drug Consumption E1	Sucrose Consumption E1	Drug Consumption E3	Sucrose Consumption E3	D Drug Consumption	∆ Sucrose Consumption	Drug Preference A E1	Drug Preference A E3	D Drug Preference A	Drug Preference B E1	Drug Preference B E3	D Drug Preference B
	Drug Consumption E1	0.765841	0.680085	0.361101	0.457491	-0.6632	-0.292918	0.221192	-0.197662	-0.408215	0.255	-0.239	-0.417
	Sucrose Consumption E1	0.862711	0.779741	0.513917	0.602442	-0.652048	-0.253665	0.230747	-0.221358	-0.440733	0.308	-0.245	-0.468
	Drug Consumption E3	0.411009	0.406146	0.607499	0.59105	0.0110504	0.160294	0.0630841	-0.112458	-0.171501	0.038	-0.061	-0.083
	Sucrose Consumption E3	0.496854	0.423329	0.635102	0.586711	-0.074708	0.136125	0.167679	-0.079131	-0.240014	0.251	-0.048	-0.257
	D Drug Consumption	-0.426087	-0.346853	0.115942	0.0100974	0.650038	0.406132	-0.165665	0.105087	0.263556	-0.218	0.184	0.34
	∆ Sucrose Consumption	-0.357915	-0.351891	0.160923	0.0145642	0.60239	0.416587	-0.0573528	0.14518	0.198088	-0.046	0.205	0.208
	Drug Preference A E1	-0.257684	-0.249158	-0.281265	-0.283789	0.0814288	-0.0152227	-0.0469517	0.0645604	0.108848	-0.116	0.045	0.138
	Drug Preference A E3	-0.249933	-0.169352	-0.255492	-0.212778	0.0943379	-0.0313216	-0.143265	0.00318876	0.141805	-0.259	0.007	0.23
	D Drug Preference A	-0.0534811	0.0115241	-0.0432346	-0.00426498	0.0303308	-0.017638	-0.0952044	-0.0385712	0.0542744	-0.152	-0.023	0.113
	Drug Preference B E1	-0.362064	-0.302104	-0.298209	-0.333548	0.200447	-0.00733328	-0.130813	0.108695	0.233364	-0.221	0.102	0.275
	Drug Preference B E3	-0.224108	-0.135047	-0.196118	-0.136093	0.11384	0.010443	-0.151175	-0.031113	0.115775	-0.262	-0.014	0.215
	D Drug Preference B	0.0519665	0.0905943	0.0323138	0.111852	-0.0380729	0.0146751	-0.0450583	-0.105064	-0.0595636	-0.082	-0.084	0.002
