# Supplementary material for: Genetics of cocaine and methamphetamine consumption and preference in Drosophila melanogaster
Source: PLoS Genet. 2019 May 20;15(5):e1007834. doi: 10.1371/journal.pgen.1007834 (PMC6527214; doi:10.1371/journal.pgen.1007834)
Supplement: S5 Table — (A) Top variants (P < 5 ×10−5) and associated genes for each trait. (B) Variants and genes for the cocaine traits, the methamphetamine traits, and variants and genes overlapping between the two experiments. (C) Pathway and gene ontology enrichment analysis for the cocaine GWA analyses. (D) Pathway and gene ontology enrichment analysis for the methamphetamine GWA analyses. (XLSX) [file pgen.1007834.s005.xlsx]

## Sheet: A. GWAS
Experiment	Trait	Variant ID	Minor Allele	Major Allele	Reference Allele	Minor Allele Frequency	Minor Allele Count	Major Allele Count	Female Effect Size	Female P-value	Male Effect Size	Male P-value	Sex Average Effect Size	Sex Average P-value	Sex Difference Effect Size	Sex Difference P-value	Gene 1 FlyBase ID	Gene 1 Symbol	Gene 1 Site Class	Gene 1 Position (bp)	Gene 2 FlyBase ID	Gene 2 Symbol	Gene 2 Site Class	Gene 2 Position (bp)	Gene 3 FlyBase ID	Gene 3 Symbol	Gene 3 Site Class	Gene 3 Position (bp)	Gene 4 FlyBase ID	Gene 4 Symbol	Gene 4 Site Class	Gene 4 Position (bp)
Cocaine, Sucrose	Cocaine Consumption E1	2L_6282208_SNP	A	G	G	0.1304	6	40	-5.022	0.0525187	2.865	0.2197	-1.079	0.666033	-7.887	2.71976e-06	FBgn0053531	Ddr	INTRON	0
Cocaine, Sucrose	Cocaine Consumption E1	2L_6282272_SNP	C	A	A	0.1304	6	40	-5.022	0.0525187	2.865	0.2197	-1.079	0.666033	-7.887	2.71976e-06	FBgn0053531	Ddr	INTRON	0
Cocaine, Sucrose	Cocaine Consumption E1	3R_26124083_SNP	T	A	A	0.1333	6	39	-4.596	0.0732826	3.259	0.180152	-0.6686	0.766662	-7.855	3.51167e-06	FBgn0010113	hdc	INTRON	0
Cocaine, Sucrose	Cocaine Consumption E1	2R_16896813_SNP	G	A	G	0.3111	14	31	-6.31	0.000469043	-0.6235	0.783161	-3.467	0.0426877	-5.686	3.9611e-06	FBgn0050291	CG30291	SYNONYMOUS_CODING	0	FBgn0001133	grau	DOWNSTREAM	461
Cocaine, Sucrose	Cocaine Consumption E1	2R_16896819_SNP	G	A	G	0.3111	14	31	-6.31	0.000469043	-0.6235	0.783161	-3.467	0.0426877	-5.686	3.9611e-06	FBgn0050291	CG30291	SYNONYMOUS_CODING	0	FBgn0001133	grau	DOWNSTREAM	455
Cocaine, Sucrose	Cocaine Consumption E1	2L_16335825_SNP	C	T	T	0.4048	17	25	-4.761	0.0173663	0.8984	0.545907	-1.931	0.337198	-5.66	4.09726e-06	FBgn0028899	CG31817	SYNONYMOUS_CODING	0
Cocaine, Sucrose	Cocaine Consumption E1	2L_4092447_SNP	T	G	G	0.1951	8	33	-7.421	0.000737456	-0.4682	0.849204	-3.945	0.0548651	-6.953	4.52617e-06	FBgn0000547	ed	INTRON	0
Cocaine, Sucrose	Cocaine Consumption E1	2R_16897053_SNP	T	C	T	0.3333	15	30	-5.993	0.000802059	-0.44	0.866041	-3.217	0.0579842	-5.553	4.75246e-06	FBgn0050291	CG30291	UTR_5_PRIME	0	FBgn0001133	grau	DOWNSTREAM	221
Cocaine, Sucrose	Cocaine Consumption E1	2R_18373085_SNP	C	T	T	0.3778	17	28	2.552	0.0818738	-2.799	0.144461	-0.1234	0.805292	5.351	5.31982e-06	FBgn0034734	CG4554	SYNONYMOUS_CODING	0
Cocaine, Sucrose	Cocaine Consumption E1	3L_12122914_SNP	A	G	A	0.1522	7	39	-7.249	0.00196571	-0.08791	0.976393	-3.668	0.0912446	-7.161	7.46844e-06	FBgn0002565	Lsp2	SYNONYMOUS_CODING	0
Cocaine, Sucrose	Cocaine Consumption E1	2L_2893643_SNP	T	G	G	0.2667	12	33	-3.877	0.0461954	1.966	0.309671	-0.9555	0.566715	-5.843	9.01257e-06	FBgn0041111	lilli	INTRON	0
Cocaine, Sucrose	Cocaine Consumption E1	2L_3572467_SNP	A	G	A	0.2	9	36	-3.338	0.162266	3.14	0.104254	-0.09861	0.95106	-6.478	9.55146e-06	INTERGENIC	INTERGENIC	INTERGENIC	> 1 kb
Cocaine, Sucrose	Cocaine Consumption E1	3R_26124103_DEL	A	AA	AA	0.1163	5	38	-5.21	0.0520152	2.939	0.264836	-1.135	0.616739	-8.149	9.70844e-06	FBgn0010113	hdc	INTRON	0
Cocaine, Sucrose	Cocaine Consumption E1	2R_16896870_SNP	A	G	A	0.2727	12	32	-6.267	0.00111952	-0.4687	0.860912	-3.368	0.0639439	-5.798	9.74346e-06	FBgn0050291	CG30291	SYNONYMOUS_CODING	0	FBgn0001133	grau	DOWNSTREAM	404
Cocaine, Sucrose	Cocaine Consumption E1	2L_3572504_DEL	AGAA	A	AGAA	0.2045	9	35	-3.049	0.220646	3.409	0.0736912	0.1799	0.811774	-6.458	1.1522e-05	INTERGENIC	INTERGENIC	INTERGENIC	> 1 kb
Cocaine, Sucrose	Cocaine Consumption E1	3L_21309147_SNP	T	C	C	0.2045	9	35	-4.77	0.0413455	-9.107	1.20604e-06	-6.938	0.000332093	4.336	0.00380966	FBgn0003042	Pc	UTR_3_PRIME	0
Cocaine, Sucrose	Cocaine Consumption E1	2R_8692889_INS	TT	T	T	0.1395	6	37	-5.13	0.0558854	-10.3	3.8697e-06	-7.714	0.000659835	5.167	0.00396997	INTERGENIC	INTERGENIC	INTERGENIC	> 1 kb
Cocaine, Sucrose	Cocaine Consumption E1	3L_21308651_SNP	T	C	C	0.2222	10	35	-4.476	0.0475135	-8.59	2.28697e-06	-6.533	0.000474501	4.114	0.00430019	FBgn0003042	Pc	UTR_3_PRIME	0
Cocaine, Sucrose	Cocaine Consumption E1	2L_18932782_SNP	T	G	T	0.3696	17	29	-4.441	0.0197082	-7.833	2.0639e-07	-6.137	8.59867e-05	3.392	0.00507452	FBgn0032723	ssp3	INTRON	0
Cocaine, Sucrose	Cocaine Consumption E1	2L_4524122_SNP	T	G	G	0.1739	8	38	-4.5	0.0569598	-8.782	8.97013e-06	-6.641	0.000898927	4.282	0.00703799	FBgn0053196	dp	INTRON	0
Cocaine, Sucrose	Cocaine Consumption E1	2L_4525078_SNP	T	G	G	0.1739	8	38	-4.5	0.0569598	-8.782	8.97013e-06	-6.641	0.000898927	4.282	0.00703799	FBgn0053196	dp	INTRON	0
Cocaine, Sucrose	Cocaine Consumption E1	3L_2650063_SNP	A	G	G	0.2444	11	34	8.356	2.24309e-05	4.426	0.0303878	6.391	0.000513144	3.929	0.00715392	FBgn0035360	CG1246	SYNONYMOUS_CODING	0	FBgn0027082	Aats-pro	DOWNSTREAM	98
Cocaine, Sucrose	Cocaine Consumption E1	3L_21324240_SNP	A	T	T	0.1818	8	36	-5.831	0.0137925	-9.987	1.78224e-07	-7.909	5.69642e-05	4.156	0.00845425	FBgn0086913	Rab26	INTRON	0
Cocaine, Sucrose	Cocaine Consumption E1	2L_3455753_INS	TGTCT	T	T	0.4318	19	25	-7.41	9.12047e-06	-4.187	0.0158176	-5.798	0.000195023	-3.223	0.010796	FBgn0031536	Cog3	INTRON	0
Cocaine, Sucrose	Cocaine Consumption E1	3L_21294883_DEL	T	TTGCCTCAGCTCAGTTATTTTTAAAAAATATATA	TTGCCTCAGCTCAGTTATTTTTAAAAAATATATA	0.2273	10	34	-5.662	0.00907392	-9.376	9.3318e-08	-7.519	2.99926e-05	3.713	0.0108642	FBgn0037070	CG11309	DOWNSTREAM	492	FBgn0037069	Cpr78Cc	DOWNSTREAM	613
Cocaine, Sucrose	Cocaine Consumption E1	2L_17305481_SNP	G	C	C	0.3111	14	31	-4.253	0.0420703	-7.472	7.11198e-06	-5.862	0.000627773	3.219	0.011786	INTERGENIC	INTERGENIC	INTERGENIC	> 1 kb
Cocaine, Sucrose	Cocaine Consumption E1	2L_17305554_SNP	G	A	A	0.3111	14	31	-4.253	0.0420703	-7.472	7.11198e-06	-5.862	0.000627773	3.219	0.011786	INTERGENIC	INTERGENIC	INTERGENIC	> 1 kb
Cocaine, Sucrose	Cocaine Consumption E1	2L_17305278_SNP	T	G	G	0.2857	12	30	-4.435	0.0451034	-7.857	9.83573e-06	-6.146	0.000751586	3.422	0.0122622	INTERGENIC	INTERGENIC	INTERGENIC	> 1 kb
Cocaine, Sucrose	Cocaine Consumption E1	2L_3455535_SNP	T	C	C	0.4444	20	25	-7.861	7.30848e-07	-4.746	0.00363848	-6.304	1.80922e-05	-3.115	0.0128586	FBgn0031536	Cog3	INTRON	0
Cocaine, Sucrose	Cocaine Consumption E1	2L_3455545_SNP	C	A	A	0.4444	20	25	-7.861	7.30848e-07	-4.746	0.00363848	-6.304	1.80922e-05	-3.115	0.0128586	FBgn0031536	Cog3	INTRON	0
Cocaine, Sucrose	Cocaine Consumption E1	2R_5036712_DEL	T	TA	TA	0.4	18	27	7.281	1.84679e-05	4.097	0.0176259	5.689	0.000294029	3.183	0.0135636	FBgn0050345	CG30345	INTRON	0	FBgn0050344	CG30344	DOWNSTREAM	696
Cocaine, Sucrose	Cocaine Consumption E1	2R_5036759_SNP	G	A	A	0.4	18	27	7.281	1.84679e-05	4.097	0.0176259	5.689	0.000294029	3.183	0.0135636	FBgn0050345	CG30345	INTRON	0	FBgn0050344	CG30344	DOWNSTREAM	742
Cocaine, Sucrose	Cocaine Consumption E1	2L_10796381_SNP	T	A	T	0.413	19	27	-2.989	0.0262648	-6.203	4.66962e-06	-4.596	0.000326579	3.215	0.0151874	FBgn0051869	CG31869	INTRON	0
Cocaine, Sucrose	Cocaine Consumption E1	2L_10796384_INS	A	AATTTGT	A	0.413	19	27	-2.989	0.0262648	-6.203	4.66962e-06	-4.596	0.000326579	3.215	0.0151874	FBgn0051869	CG31869	INTRON	0
Cocaine, Sucrose	Cocaine Consumption E1	2L_10796385_DEL	TCTCG	T	TCTCG	0.413	19	27	-2.989	0.0262648	-6.203	4.66962e-06	-4.596	0.000326579	3.215	0.0151874	FBgn0051869	CG31869	INTRON	0
Cocaine, Sucrose	Cocaine Consumption E1	2L_3455598_SNP	C	T	T	0.4565	21	25	7.692	9.35229e-07	4.691	0.0035423	6.191	1.97111e-05	3.001	0.0152371	FBgn0031536	Cog3	SYNONYMOUS_CODING	0
Cocaine, Sucrose	Cocaine Consumption E1	2L_3455730_SNP	G	T	T	0.4565	21	25	-7.692	9.35229e-07	-4.691	0.0035423	-6.191	1.97111e-05	-3.001	0.0152371	FBgn0031536	Cog3	INTRON	0
Cocaine, Sucrose	Cocaine Consumption E1	2L_3455749_SNP	G	A	A	0.4565	21	25	-7.692	9.35229e-07	-4.691	0.0035423	-6.191	1.97111e-05	-3.001	0.0152371	FBgn0031536	Cog3	INTRON	0
Cocaine, Sucrose	Cocaine Consumption E1	3R_3421179_SNP	A	G	G	0.1163	5	38	-6.381	0.0251254	-11.06	3.07281e-06	-8.722	0.000278438	4.682	0.0158577	FBgn0083963	CG34127	INTRON	0
Cocaine, Sucrose	Cocaine Consumption E1	3L_21330528_INS	CATC	C	C	0.1667	7	35	-5.514	0.0324065	-9.52	6.19891e-06	-7.517	0.000460061	4.006	0.0164157	FBgn0037073	CG7338	INTRON	0	FBgn0037074	CG7324	DOWNSTREAM	252
Cocaine, Sucrose	Cocaine Consumption E1	2R_15101399_SNP	A	G	G	0.2222	10	35	-8.849	4.313e-06	-5.272	0.00720506	-7.061	7.23487e-05	-3.577	0.0165157	FBgn0263395	hppy	INTRON	0
Cocaine, Sucrose	Cocaine Consumption E1	3L_21309148_SNP	C	A	A	0.186	8	35	-4.931	0.0462078	-8.74	1.78179e-05	-6.836	0.000948696	3.809	0.0168746	FBgn0003042	Pc	UTR_3_PRIME	0
Cocaine, Sucrose	Cocaine Consumption E1	2L_9200386_SNP	T	C	T	0.4222	19	26	7.476	5.35509e-06	4.457	0.00676029	5.966	7.54364e-05	3.02	0.0190049	FBgn0041092	tai	INTRON	0
Cocaine, Sucrose	Cocaine Consumption E1	2L_3495361_SNP	A	T	T	0.1818	8	36	-5.546	0.0136735	-9.361	1.36689e-06	-7.453	0.000112789	3.815	0.0195385	FBgn0014396	tim	INTRON	0
Cocaine, Sucrose	Cocaine Consumption E1	2L_8448745_SNP	T	C	C	0.2558	11	32	8.499	8.16362e-06	5.105	0.00969151	6.802	0.000122129	3.394	0.0196257	FBgn0027780	U26	INTRON	0	FBgn0026718	fu12	DOWNSTREAM	946
Cocaine, Sucrose	Cocaine Consumption E1	2L_1425125_SNP	T	C	C	0.1522	7	39	-5.556	0.0251177	-9.465	5.42758e-06	-7.51	0.000341852	3.909	0.0204655	INTERGENIC	INTERGENIC	INTERGENIC	> 1 kb
Cocaine, Sucrose	Cocaine Consumption E1	2L_17305557_SNP	C	G	G	0.2955	13	31	-4.367	0.0419772	-7.412	1.82836e-05	-5.889	0.000880863	3.046	0.0208629	INTERGENIC	INTERGENIC	INTERGENIC	> 1 kb
Cocaine, Sucrose	Cocaine Consumption E1	3L_21331628_SNP	G	C	C	0.2381	10	32	-5.262	0.0181496	-8.607	3.04822e-06	-6.934	0.000205377	3.345	0.0238045	FBgn0037074	CG7324	NON_SYNONYMOUS_CODING	0	FBgn0037073	CG7338	DOWNSTREAM	296
Cocaine, Sucrose	Cocaine Consumption E1	2L_4521571_SNP	G	A	A	0.2609	12	34	-4.872	0.0175087	-7.933	3.11212e-06	-6.402	0.000198489	3.061	0.0248858	FBgn0053196	dp	INTRON	0
Cocaine, Sucrose	Cocaine Consumption E1	2L_5606026_SNP	T	A	A	0.1087	5	41	-6.291	0.0268956	-10.51	9.0422e-06	-8.4	0.000441354	4.219	0.0278942	FBgn0031725	CG14010	INTRON	0
Cocaine, Sucrose	Cocaine Consumption E1	2L_3457370_SNP	A	C	C	0.4419	19	24	-7.719	4.05877e-06	-4.868	0.00397824	-6.293	4.27361e-05	-2.851	0.0294062	FBgn0031537	sec5	UTR_5_PRIME	0	FBgn0031536	Cog3	UPSTREAM	312
Cocaine, Sucrose	Cocaine Consumption E1	3L_21331129_SNP	A	T	T	0.2273	10	34	-5.572	0.0102387	-8.729	1.28516e-06	-7.15	8.6577e-05	3.157	0.0317288	FBgn0037073	CG7338	UTR_3_PRIME	0	FBgn0037074	CG7324	DOWNSTREAM	121
Cocaine, Sucrose	Cocaine Consumption E1	2R_9669193_SNP	C	A	A	0.4524	19	23	7.258	4.8793e-05	4.52	0.0112679	5.889	0.00033263	2.738	0.0395394	FBgn0033867	Cpr50Ca	INTRON	0
Cocaine, Sucrose	Cocaine Consumption E1	3R_14835286_SNP	G	A	G	0.4091	18	26	-4.816	0.0181281	-7.262	1.09587e-05	-6.039	0.000342081	2.446	0.0444867	FBgn0026239	gukh	INTRON	0
Cocaine, Sucrose	Cocaine Consumption E1	2R_18547534_SNP	A	T	T	0.4444	20	25	3.792	0.00913326	6.4	4.00817e-06	5.096	0.000116368	-2.608	0.0534738	FBgn0034759	CG13511	INTRON	0	FBgn0260767	CG42565	UPSTREAM	454	FBgn0034758	CG13510	DOWNSTREAM	816
Cocaine, Sucrose	Cocaine Consumption E1	X_19603839_SNP	T	C	T	0.413	19	27	7.422	5.40933e-06	5.086	0.00179179	6.254	2.6006e-05	2.336	0.0692971	FBgn0040089	meso18E	INTRON	0
Cocaine, Sucrose	Cocaine Consumption E1	2L_4521529_SNP	A	G	G	0.2174	10	36	-5.676	0.00802625	-8.321	4.71136e-06	-6.999	0.000114973	2.645	0.0724542	FBgn0053196	dp	INTRON	0
Cocaine, Sucrose	Cocaine Consumption E1	2L_4524086_SNP	A	G	G	0.2174	10	36	-5.676	0.00802625	-8.321	4.71136e-06	-6.999	0.000114973	2.645	0.0724542	FBgn0053196	dp	INTRON	0
Cocaine, Sucrose	Cocaine Consumption E1	2L_4524091_SNP	C	T	T	0.2174	10	36	-5.676	0.00802625	-8.321	4.71136e-06	-6.999	0.000114973	2.645	0.0724542	FBgn0053196	dp	INTRON	0
Cocaine, Sucrose	Cocaine Consumption E1	3R_19067354_SNP	G	A	A	0.2174	10	36	7.945	8.40379e-06	5.364	0.00200856	6.654	3.50405e-05	2.581	0.0724625	FBgn0039064	CG4467	INTRON	0
Cocaine, Sucrose	Cocaine Consumption E1	2R_11060926_SNP	T	C	T	0.4318	19	25	-4.679	0.0102332	-6.895	8.91666e-06	-5.787	0.000182038	2.216	0.0733436	FBgn0013467	igl	INTRON	0
Cocaine, Sucrose	Cocaine Consumption E1	2L_16403516_SNP	C	T	C	0.3409	15	29	-4.952	0.00919413	-7.216	9.79426e-06	-6.084	0.000172326	2.264	0.0829562	FBgn0028523	CG5888	INTRON	0
Cocaine, Sucrose	Cocaine Consumption E1	3L_22039247_SNP	G	A	A	0.3778	17	28	4.586	0.0044057	6.959	2.14952e-06	5.772	4.86856e-05	-2.373	0.0851292	FBgn0004514	Oct-TyrR	INTRON	0
Cocaine, Sucrose	Cocaine Consumption E1	3L_14552666_DEL	T	TTCATTTAGGACTTAATA	TTCATTTAGGACTTAATA	0.2444	11	34	9.021	1.30181e-06	6.479	0.000493068	7.75	4.73221e-06	2.543	0.0918151	FBgn0054039	CG34039	UPSTREAM	433	FBgn0028418	Lk	DOWNSTREAM	572
Cocaine, Sucrose	Cocaine Consumption E1	3L_21732291_SNP	A	C	C	0.3636	16	28	4.527	0.00614507	6.877	5.01969e-06	5.702	9.26931e-05	-2.35	0.0927657	FBgn0037127	CG14566	DOWNSTREAM	288	FBgn0037126	CG14567	UPSTREAM	761
Cocaine, Sucrose	Cocaine Consumption E1	3L_21732296_SNP	A	G	G	0.3636	16	28	4.527	0.00614507	6.877	5.01969e-06	5.702	9.26931e-05	-2.35	0.0927657	FBgn0037127	CG14566	DOWNSTREAM	283	FBgn0037126	CG14567	UPSTREAM	766
Cocaine, Sucrose	Cocaine Consumption E1	3L_12212997_SNP	C	A	A	0.3261	15	31	-5.007	0.00509091	-7.158	5.50846e-06	-6.082	7.98926e-05	2.152	0.104958	FBgn0260941	app	INTRON	0
Cocaine, Sucrose	Cocaine Consumption E1	3L_22045360_SNP	A	C	C	0.3864	17	27	4.879	0.00245181	7.16	2.70681e-06	6.019	2.99254e-05	-2.281	0.107376	FBgn0004514	Oct-TyrR	INTRON	0
Cocaine, Sucrose	Cocaine Consumption E1	X_19922931_SNP	A	G	G	0.325	13	27	8.318	4.79901e-06	5.944	0.000800047	7.131	1.31228e-05	2.374	0.110196	FBgn0053517	D2R	UPSTREAM	705
Cocaine, Sucrose	Cocaine Consumption E1	3L_22044528_SNP	T	A	A	0.3953	17	26	4.523	0.00608284	6.763	7.59332e-06	5.643	0.000109611	-2.24	0.110447	FBgn0004514	Oct-TyrR	INTRON	0
Cocaine, Sucrose	Cocaine Consumption E1	3R_27218121_SNP	A	G	G	0.2889	13	32	8.548	9.81749e-07	6.244	0.000221121	7.396	2.18424e-06	2.304	0.117282	FBgn0051204	CG31204	SYNONYMOUS_CODING	0	FBgn0039844	CG1607	DOWNSTREAM	506
Cocaine, Sucrose	Cocaine Consumption E1	3L_9227334_DEL	AGCGCCGCCTGTCATA	A	AGCGCCGCCTGTCATA	0.4651	20	23	-8.012	9.87687e-07	-5.952	0.000204108	-6.982	2.08679e-06	-2.06	0.124999	FBgn0035970	CG4483	DOWNSTREAM	915
Cocaine, Sucrose	Cocaine Consumption E1	3L_12212994_SNP	A	G	G	0.3111	14	31	-5.421	0.0028574	-7.466	3.33305e-06	-6.444	3.94303e-05	2.044	0.134579	FBgn0260941	app	INTRON	0
Cocaine, Sucrose	Cocaine Consumption E1	3L_22013402_SNP	A	T	T	0.4318	19	25	4.822	0.00184494	6.895	1.76447e-06	5.858	2.09825e-05	-2.073	0.145526	INTERGENIC	INTERGENIC	INTERGENIC	> 1 kb
Cocaine, Sucrose	Cocaine Consumption E1	3L_22013411_SNP	C	A	A	0.4318	19	25	4.822	0.00184494	6.895	1.76447e-06	5.858	2.09825e-05	-2.073	0.145526	INTERGENIC	INTERGENIC	INTERGENIC	> 1 kb
Cocaine, Sucrose	Cocaine Consumption E1	3L_22013412_SNP	G	A	A	0.4318	19	25	4.822	0.00184494	6.895	1.76447e-06	5.858	2.09825e-05	-2.073	0.145526	INTERGENIC	INTERGENIC	INTERGENIC	> 1 kb
Cocaine, Sucrose	Cocaine Consumption E1	3L_22013822_SNP	A	C	C	0.4318	19	25	4.822	0.00184494	6.895	1.76447e-06	5.858	2.09825e-05	-2.073	0.145526	INTERGENIC	INTERGENIC	INTERGENIC	> 1 kb
Cocaine, Sucrose	Cocaine Consumption E1	3R_27214152_SNP	T	A	A	0.3409	15	29	7.809	8.07355e-06	5.723	0.000564066	6.766	1.36149e-05	2.086	0.151661	FBgn0039844	CG1607	INTRON	0
Cocaine, Sucrose	Cocaine Consumption E1	3R_27215049_SNP	G	C	C	0.3778	17	28	7.363	1.27682e-05	5.433	0.000790605	6.398	2.19775e-05	1.929	0.163551	FBgn0039844	CG1607	INTRON	0
Cocaine, Sucrose	Cocaine Consumption E1	X_7915668_SNP	A	G	G	0.2558	11	32	-5.965	0.00264696	-7.956	5.59131e-06	-6.961	4.65808e-05	1.99	0.17672	FBgn0010329	Tbh	INTRON	0	FBgn0029989	CG15333	UPSTREAM	371
Cocaine, Sucrose	Cocaine Consumption E1	3R_27214090_SNP	A	G	G	0.3261	15	31	7.75	7.57713e-06	5.811	0.000394075	6.78	1.01753e-05	1.939	0.180332	FBgn0039844	CG1607	INTRON	0
Cocaine, Sucrose	Cocaine Consumption E1	X_2766855_SNP	T	G	T	0.2667	12	33	-5.684	0.00312579	-7.551	7.83892e-06	-6.617	6.20631e-05	1.867	0.182873	FBgn0028369	kirre	INTRON	0	FBgn0040352	CG14416	UTR_5_PRIME	0
Cocaine, Sucrose	Cocaine Consumption E1	2R_19983618_SNP	C	T	T	0.2391	11	35	8.472	4.8153e-06	6.435	0.000300784	7.454	6.40489e-06	2.037	0.19033	FBgn0023081	gek	SYNONYMOUS_CODING	0
Cocaine, Sucrose	Cocaine Consumption E1	3R_27218767_SNP	T	A	A	0.2955	13	31	8.383	2.74377e-06	6.461	0.000120113	7.422	2.46335e-06	1.922	0.215219	FBgn0051204	CG31204	SYNONYMOUS_CODING	0	FBgn0051002	CG31002	DOWNSTREAM	537
Cocaine, Sucrose	Cocaine Consumption E1	3L_22133305_SNP	C	T	T	0.4524	19	23	6.126	0.00333349	7.64	5.73724e-06	6.883	7.48343e-05	-1.514	0.215875	FBgn0037153	olf413	INTRON	0
Cocaine, Sucrose	Cocaine Consumption E1	3L_22013746_SNP	G	A	A	0.4186	18	25	5.07	0.00124986	6.886	3.18136e-06	5.978	1.96941e-05	-1.816	0.223092	INTERGENIC	INTERGENIC	INTERGENIC	> 1 kb
Cocaine, Sucrose	Cocaine Consumption E1	3L_21788452_SNP	T	C	T	0.3571	15	27	5.393	0.00210521	7.174	7.16931e-06	6.283	4.50854e-05	-1.781	0.228551	INTERGENIC	INTERGENIC	INTERGENIC	> 1 kb
Cocaine, Sucrose	Cocaine Consumption E1	2R_9341127_SNP	T	A	A	0.2683	11	30	8.177	2.71647e-05	6.23	0.000786712	7.204	3.2946e-05	1.947	0.229904	FBgn0000119	arr	DOWNSTREAM	18	FBgn0086757	cbs	DOWNSTREAM	229
Cocaine, Sucrose	Cocaine Consumption E1	3R_27218763_SNP	T	C	C	0.3111	14	31	8.306	1.59595e-06	6.497	6.59787e-05	7.401	1.18507e-06	1.809	0.23149	FBgn0051204	CG31204	NON_SYNONYMOUS_CODING	0	FBgn0051002	CG31002	DOWNSTREAM	541
Cocaine, Sucrose	Cocaine Consumption E1	3R_27218766_SNP	G	T	T	0.3111	14	31	8.306	1.59595e-06	6.497	6.59787e-05	7.401	1.18507e-06	1.809	0.23149	FBgn0051204	CG31204	NON_SYNONYMOUS_CODING	0	FBgn0051002	CG31002	DOWNSTREAM	538
Cocaine, Sucrose	Cocaine Consumption E1	3R_27215350_SNP	G	A	A	0.3913	18	28	-6	0.000645722	-7.341	7.14595e-07	-6.671	5.87576e-06	1.342	0.240008	FBgn0039844	CG1607	INTRON	0
Cocaine, Sucrose	Cocaine Consumption E1	3R_27218020_SNP	T	C	C	0.3111	14	31	8.155	2.34035e-06	6.431	7.39033e-05	7.293	1.58866e-06	1.725	0.255662	FBgn0051204	CG31204	SYNONYMOUS_CODING	0	FBgn0039844	CG1607	DOWNSTREAM	405
Cocaine, Sucrose	Cocaine Consumption E1	3L_22133269_SNP	T	C	C	0.5	23	23	6.209	0.000505385	7.504	9.05801e-07	6.857	5.61396e-06	-1.296	0.26534	FBgn0037153	olf413	INTRON	0
Cocaine, Sucrose	Cocaine Consumption E1	3R_27218628_SNP	C	T	T	0.3043	14	32	8.179	2.29779e-06	6.49	5.9807e-05	7.334	1.36573e-06	1.689	0.268619	FBgn0051204	CG31204	NON_SYNONYMOUS_CODING	0	FBgn0051002	CG31002	DOWNSTREAM	676
Cocaine, Sucrose	Cocaine Consumption E1	3R_27218728_SNP	A	G	G	0.3043	14	32	8.179	2.29779e-06	6.49	5.9807e-05	7.334	1.36573e-06	1.689	0.268619	FBgn0051204	CG31204	SYNONYMOUS_CODING	0	FBgn0051002	CG31002	DOWNSTREAM	576
Cocaine, Sucrose	Cocaine Consumption E1	3R_27218743_SNP	G	C	C	0.3043	14	32	8.179	2.29779e-06	6.49	5.9807e-05	7.334	1.36573e-06	1.689	0.268619	FBgn0051204	CG31204	SYNONYMOUS_CODING	0	FBgn0051002	CG31002	DOWNSTREAM	561
Cocaine, Sucrose	Cocaine Consumption E1	3R_27218755_SNP	A	G	G	0.3043	14	32	8.179	2.29779e-06	6.49	5.9807e-05	7.334	1.36573e-06	1.689	0.268619	FBgn0051204	CG31204	SYNONYMOUS_CODING	0	FBgn0051002	CG31002	DOWNSTREAM	549
Cocaine, Sucrose	Cocaine Consumption E1	3R_27215016_SNP	A	T	T	0.2609	12	34	9.114	3.43998e-07	7.373	1.22446e-05	8.244	1.48252e-07	1.742	0.274779	FBgn0039844	CG1607	SYNONYMOUS_CODING	0
Cocaine, Sucrose	Cocaine Consumption E1	3R_27218704_SNP	T	G	G	0.3111	14	31	8.21	2.27465e-06	6.547	5.48227e-05	7.379	1.27634e-06	1.664	0.277908	FBgn0051204	CG31204	SYNONYMOUS_CODING	0	FBgn0051002	CG31002	DOWNSTREAM	600
Cocaine, Sucrose	Cocaine Consumption E1	3R_15465452_SNP	G	A	G	0.381	16	26	-5.413	0.000595463	-7.042	1.83986e-06	-6.227	8.27452e-06	1.629	0.289761	FBgn0038721	CG16718	INTRON	0
Cocaine, Sucrose	Cocaine Consumption E1	3R_27218026_SNP	C	T	T	0.3043	14	32	8.128	2.23926e-06	6.562	4.27272e-05	7.345	1.05864e-06	1.566	0.308361	FBgn0051204	CG31204	SYNONYMOUS_CODING	0	FBgn0039844	CG1607	DOWNSTREAM	411
Cocaine, Sucrose	Cocaine Consumption E1	2R_8846885_DEL	AT	A	AT	0.439	18	23	-6.25	0.00125994	-7.294	6.2863e-06	-6.772	3.27011e-05	1.044	0.387284	INTERGENIC	INTERGENIC	INTERGENIC	> 1 kb
Cocaine, Sucrose	Cocaine Consumption E1	X_5328248_INS	GG	G	G	0.4667	21	24	7.101	5.29673e-05	6.033	0.000158821	6.567	2.06435e-05	1.068	0.453071	INTERGENIC	INTERGENIC	INTERGENIC	> 1 kb
Cocaine, Sucrose	Cocaine Consumption E1	3L_2310991_SNP	T	C	C	0.3182	14	30	7.692	8.58083e-06	6.851	7.6514e-05	7.272	3.66844e-06	0.8417	0.474784	INTERGENIC	INTERGENIC	INTERGENIC	> 1 kb
Cocaine, Sucrose	Cocaine Consumption E1	2R_8846891_SNP	T	A	T	0.3902	16	25	-7.204	0.000129219	-7.936	7.75382e-07	-7.57	1.97526e-06	0.7325	0.540157	INTERGENIC	INTERGENIC	INTERGENIC	> 1 kb
Cocaine, Sucrose	Cocaine Consumption E1	3L_18296731_SNP	T	C	C	0.4762	20	22	7.59	7.3339e-06	6.924	1.01776e-05	7.257	8.75559e-07	0.6657	0.667503	FBgn0015946	grim	UTR_3_PRIME	0
Cocaine, Sucrose	Cocaine Consumption E1	3R_17371596_SNP	G	A	A	0.4318	19	25	6.618	4.14746e-05	6.26	6.88667e-05	6.439	8.80363e-06	0.358	0.719407	INTERGENIC	INTERGENIC	INTERGENIC	> 1 kb
Cocaine, Sucrose	Cocaine Consumption E1	2R_8846930_SNP	G	A	G	0.3721	16	27	-6.784	0.000182237	-7.149	1.09425e-05	-6.967	8.44199e-06	0.3644	0.740442	INTERGENIC	INTERGENIC	INTERGENIC	> 1 kb
Cocaine, Sucrose	Cocaine Consumption E1	X_5569326_SNP	T	C	T	0.3261	15	31	-6.931	9.15043e-05	-7.104	6.15647e-06	-7.017	3.71569e-06	0.1731	0.8233	FBgn0046687	Tre1	INTRON	0
Cocaine, Sucrose	Cocaine Consumption E1	2R_9962053_SNP	G	A	G	0.4186	18	25	6.548	0.000368716	6.599	4.57688e-05	6.574	3.01548e-05	-0.05122	0.849208	FBgn0040752	Prosap	INTRON	0
Cocaine, Sucrose	Cocaine Consumption E1	3R_3359692_SNP	G	A	G	0.1333	6	39	-9.533	8.10738e-05	-9.296	3.88782e-05	-9.414	9.62868e-06	-0.2372	0.891743	FBgn0261393	alpha-Est5	DOWNSTREAM	259
Cocaine, Sucrose	Cocaine Consumption E1	3L_22672632_SNP	A	C	C	0.4186	18	25	7.399	1.67105e-05	7.09	4.99666e-06	7.244	9.92957e-07	0.3091	0.900167	FBgn0037174	CG14457	SYNONYMOUS_CODING	0
Cocaine, Sucrose	Cocaine Consumption E1	3R_3375512_SNP	G	A	A	0.1667	7	35	-9.079	8.23842e-05	-8.88	3.60598e-05	-8.979	9.35833e-06	-0.1986	0.908945	FBgn0015568	alpha-Est1	UPSTREAM	666
Cocaine, Sucrose	Cocaine Consumption E1	3L_18213863_SNP	A	G	G	0.2564	10	29	7.162	0.000131641	7.416	2.14711e-05	7.289	9.42893e-06	-0.2533	0.931081	INTERGENIC	INTERGENIC	INTERGENIC	> 1 kb
Cocaine, Sucrose	Cocaine Consumption E1	3R_3378895_SNP	A	C	C	0.15	6	34	-9.673	8.73e-05	-9.813	1.66971e-05	-9.743	6.35024e-06	0.1402	0.953907	INTERGENIC	INTERGENIC	INTERGENIC	> 1 kb
Cocaine, Sucrose	Cocaine Consumption E3	2L_11404645_DEL	G	GAAGCGATCGCATTG	GAAGCGATCGCATTG	0.09091	4	40	-11.56	0.000143481	0.055	0.890098	-5.752	0.0150382	-11.61	2.78669e-08	INTERGENIC	INTERGENIC	INTERGENIC	> 1 kb
Cocaine, Sucrose	Cocaine Consumption E3	X_13870316_SNP	A	G	G	0.2174	10	36	-8.61	5.6771e-05	-0.6989	0.823284	-4.654	0.00633054	-7.911	2.88815e-08	FBgn0264981	mamo	INTRON	0
Cocaine, Sucrose	Cocaine Consumption E3	2L_22034787_INS	AGTAGCTAACATAC	A	A	0.1	4	36	-11.29	0.000247104	0.1903	0.822628	-5.551	0.0208339	-11.48	5.76264e-08	INTERGENIC	INTERGENIC	INTERGENIC	> 1 kb
Cocaine, Sucrose	Cocaine Consumption E3	2L_1551391_SNP	T	A	A	0.1304	6	40	-11.12	1.07393e-05	-1.72	0.394049	-6.42	0.00115069	-9.401	1.04873e-07	INTERGENIC	INTERGENIC	INTERGENIC	> 1 kb
Cocaine, Sucrose	Cocaine Consumption E3	2R_13264112_INS	TT	T	T	0.1282	5	34	-10.54	0.000177218	-0.3274	0.992119	-5.435	0.0136175	-10.21	1.3781e-07	FBgn0261642	mbl	UTR_3_PRIME	0
Cocaine, Sucrose	Cocaine Consumption E3	2L_3210619_SNP	T	A	A	0.1304	6	40	-11.46	5.64113e-06	-2.227	0.251104	-6.842	0.00050811	-9.228	2.16183e-07	INTERGENIC	INTERGENIC	INTERGENIC	> 1 kb
Cocaine, Sucrose	Cocaine Consumption E3	2R_11585451_DEL	T	TCCTTGTTTAATATAATAAATTAAAAAGT	TCCTTGTTTAATATAATAAATTAAAAAGT	0.1282	5	34	-11.52	4.01122e-05	-1.458	0.565253	-6.487	0.00325026	-10.06	2.49567e-07	FBgn0053462	CG33462	UTR_3_PRIME	0	FBgn0050080	CG30080	DOWNSTREAM	779
Cocaine, Sucrose	Cocaine Consumption E3	2L_22186743_SNP	G	A	A	0.1111	5	40	-10.43	0.000190729	-0.515	0.893061	-5.473	0.011978	-9.916	2.94236e-07	INTERGENIC	INTERGENIC	INTERGENIC	> 1 kb
Cocaine, Sucrose	Cocaine Consumption E3	2L_1488415_SNP	G	C	C	0.1304	6	40	-7.872	0.002967	1.242	0.371587	-3.315	0.110286	-9.113	3.43728e-07	INTERGENIC	INTERGENIC	INTERGENIC	> 1 kb
Cocaine, Sucrose	Cocaine Consumption E3	3L_16073491_SNP	A	C	C	0.1163	5	38	-12.01	1.03572e-05	-2.131	0.297772	-7.072	0.000816668	-9.883	3.68992e-07	FBgn0005536	Mbs	DOWNSTREAM	802
Cocaine, Sucrose	Cocaine Consumption E3	2L_3089805_SNP	C	T	T	0.09091	4	40	-11.32	0.000267866	-0.475	0.864214	-5.898	0.0132481	-10.85	4.32609e-07	FBgn0015600	toc	INTRON	0
Cocaine, Sucrose	Cocaine Consumption E3	2L_1493629_SNP	C	T	T	0.1111	5	40	-11.23	5.1246e-05	-1.476	0.531512	-6.354	0.00336016	-9.755	5.28384e-07	FBgn0051928	CG31928	UTR_3_PRIME	0	FBgn0053128	CG33128	UPSTREAM	441
Cocaine, Sucrose	Cocaine Consumption E3	2L_1551408_SNP	G	A	A	0.1163	5	38	-11.16	5.48236e-05	-1.413	0.531867	-6.287	0.00346756	-9.748	5.99752e-07	INTERGENIC	INTERGENIC	INTERGENIC	> 1 kb
Cocaine, Sucrose	Cocaine Consumption E3	2R_12188634_SNP	A	G	G	0.08696	4	42	-12.49	3.95807e-05	-1.807	0.430418	-7.148	0.00232049	-10.68	6.7913e-07	INTERGENIC	INTERGENIC	INTERGENIC	> 1 kb
Cocaine, Sucrose	Cocaine Consumption E3	2R_12188636_SNP	G	A	A	0.08696	4	42	-12.49	3.95807e-05	-1.807	0.430418	-7.148	0.00232049	-10.68	6.7913e-07	INTERGENIC	INTERGENIC	INTERGENIC	> 1 kb
Cocaine, Sucrose	Cocaine Consumption E3	2L_14496330_SNP	A	G	G	0.1304	6	40	-8.734	0.000920496	0.1779	0.815476	-4.278	0.0363013	-8.912	7.48498e-07	FBgn0028882	tRNA:P:35Bd	DOWNSTREAM	381
Cocaine, Sucrose	Cocaine Consumption E3	3L_19428255_SNP	A	C	C	0.09524	4	38	-9.047	0.00474723	1.557	0.347685	-3.745	0.137227	-10.6	1.0104e-06	INTERGENIC	INTERGENIC	INTERGENIC	> 1 kb
Cocaine, Sucrose	Cocaine Consumption E3	2L_11405387_DEL	G	GA	GA	0.1304	6	40	-9.443	0.000238851	-0.6367	0.800028	-5.04	0.0113278	-8.807	1.10729e-06	INTERGENIC	INTERGENIC	INTERGENIC	> 1 kb
Cocaine, Sucrose	Cocaine Consumption E3	3L_12332067_SNP	A	G	G	0.08889	4	41	-11.46	0.000244132	-0.9369	0.758826	-6.197	0.0106632	-10.52	1.16425e-06	FBgn0036278	GRHRII	DOWNSTREAM	149
Cocaine, Sucrose	Cocaine Consumption E3	X_14091234_SNP	C	T	C	0.2444	11	34	-6.416	0.00300998	0.5156	0.537594	-2.95	0.0868479	-6.932	1.36577e-06	FBgn0004649	yl	SYNONYMOUS_CODING	0
Cocaine, Sucrose	Cocaine Consumption E3	2L_1633266_INS	TT	T	T	0.122	5	36	-9.938	0.000480916	-0.4031	0.916736	-5.17	0.0186129	-9.534	1.38027e-06	INTERGENIC	INTERGENIC	INTERGENIC	> 1 kb
Cocaine, Sucrose	Cocaine Consumption E3	2R_18928003_SNP	C	T	T	0.2	9	36	-7.686	0.000746661	-0.2625	0.93739	-3.974	0.0279568	-7.424	1.51177e-06	FBgn0261705	CG42741	INTRON	0
Cocaine, Sucrose	Cocaine Consumption E3	2L_3210559_SNP	T	C	C	0.1136	5	39	-11.45	3.43391e-05	-1.996	0.346429	-6.723	0.00169888	-9.454	1.55254e-06	INTERGENIC	INTERGENIC	INTERGENIC	> 1 kb
Cocaine, Sucrose	Cocaine Consumption E3	3R_11217297_SNP	T	A	A	0.1905	8	34	-9.377	7.45528e-05	-1.557	0.424667	-5.467	0.00307426	-7.82	1.55849e-06	FBgn0262483	Rbp	SYNONYMOUS_CODING	0
Cocaine, Sucrose	Cocaine Consumption E3	2L_3885897_SNP	T	C	C	0.08889	4	41	-9.755	0.00222748	0.6683	0.603721	-4.543	0.0701497	-10.42	1.56467e-06	FBgn0000256	capu	INTRON	0
Cocaine, Sucrose	Cocaine Consumption E3	2R_11716829_SNP	A	C	C	0.08889	4	41	-9.898	0.00186499	0.5085	0.660022	-4.695	0.0603838	-10.41	1.64047e-06	FBgn0003130	Poxn	INTRON	0
Cocaine, Sucrose	Cocaine Consumption E3	2R_11716961_SNP	A	T	T	0.08889	4	41	-9.898	0.00186499	0.5085	0.660022	-4.695	0.0603838	-10.41	1.64047e-06	FBgn0003130	Poxn	INTRON	0
Cocaine, Sucrose	Cocaine Consumption E3	3L_12331076_SNP	A	C	C	0.09091	4	40	-11.22	0.000354162	-0.805	0.808203	-6.012	0.0136883	-10.41	1.66417e-06	FBgn0036277	CG10418	DOWNSTREAM	740
Cocaine, Sucrose	Cocaine Consumption E3	2R_9563757_SNP	C	T	T	0.1087	5	41	-11.28	4.94066e-05	-1.876	0.368092	-6.578	0.00215877	-9.403	1.68292e-06	FBgn0000633	fas	INTRON	0
Cocaine, Sucrose	Cocaine Consumption E3	X_1042828_INS	G	GAGTAGATG	G	0.1522	7	39	-7.03	0.00532487	1.09	0.384823	-2.97	0.135547	-8.12	1.87638e-06	INTERGENIC	INTERGENIC	INTERGENIC	> 1 kb
Cocaine, Sucrose	Cocaine Consumption E3	X_1042849_SNP	C	A	C	0.1522	7	39	-7.03	0.00532487	1.09	0.384823	-2.97	0.135547	-8.12	1.87638e-06	INTERGENIC	INTERGENIC	INTERGENIC	> 1 kb
Cocaine, Sucrose	Cocaine Consumption E3	X_21061353_SNP	A	C	C	0.1739	8	38	-8.334	0.000348866	-0.6424	0.837557	-4.488	0.0142605	-7.691	1.90037e-06	INTERGENIC	INTERGENIC	INTERGENIC	> 1 kb
Cocaine, Sucrose	Cocaine Consumption E3	3L_12331071_SNP	G	T	T	0.08696	4	42	-11.19	0.000345526	-0.8482	0.787936	-6.018	0.0130931	-10.34	1.93401e-06	FBgn0036277	CG10418	DOWNSTREAM	735
Cocaine, Sucrose	Cocaine Consumption E3	3L_12331074_SNP	C	T	T	0.08696	4	42	-11.19	0.000345526	-0.8482	0.787936	-6.018	0.0130931	-10.34	1.93401e-06	FBgn0036277	CG10418	DOWNSTREAM	738
Cocaine, Sucrose	Cocaine Consumption E3	3L_12331101_SNP	T	A	A	0.08696	4	42	-11.19	0.000345526	-0.8482	0.787936	-6.018	0.0130931	-10.34	1.93401e-06	FBgn0036277	CG10418	DOWNSTREAM	765
Cocaine, Sucrose	Cocaine Consumption E3	3L_12331104_SNP	A	C	C	0.08696	4	42	-11.19	0.000345526	-0.8482	0.787936	-6.018	0.0130931	-10.34	1.93401e-06	FBgn0036277	CG10418	DOWNSTREAM	768
Cocaine, Sucrose	Cocaine Consumption E3	3L_12331105_SNP	A	T	T	0.08696	4	42	-11.19	0.000345526	-0.8482	0.787936	-6.018	0.0130931	-10.34	1.93401e-06	FBgn0036277	CG10418	DOWNSTREAM	769
Cocaine, Sucrose	Cocaine Consumption E3	3L_12331114_SNP	A	T	T	0.08696	4	42	-11.19	0.000345526	-0.8482	0.787936	-6.018	0.0130931	-10.34	1.93401e-06	FBgn0036277	CG10418	DOWNSTREAM	778
Cocaine, Sucrose	Cocaine Consumption E3	X_21060097_INS	AG	A	A	0.08889	4	41	-12.75	2.841e-05	-2.409	0.269674	-7.578	0.00118591	-10.34	2.02033e-06	INTERGENIC	INTERGENIC	INTERGENIC	> 1 kb
Cocaine, Sucrose	Cocaine Consumption E3	X_21060102_INS	TGAG	A	A	0.08889	4	41	-12.75	2.841e-05	-2.409	0.269674	-7.578	0.00118591	-10.34	2.02033e-06	INTERGENIC	INTERGENIC	INTERGENIC	> 1 kb
Cocaine, Sucrose	Cocaine Consumption E3	2R_18909595_SNP	A	T	T	0.1556	7	38	-10.05	3.44489e-05	-1.933	0.296022	-5.989	0.00143612	-8.112	2.0514e-06	FBgn0261705	CG42741	INTRON	0
Cocaine, Sucrose	Cocaine Consumption E3	2R_18909596_SNP	A	T	T	0.1556	7	38	-10.05	3.44489e-05	-1.933	0.296022	-5.989	0.00143612	-8.112	2.0514e-06	FBgn0261705	CG42741	INTRON	0
Cocaine, Sucrose	Cocaine Consumption E3	2L_5037904_SNP	T	A	A	0.3778	17	28	-7.298	9.48356e-05	-1.235	0.494439	-4.266	0.00409216	-6.063	2.06072e-06	FBgn0260470	SP555	UPSTREAM	149	FBgn0260451	CG14042	UPSTREAM	149
Cocaine, Sucrose	Cocaine Consumption E3	2L_18861541_SNP	T	C	C	0.08889	4	41	-11.53	0.000164454	-1.223	0.618282	-6.377	0.00688363	-10.31	2.18535e-06	FBgn0003896	tup	INTRON	0
Cocaine, Sucrose	Cocaine Consumption E3	3L_12332102_INS	GAAGTTTAGGAAACGGAAATC	G	G	0.09302	4	39	-11.27	0.000337677	-0.9535	0.755481	-6.111	0.0122724	-10.31	2.31028e-06	FBgn0036278	GRHRII	DOWNSTREAM	113
Cocaine, Sucrose	Cocaine Consumption E3	3L_9252481_SNP	C	T	T	0.2	9	36	-8.567	0.000107198	-1.25	0.517194	-4.908	0.00456533	-7.317	2.35521e-06	FBgn0264000	GluRIB	INTRON	0
Cocaine, Sucrose	Cocaine Consumption E3	3L_9252514_INS	CT	C	C	0.2	9	36	-8.567	0.000107198	-1.25	0.517194	-4.908	0.00456533	-7.317	2.35521e-06	FBgn0264000	GluRIB	INTRON	0
Cocaine, Sucrose	Cocaine Consumption E3	3L_9252516_SNP	C	T	T	0.2	9	36	-8.567	0.000107198	-1.25	0.517194	-4.908	0.00456533	-7.317	2.35521e-06	FBgn0264000	GluRIB	INTRON	0
Cocaine, Sucrose	Cocaine Consumption E3	3L_9252472_SNP	A	T	T	0.3256	14	29	-6.086	0.00233076	0.3032	0.65264	-2.891	0.0669013	-6.389	2.36042e-06	FBgn0264000	GluRIB	INTRON	0
Cocaine, Sucrose	Cocaine Consumption E3	2L_1489654_INS	CCGC	C	C	0.1364	6	38	-8.449	0.00122168	0.1539	0.849685	-4.147	0.0390586	-8.603	2.5407e-06	INTERGENIC	INTERGENIC	INTERGENIC	> 1 kb
Cocaine, Sucrose	Cocaine Consumption E3	2R_13254939_SNP	A	C	C	0.1163	5	38	-8.86	0.00169901	0.455	0.694327	-4.202	0.055447	-9.315	2.55091e-06	FBgn0261642	mbl	INTRON	0
Cocaine, Sucrose	Cocaine Consumption E3	2L_16014809_SNP	C	A	A	0.08696	4	42	-11.63	0.000161815	-1.396	0.57012	-6.511	0.00619904	-10.23	2.6611e-06	FBgn0028644	beat-Ic	INTRON	0
Cocaine, Sucrose	Cocaine Consumption E3	2L_16014839_SNP	A	T	T	0.08696	4	42	-11.63	0.000161815	-1.396	0.57012	-6.511	0.00619904	-10.23	2.6611e-06	FBgn0028644	beat-Ic	INTRON	0
Cocaine, Sucrose	Cocaine Consumption E3	2L_16015177_SNP	A	C	C	0.08696	4	42	-11.63	0.000161815	-1.396	0.57012	-6.511	0.00619904	-10.23	2.6611e-06	FBgn0028644	beat-Ic	INTRON	0
Cocaine, Sucrose	Cocaine Consumption E3	2L_16015255_SNP	T	A	A	0.08696	4	42	-11.63	0.000161815	-1.396	0.57012	-6.511	0.00619904	-10.23	2.6611e-06	FBgn0028644	beat-Ic	INTRON	0
Cocaine, Sucrose	Cocaine Consumption E3	X_1042805_SNP	G	C	G	0.1556	7	38	-7.022	0.00551042	1.016	0.414511	-3.003	0.131552	-8.038	2.70316e-06	INTERGENIC	INTERGENIC	INTERGENIC	> 1 kb
Cocaine, Sucrose	Cocaine Consumption E3	2L_22056185_SNP	T	A	A	0.1778	8	37	-8.423	0.000354648	-0.8076	0.75413	-4.615	0.0125199	-7.615	2.74556e-06	INTERGENIC	INTERGENIC	INTERGENIC	> 1 kb
Cocaine, Sucrose	Cocaine Consumption E3	3L_19428250_SNP	G	C	G	0.1591	7	37	-8.183	0.0011805	-0.1452	0.884458	-4.164	0.0366963	-8.038	2.8701e-06	INTERGENIC	INTERGENIC	INTERGENIC	> 1 kb
Cocaine, Sucrose	Cocaine Consumption E3	2R_4765843_SNP	T	C	C	0.08889	4	41	-11.62	0.000150416	-1.408	0.552969	-6.512	0.00578038	-10.21	2.93762e-06	FBgn0011286	Rya-r44F	SYNONYMOUS_CODING	0
Cocaine, Sucrose	Cocaine Consumption E3	2L_11656295_SNP	T	A	A	0.09091	4	40	-10.85	0.000441531	-0.64	0.814069	-5.746	0.015259	-10.21	2.98962e-06	INTERGENIC	INTERGENIC	INTERGENIC	> 1 kb
Cocaine, Sucrose	Cocaine Consumption E3	2L_16015200_SNP	A	G	G	0.1111	5	40	-10.7	0.000142435	-1.465	0.514004	-6.084	0.00517734	-9.237	2.99016e-06	FBgn0028644	beat-Ic	INTRON	0
Cocaine, Sucrose	Cocaine Consumption E3	3R_21991386_SNP	T	C	T	0.1778	8	37	-10.35	6.18464e-07	-2.771	0.0410121	-6.558	2.7408e-05	-7.574	3.21559e-06	INTERGENIC	INTERGENIC	INTERGENIC	> 1 kb
Cocaine, Sucrose	Cocaine Consumption E3	2R_13252801_SNP	T	A	A	0.1163	5	38	-9.057	0.00132809	0.1682	0.809262	-4.444	0.042771	-9.225	3.38018e-06	FBgn0261642	mbl	INTRON	0
Cocaine, Sucrose	Cocaine Consumption E3	X_13004723_SNP	G	T	T	0.1087	5	41	-7.251	0.0127502	1.928	0.220885	-2.662	0.246579	-9.179	3.45404e-06	FBgn0263005	CG43313	INTRON	0
Cocaine, Sucrose	Cocaine Consumption E3	X_1042798_SNP	T	A	T	0.1667	6	30	-8.467	0.00144752	0.1983	0.77045	-4.134	0.046762	-8.665	3.4634e-06	INTERGENIC	INTERGENIC	INTERGENIC	> 1 kb
Cocaine, Sucrose	Cocaine Consumption E3	X_2797561_SNP	T	C	C	0.1087	5	41	-10.48	0.000177956	-1.315	0.575778	-5.899	0.00655517	-9.168	3.57698e-06	FBgn0028369	kirre	INTRON	0
Cocaine, Sucrose	Cocaine Consumption E3	3R_14598010_SNP	A	G	G	0.1111	5	40	-10.55	0.000189031	-1.406	0.549863	-5.981	0.00639017	-9.149	3.94387e-06	FBgn0038652	CG7720	INTRON	0
Cocaine, Sucrose	Cocaine Consumption E3	2L_15805702_SNP	T	G	G	0.125	5	35	-9.434	0.00101831	-0.2486	0.989166	-4.841	0.0288512	-9.186	4.39323e-06	INTERGENIC	INTERGENIC	INTERGENIC	> 1 kb
Cocaine, Sucrose	Cocaine Consumption E3	3L_8803079_SNP	A	G	G	0.08696	4	42	-12.53	3.59838e-05	-2.477	0.27747	-7.504	0.00137063	-10.05	4.40208e-06	FBgn0035933	CG13309	UPSTREAM	416	FBgn0035932	CG13308	DOWNSTREAM	672
Cocaine, Sucrose	Cocaine Consumption E3	3L_8803872_SNP	T	C	C	0.08696	4	42	-12.53	3.59838e-05	-2.477	0.27747	-7.504	0.00137063	-10.05	4.40208e-06	FBgn0035933	CG13309	NON_SYNONYMOUS_CODING	0
Cocaine, Sucrose	Cocaine Consumption E3	X_16284272_SNP	G	C	C	0.2609	12	34	-6.188	0.00295736	0.26	0.665333	-2.964	0.0726783	-6.449	4.44724e-06	FBgn0010416	TH1	SYNONYMOUS_CODING	0
Cocaine, Sucrose	Cocaine Consumption E3	2L_2843853_SNP	A	G	G	0.1957	9	37	-8.113	0.000340867	-0.9749	0.672473	-4.544	0.0106661	-7.138	4.44778e-06	FBgn0031469	CG18558	SYNONYMOUS_CODING	0	FBgn0031470	CG18557	DOWNSTREAM	748
Cocaine, Sucrose	Cocaine Consumption E3	2L_2843907_SNP	C	T	T	0.1957	9	37	-8.113	0.000340867	-0.9749	0.672473	-4.544	0.0106661	-7.138	4.44778e-06	FBgn0031469	CG18558	NON_SYNONYMOUS_CODING	0	FBgn0031470	CG18557	DOWNSTREAM	694
Cocaine, Sucrose	Cocaine Consumption E3	2L_4492192_SNP	C	T	T	0.08696	4	42	-10.11	0.00155593	-0.06786	0.884265	-5.087	0.0413817	-10.04	4.57245e-06	FBgn0053196	dp	INTRON	0
Cocaine, Sucrose	Cocaine Consumption E3	2L_4492263_SNP	T	G	G	0.08696	4	42	-10.11	0.00155593	-0.06786	0.884265	-5.087	0.0413817	-10.04	4.57245e-06	FBgn0053196	dp	INTRON	0
Cocaine, Sucrose	Cocaine Consumption E3	2L_4492312_SNP	A	G	G	0.08696	4	42	-10.11	0.00155593	-0.06786	0.884265	-5.087	0.0413817	-10.04	4.57245e-06	FBgn0053196	dp	INTRON	0
Cocaine, Sucrose	Cocaine Consumption E3	2L_1550508_SNP	T	C	C	0.1087	5	41	-11.55	2.43799e-05	-2.493	0.20627	-7.021	0.000836839	-9.056	5.05068e-06	INTERGENIC	INTERGENIC	INTERGENIC	> 1 kb
Cocaine, Sucrose	Cocaine Consumption E3	X_14091312_SNP	C	G	C	0.2381	10	32	-6.17	0.00618492	0.7541	0.46293	-2.708	0.12877	-6.924	5.09056e-06	FBgn0004649	yl	SYNONYMOUS_CODING	0		SILENT	tcC/tcG	S1169
Cocaine, Sucrose	Cocaine Consumption E3	2L_3210293_SNP	T	C	C	0.1957	9	37	-8.064	0.000284819	-0.968	0.643083	-4.516	0.00930061	-7.096	5.22421e-06	INTERGENIC	INTERGENIC	INTERGENIC	> 1 kb
Cocaine, Sucrose	Cocaine Consumption E3	3L_8581321_SNP	C	A	A	0.08696	4	42	-11.85	1.10474e-05	-1.861	0.179482	-6.854	0.000491638	-9.985	5.31603e-06	FBgn0262508	CG43078	NON_SYNONYMOUS_CODING	0
Cocaine, Sucrose	Cocaine Consumption E3	3L_8581332_SNP	T	C	C	0.08696	4	42	-11.85	1.10474e-05	-1.861	0.179482	-6.854	0.000491638	-9.985	5.31603e-06	FBgn0262508	CG43078	NON_SYNONYMOUS_CODING	0
Cocaine, Sucrose	Cocaine Consumption E3	3L_8581409_SNP	A	C	C	0.08696	4	42	-11.85	1.10474e-05	-1.861	0.179482	-6.854	0.000491638	-9.985	5.31603e-06	FBgn0262508	CG43078	NON_SYNONYMOUS_CODING	0
Cocaine, Sucrose	Cocaine Consumption E3	3L_8581410_SNP	G	C	C	0.08696	4	42	-11.85	1.10474e-05	-1.861	0.179482	-6.854	0.000491638	-9.985	5.31603e-06	FBgn0262508	CG43078	NON_SYNONYMOUS_CODING	0
Cocaine, Sucrose	Cocaine Consumption E3	2R_19831709_SNP	T	C	C	0.1522	7	39	-8.985	0.000323569	-1.194	0.581478	-5.089	0.00877742	-7.791	6.13615e-06	FBgn0001123	G-salpha60A	INTRON	0
Cocaine, Sucrose	Cocaine Consumption E3	2R_19831766_SNP	A	T	T	0.1522	7	39	-8.985	0.000323569	-1.194	0.581478	-5.089	0.00877742	-7.791	6.13615e-06	FBgn0001123	G-salpha60A	UTR_5_PRIME	0
Cocaine, Sucrose	Cocaine Consumption E3	3L_1720193_SNP	T	G	G	0.1087	5	41	-11.57	3.19384e-05	-2.583	0.195304	-7.077	0.000907983	-8.988	6.18649e-06	FBgn0027594	drpr	INTRON	0	FBgn0035262	CG18171	DOWNSTREAM	423
Cocaine, Sucrose	Cocaine Consumption E3	3L_16758681_SNP	A	T	T	0.119	5	37	-11.62	3.06149e-05	-2.582	0.219624	-7.099	0.000997776	-9.034	6.31443e-06	FBgn0004108	Nrt	UPSTREAM	491
Cocaine, Sucrose	Cocaine Consumption E3	2R_3405181_SNP	C	G	C	0.2667	12	33	-4.945	0.0209037	1.424	0.21048	-1.76	0.301979	-6.369	6.94995e-06	FBgn0033186	CG1602	NON_SYNONYMOUS_CODING	0
Cocaine, Sucrose	Cocaine Consumption E3	X_20868889_SNP	A	T	T	0.1111	5	40	-9.464	0.000856628	-0.5062	0.849736	-4.985	0.021784	-8.957	7.0297e-06	INTERGENIC	INTERGENIC	INTERGENIC	> 1 kb
Cocaine, Sucrose	Cocaine Consumption E3	X_13728707_SNP	C	T	T	0.1111	5	40	-8.655	0.00205488	0.3012	0.815507	-4.177	0.0511545	-8.956	7.05565e-06	FBgn0052626	CG32626	INTRON	0
Cocaine, Sucrose	Cocaine Consumption E3	3R_1527871_SNP	T	C	C	0.1111	5	40	-10.1	0.000296813	-1.154	0.586075	-5.628	0.00850319	-8.949	7.21376e-06	FBgn0261261	plx	INTRON	0
Cocaine, Sucrose	Cocaine Consumption E3	2R_17445543_SNP	C	T	C	0.4884	21	22	5.802	0.00356588	0.05768	0.705854	2.93	0.0746814	5.744	7.61057e-06	FBgn0003731	Egfr	SYNONYMOUS_CODING	0
Cocaine, Sucrose	Cocaine Consumption E3	X_1042892_INS	G	GG	G	0.1395	6	37	-7.103	0.00883694	1.179	0.382547	-2.962	0.166058	-8.282	7.71947e-06	INTERGENIC	INTERGENIC	INTERGENIC	> 1 kb
Cocaine, Sucrose	Cocaine Consumption E3	2L_1550902_SNP	A	G	G	0.1087	5	41	-11.73	2.01283e-05	-2.818	0.151924	-7.273	0.000564206	-8.91	7.80805e-06	INTERGENIC	INTERGENIC	INTERGENIC	> 1 kb
Cocaine, Sucrose	Cocaine Consumption E3	2L_1551484_SNP	C	T	T	0.1087	5	41	-11.73	2.01283e-05	-2.818	0.151924	-7.273	0.000564206	-8.91	7.80805e-06	INTERGENIC	INTERGENIC	INTERGENIC	> 1 kb
Cocaine, Sucrose	Cocaine Consumption E3	2L_1551656_SNP	T	C	C	0.1087	5	41	-11.73	2.01283e-05	-2.818	0.151924	-7.273	0.000564206	-8.91	7.80805e-06	INTERGENIC	INTERGENIC	INTERGENIC	> 1 kb
Cocaine, Sucrose	Cocaine Consumption E3	2L_1551871_SNP	A	G	G	0.1087	5	41	-11.73	2.01283e-05	-2.818	0.151924	-7.273	0.000564206	-8.91	7.80805e-06	INTERGENIC	INTERGENIC	INTERGENIC	> 1 kb
Cocaine, Sucrose	Cocaine Consumption E3	2L_1553520_SNP	T	C	C	0.1087	5	41	-11.73	2.01283e-05	-2.818	0.151924	-7.273	0.000564206	-8.91	7.80805e-06	INTERGENIC	INTERGENIC	INTERGENIC	> 1 kb
Cocaine, Sucrose	Cocaine Consumption E3	2R_12188599_SNP	A	T	T	0.1087	5	41	-11.73	2.01283e-05	-2.818	0.151924	-7.273	0.000564206	-8.91	7.80805e-06	INTERGENIC	INTERGENIC	INTERGENIC	> 1 kb
Cocaine, Sucrose	Cocaine Consumption E3	2R_12188601_SNP	T	A	A	0.1087	5	41	-11.73	2.01283e-05	-2.818	0.151924	-7.273	0.000564206	-8.91	7.80805e-06	INTERGENIC	INTERGENIC	INTERGENIC	> 1 kb
Cocaine, Sucrose	Cocaine Consumption E3	2L_5511455_SNP	G	A	A	0.1556	7	38	-7.067	0.00543456	0.6645	0.57392	-3.201	0.105527	-7.732	7.92682e-06	INTERGENIC	INTERGENIC	INTERGENIC	> 1 kb
Cocaine, Sucrose	Cocaine Consumption E3	3L_7552639_SNP	A	G	G	0.09091	4	40	-12.29	5.79627e-05	-2.439	0.289061	-7.366	0.00180597	-9.854	8.01202e-06	FBgn0035797	CG14837	INTRON	0
Cocaine, Sucrose	Cocaine Consumption E3	2L_12989918_DEL	C	CT	CT	0.1111	5	40	-10.4	0.000239762	-1.49	0.503341	-5.943	0.00647423	-8.906	8.17323e-06	INTERGENIC	INTERGENIC	INTERGENIC	> 1 kb
Cocaine, Sucrose	Cocaine Consumption E3	3R_399143_SNP	G	T	G	0.4186	18	25	-4.665	0.0151399	1.138	0.243575	-1.764	0.252842	-5.803	8.22842e-06	INTERGENIC	INTERGENIC	INTERGENIC	> 1 kb
Cocaine, Sucrose	Cocaine Consumption E3	3R_5118311_SNP	T	C	T	0.3333	15	30	6.975	0.000218967	1.042	0.536076	4.008	0.00665267	5.933	8.3238e-06	INTERGENIC	INTERGENIC	INTERGENIC	> 1 kb
Cocaine, Sucrose	Cocaine Consumption E3	2L_3212368_SNP	T	A	A	0.08889	4	41	-11.22	0.000278973	-1.407	0.544242	-6.316	0.00759115	-9.817	8.56981e-06	INTERGENIC	INTERGENIC	INTERGENIC	> 1 kb
Cocaine, Sucrose	Cocaine Consumption E3	X_15167334_SNP	A	T	T	0.2222	10	35	-7.738	0.000418668	-1.021	0.594375	-4.379	0.0101683	-6.717	8.67216e-06	FBgn0030624	CG9106	UPSTREAM	896
Cocaine, Sucrose	Cocaine Consumption E3	2L_3211939_SNP	A	C	C	0.1087	5	41	-10.77	0.000107177	-1.91	0.357414	-6.342	0.00303976	-8.865	8.9027e-06	INTERGENIC	INTERGENIC	INTERGENIC	> 1 kb
Cocaine, Sucrose	Cocaine Consumption E3	3R_19432056_SNP	G	T	G	0.1111	5	40	-9.821	8.67322e-05	-0.9525	0.386326	-5.387	0.00297872	-8.869	9.11558e-06	FBgn0051145	CG31145	DOWNSTREAM	418	FBgn0039094	CG10184	UPSTREAM	839
Cocaine, Sucrose	Cocaine Consumption E3	3L_11035221_DEL	A	AA	AA	0.1136	5	39	-9.712	0.000859966	-0.8333	0.843994	-5.273	0.0216343	-8.879	9.1866e-06	FBgn0263776	CG43693	INTRON	0
Cocaine, Sucrose	Cocaine Consumption E3	2R_15725735_SNP	C	T	T	0.09091	4	40	-12.01	7.51645e-05	-2.22	0.314483	-7.116	0.00223755	-9.792	9.41398e-06	INTERGENIC	INTERGENIC	INTERGENIC	> 1 kb
Cocaine, Sucrose	Cocaine Consumption E3	X_15199686_DEL	C	CAATAGCGGAGACAA	CAATAGCGGAGACAA	0.1304	6	40	-6.185	0.022949	1.989	0.172984	-2.098	0.334721	-8.174	9.44579e-06	FBgn0261703	gce	INTRON	0
Cocaine, Sucrose	Cocaine Consumption E3	2L_3212508_SNP	T	G	G	0.08889	4	41	-11.18	0.000241009	-1.419	0.507119	-6.3	0.00654406	-9.761	9.92853e-06	INTERGENIC	INTERGENIC	INTERGENIC	> 1 kb
Cocaine, Sucrose	Cocaine Consumption E3	2L_13476866_SNP	C	A	A	0.4651	20	23	8.654	1.32289e-06	2.977	0.034472	5.815	3.48698e-05	5.677	1.08757e-05	FBgn0263354	CG42784	INTRON	0
Cocaine, Sucrose	Cocaine Consumption E3	2R_9534578_INS	T	TCTGTTT	T	0.1778	8	37	-10.06	6.45281e-06	-2.836	0.0807392	-6.448	0.00017387	-7.224	1.14858e-05	FBgn0000633	fas	INTRON	0
Cocaine, Sucrose	Cocaine Consumption E3	3R_21991163_SNP	G	C	G	0.1163	5	38	-12.16	1.11884e-05	-3.376	0.0887825	-7.766	0.000252996	-8.78	1.26467e-05	INTERGENIC	INTERGENIC	INTERGENIC	> 1 kb
Cocaine, Sucrose	Cocaine Consumption E3	2L_3894602_SNP	C	T	T	0.09091	4	40	-9.451	0.00356229	0.1962	0.77524	-4.627	0.0683917	-9.647	1.36833e-05	FBgn0000256	capu	INTRON	0
Cocaine, Sucrose	Cocaine Consumption E3	2L_3894603_SNP	C	T	T	0.09091	4	40	-9.451	0.00356229	0.1962	0.77524	-4.627	0.0683917	-9.647	1.36833e-05	FBgn0000256	capu	INTRON	0
Cocaine, Sucrose	Cocaine Consumption E3	2L_11309104_SNP	A	T	A	0.2143	9	33	-8.399	0.00019645	-1.515	0.379408	-4.957	0.00435515	-6.884	1.54212e-05	INTERGENIC	INTERGENIC	INTERGENIC	> 1 kb
Cocaine, Sucrose	Cocaine Consumption E3	X_12654011_SNP	T	G	G	0.2439	10	31	-8.035	0.000405899	-1.41	0.462445	-4.723	0.00763737	-6.625	1.7349e-05	FBgn0020513	ade5	INTRON	0	FBgn0030420	CG12717	DOWNSTREAM	900
Cocaine, Sucrose	Cocaine Consumption E3	2R_9534605_SNP	A	C	A	0.1818	8	36	-9.967	8.95429e-06	-2.851	0.080616	-6.409	0.000206213	-7.117	1.75772e-05	FBgn0000633	fas	INTRON	0
Cocaine, Sucrose	Cocaine Consumption E3	2R_17429397_SNP	A	G	G	0.1333	6	39	-11.49	8.31514e-07	-3.61	0.0156539	-7.55	1.36197e-05	-7.88	2.38968e-05	FBgn0003731	Egfr	INTRON	0
Cocaine, Sucrose	Cocaine Consumption E3	2L_942453_SNP	G	A	A	0.1087	5	41	-12.11	9.13519e-06	-3.66	0.0529881	-7.885	0.000144209	-8.45	2.82349e-05	FBgn0028481	CG4341	INTRON	0
Cocaine, Sucrose	Cocaine Consumption E3	2L_942456_SNP	A	G	G	0.1087	5	41	-12.11	9.13519e-06	-3.66	0.0529881	-7.885	0.000144209	-8.45	2.82349e-05	FBgn0028481	CG4341	INTRON	0
Cocaine, Sucrose	Cocaine Consumption E3	2L_13476848_DEL	C	CT	CT	0.4545	20	24	8.016	1.05086e-05	2.678	0.0635389	5.347	0.000181956	5.338	3.65503e-05	FBgn0263354	CG42784	INTRON	0
Cocaine, Sucrose	Cocaine Consumption E3	2L_4684451_SNP	C	T	T	0.1556	7	38	-10.57	7.63767e-06	-3.34	0.0457385	-6.957	0.000115343	-7.233	3.85831e-05	FBgn0031620	CG11929	INTRON	0	FBgn0000227	Bsg25A	UTR_5_PRIME	0
Cocaine, Sucrose	Cocaine Consumption E3	2L_4684355_SNP	G	C	C	0.1591	7	37	-10.57	8.11139e-06	-3.404	0.0425892	-6.989	0.000112262	-7.169	4.875e-05	FBgn0031620	CG11929	INTRON	0	FBgn0000227	Bsg25A	INTRON	0
Cocaine, Sucrose	Cocaine Consumption E3	2R_14428583_INS	GTG	G	G	0.2045	9	35	-9.951	6.92209e-06	-3.576	0.0222143	-6.763	6.03716e-05	-6.376	7.24567e-05	FBgn0085419	Rgk2	INTRON	0
Cocaine, Sucrose	Cocaine Consumption E3	2L_6492763_SNP	T	G	G	0.4667	21	24	8.078	2.0154e-06	3.039	0.00951652	5.558	1.50834e-05	5.039	9.07641e-05	FBgn0051638	CG31638	SYNONYMOUS_CODING	0	FBgn0031824	CG9547	DOWNSTREAM	209
Cocaine, Sucrose	Cocaine Consumption E3	X_21105547_SNP	C	A	C	0.3721	16	27	-8.356	2.94861e-06	-3.16	0.00899287	-5.758	1.8091e-05	-5.196	0.000141149	FBgn0052521	CG32521	INTRON	0
Cocaine, Sucrose	Cocaine Consumption E3	X_21105550_SNP	C	G	C	0.3721	16	27	-8.356	2.94861e-06	-3.16	0.00899287	-5.758	1.8091e-05	-5.196	0.000141149	FBgn0052521	CG32521	INTRON	0
Cocaine, Sucrose	Cocaine Consumption E3	X_20790927_INS	T	TCGTT	T	0.4565	21	25	-6.644	9.39838e-06	-1.8	0.0660263	-4.222	0.000177178	-4.844	0.000158313	FBgn0085387	shakB	INTRON	0
Cocaine, Sucrose	Cocaine Consumption E3	X_20790956_DEL	TAAATTTCATAAATTT	G	TAAATTTCATAAATTT	0.4545	20	24	-6.78	8.26664e-06	-1.849	0.0598412	-4.314	0.000151734	-4.931	0.000172245	FBgn0085387	shakB	INTRON	0
Cocaine, Sucrose	Cocaine Consumption E3	2L_1558043_DEL	G	GCACAAAGGG	GCACAAAGGG	0.1163	5	38	-13.01	1.99265e-06	-5.287	0.00429897	-9.15	8.17968e-06	-7.725	0.000181241	FBgn0261509	haf	INTRON	0
Cocaine, Sucrose	Cocaine Consumption E3	3L_8580156_SNP	A	C	C	0.1778	8	37	-9.62	5.35858e-06	-3.438	0.0101201	-6.529	2.83073e-05	-6.182	0.000271345	FBgn0262508	CG43078	INTRON	0
Cocaine, Sucrose	Cocaine Consumption E3	2L_6285731_SNP	T	A	T	0.4667	21	24	-8.198	1.05695e-06	-3.534	0.00235481	-5.866	3.53596e-06	-4.664	0.000349273	FBgn0053531	Ddr	INTRON	0
Cocaine, Sucrose	Cocaine Consumption E3	X_18030582_SNP	T	C	C	0.186	8	35	-10.38	1.01316e-06	-4.276	0.002087	-7.328	3.15164e-06	-6.104	0.000360988	FBgn0017418	ari-1	NON_SYNONYMOUS_CODING	0
Cocaine, Sucrose	Cocaine Consumption E3	X_18442556_DEL	A	ATATGTACA	ATATGTACA	0.1081	4	33	-12.34	8.56327e-06	-4.12	0.0142551	-8.232	4.8524e-05	-8.223	0.000377335	FBgn0000242	Bx	INTRON	0
Cocaine, Sucrose	Cocaine Consumption E3	3L_8580123_SNP	T	A	A	0.1739	8	38	-9.446	7.89568e-06	-3.442	0.0097551	-6.444	3.48327e-05	-6.004	0.000415426	FBgn0262508	CG43078	INTRON	0
Cocaine, Sucrose	Cocaine Consumption E3	3L_8810643_SNP	A	G	G	0.08889	4	41	-12.77	2.96294e-06	-4.733	0.00516667	-8.751	1.19675e-05	-8.035	0.000456558	INTERGENIC	INTERGENIC	INTERGENIC	> 1 kb
Cocaine, Sucrose	Cocaine Consumption E3	3L_8061816_SNP	A	T	A	0.2727	12	32	-8.885	2.05035e-06	-3.78	0.00191958	-6.333	4.65539e-06	-5.106	0.000585846	FBgn0260967	CG42590	SYNONYMOUS_CODING	0	FBgn0262579	Ect4	INTRON	0
Cocaine, Sucrose	Cocaine Consumption E3	3L_8061808_SNP	T	G	T	0.2326	10	33	-8.852	1.31248e-05	-3.445	0.00868578	-6.149	4.3792e-05	-5.407	0.000648127	FBgn0260967	CG42590	NON_SYNONYMOUS_CODING	0	FBgn0262579	Ect4	INTRON	0
Cocaine, Sucrose	Cocaine Consumption E3	2R_14428638_SNP	G	T	T	0.2174	10	36	-9.211	1.66086e-05	-3.874	0.0073618	-6.542	4.51954e-05	-5.336	0.000678896	FBgn0085419	Rgk2	INTRON	0
Cocaine, Sucrose	Cocaine Consumption E3	3L_20542858_SNP	A	C	A	0.3111	14	31	-8.332	1.69127e-05	-3.585	0.0071885	-5.959	4.49695e-05	-4.747	0.000808633	INTERGENIC	INTERGENIC	INTERGENIC	> 1 kb
Cocaine, Sucrose	Cocaine Consumption E3	2L_1553791_SNP	A	G	G	0.2391	11	35	-9.479	1.81048e-06	-4.454	0.00104013	-6.967	2.80715e-06	-5.025	0.000976963	INTERGENIC	INTERGENIC	INTERGENIC	> 1 kb
Cocaine, Sucrose	Cocaine Consumption E3	2L_1549288_SNP	C	T	T	0.1778	8	37	-9.489	7.96869e-06	-3.835	0.00444466	-6.662	1.99871e-05	-5.653	0.00101132	INTERGENIC	INTERGENIC	INTERGENIC	> 1 kb
Cocaine, Sucrose	Cocaine Consumption E3	2L_13476806_SNP	A	G	G	0.4884	21	22	7.935	2.35538e-05	3.533	0.00727858	5.734	5.59779e-05	4.402	0.00107813	FBgn0263354	CG42784	INTRON	0
Cocaine, Sucrose	Cocaine Consumption E3	3L_8810692_SNP	A	C	C	0.1111	5	40	-11.64	3.26265e-06	-4.89	0.00193216	-8.267	6.32108e-06	-6.755	0.00127413	INTERGENIC	INTERGENIC	INTERGENIC	> 1 kb
Cocaine, Sucrose	Cocaine Consumption E3	X_2931725_SNP	G	T	T	0.3864	17	27	8.715	5.5393e-07	4.33	0.000183116	6.522	3.89795e-07	4.386	0.0013613	FBgn0028369	kirre	INTRON	0
Cocaine, Sucrose	Cocaine Consumption E3	X_5620141_SNP	C	T	C	0.3261	15	31	-7.815	7.74588e-06	-3.376	0.00338286	-5.596	1.62655e-05	-4.439	0.00142651	FBgn0052758	CG32758	INTRON	0
Cocaine, Sucrose	Cocaine Consumption E3	X_5620156_SNP	C	T	C	0.3261	15	31	-7.815	7.74588e-06	-3.376	0.00338286	-5.596	1.62655e-05	-4.439	0.00142651	FBgn0052758	CG32758	INTRON	0
Cocaine, Sucrose	Cocaine Consumption E3	3L_8580063_SNP	G	T	T	0.2174	10	36	-8.846	5.91308e-06	-3.81	0.0024069	-6.328	1.08281e-05	-5.036	0.00145663	FBgn0262508	CG43078	INTRON	0
Cocaine, Sucrose	Cocaine Consumption E3	3L_13071673_SNP	G	T	G	0.4091	18	26	-8.466	2.94375e-06	-4.197	0.000472207	-6.332	2.31944e-06	-4.268	0.00168477	INTERGENIC	INTERGENIC	INTERGENIC	> 1 kb
Cocaine, Sucrose	Cocaine Consumption E3	2R_20647710_SNP	G	A	G	0.4545	20	24	7.619	3.89075e-05	3.773	0.002141	5.696	3.56067e-05	3.846	0.00452744	FBgn0035056	spz6	SYNONYMOUS_CODING	0	FBgn0035057	CG3880	UPSTREAM	475
Cocaine, Sucrose	Cocaine Consumption E3	3L_7421645_SNP	C	T	T	0.4651	20	23	8.171	1.6848e-06	4.298	7.73269e-05	6.234	5.05498e-07	3.873	0.00464775	FBgn0259935	CG42458	INTRON	0
Cocaine, Sucrose	Cocaine Consumption E3	X_2931729_SNP	T	C	C	0.4	18	27	8.19	2.58373e-06	4.356	0.000106621	6.273	8.42203e-07	3.833	0.00490343	FBgn0028369	kirre	INTRON	0
Cocaine, Sucrose	Cocaine Consumption E3	X_20590098_SNP	A	G	G	0.3333	15	30	7.897	1.22899e-05	3.958	0.000971313	5.928	9.87257e-06	3.938	0.00546276	INTERGENIC	INTERGENIC	INTERGENIC	> 1 kb
Cocaine, Sucrose	Cocaine Consumption E3	X_2931687_SNP	A	G	G	0.4318	19	25	7.757	1.19214e-05	3.975	0.000623165	5.866	7.37146e-06	3.782	0.00557882	FBgn0028369	kirre	INTRON	0
Cocaine, Sucrose	Cocaine Consumption E3	3L_13071700_SNP	C	T	C	0.4348	20	26	-7.644	2.35015e-05	-4.068	0.00039804	-5.856	9.26798e-06	-3.576	0.0074877	INTERGENIC	INTERGENIC	INTERGENIC	> 1 kb
Cocaine, Sucrose	Cocaine Consumption E3	X_2931684_SNP	A	T	T	0.4222	19	26	7.549	1.99071e-05	3.926	0.000658421	5.737	1.09847e-05	3.623	0.00758922	FBgn0028369	kirre	INTRON	0
Cocaine, Sucrose	Cocaine Consumption E3	3R_7087172_SNP	A	T	T	0.2273	10	34	-8.711	1.85564e-05	-4.479	0.000444334	-6.595	8.30136e-06	-4.232	0.00899922	INTERGENIC	INTERGENIC	INTERGENIC	> 1 kb
Cocaine, Sucrose	Cocaine Consumption E3	X_15490539_SNP	A	G	G	0.413	19	27	-7.56	5.33695e-06	-4.1	0.000143352	-5.83	1.71918e-06	-3.46	0.0104104	INTERGENIC	INTERGENIC	INTERGENIC	> 1 kb
Cocaine, Sucrose	Cocaine Consumption E3	X_15490518_SNP	T	C	C	0.4222	19	26	-7.627	5.45202e-06	-4.279	6.94743e-05	-5.953	1.15311e-06	-3.347	0.0142143	INTERGENIC	INTERGENIC	INTERGENIC	> 1 kb
Cocaine, Sucrose	Cocaine Consumption E3	3L_9782966_SNP	T	C	C	0.2174	10	36	-8.866	3.47522e-05	-5.005	0.0002031	-6.935	8.58086e-06	-3.861	0.0171506	FBgn0036044	CG14168	DOWNSTREAM	966
Cocaine, Sucrose	Cocaine Consumption E3	3L_7421639_SNP	T	C	C	0.4419	19	24	7.423	3.0474e-05	4.157	0.000182391	5.79	7.32547e-06	3.267	0.0190092	FBgn0259935	CG42458	INTRON	0
Cocaine, Sucrose	Cocaine Consumption E3	2L_4324311_SNP	C	G	G	0.2826	13	33	7.914	4.31323e-05	4.567	0.000209985	6.241	1.0307e-05	3.347	0.0245679	FBgn0028482	CG16857	UPSTREAM	243	FBgn0010473	tutl	DOWNSTREAM	530
Cocaine, Sucrose	Cocaine Consumption E3	2L_3377324_SNP	G	T	T	0.1818	8	36	-8.967	3.35704e-05	-5.047	0.000145326	-7.007	6.99398e-06	-3.919	0.027575	FBgn0016698	Ptpa	NON_SYNONYMOUS_CODING	0	FBgn0031529	CG9662	UPSTREAM	587
Cocaine, Sucrose	Cocaine Consumption E3	3L_6058678_SNP	C	T	C	0.3111	14	31	-7.566	4.47131e-05	-4.409	8.67545e-05	-5.988	6.71036e-06	-3.156	0.0314717	FBgn0259164	CG42269	UPSTREAM	718
Cocaine, Sucrose	Cocaine Consumption E3	3R_26698627_INS	AGA	A	A	0.3913	18	28	-7.531	1.27956e-05	-4.601	1.2707e-05	-6.066	9.25529e-07	-2.929	0.0334544	FBgn0039806	CG15545	UPSTREAM	555
Cocaine, Sucrose	Cocaine Consumption E3	3R_26698632_SNP	A	C	C	0.3913	18	28	-7.531	1.27956e-05	-4.601	1.2707e-05	-6.066	9.25529e-07	-2.929	0.0334544	FBgn0039806	CG15545	UPSTREAM	559
Cocaine, Sucrose	Cocaine Consumption E3	3R_26698638_DEL	T	CGAAAA	CGAAAA	0.3913	18	28	-7.531	1.27956e-05	-4.601	1.2707e-05	-6.066	9.25529e-07	-2.929	0.0334544	FBgn0039806	CG15545	UPSTREAM	566
Cocaine, Sucrose	Cocaine Consumption E3	3R_26698656_SNP	A	T	T	0.3913	18	28	-7.531	1.27956e-05	-4.601	1.2707e-05	-6.066	9.25529e-07	-2.929	0.0334544	FBgn0039806	CG15545	UPSTREAM	583
Cocaine, Sucrose	Cocaine Consumption E3	3R_26698645_SNP	C	G	G	0.3636	16	28	-7.513	3.09029e-05	-4.638	2.30938e-05	-6.075	2.58011e-06	-2.875	0.0447717	FBgn0039806	CG15545	UPSTREAM	572
Cocaine, Sucrose	Cocaine Consumption E3	3R_10890057_INS	CA	C	C	0.3636	16	28	7.477	4.71842e-05	4.658	4.97729e-05	6.068	5.31306e-06	2.819	0.0492828	FBgn0038282	dpr9	INTRON	0
Cocaine, Sucrose	Cocaine Consumption E3	2L_13478074_SNP	C	T	T	0.3111	14	31	8.286	5.09748e-05	5.424	3.56597e-06	6.855	1.68091e-06	2.862	0.0522268	FBgn0263354	CG42784	INTRON	0
Cocaine, Sucrose	Cocaine Consumption E3	3L_18319793_SNP	A	T	T	0.381	16	26	7.544	0.000217029	4.724	0.000174603	6.134	3.34625e-05	2.82	0.0525715	INTERGENIC	INTERGENIC	INTERGENIC	> 1 kb
Cocaine, Sucrose	Cocaine Consumption E3	X_15490476_SNP	G	A	A	0.3111	14	31	-7.482	3.44091e-05	-4.649	3.27482e-05	-6.066	3.34323e-06	-2.833	0.0547207	INTERGENIC	INTERGENIC	INTERGENIC	> 1 kb
Cocaine, Sucrose	Cocaine Consumption E3	X_15490480_SNP	T	A	A	0.3111	14	31	-7.482	3.44091e-05	-4.649	3.27482e-05	-6.066	3.34323e-06	-2.833	0.0547207	INTERGENIC	INTERGENIC	INTERGENIC	> 1 kb
Cocaine, Sucrose	Cocaine Consumption E3	3R_10890068_SNP	C	T	T	0.3182	14	30	7.559	7.42275e-05	4.919	3.5502e-05	6.239	6.55727e-06	2.64	0.0756946	FBgn0038282	dpr9	INTRON	0
Cocaine, Sucrose	Cocaine Consumption E3	X_4867969_SNP	T	C	T	0.4186	18	25	-7.105	0.000122776	-4.616	2.13044e-05	-5.86	7.94101e-06	-2.489	0.0797429	INTERGENIC	INTERGENIC	INTERGENIC	> 1 kb
Cocaine, Sucrose	Cocaine Consumption E3	3R_10890240_SNP	A	C	C	0.3636	16	28	7.148	0.000176851	4.992	7.20363e-06	6.07	6.86978e-06	2.157	0.135996	FBgn0038282	dpr9	INTRON	0
Cocaine, Sucrose	Cocaine Consumption E3	3R_7298207_SNP	G	A	A	0.2826	13	33	-2.953	0.270463	-5.185	1.98592e-05	-4.069	0.0155138	2.232	0.139906	INTERGENIC	INTERGENIC	INTERGENIC	> 1 kb
Cocaine, Sucrose	Cocaine Consumption E3	3R_10890386_SNP	C	T	T	0.3256	14	29	7.767	7.91353e-05	5.627	5.57948e-07	6.697	1.1723e-06	2.14	0.154647	FBgn0038282	dpr9	INTRON	0
Cocaine, Sucrose	Cocaine Consumption E3	3R_26697883_SNP	A	C	C	0.5	21	21	6.714	0.000433675	4.874	6.56864e-06	5.794	1.49212e-05	1.84	0.197716	FBgn0039806	CG15545	SYNONYMOUS_CODING	0
Cocaine, Sucrose	Cocaine Consumption E3	2R_16499367_SNP	A	G	G	0.4419	19	24	6.444	0.00118814	4.923	1.73489e-05	5.683	5.43626e-05	1.521	0.285957	FBgn0050147	Hil	INTRON	0
Cocaine, Sucrose	Cocaine Consumption E3	2R_8492728_SNP	T	C	C	0.3333	15	30	3.307	0.0555833	4.757	2.27593e-06	4.032	0.0014517	-1.45	0.323803	FBgn0027356	Amph	INTRON	0
Cocaine, Sucrose	Cocaine Consumption E3	3R_6089140_SNP	T	A	T	0.3556	16	29	-3.642	0.064709	-4.823	9.10309e-06	-4.233	0.00240847	1.181	0.41507	FBgn0040078	pont	INTRON	0	FBgn0262617	CG43143	UPSTREAM	888
Cocaine, Sucrose	Cocaine Consumption E3	2L_9603943_SNP	T	A	A	0.2381	10	32	-4.626	0.0473028	-5.765	2.56883e-06	-5.195	0.00124377	1.139	0.499765	INTERGENIC	INTERGENIC	INTERGENIC	> 1 kb
Cocaine, Sucrose	Cocaine Consumption E3	2R_17091451_SNP	T	C	C	0.4318	19	25	-5.724	0.00397285	-4.77	2.0577e-05	-5.247	0.000177653	-0.954	0.501215	FBgn0265180	CG44245	INTRON	0	FBgn0265191	Glycogenin	INTRON	0
Cocaine, Sucrose	Cocaine Consumption E3	2R_791620_SNP	C	T	T	0.4	18	27	5.611	0.00879754	4.797	4.00274e-05	5.204	0.00047328	0.8139	0.56629	FBgn0264911	CG44102	INTRON	0
Cocaine, Sucrose	Cocaine Consumption E3	3L_8804082_SNP	T	A	T	0.2609	12	34	6.073	0.0071155	5.266	1.3561e-05	5.669	0.000271308	0.8066	0.606609	FBgn0035933	CG13309	INTRON	0
Cocaine, Sucrose	Cocaine Consumption E3	3R_2766509_SNP	T	G	G	0.3333	14	28	5.679	0.0216655	5.159	2.43002e-05	5.419	0.000982895	0.5196	0.733852	FBgn0260642	Antp	INTRON	0
Cocaine, Sucrose	Cocaine Consumption E3	3L_11152333_SNP	T	G	G	0.2619	11	31	-6.041	0.00777077	-5.634	4.05083e-06	-5.838	0.00020403	-0.4069	0.803949	FBgn0052082	CG32082	INTRON	0
Cocaine, Sucrose	Cocaine Consumption E3	2L_6496354_SNP	T	C	C	0.3488	15	28	-4.719	0.0152105	-5.037	5.2098e-06	-4.878	0.000438237	0.3179	0.831567	FBgn0051638	CG31638	UTR_3_PRIME	0	FBgn0031826	CG9550	UPSTREAM	699
Cocaine, Sucrose	Cocaine Consumption E3	3L_9439036_SNP	C	T	T	0.3	12	28	-6.18	0.00967973	-5.899	1.45161e-06	-6.04	0.000190479	-0.2815	0.861336	FBgn0053926	CG33926	NON_SYNONYMOUS_CODING	0	FBgn0035995	CG3529	UPSTREAM	928
Cocaine, Sucrose	Cocaine Consumption E3	2L_9603293_INS	TCTTT	T	T	0.2889	13	32	-5.367	0.00881559	-5.106	5.44538e-06	-5.237	0.000253413	-0.2611	0.865074	INTERGENIC	INTERGENIC	INTERGENIC	> 1 kb
Cocaine, Sucrose	Cocaine Consumption E3	3L_9440451_SNP	T	C	C	0.3023	13	30	-5.544	0.0111714	-5.725	5.64033e-07	-5.635	0.000171814	0.1814	0.906886	FBgn0035995	CG3529	INTRON	0	FBgn0053926	CG33926	DOWNSTREAM	963
Cocaine, Sucrose	Cocaine Consumption E3	3L_3595118_SNP	C	G	G	0.1304	6	40	-6.118	0.0116504	-6.339	9.56654e-06	-6.228	0.000397892	0.2208	0.914018	FBgn0005640	Eip63E	INTRON	0
Cocaine, Sucrose	Cocaine Consumption E3	2L_18588152_SNP	T	C	T	0.3333	15	30	-5.545	0.00806889	-5.668	2.8308e-07	-5.607	0.000100495	0.1233	0.933453	INTERGENIC	INTERGENIC	INTERGENIC	> 1 kb
Cocaine, Sucrose	Cocaine Consumption E3	3L_9440343_SNP	C	G	G	0.2955	13	31	-5.694	0.00830795	-5.678	6.05133e-07	-5.686	0.000127175	-0.01563	0.991931	FBgn0035995	CG3529	INTRON	0	FBgn0053926	CG33926	DOWNSTREAM	855
Cocaine, Sucrose	Sucrose Consumption E1	X_8854869_SNP	C	T	T	0.2391	11	35	-7.589	0.000434149	0.2523	0.811436	-3.668	0.0426452	-7.841	4.19842e-07	FBgn0261549	rdgA	INTRON	0
Cocaine, Sucrose	Sucrose Consumption E1	3R_25897749_SNP	A	T	T	0.1136	5	39	-9.963	0.000809774	0.7677	0.617589	-4.597	0.0712527	-10.73	4.87596e-07	FBgn0015542	sima	INTRON	0
Cocaine, Sucrose	Sucrose Consumption E1	3L_5800183_SNP	C	T	T	0.1957	9	37	-7.093	0.00221352	1.265	0.419121	-2.914	0.135886	-8.358	5.69823e-07	FBgn0015806	S6k	INTRON	0
Cocaine, Sucrose	Sucrose Consumption E1	3L_5800191_SNP	G	A	A	0.1957	9	37	-7.093	0.00221352	1.265	0.419121	-2.914	0.135886	-8.358	5.69823e-07	FBgn0015806	S6k	INTRON	0
Cocaine, Sucrose	Sucrose Consumption E1	3L_5800203_SNP	T	C	C	0.1957	9	37	-7.093	0.00221352	1.265	0.419121	-2.914	0.135886	-8.358	5.69823e-07	FBgn0015806	S6k	INTRON	0
Cocaine, Sucrose	Sucrose Consumption E1	3L_7946021_SNP	A	T	T	0.2391	11	35	-8.617	0.000126126	-0.9425	0.620568	-4.78	0.00997351	-7.674	8.78648e-07	INTERGENIC	INTERGENIC	INTERGENIC	> 1 kb
Cocaine, Sucrose	Sucrose Consumption E1	3R_18114412_SNP	T	C	C	0.09302	4	39	-11.24	0.000601561	0.3612	0.745315	-5.438	0.0529265	-11.6	1.03153e-06	FBgn0051163	SKIP	INTRON	0
Cocaine, Sucrose	Sucrose Consumption E1	3R_5196076_SNP	A	G	G	0.2045	9	35	-7.162	0.0034458	0.9463	0.450194	-3.108	0.149906	-8.108	1.83327e-06	FBgn0000723	Fps85D	INTRON	0
Cocaine, Sucrose	Sucrose Consumption E1	2L_6287516_SNP	C	T	T	0.1522	7	39	-8.783	0.000633606	0.1108	0.909567	-4.336	0.0420496	-8.894	1.90652e-06	FBgn0053531	Ddr	INTRON	0
Cocaine, Sucrose	Sucrose Consumption E1	2L_6287546_SNP	A	C	C	0.1522	7	39	-8.783	0.000633606	0.1108	0.909567	-4.336	0.0420496	-8.894	1.90652e-06	FBgn0053531	Ddr	INTRON	0
Cocaine, Sucrose	Sucrose Consumption E1	3R_18113286_SNP	T	C	C	0.1136	5	39	-7.285	0.0101563	2.826	0.236646	-2.229	0.301505	-10.11	3.22442e-06	FBgn0051163	SKIP	INTRON	0
Cocaine, Sucrose	Sucrose Consumption E1	3R_7144930_SNP	C	T	T	0.2	9	36	-6.257	0.00828071	1.664	0.297401	-2.296	0.254322	-7.921	3.37221e-06	INTERGENIC	INTERGENIC	INTERGENIC	> 1 kb
Cocaine, Sucrose	Sucrose Consumption E1	3L_6810215_SNP	C	T	T	0.1087	5	41	-8.898	0.00288625	1.168	0.542029	-3.865	0.123277	-10.07	3.38854e-06	INTERGENIC	INTERGENIC	INTERGENIC	> 1 kb
Cocaine, Sucrose	Sucrose Consumption E1	3L_7946019_SNP	T	G	G	0.2222	10	35	-8.161	0.000541597	-0.5893	0.762301	-4.375	0.0233866	-7.572	4.04932e-06	INTERGENIC	INTERGENIC	INTERGENIC	> 1 kb
Cocaine, Sucrose	Sucrose Consumption E1	3L_9033047_SNP	A	T	T	0.08696	4	42	-10.81	0.000991525	0.2339	0.773196	-5.29	0.060605	-11.05	4.07379e-06	INTERGENIC	INTERGENIC	INTERGENIC	> 1 kb
Cocaine, Sucrose	Sucrose Consumption E1	3L_9033054_SNP	G	A	A	0.08696	4	42	-10.81	0.000991525	0.2339	0.773196	-5.29	0.060605	-11.05	4.07379e-06	INTERGENIC	INTERGENIC	INTERGENIC	> 1 kb
Cocaine, Sucrose	Sucrose Consumption E1	3L_9033055_SNP	G	T	T	0.08696	4	42	-10.81	0.000991525	0.2339	0.773196	-5.29	0.060605	-11.05	4.07379e-06	INTERGENIC	INTERGENIC	INTERGENIC	> 1 kb
Cocaine, Sucrose	Sucrose Consumption E1	3R_18113070_SNP	C	A	A	0.1087	5	41	-7.327	0.00955925	2.671	0.262855	-2.328	0.282333	-9.999	4.10049e-06	FBgn0051163	SKIP	INTRON	0
Cocaine, Sucrose	Sucrose Consumption E1	2L_12898733_SNP	T	C	C	0.1333	6	39	-9.043	0.00150088	0.191	0.922776	-4.426	0.0569071	-9.234	4.39015e-06	INTERGENIC	INTERGENIC	INTERGENIC	> 1 kb
Cocaine, Sucrose	Sucrose Consumption E1	2L_3478929_SNP	C	A	A	0.2222	10	35	-6.352	0.0107218	1.193	0.425978	-2.579	0.228444	-7.545	4.47782e-06	FBgn0261560	Thor	INTRON	0
Cocaine, Sucrose	Sucrose Consumption E1	2L_831669_SNP	C	A	C	0.2174	10	36	-9.916	1.08617e-05	-2.401	0.199248	-6.159	0.000932063	-7.516	4.57563e-06	FBgn0010583	dock	INTRON	0
Cocaine, Sucrose	Sucrose Consumption E1	3L_18148835_SNP	G	C	C	0.2444	11	34	-6.501	0.00583392	0.7762	0.641504	-2.862	0.138203	-7.277	4.86487e-06	FBgn0036781	CG13699	NON_SYNONYMOUS_CODING	0
Cocaine, Sucrose	Sucrose Consumption E1	3R_5144993_SNP	A	G	G	0.186	8	35	-8.018	0.00177074	0.1786	0.720057	-3.92	0.0805825	-8.196	5.28444e-06	FBgn0037676	CG8861	INTRON	0
Cocaine, Sucrose	Sucrose Consumption E1	3L_4657182_SNP	A	G	G	0.1951	8	33	-9.111	0.000567986	-0.9059	0.704134	-5.008	0.0214999	-8.205	5.97627e-06	FBgn0262870	axo	INTRON	0
Cocaine, Sucrose	Sucrose Consumption E1	3R_10112863_SNP	T	G	G	0.1364	6	38	-8.287	0.00445116	0.8316	0.665007	-3.728	0.121385	-9.118	6.49657e-06	FBgn0003862	trx	UPSTREAM	238
Cocaine, Sucrose	Sucrose Consumption E1	2R_14419383_SNP	C	T	T	0.2727	12	32	-6.073	0.00776016	0.9214	0.486425	-2.576	0.187955	-6.994	7.33503e-06	FBgn0034356	CG10924	INTRON	0
Cocaine, Sucrose	Sucrose Consumption E1	X_6318151_SNP	A	C	C	0.2045	9	35	-8.78	0.000118874	-1.074	0.676831	-4.927	0.010954	-7.706	7.74121e-06	FBgn0259242	CG42340	UTR_3_PRIME	0
Cocaine, Sucrose	Sucrose Consumption E1	X_5970013_SNP	C	T	T	0.25	11	33	-3.704	0.109784	3.47	0.0245891	-0.1173	0.982782	-7.174	7.87595e-06	FBgn0029838	CG4666	DOWNSTREAM	93
Cocaine, Sucrose	Sucrose Consumption E1	2L_5565443_SNP	A	G	A	0.2667	12	33	-7.049	0.00122364	-0.1087	0.929297	-3.579	0.0521782	-6.94	8.06471e-06	FBgn0041719	snRNA:U4:25F	UPSTREAM	176
Cocaine, Sucrose	Sucrose Consumption E1	3L_4091204_SNP	C	G	G	0.1522	7	39	-9.187	0.000638703	-0.7401	0.73839	-4.964	0.0239674	-8.447	8.15132e-06	FBgn0035495	CG14989	DOWNSTREAM	304
Cocaine, Sucrose	Sucrose Consumption E1	X_12497451_SNP	A	C	C	0.4565	21	25	5.824	0.00442615	-0.2652	0.652416	2.779	0.123175	6.089	8.23505e-06	FBgn0052654	Sec16	SYNONYMOUS_CODING	0
Cocaine, Sucrose	Sucrose Consumption E1	3R_25897690_SNP	T	A	A	0.1087	5	41	-10.39	0.000421496	-0.672	0.926652	-5.531	0.0279461	-9.718	8.82771e-06	FBgn0015542	sima	INTRON	0
Cocaine, Sucrose	Sucrose Consumption E1	3R_25897702_SNP	C	T	T	0.1087	5	41	-10.39	0.000421496	-0.672	0.926652	-5.531	0.0279461	-9.718	8.82771e-06	FBgn0015542	sima	INTRON	0
Cocaine, Sucrose	Sucrose Consumption E1	X_5304025_SNP	T	C	C	0.1522	7	39	-6.306	0.0214717	2.091	0.191505	-2.108	0.413409	-8.397	9.51683e-06	FBgn0029762	NAAT1	INTRON	0
Cocaine, Sucrose	Sucrose Consumption E1	X_5304131_SNP	A	G	G	0.1522	7	39	-6.306	0.0214717	2.091	0.191505	-2.108	0.413409	-8.397	9.51683e-06	FBgn0029762	NAAT1	INTRON	0
Cocaine, Sucrose	Sucrose Consumption E1	3R_3496643_DEL	TT	T	TT	0.4762	20	22	5.837	0.00873139	-0.4793	0.580627	2.679	0.173166	6.316	9.65244e-06	FBgn0051146	Nlg1	INTRON	0
Cocaine, Sucrose	Sucrose Consumption E1	3R_6693391_SNP	T	G	G	0.08889	4	41	-8.923	0.00387865	1.785	0.475291	-3.569	0.150308	-10.71	9.6767e-06	FBgn0037847	SelR	INTRON	0
Cocaine, Sucrose	Sucrose Consumption E1	2R_14419385_SNP	A	T	T	0.2609	12	34	-6.379	0.00454989	0.4806	0.73325	-2.949	0.111888	-6.86	9.83811e-06	FBgn0034356	CG10924	INTRON	0
Cocaine, Sucrose	Sucrose Consumption E1	3L_11548214_SNP	T	G	G	0.1333	6	39	-7.909	0.00527691	1.021	0.641926	-3.444	0.133154	-8.93	1.06747e-05	FBgn0259481	Mob2	INTRON	0
Cocaine, Sucrose	Sucrose Consumption E1	3L_11548819_SNP	C	T	T	0.1163	5	38	-7.522	0.0158131	1.634	0.496686	-2.944	0.238708	-9.156	3.97138e-05	FBgn0259481	Mob2	INTRON	0
Cocaine, Sucrose	Sucrose Consumption E1	X_10081425_DEL	G	GAGGG	GAGGG	0.3261	15	31	9.49	9.51037e-06	3.568	0.137546	6.529	0.000589595	5.922	6.28115e-05	FBgn0264503	CG43902	INTRON	0
Cocaine, Sucrose	Sucrose Consumption E1	X_1628211_SNP	A	T	A	0.4889	22	23	-8.143	9.13117e-06	-2.687	0.0986758	-5.415	0.0004115	-5.456	0.000109756	INTERGENIC	INTERGENIC	INTERGENIC	> 1 kb
Cocaine, Sucrose	Sucrose Consumption E1	X_1628355_SNP	T	C	T	0.4667	21	24	-8.31	5.59684e-06	-3.036	0.0550281	-5.673	0.000184501	-5.275	0.000208502	INTERGENIC	INTERGENIC	INTERGENIC	> 1 kb
Cocaine, Sucrose	Sucrose Consumption E1	3L_16310789_SNP	G	A	G	0.4186	18	25	-7.718	7.38853e-06	-2.499	0.0769332	-5.108	0.00029126	-5.218	0.000428509	FBgn0042201	Nplp3	UPSTREAM	335
Cocaine, Sucrose	Sucrose Consumption E1	3R_21196943_SNP	A	G	A	0.4444	20	25	-8.979	7.97814e-07	-4.043	0.00776612	-6.511	1.15571e-05	-4.936	0.000626	FBgn0004509	Fur1	INTRON	0
Cocaine, Sucrose	Sucrose Consumption E1	2L_4924894_SNP	G	A	A	0.2174	10	36	9.876	5.85087e-06	4.161	0.0305656	7.018	0.000109107	5.716	0.000929434	FBgn0041150	hoe1	INTRON	0
Cocaine, Sucrose	Sucrose Consumption E1	3L_4667331_SNP	T	A	A	0.2222	10	35	-11.03	7.85226e-07	-5.466	0.00225518	-8.248	3.9881e-06	-5.565	0.00136453	FBgn0046793	CG32236	UTR_5_PRIME	0	FBgn0262870	axo	INTRON	0
Cocaine, Sucrose	Sucrose Consumption E1	3R_22946196_SNP	A	G	G	0.2174	10	36	9.805	3.27519e-06	4.288	0.00616519	7.047	2.02906e-05	5.517	0.00146476	FBgn0039490	CG5882	SYNONYMOUS_CODING	0
Cocaine, Sucrose	Sucrose Consumption E1	3R_22946478_SNP	A	G	G	0.2174	10	36	9.805	3.27519e-06	4.288	0.00616519	7.047	2.02906e-05	5.517	0.00146476	FBgn0039490	CG5882	SYNONYMOUS_CODING	0	FBgn0039491	CG6059	DOWNSTREAM	862
Cocaine, Sucrose	Sucrose Consumption E1	3R_22945263_SNP	C	T	T	0.2	9	36	10.26	3.06843e-06	4.828	0.00354011	7.546	1.24849e-05	5.436	0.00280244	FBgn0039490	CG5882	SYNONYMOUS_CODING	0
Cocaine, Sucrose	Sucrose Consumption E1	3R_22946181_SNP	G	A	A	0.1739	8	38	10.31	9.61001e-06	4.76	0.00626771	7.537	3.7644e-05	5.553	0.00352148	FBgn0039490	CG5882	SYNONYMOUS_CODING	0
Cocaine, Sucrose	Sucrose Consumption E1	3R_22946190_SNP	T	C	C	0.1739	8	38	10.31	9.61001e-06	4.76	0.00626771	7.537	3.7644e-05	5.553	0.00352148	FBgn0039490	CG5882	SYNONYMOUS_CODING	0
Cocaine, Sucrose	Sucrose Consumption E1	3R_22946253_SNP	C	T	T	0.1739	8	38	10.31	9.61001e-06	4.76	0.00626771	7.537	3.7644e-05	5.553	0.00352148	FBgn0039490	CG5882	SYNONYMOUS_CODING	0
Cocaine, Sucrose	Sucrose Consumption E1	2L_8462145_SNP	G	T	T	0.4	18	27	9.621	1.87599e-07	5.283	0.000232347	7.452	2.74441e-07	4.337	0.0035736	FBgn0026718	fu12	INTRON	0
Cocaine, Sucrose	Sucrose Consumption E1	2L_8462153_SNP	A	T	T	0.4	18	27	9.621	1.87599e-07	5.283	0.000232347	7.452	2.74441e-07	4.337	0.0035736	FBgn0026718	fu12	INTRON	0
Cocaine, Sucrose	Sucrose Consumption E1	3R_21173637_SNP	A	T	T	0.4048	17	25	-9.831	1.78441e-07	-5.391	0.00106274	-7.611	9.18723e-07	-4.44	0.00392391	FBgn0004509	Fur1	SYNONYMOUS_CODING	0	FBgn0261575	tobi	UPSTREAM	994
Cocaine, Sucrose	Sucrose Consumption E1	3R_22946757_SNP	C	T	T	0.2	9	36	10.38	4.31042e-06	5.215	0.00144104	7.796	7.62897e-06	5.161	0.00475637	FBgn0039490	CG5882	SYNONYMOUS_CODING	0	FBgn0039491	CG6059	DOWNSTREAM	583
Cocaine, Sucrose	Sucrose Consumption E1	3R_22944872_SNP	G	A	A	0.2391	11	35	9.292	4.99233e-06	4.506	0.00305389	6.899	1.47352e-05	4.786	0.00476299	FBgn0039490	CG5882	SYNONYMOUS_CODING	0	FBgn0039489	CG5880	DOWNSTREAM	618
Cocaine, Sucrose	Sucrose Consumption E1	3R_22944884_SNP	A	G	G	0.2391	11	35	9.292	4.99233e-06	4.506	0.00305389	6.899	1.47352e-05	4.786	0.00476299	FBgn0039490	CG5882	SYNONYMOUS_CODING	0	FBgn0039489	CG5880	DOWNSTREAM	630
Cocaine, Sucrose	Sucrose Consumption E1	3R_22945245_SNP	T	A	A	0.2	9	36	9.881	9.67506e-06	4.756	0.00405843	7.318	2.701e-05	5.125	0.00508582	FBgn0039490	CG5882	SYNONYMOUS_CODING	0	FBgn0039489	CG5880	DOWNSTREAM	991
Cocaine, Sucrose	Sucrose Consumption E1	3R_22945266_SNP	T	C	C	0.2	9	36	9.881	9.67506e-06	4.756	0.00405843	7.318	2.701e-05	5.125	0.00508582	FBgn0039490	CG5882	SYNONYMOUS_CODING	0
Cocaine, Sucrose	Sucrose Consumption E1	3R_22946481_SNP	C	T	T	0.2	9	36	9.881	9.67506e-06	4.756	0.00405843	7.318	2.701e-05	5.125	0.00508582	FBgn0039490	CG5882	SYNONYMOUS_CODING	0	FBgn0039491	CG6059	DOWNSTREAM	859
Cocaine, Sucrose	Sucrose Consumption E1	3R_22944812_SNP	A	G	G	0.1957	9	37	10.2	3.63585e-06	5.099	0.00194985	7.65	8.65373e-06	5.102	0.0051747	FBgn0039490	CG5882	SYNONYMOUS_CODING	0	FBgn0039489	CG5880	DOWNSTREAM	558
Cocaine, Sucrose	Sucrose Consumption E1	3R_27218628_SNP	C	T	T	0.3043	14	32	9.678	4.98621e-07	5.418	0.000595308	7.548	1.04684e-06	4.26	0.00693326	FBgn0051204	CG31204	NON_SYNONYMOUS_CODING	0	FBgn0051002	CG31002	DOWNSTREAM	676
Cocaine, Sucrose	Sucrose Consumption E1	3R_27218728_SNP	A	G	G	0.3043	14	32	9.678	4.98621e-07	5.418	0.000595308	7.548	1.04684e-06	4.26	0.00693326	FBgn0051204	CG31204	SYNONYMOUS_CODING	0	FBgn0051002	CG31002	DOWNSTREAM	576
Cocaine, Sucrose	Sucrose Consumption E1	3R_27218743_SNP	G	C	C	0.3043	14	32	9.678	4.98621e-07	5.418	0.000595308	7.548	1.04684e-06	4.26	0.00693326	FBgn0051204	CG31204	SYNONYMOUS_CODING	0	FBgn0051002	CG31002	DOWNSTREAM	561
Cocaine, Sucrose	Sucrose Consumption E1	3R_27218755_SNP	A	G	G	0.3043	14	32	9.678	4.98621e-07	5.418	0.000595308	7.548	1.04684e-06	4.26	0.00693326	FBgn0051204	CG31204	SYNONYMOUS_CODING	0	FBgn0051002	CG31002	DOWNSTREAM	549
Cocaine, Sucrose	Sucrose Consumption E1	3R_4880608_SNP	T	A	A	0.2444	11	34	9.485	9.63179e-06	4.981	0.00917467	7.233	5.10002e-05	4.504	0.00848117	FBgn0037659	Kdm2	INTRON	0
Cocaine, Sucrose	Sucrose Consumption E1	3R_21173590_SNP	A	G	G	0.3953	17	26	-9.446	6.33738e-07	-5.466	0.000794191	-7.456	1.51759e-06	-3.98	0.00978322	FBgn0004509	Fur1	NON_SYNONYMOUS_CODING	0	FBgn0261575	tobi	UPSTREAM	947
Cocaine, Sucrose	Sucrose Consumption E1	3R_27218704_SNP	T	G	G	0.3111	14	31	9.682	6.08743e-07	5.574	0.000421953	7.628	9.04918e-07	4.108	0.00981108	FBgn0051204	CG31204	SYNONYMOUS_CODING	0	FBgn0051002	CG31002	DOWNSTREAM	600
Cocaine, Sucrose	Sucrose Consumption E1	3R_22943530_SNP	G	C	C	0.413	19	27	-7.93	6.60878e-06	-4.113	0.00338164	-6.022	1.87862e-05	-3.817	0.00987093	FBgn0039489	CG5880	INTRON	0	FBgn0039490	CG5882	UPSTREAM	838
Cocaine, Sucrose	Sucrose Consumption E1	2L_3387357_SNP	T	A	A	0.439	18	23	9.228	6.32898e-06	5.305	0.000226414	7.266	2.63595e-06	3.923	0.0117523	FBgn0259949	Sfp23F	UTR_3_PRIME	0	FBgn0259950	CG42460	DOWNSTREAM	541
Cocaine, Sucrose	Sucrose Consumption E1	2L_8447810_SNP	A	T	T	0.4091	18	26	8.832	4.58891e-06	5.022	0.000799871	6.927	5.14583e-06	3.81	0.0120439	FBgn0027780	U26	SYNONYMOUS_CODING	0
Cocaine, Sucrose	Sucrose Consumption E1	X_9276593_SNP	G	A	A	0.4091	18	26	8.956	2.37011e-06	5.153	0.000244304	7.055	1.44077e-06	3.803	0.0122307	FBgn0261260	mgl	INTRON	0
Cocaine, Sucrose	Sucrose Consumption E1	2L_4910622_SNP	G	A	G	0.3333	15	30	-9.083	8.29493e-06	-5.222	0.000657464	-7.152	6.53542e-06	-3.861	0.0137352	FBgn0041150	hoe1	SYNONYMOUS_CODING	0
Cocaine, Sucrose	Sucrose Consumption E1	2L_8463495_SNP	T	A	A	0.3953	17	26	8.87	7.65109e-06	5.068	0.000636494	6.969	6.06392e-06	3.802	0.0139169	FBgn0026718	fu12	INTRON	0	FBgn0029173	fu2	UPSTREAM	993
Cocaine, Sucrose	Sucrose Consumption E1	3R_27218763_SNP	T	C	C	0.3111	14	31	9.404	1.49692e-06	5.487	0.000520543	7.446	1.85708e-06	3.917	0.0141143	FBgn0051204	CG31204	NON_SYNONYMOUS_CODING	0	FBgn0051002	CG31002	DOWNSTREAM	541
Cocaine, Sucrose	Sucrose Consumption E1	3R_27218766_SNP	G	T	T	0.3111	14	31	9.404	1.49692e-06	5.487	0.000520543	7.446	1.85708e-06	3.917	0.0141143	FBgn0051204	CG31204	NON_SYNONYMOUS_CODING	0	FBgn0051002	CG31002	DOWNSTREAM	538
Cocaine, Sucrose	Sucrose Consumption E1	3R_22943712_SNP	G	T	T	0.2444	11	34	9.16	8.19965e-06	4.975	0.0014631	7.067	1.14526e-05	4.185	0.0149798	FBgn0039489	CG5880	SYNONYMOUS_CODING	0	FBgn0039490	CG5882	UPSTREAM	656
Cocaine, Sucrose	Sucrose Consumption E1	X_9276578_SNP	A	G	G	0.4348	20	26	8.601	3.09842e-06	5.04	0.000217659	6.82	1.58716e-06	3.561	0.0158244	FBgn0261260	mgl	INTRON	0
Cocaine, Sucrose	Sucrose Consumption E1	X_9276591_SNP	T	C	C	0.4348	20	26	8.601	3.09842e-06	5.04	0.000217659	6.82	1.58716e-06	3.561	0.0158244	FBgn0261260	mgl	INTRON	0
Cocaine, Sucrose	Sucrose Consumption E1	3R_27215016_SNP	A	T	T	0.2609	12	34	10.52	1.31611e-07	6.529	4.65125e-05	8.526	6.33693e-08	3.992	0.0166183	FBgn0039844	CG1607	SYNONYMOUS_CODING	0
Cocaine, Sucrose	Sucrose Consumption E1	3R_27222083_SNP	A	G	G	0.2826	13	33	9.694	1.1908e-06	5.878	0.000212141	7.786	8.29547e-07	3.817	0.0190193	FBgn0019990	Gcn2	INTRON	0
Cocaine, Sucrose	Sucrose Consumption E1	3L_4394175_DEL	A	ATA	ATA	0.2558	11	32	-9.843	1.60098e-05	-5.793	0.00100432	-7.818	1.34003e-05	-4.05	0.0197756	FBgn0035539	slow	INTRON	0
Cocaine, Sucrose	Sucrose Consumption E1	2L_8461961_SNP	A	T	T	0.4286	18	24	8.756	9.75114e-06	5.157	0.00038696	6.957	5.05637e-06	3.599	0.0202814	FBgn0026718	fu12	INTRON	0
Cocaine, Sucrose	Sucrose Consumption E1	3R_27218767_SNP	T	A	A	0.2955	13	31	9.139	6.80005e-06	5.435	0.000861353	7.287	6.9593e-06	3.704	0.0244554	FBgn0051204	CG31204	SYNONYMOUS_CODING	0	FBgn0051002	CG31002	DOWNSTREAM	537
Cocaine, Sucrose	Sucrose Consumption E1	3R_18273195_SNP	A	G	A	0.2683	11	30	9.259	6.09245e-06	5.463	0.000474664	7.361	4.26263e-06	3.797	0.0309739	FBgn0085317	CG34288	UPSTREAM	210	FBgn0085405	CG34376	UPSTREAM	626	FBgn0038968	CG12499	UPSTREAM	886
Cocaine, Sucrose	Sucrose Consumption E1	3R_9770571_SNP	A	C	C	0.2439	10	31	-3.369	0.298383	-7.18	8.50143e-06	-5.275	0.00847946	3.811	0.0361026	FBgn0038189	Art6	SYNONYMOUS_CODING	0
Cocaine, Sucrose	Sucrose Consumption E1	2L_8462039_SNP	T	C	C	0.4565	21	25	8.286	1.12289e-05	5.237	0.000175062	6.762	3.30041e-06	3.049	0.0395801	FBgn0026718	fu12	INTRON	0
Cocaine, Sucrose	Sucrose Consumption E1	3R_22932589_SNP	A	G	G	0.3778	17	28	7.846	9.91155e-06	4.746	0.000458161	6.296	5.72973e-06	3.1	0.0441148	FBgn0039486	CG6074	UPSTREAM	683
Cocaine, Sucrose	Sucrose Consumption E1	3L_18545107_SNP	T	C	C	0.08696	4	42	13.54	2.90617e-05	8.777	0.000336519	11.16	9.7039e-06	4.762	0.0703888	INTERGENIC	INTERGENIC	INTERGENIC	> 1 kb
Cocaine, Sucrose	Sucrose Consumption E1	2L_21084612_SNP	A	T	T	0.2444	11	34	8.922	1.7426e-05	5.854	0.00024908	7.388	5.62011e-06	3.068	0.0789584	FBgn0053509	CG33509	UTR_3_PRIME	0	FBgn0053510	CG33510	UPSTREAM	286
Cocaine, Sucrose	Sucrose Consumption E1	3R_22928541_SNP	T	C	C	0.3111	14	31	8.185	3.70123e-05	5.357	0.000157314	6.771	7.1998e-06	2.829	0.0811244	FBgn0039485	CG17189	UTR_3_PRIME	0	FBgn0039486	CG6074	DOWNSTREAM	169
Cocaine, Sucrose	Sucrose Consumption E1	2R_19983618_SNP	C	T	T	0.2391	11	35	9.132	2.60174e-05	6.167	7.14797e-05	7.649	3.46805e-06	2.966	0.0887127	FBgn0023081	gek	SYNONYMOUS_CODING	0
Cocaine, Sucrose	Sucrose Consumption E1	3R_27218121_SNP	A	G	G	0.2889	13	32	9.144	1.02792e-05	6.348	1.42222e-05	7.746	6.61459e-07	2.797	0.0916925	FBgn0051204	CG31204	SYNONYMOUS_CODING	0	FBgn0039844	CG1607	DOWNSTREAM	506
Cocaine, Sucrose	Sucrose Consumption E1	3L_2711113_SNP	C	G	G	0.09524	4	38	13.56	3.42462e-05	9.232	0.000138139	11.4	6.29293e-06	4.331	0.102576	FBgn0264606	CG43955	INTRON	0
Cocaine, Sucrose	Sucrose Consumption E1	3L_2711053_SNP	G	T	T	0.09091	4	40	13.85	2.07808e-05	9.567	6.53162e-05	11.71	2.78207e-06	4.286	0.105365	FBgn0264606	CG43955	INTRON	0
Cocaine, Sucrose	Sucrose Consumption E1	2R_15670224_SNP	C	T	T	0.3333	15	30	-3.856	0.166309	-6.405	7.03701e-06	-5.131	0.00385436	2.549	0.110472	FBgn0034474	Obp56g	DOWNSTREAM	765
Cocaine, Sucrose	Sucrose Consumption E1	2R_6816508_SNP	G	A	G	0.2558	11	32	-9.27	5.66912e-05	-6.522	0.000105284	-7.896	7.76598e-06	-2.748	0.119725	INTERGENIC	INTERGENIC	INTERGENIC	> 1 kb
Cocaine, Sucrose	Sucrose Consumption E1	3R_27218020_SNP	T	C	C	0.3111	14	31	8.469	3.7089e-05	6.013	3.54541e-05	7.241	3.01972e-06	2.456	0.131469	FBgn0051204	CG31204	SYNONYMOUS_CODING	0	FBgn0039844	CG1607	DOWNSTREAM	405
Cocaine, Sucrose	Sucrose Consumption E1	3R_27218026_SNP	C	T	T	0.3043	14	32	8.486	3.16313e-05	6.044	2.82917e-05	7.265	2.34977e-06	2.442	0.131785	FBgn0051204	CG31204	SYNONYMOUS_CODING	0	FBgn0039844	CG1607	DOWNSTREAM	411
Cocaine, Sucrose	Sucrose Consumption E1	2L_4044801_SNP	C	G	G	0.1818	8	36	9.898	2.64855e-05	6.989	7.12671e-05	8.444	3.50804e-06	2.909	0.141302	FBgn0000547	ed	INTRON	0
Cocaine, Sucrose	Sucrose Consumption E1	3R_17107294_SNP	G	C	G	0.3778	17	28	7.944	7.38262e-05	5.691	6.55096e-05	6.818	7.23938e-06	2.253	0.147708	FBgn0038880	SIFR	INTRON	0
Cocaine, Sucrose	Sucrose Consumption E1	3L_14559676_SNP	C	T	T	0.1087	5	41	-6.351	0.0586865	-9.771	1.33086e-05	-8.061	0.00140282	3.42	0.153928	FBgn0261816	CG42758	UPSTREAM	864
Cocaine, Sucrose	Sucrose Consumption E1	X_16818632_SNP	T	C	C	0.1778	8	37	10.11	1.32146e-05	7.373	4.18306e-05	8.74	1.52019e-06	2.735	0.166279	FBgn0027556	CG4928	INTRON	0
Cocaine, Sucrose	Sucrose Consumption E1	2L_8013666_SNP	A	T	T	0.2273	10	34	-4.782	0.0910937	-7.154	5.88973e-06	-5.968	0.00180136	2.371	0.193848	FBgn0031975	Tg	INTRON	0
Cocaine, Sucrose	Sucrose Consumption E1	2R_11455192_SNP	G	A	G	0.4524	19	23	-4.706	0.0574678	-6.701	1.64898e-06	-5.704	0.000741717	1.996	0.204675	FBgn0024754	Flo-1	SYNONYMOUS_CODING	0
Cocaine, Sucrose	Sucrose Consumption E1	3R_15804085_SNP	G	A	A	0.1591	7	37	-5.554	0.0652623	-8.201	3.06285e-05	-6.878	0.0020365	2.647	0.205793	FBgn0051213	CG31213	INTRON	0	FBgn0038755	Hs6st	INTRON	0
Cocaine, Sucrose	Sucrose Consumption E1	2R_19661601_SNP	T	C	C	0.1304	6	40	10.69	8.11601e-05	7.965	5.41969e-05	9.329	7.00985e-06	2.727	0.219912	FBgn0034903	CG9850	INTRON	0
Cocaine, Sucrose	Sucrose Consumption E1	2R_19663711_SNP	T	C	C	0.1304	6	40	10.69	8.11601e-05	7.965	5.41969e-05	9.329	7.00985e-06	2.727	0.219912	FBgn0034903	CG9850	INTRON	0
Cocaine, Sucrose	Sucrose Consumption E1	3L_2057391_SNP	G	C	G	0.1	4	36	-8.339	0.0256253	-11.33	2.51624e-06	-9.836	0.000343352	2.994	0.263877	FBgn0086906	sls	INTRON	0
Cocaine, Sucrose	Sucrose Consumption E1	2R_4551268_SNP	T	G	T	0.3256	14	29	7.783	0.00027263	6.077	6.4503e-05	6.93	1.99092e-05	1.706	0.303158	FBgn0003892	ptc	SYNONYMOUS_CODING	0
Cocaine, Sucrose	Sucrose Consumption E1	2R_14154053_SNP	C	A	A	0.1111	5	40	11.87	5.42506e-05	9.54	6.64919e-06	10.71	1.65407e-06	2.331	0.334584	INTERGENIC	INTERGENIC	INTERGENIC	> 1 kb
Cocaine, Sucrose	Sucrose Consumption E1	3L_2057467_SNP	T	C	T	0.08889	4	41	-8.725	0.016292	-11.12	5.58642e-06	-9.924	0.000277167	2.398	0.369117	FBgn0086906	sls	INTRON	0
Cocaine, Sucrose	Sucrose Consumption E1	3L_18472567_SNP	G	C	C	0.4318	19	25	7.035	0.000135259	5.79	1.35692e-05	6.412	5.08635e-06	1.244	0.422968	INTERGENIC	INTERGENIC	INTERGENIC	> 1 kb
Cocaine, Sucrose	Sucrose Consumption E1	4_755605_SNP	G	C	C	0.175	7	33	9.743	0.000150835	8.074	1.82061e-05	8.909	6.45778e-06	1.669	0.431866	FBgn0005666	bt	INTRON	0
Cocaine, Sucrose	Sucrose Consumption E1	3R_19523931_SNP	A	C	C	0.1556	7	38	9.305	0.000243066	7.886	1.52225e-05	8.595	8.78171e-06	1.42	0.499145	FBgn0043005	prt	NON_SYNONYMOUS_CODING	0
Cocaine, Sucrose	Sucrose Consumption E1	3R_13061097_SNP	A	T	T	0.2	9	36	8.759	0.00189624	7.594	4.62603e-06	8.177	3.18523e-05	1.164	0.540961	FBgn0038494	beat-IIb	INTRON	0
Cocaine, Sucrose	Sucrose Consumption E1	3L_2059359_SNP	G	A	G	0.1111	5	40	-8.637	0.00726136	-10.1	4.61709e-06	-9.37	0.000115346	1.465	0.545475	FBgn0086906	sls	INTRON	0
Cocaine, Sucrose	Sucrose Consumption E1	3L_2060380_SNP	T	C	T	0.1087	5	41	-8.528	0.00808692	-9.883	8.56081e-06	-9.205	0.000160514	1.356	0.575535	FBgn0086906	sls	INTRON	0
Cocaine, Sucrose	Sucrose Consumption E1	2R_2578811_SNP	A	T	T	0.1333	6	39	-8.323	0.00671899	-9.027	8.32628e-06	-8.675	0.000132794	0.7035	0.7539	FBgn0033092	CG9422	INTRON	0
Cocaine, Sucrose	Sucrose Consumption E1	3L_7992621_SNP	T	A	A	0.2	9	36	-8.161	0.00124172	-7.629	7.75248e-06	-7.895	2.67243e-05	-0.5317	0.780432	FBgn0011817	nmo	INTRON	0
Cocaine, Sucrose	Sucrose Consumption E1	3L_7992583_SNP	A	G	G	0.1556	7	38	-8.404	0.00250268	-8.774	3.4406e-06	-8.589	3.68031e-05	0.3702	0.860427	FBgn0011817	nmo	INTRON	0
Cocaine, Sucrose	Sucrose Consumption E1	2L_11671643_SNP	G	A	G	0.3111	14	31	-6.962	0.00161408	-6.678	6.73143e-06	-6.82	3.19849e-05	-0.2848	0.862824	INTERGENIC	INTERGENIC	INTERGENIC	> 1 kb
Cocaine, Sucrose	Sucrose Consumption E3	3R_17726835_SNP	G	C	C	0.2093	9	34	7.66	0.000333376	-0.542	0.731087	3.559	0.0422236	8.202	1.22125e-06	FBgn0038917	CG6678	INTRON	0
Cocaine, Sucrose	Sucrose Consumption E3	X_2954333_SNP	T	A	T	0.4318	19	25	7.032	0.000217019	0.4192	0.627293	3.726	0.011236	6.613	1.52111e-06	FBgn0028369	kirre	INTRON	0
Cocaine, Sucrose	Sucrose Consumption E3	2L_649565_SNP	T	C	C	0.1304	6	40	9.75	7.71982e-05	0.2942	0.885972	5.022	0.0126825	9.455	1.83438e-06	FBgn0000497	ds	SYNONYMOUS_CODING	0
Cocaine, Sucrose	Sucrose Consumption E3	X_19027503_SNP	C	G	G	0.2045	9	35	7.565	0.000332431	-0.5032	0.740546	3.531	0.0415216	8.068	1.86022e-06	INTERGENIC	INTERGENIC	INTERGENIC	> 1 kb
Cocaine, Sucrose	Sucrose Consumption E3	2L_649442_SNP	C	G	G	0.1522	7	39	8.242	0.000411185	-0.531	0.785331	3.855	0.0415673	8.773	2.52079e-06	FBgn0000497	ds	NON_SYNONYMOUS_CODING	0
Cocaine, Sucrose	Sucrose Consumption E3	2L_649471_SNP	C	T	T	0.1522	7	39	8.242	0.000411185	-0.531	0.785331	3.855	0.0415673	8.773	2.52079e-06	FBgn0000497	ds	NON_SYNONYMOUS_CODING	0
Cocaine, Sucrose	Sucrose Consumption E3	2L_649487_SNP	G	C	C	0.1522	7	39	8.242	0.000411185	-0.531	0.785331	3.855	0.0415673	8.773	2.52079e-06	FBgn0000497	ds	SYNONYMOUS_CODING	0
Cocaine, Sucrose	Sucrose Consumption E3	3L_1558852_SNP	C	T	C	0.4667	21	24	6.106	0.000149617	-0.2241	0.814997	2.941	0.0276824	6.33	3.26209e-06	FBgn0035233	Pex10	SYNONYMOUS_CODING	0	FBgn0035232	CG12099	UPSTREAM	368
Cocaine, Sucrose	Sucrose Consumption E3	2R_6746638_SNP	C	A	A	0.2609	12	34	5.574	0.00241009	-1.52	0.407652	2.027	0.141346	7.093	3.52977e-06	FBgn0050015	CG30015	INTRON	0	FBgn0265348	CR44302	UPSTREAM	562
Cocaine, Sucrose	Sucrose Consumption E3	2R_7616084_INS	GGTGCAATGACACTAGA	G	G	0.2222	8	28	7.363	0.000973063	-0.9812	0.635737	3.191	0.0716844	8.345	5.33717e-06	INTERGENIC	INTERGENIC	INTERGENIC	> 1 kb
Cocaine, Sucrose	Sucrose Consumption E3	X_19026735_SNP	A	T	A	0.2667	12	33	6.312	0.000658963	-0.683	0.648503	2.815	0.0613074	6.995	5.80667e-06	INTERGENIC	INTERGENIC	INTERGENIC	> 1 kb
Cocaine, Sucrose	Sucrose Consumption E3	X_2954334_SNP	T	C	T	0.413	19	27	7.092	0.000140299	0.8983	0.436717	3.995	0.0058302	6.194	6.32324e-06	FBgn0028369	kirre	INTRON	0
Cocaine, Sucrose	Sucrose Consumption E3	X_2954353_SNP	T	A	T	0.413	19	27	7.092	0.000140299	0.8983	0.436717	3.995	0.0058302	6.194	6.32324e-06	FBgn0028369	kirre	INTRON	0
Cocaine, Sucrose	Sucrose Consumption E3	3L_6172571_SNP	A	G	A	0.2	9	36	9.407	2.16575e-06	1.781	0.375741	5.594	0.000858852	7.626	8.4e-06	FBgn0035690	CG10274	SYNONYMOUS_CODING	0	FBgn0035689	CG7376	DOWNSTREAM	530
Cocaine, Sucrose	Sucrose Consumption E3	3R_22680239_SNP	G	T	G	0.4222	19	26	-6.028	0.000335502	0.1327	0.974356	-2.948	0.0258524	-6.161	8.952e-06	FBgn0051072	Lerp	INTRON	0
Cocaine, Sucrose	Sucrose Consumption E3	3R_9769005_SNP	G	A	A	0.3095	13	29	5.194	0.00529128	-1.609	0.298835	1.792	0.220829	6.804	9.29427e-06	FBgn0038188	Art9	INTRON	0
Cocaine, Sucrose	Sucrose Consumption E3	3L_12638877_INS	AT	TGG	AT	0.3056	11	25	6.045	0.00244293	-1.256	0.490977	2.394	0.123916	7.301	1.20011e-05	FBgn0052111	CG32111	UTR_3_PRIME	0
Cocaine, Sucrose	Sucrose Consumption E3	3R_6269694_SNP	G	T	T	0.1333	6	39	12.27	1.16941e-07	3.522	0.0798013	7.897	3.30841e-05	8.751	1.57525e-05	INTERGENIC	INTERGENIC	INTERGENIC	> 1 kb
Cocaine, Sucrose	Sucrose Consumption E3	2L_10012040_SNP	C	A	A	0.1111	5	40	12.56	1.06204e-06	3.267	0.136146	7.915	0.000166161	9.295	2.41722e-05	FBgn0011584	Trp1	INTRON	0
Cocaine, Sucrose	Sucrose Consumption E3	2R_12564942_SNP	A	G	G	0.186	8	35	9.571	6.27987e-06	2.174	0.242853	5.872	0.000733926	7.397	5.44733e-05	FBgn0050463	CG30463	INTRON	0
Cocaine, Sucrose	Sucrose Consumption E3	3R_6269976_SNP	T	C	C	0.1111	5	40	12.65	7.4834e-07	3.751	0.0753893	8.199	7.00829e-05	8.895	6.23384e-05	INTERGENIC	INTERGENIC	INTERGENIC	> 1 kb
Cocaine, Sucrose	Sucrose Consumption E3	X_7085519_SNP	T	G	G	0.2	9	36	9.354	1.83078e-06	2.436	0.175485	5.895	0.000288061	6.918	7.63386e-05	FBgn0029939	CG9650	INTRON	0
Cocaine, Sucrose	Sucrose Consumption E3	3L_10664330_SNP	A	T	T	0.1957	9	37	9.318	3.94953e-06	2.545	0.166705	5.932	0.00037736	6.772	0.000109196	FBgn0010762	simj	INTRON	0
Cocaine, Sucrose	Sucrose Consumption E3	X_7085518_SNP	A	T	T	0.1957	9	37	9.207	3.10712e-06	2.442	0.162142	5.824	0.000328409	6.765	0.000111302	FBgn0029939	CG9650	INTRON	0
Cocaine, Sucrose	Sucrose Consumption E3	X_7085525_SNP	A	G	G	0.1957	9	37	9.207	3.10712e-06	2.442	0.162142	5.824	0.000328409	6.765	0.000111302	FBgn0029939	CG9650	INTRON	0
Cocaine, Sucrose	Sucrose Consumption E3	X_7085529_SNP	G	T	T	0.1957	9	37	9.207	3.10712e-06	2.442	0.162142	5.824	0.000328409	6.765	0.000111302	FBgn0029939	CG9650	INTRON	0
Cocaine, Sucrose	Sucrose Consumption E3	X_7085547_SNP	C	T	T	0.1957	9	37	9.207	3.10712e-06	2.442	0.162142	5.824	0.000328409	6.765	0.000111302	FBgn0029939	CG9650	INTRON	0
Cocaine, Sucrose	Sucrose Consumption E3	X_7085556_SNP	A	C	C	0.2	9	36	9.3	2.53275e-06	2.517	0.15141	5.908	0.000276318	6.783	0.00011136	FBgn0029939	CG9650	INTRON	0
Cocaine, Sucrose	Sucrose Consumption E3	3L_3008799_SNP	A	G	A	0.1111	5	40	12.53	9.27361e-07	4.06	0.0993061	8.297	0.000106768	8.475	0.000156268	FBgn0035385	FR	SYNONYMOUS_CODING	0
Cocaine, Sucrose	Sucrose Consumption E3	3L_3008755_SNP	A	G	A	0.1111	5	40	12.53	1.09413e-06	4.09	0.0927758	8.312	0.000106092	8.444	0.000166844	FBgn0035385	FR	NON_SYNONYMOUS_CODING	0
Cocaine, Sucrose	Sucrose Consumption E3	X_882042_SNP	T	A	A	0.09091	4	40	12.05	3.22518e-05	2.804	0.241481	7.426	0.00149222	9.245	0.000197498	INTERGENIC	INTERGENIC	INTERGENIC	> 1 kb
Cocaine, Sucrose	Sucrose Consumption E3	3L_3008805_SNP	A	G	A	0.1111	5	40	12.32	1.76429e-06	3.994	0.0992734	8.157	0.000142535	8.327	0.000212155	FBgn0035385	FR	SYNONYMOUS_CODING	0
Cocaine, Sucrose	Sucrose Consumption E3	3L_11700366_SNP	T	G	G	0.08889	4	41	13.68	1.61336e-06	4.503	0.0532924	9.091	6.79752e-05	9.177	0.000219892	FBgn0036196	CG11658	INTRON	0
Cocaine, Sucrose	Sucrose Consumption E3	3L_3008802_SNP	C	A	C	0.1111	5	40	12.53	1.0758e-06	4.249	0.0775496	8.389	8.54771e-05	8.28	0.000233687	FBgn0035385	FR	SYNONYMOUS_CODING	0
Cocaine, Sucrose	Sucrose Consumption E3	3L_11700343_SNP	C	G	G	0.08696	4	42	13.48	2.4356e-06	4.355	0.0616779	8.917	9.71418e-05	9.124	0.00023813	FBgn0036196	CG11658	INTRON	0
Cocaine, Sucrose	Sucrose Consumption E3	3R_21417662_SNP	C	A	C	0.1556	7	38	10.09	6.84466e-06	3.084	0.097471	6.586	0.00026201	7.004	0.00034978	FBgn0011666	msi	INTRON	0	FBgn0261287	ymp	UTR_3_PRIME	0
Cocaine, Sucrose	Sucrose Consumption E3	X_3462162_SNP	T	C	T	0.186	8	35	9.684	6.12875e-06	3.095	0.0918474	6.389	0.00023298	6.588	0.000426486	FBgn0052792	CG32792	INTRON	0	FBgn0052791	CG32791	INTRON	0
Cocaine, Sucrose	Sucrose Consumption E3	X_7085438_SNP	C	A	A	0.2174	10	36	8.503	7.86082e-06	2.535	0.123458	5.519	0.000363274	5.968	0.000473906	FBgn0029939	CG9650	INTRON	0
Cocaine, Sucrose	Sucrose Consumption E3	X_7085450_SNP	C	T	T	0.2174	10	36	8.503	7.86082e-06	2.535	0.123458	5.519	0.000363274	5.968	0.000473906	FBgn0029939	CG9650	INTRON	0
Cocaine, Sucrose	Sucrose Consumption E3	X_7085466_DEL	A	AAA	AAA	0.2174	10	36	8.503	7.86082e-06	2.535	0.123458	5.519	0.000363274	5.968	0.000473906	FBgn0029939	CG9650	INTRON	0
Cocaine, Sucrose	Sucrose Consumption E3	X_7085490_SNP	T	C	C	0.2174	10	36	8.503	7.86082e-06	2.535	0.123458	5.519	0.000363274	5.968	0.000473906	FBgn0029939	CG9650	INTRON	0
Cocaine, Sucrose	Sucrose Consumption E3	X_7085515_SNP	C	A	A	0.2174	10	36	8.503	7.86082e-06	2.535	0.123458	5.519	0.000363274	5.968	0.000473906	FBgn0029939	CG9650	INTRON	0
Cocaine, Sucrose	Sucrose Consumption E3	X_8390313_SNP	A	T	A	0.2895	11	27	8.616	6.62827e-06	3.105	0.076457	5.86	0.000198533	5.511	0.00141669	FBgn0053181	CG33181	INTRON	0
Cocaine, Sucrose	Sucrose Consumption E3	3L_7589517_SNP	A	T	A	0.4	18	27	7.405	6.33562e-06	2.781	0.034675	5.093	8.64459e-05	4.623	0.00167774	FBgn0035802	CG33275	INTRON	0
Cocaine, Sucrose	Sucrose Consumption E3	X_8600017_SNP	T	A	T	0.2308	9	30	9.435	5.36927e-06	3.679	0.0402487	6.557	9.20607e-05	5.756	0.00174205	INTERGENIC	INTERGENIC	INTERGENIC	> 1 kb
Cocaine, Sucrose	Sucrose Consumption E3	3R_19035223_SNP	T	G	T	0.4091	18	26	-7.811	2.80602e-06	-3.173	0.0288726	-5.492	4.72098e-05	-4.638	0.00176739	FBgn0262975	cnc	INTRON	0
Cocaine, Sucrose	Sucrose Consumption E3	3L_1995586_SNP	T	G	G	0.2391	11	35	8.703	2.32708e-05	3.543	0.0238612	6.123	0.000122769	5.16	0.00206393	INTERGENIC	INTERGENIC	INTERGENIC	> 1 kb
Cocaine, Sucrose	Sucrose Consumption E3	3R_11221585_SNP	A	C	C	0.2558	11	32	8.761	8.47169e-06	3.704	0.0166747	6.233	5.04494e-05	5.058	0.00291314	FBgn0262483	Rbp	INTRON	0
Cocaine, Sucrose	Sucrose Consumption E3	3L_9263048_SNP	T	C	C	0.2174	10	36	8.995	2.6276e-06	3.845	0.0278409	6.42	4.39942e-05	5.15	0.00305256	FBgn0264000	GluRIB	INTRON	0
Cocaine, Sucrose	Sucrose Consumption E3	3L_9263063_SNP	T	C	C	0.2174	10	36	8.995	2.6276e-06	3.845	0.0278409	6.42	4.39942e-05	5.15	0.00305256	FBgn0264000	GluRIB	INTRON	0
Cocaine, Sucrose	Sucrose Consumption E3	X_20231264_SNP	C	T	T	0.1304	6	40	10.55	9.31611e-06	4.463	0.0204364	7.509	6.41405e-05	6.092	0.00435372	INTERGENIC	INTERGENIC	INTERGENIC	> 1 kb
Cocaine, Sucrose	Sucrose Consumption E3	X_20231268_SNP	G	A	A	0.1304	6	40	10.55	9.31611e-06	4.463	0.0204364	7.509	6.41405e-05	6.092	0.00435372	INTERGENIC	INTERGENIC	INTERGENIC	> 1 kb
Cocaine, Sucrose	Sucrose Consumption E3	3R_27218767_SNP	T	A	A	0.2955	13	31	7.706	8.20832e-06	3.298	0.0305352	5.502	8.75219e-05	4.408	0.00645802	FBgn0051204	CG31204	SYNONYMOUS_CODING	0	FBgn0051002	CG31002	DOWNSTREAM	537
Cocaine, Sucrose	Sucrose Consumption E3	3R_20694558_SNP	T	C	C	0.1333	6	39	10.74	7.52341e-06	5.16	0.0149069	7.947	4.26072e-05	5.576	0.0097206	FBgn0015625	CycB3	NON_SYNONYMOUS_CODING	0
Cocaine, Sucrose	Sucrose Consumption E3	3L_3593924_SNP	C	T	T	0.2432	9	28	9.673	4.48548e-06	5.291	0.00221612	7.482	5.95386e-06	4.382	0.0209552	FBgn0005640	Eip63E	INTRON	0	FBgn0053504	snRNA:U7	DOWNSTREAM	31
Cocaine, Sucrose	Sucrose Consumption E3	2R_18620080_SNP	T	C	C	0.4444	20	25	-7.52	1.1425e-06	-4.173	0.0030631	-5.847	3.41537e-06	-3.346	0.0245161	FBgn0028371	jbug	SYNONYMOUS_CODING	0
Cocaine, Sucrose	Sucrose Consumption E3	2R_13571082_SNP	A	G	A	0.3333	15	30	-8.308	2.04951e-05	-5.563	0.000154509	-6.936	2.28062e-06	-2.745	0.0834834	FBgn0034261	HPS4	UPSTREAM	20	FBgn0016059	Sema-1b	UPSTREAM	82
Cocaine, Sucrose	Sucrose Consumption E3	2L_12143390_SNP	G	A	A	0.3902	16	25	7.328	1.86206e-05	4.587	0.00122056	5.958	9.39942e-06	2.741	0.0879912	FBgn0051760	CG31760	INTRON	0
Cocaine, Sucrose	Sucrose Consumption E3	2R_13571484_SNP	T	G	T	0.3556	16	29	8.055	2.95928e-05	5.408	0.000183965	6.731	3.39452e-06	2.646	0.090432	FBgn0034261	HPS4	INTRON	0	Bgn0016059	Sema-1b	UPSTREAM	484
Cocaine, Sucrose	Sucrose Consumption E3	X_12993955_SNP	T	G	G	0.1591	7	37	-9.223	4.4717e-05	-6.099	0.000507001	-7.661	9.22832e-06	-3.124	0.132193	FBgn0263005	CG43313	INTRON	0
Cocaine, Sucrose	Sucrose Consumption E3	3L_14656794_SNP	C	A	A	0.4444	20	25	-3.35	0.0481036	-5.61	4.16469e-06	-4.48	0.00050476	2.26	0.13466	FBgn0041604	dlp	INTRON	0
Cocaine, Sucrose	Sucrose Consumption E3	2R_13571717_SNP	G	C	G	0.3171	13	28	8.366	7.55249e-05	5.85	0.000183721	7.108	6.97058e-06	2.515	0.136755	FBgn0034261	HPS4	INTRON	0	FBgn0260763	CG42561	UPSTREAM	506
Cocaine, Sucrose	Sucrose Consumption E3	X_5569326_SNP	T	C	T	0.3261	15	31	-7.457	2.53817e-05	-5.123	0.000254242	-6.29	3.77352e-06	-2.334	0.140733	FBgn0046687	Tre1	INTRON	0
Cocaine, Sucrose	Sucrose Consumption E3	3L_3027267_DEL	A	AAATTA	AAATTA	0.2821	11	28	4.359	0.0692392	6.913	3.16204e-06	5.636	0.000712884	-2.554	0.154559	FBgn0004372	aly	UPSTREAM	747
Cocaine, Sucrose	Sucrose Consumption E3	2R_13570813_SNP	G	A	A	0.3478	16	30	7.591	9.01533e-05	5.393	0.000172068	6.492	7.67793e-06	2.198	0.1591	FBgn0016059	Sema-1b	INTRON	0	FBgn0034261	HPS4	UPSTREAM	289
Cocaine, Sucrose	Sucrose Consumption E3	2L_4957717_SNP	A	G	G	0.2391	11	35	-4.147	0.039077	-6.577	5.37704e-06	-5.362	0.000432365	2.43	0.163444	FBgn0031655	Marcal1	INTRON	0	FBgn0083960	CG34124	UPSTREAM	694
Cocaine, Sucrose	Sucrose Consumption E3	2R_1328028_SNP	C	T	C	0.2609	12	34	-7.832	2.62861e-05	-5.522	0.000210186	-6.677	3.39829e-06	-2.31	0.17285	FBgn0259247	laccase2	INTRON	0
Cocaine, Sucrose	Sucrose Consumption E3	3L_9719663_SNP	C	A	C	0.5	21	21	-6.807	6.09784e-05	-4.693	0.000358407	-5.75	9.16832e-06	-2.114	0.174589	FBgn0036038	defl	NON_SYNONYMOUS_CODING	0	FBgn0036039	Naa60	UPSTREAM	332
Cocaine, Sucrose	Sucrose Consumption E3	3L_14656892_SNP	A	G	G	0.4667	21	24	-3.374	0.0475064	-5.421	9.4418e-06	-4.398	0.000653336	2.047	0.174618	FBgn0041604	dlp	INTRON	0
Cocaine, Sucrose	Sucrose Consumption E3	2R_13571222_SNP	A	C	A	0.3953	17	26	-7.403	0.000176611	-5.269	0.000265931	-6.336	1.70805e-05	-2.134	0.175199	FBgn0034261	HPS4	UTR_5_PRIME	0	FBgn0016059	Sema-1b	UPSTREAM	222
Cocaine, Sucrose	Sucrose Consumption E3	3R_21858764_SNP	T	C	C	0.1957	9	37	4.552	0.0601639	7.076	8.93939e-06	5.814	0.000840932	-2.525	0.178369	FBgn0002632	E(spl)m6-BFM	NON_SYNONYMOUS_CODING	0
Cocaine, Sucrose	Sucrose Consumption E3	3R_15171674_SNP	C	T	T	0.2683	11	30	8.055	3.74443e-05	5.692	0.000544915	6.874	8.52986e-06	2.363	0.184271	INTERGENIC	INTERGENIC	INTERGENIC	> 1 kb
Cocaine, Sucrose	Sucrose Consumption E3	2L_2709049_SNP	G	A	A	0.2619	11	31	-4.378	0.0939077	-6.728	3.68872e-06	-5.553	0.00108489	2.35	0.184825	FBgn0051690	CG31690	INTRON	0
Cocaine, Sucrose	Sucrose Consumption E3	3L_14658757_SNP	A	C	A	0.4884	21	22	-4.013	0.0204237	-6.052	1.04267e-06	-5.033	0.000117841	2.039	0.185574	FBgn0041604	dlp	INTRON	0
Cocaine, Sucrose	Sucrose Consumption E3	3L_14658731_SNP	T	C	C	0.4773	21	23	-4.182	0.0144745	-6.165	3.41518e-07	-5.173	5.41826e-05	1.982	0.19347	FBgn0041604	dlp	INTRON	0
Cocaine, Sucrose	Sucrose Consumption E3	3R_24170170_SNP	C	T	T	0.2273	10	34	-4.357	0.0399379	-6.706	7.38334e-06	-5.531	0.000493661	2.349	0.196083	FBgn0039581	Moca-cyp	SYNONYMOUS_CODING	0
Cocaine, Sucrose	Sucrose Consumption E3	3L_1366160_SNP	A	G	G	0.3043	14	32	-7.421	1.54925e-05	-5.334	0.00012698	-6.378	1.61091e-06	-2.087	0.19731	FBgn0003138	Ptp61F	INTRON	0
Cocaine, Sucrose	Sucrose Consumption E3	2R_10941766_SNP	T	G	T	0.3556	16	29	-7.487	1.20434e-05	-5.463	7.75422e-05	-6.475	9.45459e-07	-2.024	0.198233	INTERGENIC	INTERGENIC	INTERGENIC	> 1 kb
Cocaine, Sucrose	Sucrose Consumption E3	2L_794731_SNP	A	G	G	0.3333	15	30	6.997	4.4109e-05	5.002	0.000335123	5.999	6.88047e-06	1.995	0.211951	INTERGENIC	INTERGENIC	INTERGENIC	> 1 kb
Cocaine, Sucrose	Sucrose Consumption E3	2L_12142964_SNP	A	C	C	0.4651	20	23	6.669	6.09307e-05	4.785	0.000316182	5.727	8.42849e-06	1.885	0.222756	FBgn0051760	CG31760	INTRON	0
Cocaine, Sucrose	Sucrose Consumption E3	2R_10941795_SNP	A	G	A	0.3556	16	29	-7.477	1.23743e-05	-5.587	4.65733e-05	-6.532	6.83066e-07	-1.89	0.230251	INTERGENIC	INTERGENIC	INTERGENIC	> 1 kb
Cocaine, Sucrose	Sucrose Consumption E3	3L_3924454_SNP	A	C	C	0.1556	7	38	-5.433	0.0211979	-7.765	4.7571e-06	-6.599	0.000208686	2.332	0.262711	FBgn0004910	Eip63F-1	INTRON	0
Cocaine, Sucrose	Sucrose Consumption E3	2L_7510108_SNP	T	A	A	0.2791	12	31	-4.41	0.0453214	-6.314	7.39386e-06	-5.362	0.000570151	1.904	0.268777	FBgn0264895	Rapgap1	INTRON	0
Cocaine, Sucrose	Sucrose Consumption E3	2R_10941762_SNP	T	C	T	0.3556	16	29	-7.044	4.97694e-05	-5.301	0.000139951	-6.173	4.2253e-06	-1.743	0.269002	INTERGENIC	INTERGENIC	INTERGENIC	> 1 kb
Cocaine, Sucrose	Sucrose Consumption E3	2L_12143421_SNP	C	A	A	0.375	15	25	7.091	7.20672e-05	5.267	0.000157051	6.179	6.07836e-06	1.825	0.269872	FBgn0051760	CG31760	INTRON	0
Cocaine, Sucrose	Sucrose Consumption E3	2R_13571577_SNP	T	A	T	0.3182	14	30	7.228	0.00049015	5.515	0.000243779	6.371	3.65716e-05	1.713	0.296301	FBgn0034261	HPS4	INTRON	0	FBgn0016059	Sema-1b	UPSTREAM	577
Cocaine, Sucrose	Sucrose Consumption E3	2R_13571581_SNP	A	G	A	0.3182	14	30	7.228	0.00049015	5.515	0.000243779	6.371	3.65716e-05	1.713	0.296301	FBgn0034261	HPS4	INTRON	0	FBgn0016059	Sema-1b	UPSTREAM	581
Cocaine, Sucrose	Sucrose Consumption E3	2L_12143415_SNP	G	T	T	0.4091	18	26	6.588	7.17945e-05	5.168	7.51702e-05	5.878	3.81228e-06	1.421	0.361223	FBgn0051760	CG31760	INTRON	0
Cocaine, Sucrose	Sucrose Consumption E3	2L_12143350_SNP	T	A	A	0.4419	19	24	6.462	0.000149747	5.04	0.000125254	5.751	9.44843e-06	1.421	0.361726	FBgn0051760	CG31760	INTRON	0
Cocaine, Sucrose	Sucrose Consumption E3	2L_12143352_SNP	T	C	C	0.4419	19	24	6.462	0.000149747	5.04	0.000125254	5.751	9.44843e-06	1.421	0.361726	FBgn0051760	CG31760	INTRON	0
Cocaine, Sucrose	Sucrose Consumption E3	3L_5141742_SNP	G	C	C	0.1739	8	38	-8.48	0.000129798	-6.762	7.1734e-05	-7.621	6.01444e-06	-1.718	0.384157	FBgn0028962	Aats-ala-m	SYNONYMOUS_CODING	0
Cocaine, Sucrose	Sucrose Consumption E3	2L_12143428_SNP	T	A	A	0.4186	18	25	6.604	8.91688e-05	5.309	4.80124e-05	5.957	3.46487e-06	1.295	0.409521	FBgn0051760	CG31760	INTRON	0
Cocaine, Sucrose	Sucrose Consumption E3	X_8235645_SNP	G	C	C	0.1778	8	37	-5.682	0.00950147	-7.298	4.65261e-06	-6.49	8.6955e-05	1.617	0.414299	FBgn0015519	nAcRalpha-7E	INTRON	0
Cocaine, Sucrose	Sucrose Consumption E3	2L_2709068_SNP	A	T	A	0.2143	9	33	-5.663	0.027007	-7.205	3.33449e-06	-6.434	0.000241369	1.542	0.419495	FBgn0051690	CG31690	INTRON	0
Cocaine, Sucrose	Sucrose Consumption E3	2L_12143419_SNP	A	G	G	0.4286	18	24	6.555	0.000113698	5.363	4.55062e-05	5.959	4.11142e-06	1.192	0.451978	FBgn0051760	CG31760	INTRON	0
Cocaine, Sucrose	Sucrose Consumption E3	3L_14659240_SNP	G	C	G	0.4889	22	23	-4.601	0.00660212	-5.562	8.10342e-06	-5.081	7.42419e-05	0.9605	0.526572	FBgn0041604	dlp	INTRON	0
Cocaine, Sucrose	Sucrose Consumption E3	3L_2851161_SNP	T	A	A	0.2683	11	30	-7.299	0.0002512	-6.231	3.55991e-05	-6.765	7.02039e-06	-1.068	0.551436	FBgn0263392	CG43444	INTRON	0
Cocaine, Sucrose	Sucrose Consumption E3	X_12291158_SNP	A	G	G	0.1957	9	37	-6.479	0.00235422	-7.497	8.01419e-07	-6.988	9.83786e-06	1.019	0.590205	INTERGENIC	INTERGENIC	INTERGENIC	> 1 kb
Cocaine, Sucrose	Sucrose Consumption E3	2L_12143323_SNP	C	T	T	0.4545	20	24	6.075	0.000342801	5.319	2.70517e-05	5.697	7.92917e-06	0.7554	0.624027	FBgn0051760	CG31760	INTRON	0
Cocaine, Sucrose	Sucrose Consumption E3	3L_11967127_SNP	A	G	G	0.4	16	24	6.622	0.000144072	5.836	2.21759e-05	6.229	3.32195e-06	0.7854	0.632626	FBgn0259748	CG42397	UPSTREAM	237	FBgn0036232	CG14125	UPSTREAM	878
Cocaine, Sucrose	Sucrose Consumption E3	3L_3595118_SNP	C	G	G	0.1304	6	40	-7.673	0.00186537	-8.695	1.15595e-06	-8.184	8.96345e-06	1.022	0.646559	FBgn0005640	Eip63E	INTRON	0
Cocaine, Sucrose	Sucrose Consumption E3	3L_14659307_SNP	A	T	T	0.4889	22	23	-5.039	0.00261631	-5.697	3.64026e-06	-5.368	2.06737e-05	0.6577	0.664922	FBgn0041604	dlp	INTRON	0
Cocaine, Sucrose	Sucrose Consumption E3	2R_14164522_SNP	T	G	T	0.4889	22	23	5.203	0.00278805	5.577	5.31945e-06	5.39	2.59583e-05	-0.3737	0.805729	FBgn0003022	Ote	SYNONYMOUS_CODING	0	FBgn0053198	pen-2	UPSTREAM	422
Cocaine, Sucrose	Sucrose Consumption E3	3R_27256061_SNP	A	T	T	0.4884	21	22	-6.026	0.000665428	-5.696	1.25114e-05	-5.861	9.69445e-06	-0.3298	0.832014	FBgn0261988	Gprk2	INTRON	0
Cocaine, Sucrose	Sucrose Consumption E3	X_5830692_SNP	T	C	C	0.3333	15	30	-5.805	0.0014414	-6.102	5.91878e-06	-5.953	1.41584e-05	0.2967	0.853947	FBgn0029824	CG3726	INTRON	0
Cocaine, Sucrose	Sucrose Consumption E3	3L_9187879_DEL	A	AG	AG	0.1778	8	37	-7.165	0.00140195	-7.502	6.49045e-06	-7.334	1.43761e-05	0.3367	0.865466	INTERGENIC	INTERGENIC	INTERGENIC	> 1 kb
Cocaine, Sucrose	Sucrose Consumption E3	X_8990704_SNP	T	A	T	0.3636	16	28	-6.154	0.000412288	-5.934	5.63322e-06	-6.044	4.15461e-06	-0.2196	0.890622	FBgn0030087	CG7766	INTRON	0
Cocaine, Sucrose	Sucrose Consumption E3	X_5830685_SNP	G	A	A	0.3111	14	31	-5.967	0.000996272	-6.127	8.43771e-06	-6.047	1.16959e-05	0.1598	0.922442	FBgn0029824	CG3726	INTRON	0
Cocaine, Sucrose	Cocaine Preference A E1	3L_4603616_SNP	T	G	G	0.1111	5	40	10.2	4.78096e-06	-1.391	0.429606	4.404	0.0118373	11.59	2.76437e-07	FBgn0262733	Src64B	INTRON	0
Cocaine, Sucrose	Cocaine Preference A E1	3R_26386505_SNP	A	C	A	0.09091	4	40	10.62	2.19018e-05	-2.124	0.273949	4.247	0.030863	12.74	3.39788e-07	FBgn0082582	tmod	INTRON	0	FBgn0083991	CG34155	UPSTREAM	584
Cocaine, Sucrose	Cocaine Preference A E1	3R_26431311_SNP	T	C	T	0.08696	4	42	10.55	2.42894e-05	-1.964	0.310997	4.292	0.0286247	12.51	5.98222e-07	FBgn0051017	PH4alphaNE3	NON_SYNONYMOUS_CODING	0	FBgn0051016	CG31016	UPSTREAM	600
Cocaine, Sucrose	Cocaine Preference A E1	3R_25895084_DEL	T	TCTTTGTAATTT	TCTTTGTAATTT	0.09756	4	37	8.737	0.000775951	-3.728	0.0523543	2.504	0.221324	12.46	8.28098e-07	FBgn0015542	sima	INTRON	0
Cocaine, Sucrose	Cocaine Preference A E1	3L_4744206_SNP	C	G	C	0.4545	20	24	-5.153	0.000543024	1.995	0.0718471	-1.579	0.11998	-7.149	9.14864e-07	FBgn0035574	Gef64C	INTRON	0
Cocaine, Sucrose	Cocaine Preference A E1	X_1748448_SNP	C	T	T	0.1739	8	38	7.868	2.24734e-05	-1.195	0.407887	3.336	0.0168734	9.063	1.40579e-06	FBgn0261548	CG42666	DOWNSTREAM	748
Cocaine, Sucrose	Cocaine Preference A E1	3L_5502761_DEL	T	TCATA	TCATA	0.1304	6	40	5.982	0.00672902	-4.18	0.00776588	0.9007	0.572129	10.16	1.57861e-06	FBgn0085371	CG34342	INTRON	0
Cocaine, Sucrose	Cocaine Preference A E1	3L_5502687_SNP	C	G	G	0.1111	5	40	6.723	0.00479663	-4.254	0.0128374	1.235	0.48329	10.98	1.73375e-06	FBgn0085371	CG34342	INTRON	0
Cocaine, Sucrose	Cocaine Preference A E1	X_1617659_SNP	A	G	G	0.1778	8	37	7.701	3.82143e-05	-1.29	0.372614	3.206	0.0182745	8.991	1.93632e-06	INTERGENIC	INTERGENIC	INTERGENIC	> 1 kb
Cocaine, Sucrose	Cocaine Preference A E1	3R_26384561_SNP	A	G	A	0.2667	12	33	7.222	5.29713e-06	-0.5053	0.687195	3.358	0.00436995	7.727	2.31766e-06	FBgn0083991	CG34155	INTRON	0	FBgn0082582	tmod	INTRON	0
Cocaine, Sucrose	Cocaine Preference A E1	2L_9666519_SNP	T	C	C	0.1364	6	38	9.862	1.33778e-06	-0.1487	0.927607	4.856	0.00241428	10.01	2.76072e-06	INTERGENIC	INTERGENIC	INTERGENIC	> 1 kb
Cocaine, Sucrose	Cocaine Preference A E1	3R_5196076_SNP	A	G	G	0.2045	9	35	5.241	0.00531072	-3.247	0.0161608	0.9971	0.461027	8.488	3.04595e-06	FBgn0000723	Fps85D	INTRON	0
Cocaine, Sucrose	Cocaine Preference A E1	3R_25897690_SNP	T	A	A	0.1087	5	41	10.03	7.17939e-06	-0.649	0.712867	4.692	0.00740377	10.68	3.72365e-06	FBgn0015542	sima	INTRON	0
Cocaine, Sucrose	Cocaine Preference A E1	3R_25897702_SNP	C	T	T	0.1087	5	41	10.03	7.17939e-06	-0.649	0.712867	4.692	0.00740377	10.68	3.72365e-06	FBgn0015542	sima	INTRON	0
Cocaine, Sucrose	Cocaine Preference A E1	3L_5051393_SNP	G	C	C	0.1778	8	37	6.31	0.00108894	-2.455	0.0860105	1.928	0.170126	8.765	4.07921e-06	FBgn0264476	CR43884	EXON	0	FBgn0005775	Con	INTRON	0
Cocaine, Sucrose	Cocaine Preference A E1	3R_25897749_SNP	A	T	T	0.1136	5	39	8.638	0.00018918	-1.995	0.256425	3.322	0.0604312	10.63	4.59785e-06	FBgn0015542	sima	INTRON	0
Cocaine, Sucrose	Cocaine Preference A E1	X_1746430_SNP	C	T	T	0.1556	7	38	8.541	1.19551e-05	-0.6534	0.669541	3.944	0.00734542	9.194	4.77032e-06	FBgn0261548	CG42666	SYNONYMOUS_CODING	0
Cocaine, Sucrose	Cocaine Preference A E1	X_1757326_DEL	GCGCGC	TGGAATCTGCTT	TGGAATCTGCTT	0.1556	7	38	8.541	1.19551e-05	-0.6534	0.669541	3.944	0.00734542	9.194	4.77032e-06	FBgn0023515	CG14814	CODON_DELETION	0
Cocaine, Sucrose	Cocaine Preference A E1	X_1745053_SNP	G	A	A	0.1163	5	38	8.899	0.000113692	-1.681	0.340699	3.609	0.0422035	10.58	5.49041e-06	FBgn0261548	CG42666	SYNONYMOUS_CODING	0
Cocaine, Sucrose	Cocaine Preference A E1	3R_11028363_SNP	G	A	A	0.2826	13	33	4.215	0.0110464	-3.055	0.00942876	0.5802	0.608868	7.27	5.74764e-06	FBgn0260659	CG42542	UTR_3_PRIME	0	FBgn0028984	Spn88Ea	DOWNSTREAM	428
Cocaine, Sucrose	Cocaine Preference A E1	2L_7945262_SNP	T	G	G	0.1818	8	36	8.072	1.36973e-05	-0.5882	0.686032	3.742	0.00571762	8.66	6.07928e-06	FBgn0085450	Snoo	INTRON	0
Cocaine, Sucrose	Cocaine Preference A E1	3R_25140609_SNP	T	G	G	0.1591	7	37	4.53	0.0316768	-4.602	0.00157407	-0.03595	0.956204	9.132	6.08188e-06	FBgn0015622	Cnx99A	DOWNSTREAM	367
Cocaine, Sucrose	Cocaine Preference A E1	3R_18114412_SNP	T	C	C	0.09302	4	39	9.967	8.5953e-05	-1.638	0.400729	4.165	0.0401541	11.6	6.48192e-06	FBgn0051163	SKIP	INTRON	0
Cocaine, Sucrose	Cocaine Preference A E1	X_1763089_SNP	G	A	A	0.1136	5	39	8.58	0.000212466	-1.862	0.289763	3.359	0.0601972	10.44	7.49569e-06	FBgn0023513	CG14803	NON_SYNONYMOUS_CODING	0	FBgn0023516	Pex5	UPSTREAM	253
Cocaine, Sucrose	Cocaine Preference A E1	3R_5144993_SNP	A	G	G	0.186	8	35	6.397	0.000973684	-2.216	0.124199	2.09	0.150832	8.613	7.53675e-06	FBgn0037676	CG8861	INTRON	0
Cocaine, Sucrose	Cocaine Preference A E1	X_18826677_INS	TCGGGGAT	T	T	0.2609	12	34	4.923	0.00342181	-2.438	0.0465235	1.243	0.256036	7.361	8.04659e-06	FBgn0264090	CG43759	INTRON	0
Cocaine, Sucrose	Cocaine Preference A E1	X_1776718_SNP	C	T	T	0.1136	5	39	8.586	0.000209779	-1.789	0.309332	3.398	0.0536199	10.38	8.85668e-06	FBgn0023518	trr	SYNONYMOUS_CODING	0
Cocaine, Sucrose	Cocaine Preference A E1	3R_25904814_SNP	G	A	A	0.1333	6	39	8.322	8.65532e-05	-1.254	0.441147	3.534	0.0323967	9.577	8.89857e-06	FBgn0015542	sima	INTRON	0
Cocaine, Sucrose	Cocaine Preference A E1	2L_5714494_SNP	T	G	G	0.1136	5	39	7.554	0.00136193	-2.816	0.106587	2.369	0.172772	10.37	8.98184e-06	FBgn0031730	CG7236	DOWNSTREAM	846	FBgn0031731	CG14007	DOWNSTREAM	947
Cocaine, Sucrose	Cocaine Preference A E1	3L_9033047_SNP	A	T	T	0.08696	4	42	9.713	0.00013128	-1.704	0.380075	4.004	0.0494193	11.42	9.10525e-06	INTERGENIC	INTERGENIC	INTERGENIC	> 1 kb
Cocaine, Sucrose	Cocaine Preference A E1	3L_9033054_SNP	G	A	A	0.08696	4	42	9.713	0.00013128	-1.704	0.380075	4.004	0.0494193	11.42	9.10525e-06	INTERGENIC	INTERGENIC	INTERGENIC	> 1 kb
Cocaine, Sucrose	Cocaine Preference A E1	3L_9033055_SNP	G	T	T	0.08696	4	42	9.713	0.00013128	-1.704	0.380075	4.004	0.0494193	11.42	9.10525e-06	INTERGENIC	INTERGENIC	INTERGENIC	> 1 kb
Cocaine, Sucrose	Cocaine Preference A E1	3R_10270829_SNP	T	C	C	0.1591	7	37	5.76	0.00548572	-3.025	0.0441177	1.368	0.404335	8.784	1.63187e-05	FBgn0086901	cv-c	INTRON	0
Cocaine, Sucrose	Cocaine Preference A E1	X_18983875_SNP	T	C	C	0.2444	11	34	7.525	3.73024e-06	1.564	0.222607	4.544	0.000157736	5.961	0.000819197	INTERGENIC	INTERGENIC	INTERGENIC	> 1 kb
Cocaine, Sucrose	Cocaine Preference A E1	X_8739781_SNP	T	A	A	0.381	16	26	-6.743	6.83078e-06	-1.396	0.234619	-4.07	0.00108209	-5.347	0.00108545	FBgn0030065	CG12075	INTRON	0
Cocaine, Sucrose	Cocaine Preference A E1	2L_3537207_SNP	T	C	C	0.3636	16	28	6.936	2.07774e-06	1.668	0.14858	4.302	0.000227811	5.268	0.00110035	FBgn0265367	CR44308	UPSTREAM	637
Cocaine, Sucrose	Cocaine Preference A E1	X_9973565_SNP	T	G	G	0.2609	12	34	0.2671	0.879413	-5.003	9.31816e-06	-2.368	0.0644061	5.27	0.00250279	FBgn0052685	ZAP3	SYNONYMOUS_CODING	0
Cocaine, Sucrose	Cocaine Preference A E1	X_9973568_SNP	A	C	C	0.2609	12	34	0.2671	0.879413	-5.003	9.31816e-06	-2.368	0.0644061	5.27	0.00250279	FBgn0052685	ZAP3	SYNONYMOUS_CODING	0
Cocaine, Sucrose	Cocaine Preference A E1	3R_17947127_SNP	G	C	C	0.2273	10	34	0.1829	0.922742	-5.372	8.78266e-06	-2.595	0.0601658	5.555	0.00298473	FBgn0259736	CG42390	INTRON	0
Cocaine, Sucrose	Cocaine Preference A E1	3L_4784924_SNP	T	A	A	0.1739	8	38	8.647	1.81598e-06	2.815	0.0472839	5.731	1.67826e-05	5.832	0.00404418	FBgn0035574	Gef64C	INTRON	0
Cocaine, Sucrose	Cocaine Preference A E1	2L_3542105_SNP	C	T	T	0.2889	13	32	7.193	2.95851e-06	2.338	0.051475	4.766	1.6546e-05	4.855	0.00471553	FBgn0024244	drm	INTRON	0
Cocaine, Sucrose	Cocaine Preference A E1	3R_18694398_SNP	G	T	T	0.4762	20	22	-0.7014	0.664804	-5.097	4.30079e-07	-2.899	0.0067915	4.396	0.00662395	INTERGENIC	INTERGENIC	INTERGENIC	> 1 kb
Cocaine, Sucrose	Cocaine Preference A E1	2L_6833623_SNP	G	A	A	0.4318	19	25	-6.577	4.16393e-06	-2.554	0.020451	-4.565	6.91485e-06	-4.023	0.0121335	FBgn0051632	sens-2	INTRON	0
Cocaine, Sucrose	Cocaine Preference A E1	2L_20691758_SNP	C	T	T	0.2444	11	34	-0.8294	0.648066	-5.265	5.7e-06	-3.047	0.0200156	4.436	0.0154845	FBgn0014859	Hr38	INTRON	0
Cocaine, Sucrose	Cocaine Preference A E1	3R_15446329_SNP	A	C	C	0.1739	8	38	-8.352	4.98746e-06	-3.419	0.0148635	-5.886	6.95317e-06	-4.932	0.0164403	FBgn0038720	CG6231	INTRON	0
Cocaine, Sucrose	Cocaine Preference A E1	3R_24767044_SNP	G	A	G	0.3556	16	29	-0.9288	0.568898	-4.869	2.45691e-06	-2.899	0.0113916	3.94	0.01668	FBgn0039617	CG14521	INTRON	0
Cocaine, Sucrose	Cocaine Preference A E1	2L_20965713_SNP	T	C	C	0.2326	10	33	-7.798	4.20669e-06	-3.392	0.00889476	-5.595	4.43628e-06	-4.406	0.0212277	FBgn0250867	CG42238	UTR_3_PRIME	0
Cocaine, Sucrose	Cocaine Preference A E1	2R_14083713_INS	TT	T	T	0.2955	13	31	1.218	0.481003	4.949	8.11516e-06	3.084	0.0445581	-3.731	0.0338012	INTERGENIC	INTERGENIC	INTERGENIC	> 1 kb
Cocaine, Sucrose	Cocaine Preference A E1	3L_9257163_SNP	T	C	C	0.1556	7	38	-8.706	7.31202e-06	-4.135	0.00487515	-6.421	1.74423e-06	-4.571	0.0368737	FBgn0264000	GluRIB	INTRON	0
Cocaine, Sucrose	Cocaine Preference A E1	2L_7439505_SNP	A	G	G	0.2727	12	32	-1.484	0.401345	-5.077	7.86012e-06	-3.28	0.011419	3.592	0.0467337	FBgn0031914	CG5973	INTRON	0
Cocaine, Sucrose	Cocaine Preference A E1	3R_25136041_SNP	C	T	T	0.1333	6	39	-2.422	0.289348	-6.926	1.81641e-06	-4.674	0.00419179	4.504	0.0546349	INTERGENIC	INTERGENIC	INTERGENIC	> 1 kb
Cocaine, Sucrose	Cocaine Preference A E1	3R_17223909_SNP	C	A	A	0.1087	5	41	-9.665	1.8314e-05	-5.126	0.00227114	-7.395	1.48015e-06	-4.54	0.0736805	FBgn0038886	CG6475	SYNONYMOUS_CODING	0
Cocaine, Sucrose	Cocaine Preference A E1	2R_18259835_SNP	G	A	A	0.2093	9	34	-7.808	1.10792e-05	-4.219	0.00142634	-6.014	1.54438e-06	-3.589	0.0740069	FBgn0034720	Liprin-gamma	INTRON	0
Cocaine, Sucrose	Cocaine Preference A E1	2L_700068_SNP	T	C	T	0.2	9	36	-6.829	0.000165289	-3.649	0.00623569	-5.239	7.16712e-06	-3.181	0.112489	FBgn0000497	ds	INTRON	0
Cocaine, Sucrose	Cocaine Preference A E1	3R_11826048_SNP	C	A	C	0.1628	7	36	-3.172	0.13837	-6.639	1.04467e-06	-4.906	0.000914121	3.467	0.118801	FBgn0003507	srp	INTRON	0
Cocaine, Sucrose	Cocaine Preference A E1	2R_9018002_SNP	G	A	A	0.2222	10	35	-7.283	2.03645e-05	-4.307	0.00059837	-5.795	5.46212e-07	-2.976	0.123016	FBgn0033794	CG13326	SYNONYMOUS_CODING	0
Cocaine, Sucrose	Cocaine Preference A E1	2L_5149632_INS	TGTATAT	T	T	0.1026	4	35	-3.597	0.18963	-7.934	7.39393e-06	-5.765	0.00177605	4.337	0.126916	FBgn0261836	Msp-300	INTRON	0
Cocaine, Sucrose	Cocaine Preference A E1	2R_14206655_SNP	A	C	C	0.1087	5	41	-9.407	3.39354e-05	-5.552	0.000844169	-7.48	1.11755e-06	-3.855	0.130663	FBgn0010575	sbb	INTRON	0
Cocaine, Sucrose	Cocaine Preference A E1	3R_16027383_SNP	T	C	C	0.08889	4	41	-10.11	6.15738e-05	-6.14	0.00084322	-8.126	1.79997e-06	-3.973	0.159637	INTERGENIC	INTERGENIC	INTERGENIC	> 1 kb
Cocaine, Sucrose	Cocaine Preference A E1	3R_26454241_SNP	C	T	C	0.08696	4	42	-9.958	8.20545e-05	-6.14	0.000831256	-8.049	2.33768e-06	-3.818	0.176493	FBgn0039792	CG2267	NON_SYNONYMOUS_CODING	0
Cocaine, Sucrose	Cocaine Preference A E1	X_3220631_SNP	A	C	C	0.08696	4	42	-9.958	8.20545e-05	-6.14	0.000831256	-8.049	2.33768e-06	-3.818	0.176493	FBgn0000479	dnc	INTRON	0
Cocaine, Sucrose	Cocaine Preference A E1	3L_16122910_SNP	T	G	G	0.08889	4	41	-9.797	0.000114132	-6.1	0.00092143	-7.948	3.46831e-06	-3.698	0.191268	FBgn0011016	SsRbeta	INTRON	0
Cocaine, Sucrose	Cocaine Preference A E1	3L_16628582_SNP	T	A	A	0.1667	7	35	-7.694	0.000128525	-4.927	0.000683797	-6.311	5.84358e-06	-2.767	0.216409	FBgn0000017	Abl	INTRON	0
Cocaine, Sucrose	Cocaine Preference A E1	2L_12460888_SNP	T	A	A	0.1136	5	39	-8.545	0.000227386	-5.534	0.000915925	-7.04	9.55915e-06	-3.012	0.241338	FBgn0259176	bun	INTRON	0	FBgn0262203	mir-967	UPSTREAM	788
Cocaine, Sucrose	Cocaine Preference A E1	3L_8011587_SNP	T	C	C	0.1522	7	39	-7.336	0.000253898	-4.765	0.000960627	-6.05	9.16085e-06	-2.571	0.247175	FBgn0011817	nmo	INTRON	0
Cocaine, Sucrose	Cocaine Preference A E1	3L_492057_INS	CTCC	C	C	0.2273	10	34	-3.359	0.0699183	-5.431	6.59871e-06	-4.395	0.000717486	2.072	0.287861	FBgn0001316	klar	INTRON	0
Cocaine, Sucrose	Cocaine Preference A E1	2L_10027685_SNP	T	G	G	0.1087	5	41	-4.439	0.0688876	-7.156	6.4761e-06	-5.798	0.000571855	2.717	0.289796	FBgn0032176	CG13127	NON_SYNONYMOUS_CODING	0
Cocaine, Sucrose	Cocaine Preference A E1	2L_1249978_SNP	A	C	C	0.186	8	35	-4.064	0.043205	-6.255	1.30188e-06	-5.16	0.000116177	2.191	0.302326	INTERGENIC	INTERGENIC	INTERGENIC	> 1 kb
Cocaine, Sucrose	Cocaine Preference A E1	3R_7519109_SNP	T	C	C	0.1351	5	32	-4.522	0.0679183	-7.209	7.94126e-06	-5.865	0.000427536	2.687	0.302561	FBgn0037937	Fer3	DOWNSTREAM	23
Cocaine, Sucrose	Cocaine Preference A E1	2L_7570157_SNP	T	C	C	0.08889	4	41	-9.064	0.000424353	-6.148	0.000829097	-7.606	9.50933e-06	-2.916	0.304356	FBgn0264895	Rapgap1	INTRON	0
Cocaine, Sucrose	Cocaine Preference A E1	3R_26943643_SNP	T	A	T	0.3636	16	28	5.847	0.000119665	4.134	0.000130642	4.99	1.59423e-06	1.713	0.313476	INTERGENIC	INTERGENIC	INTERGENIC	> 1 kb
Cocaine, Sucrose	Cocaine Preference A E1	X_14282670_SNP	G	T	T	0.08889	4	41	-5.815	0.0299128	-7.913	6.47978e-06	-6.864	0.000132904	2.098	0.461161	FBgn0052600	dpr8	INTRON	0
Cocaine, Sucrose	Cocaine Preference A E1	X_14282470_SNP	T	G	G	0.09091	4	40	-6.219	0.0199068	-7.946	5.97317e-06	-7.082	7.38423e-05	1.727	0.544862	FBgn0052600	dpr8	INTRON	0
Cocaine, Sucrose	Cocaine Preference A E1	3L_12280671_SNP	C	A	A	0.1087	5	41	-7.848	0.00079679	-6.393	8.48111e-05	-7.121	5.26693e-06	-1.454	0.572653	INTERGENIC	INTERGENIC	INTERGENIC	> 1 kb
Cocaine, Sucrose	Cocaine Preference A E1	2R_8291002_SNP	G	C	C	0.1163	5	38	-7.466	0.0016008	-6.582	5.15132e-05	-7.024	9.5603e-06	-0.8838	0.733112	FBgn0033728	Cpr49Ae	SYNONYMOUS_CODING	0
Cocaine, Sucrose	Cocaine Preference A E3	2R_16780126_SNP	T	G	G	0.125	5	35	7.044	0.00550642	-4.829	0.00571315	1.108	0.453794	11.87	9.58502e-07	FBgn0015524	otp	INTRON	0
Cocaine, Sucrose	Cocaine Preference A E3	3R_23250358_SNP	A	C	C	0.5	22	22	5.436	0.00201783	-2.1	0.0282149	1.668	0.22991	7.536	1.41706e-06	FBgn0016061	side	INTRON	0
Cocaine, Sucrose	Cocaine Preference A E3	3R_25972861_SNP	G	A	A	0.3256	14	29	6.98	0.000204532	-1.1	0.189904	2.94	0.0437646	8.08	1.51991e-06	FBgn0039747	AdoR	INTRON	0
Cocaine, Sucrose	Cocaine Preference A E3	2L_1638612_DEL	A	ACAA	ACAA	0.3778	17	28	7.514	1.96304e-05	-0.1817	0.584793	3.666	0.00584887	7.695	2.11108e-06	INTERGENIC	INTERGENIC	INTERGENIC	> 1 kb
Cocaine, Sucrose	Cocaine Preference A E3	2L_3663696_SNP	C	T	T	0.1818	8	36	7.027	0.00053082	-2.285	0.117014	2.371	0.0830089	9.313	2.11302e-06	FBgn0085369	CG34340	INTRON	0
Cocaine, Sucrose	Cocaine Preference A E3	2L_3966046_SNP	C	T	T	0.1522	7	39	8.032	0.000180563	-1.968	0.242499	3.032	0.0351913	10	2.37624e-06	FBgn0051774	fred	INTRON	0
Cocaine, Sucrose	Cocaine Preference A E3	2L_8203729_SNP	G	A	A	0.3333	15	30	5.337	0.00114016	-2.312	0.0701717	1.513	0.138162	7.648	2.60947e-06	FBgn0031998	CG8451	INTRON	0	FBgn0264950	CR44119	INTRON	0
Cocaine, Sucrose	Cocaine Preference A E3	2R_16780172_SNP	A	T	T	0.1556	7	38	6.635	0.00179694	-3.182	0.0475794	1.727	0.18725	9.817	2.81019e-06	FBgn0015524	otp	INTRON	0
Cocaine, Sucrose	Cocaine Preference A E3	2L_3966081_SNP	T	A	A	0.1364	6	38	8.544	0.000192035	-1.968	0.284732	3.288	0.0319299	10.51	3.95629e-06	FBgn0051774	fred	INTRON	0
Cocaine, Sucrose	Cocaine Preference A E3	X_8090061_SNP	T	A	A	0.4091	18	26	-5.59	0.00229444	1.998	0.0528322	-1.796	0.196615	-7.588	5.1575e-06	FBgn0261873	sdt	INTRON	0
Cocaine, Sucrose	Cocaine Preference A E3	3L_16241228_SNP	G	C	C	0.3778	17	28	7.683	5.86614e-06	0.3752	0.977229	4.029	0.00136545	7.308	5.33611e-06	INTERGENIC	INTERGENIC	INTERGENIC	> 1 kb
Cocaine, Sucrose	Cocaine Preference A E3	3L_14162433_SNP	A	T	T	0.1556	7	38	5.702	0.00773177	-3.724	0.0123901	0.9887	0.432273	9.426	5.53158e-06	INTERGENIC	INTERGENIC	INTERGENIC	> 1 kb
Cocaine, Sucrose	Cocaine Preference A E3	2R_18192362_SNP	A	C	A	0.3696	17	29	-6.376	4.03793e-05	0.7738	0.614466	-2.801	0.0074708	-7.15	5.907e-06	FBgn0034718	wdp	INTRON	0
Cocaine, Sucrose	Cocaine Preference A E3	2L_5762270_SNP	C	T	T	0.3333	14	28	-6.888	0.000234743	1.025	0.314864	-2.931	0.0319775	-7.913	6.78558e-06	FBgn0031736	CG11030	UTR_3_PRIME	0	FBgn0031737	obst-E	DOWNSTREAM	283
Cocaine, Sucrose	Cocaine Preference A E3	2L_4693441_SNP	C	G	G	0.4054	15	22	7.471	8.65118e-05	-0.615	0.507708	3.428	0.0132299	8.086	7.61882e-06	INTERGENIC	INTERGENIC	INTERGENIC	> 1 kb
Cocaine, Sucrose	Cocaine Preference A E3	3R_14519627_INS	CA	C	C	0.4634	19	22	6.433	0.000633961	-1.085	0.188289	2.674	0.0683519	7.519	7.83904e-06	FBgn0038643	CG14300	UPSTREAM	200
Cocaine, Sucrose	Cocaine Preference A E3	X_8090058_SNP	G	A	A	0.4	18	27	-5.418	0.00305207	2.005	0.0506933	-1.706	0.220291	-7.422	7.88359e-06	FBgn0261873	sdt	INTRON	0
Cocaine, Sucrose	Cocaine Preference A E3	X_21106416_INS	GA	G	G	0.381	16	26	7.139	0.00011813	-0.4702	0.455159	3.334	0.0170523	7.609	7.94264e-06	FBgn0052521	CG32521	INTRON	0
Cocaine, Sucrose	Cocaine Preference A E3	X_7654006_SNP	G	C	C	0.1163	5	38	8.259	0.00159033	-2.827	0.101392	2.716	0.133615	11.09	9.01021e-06	INTERGENIC	INTERGENIC	INTERGENIC	> 1 kb
Cocaine, Sucrose	Cocaine Preference A E3	2L_753359_SNP	G	A	A	0.3864	17	27	-8.449	5.34599e-07	-1.143	0.460501	-4.796	7.79112e-05	-7.306	1.3929e-05	FBgn0031275	GABA-B-R3	NON_SYNONYMOUS_CODING	0
Cocaine, Sucrose	Cocaine Preference A E3	3R_27080955_SNP	A	G	A	0.3333	15	30	8.103	1.72325e-07	0.9617	0.309005	4.533	2.06017e-05	7.142	1.72621e-05	FBgn0086362	spn-F	UTR_5_PRIME	0	FBgn0039836	CG1750	UPSTREAM	333
Cocaine, Sucrose	Cocaine Preference A E3	3R_18375174_SNP	C	G	C	0.4884	21	22	7.258	1.77993e-05	0.5258	0.789733	3.892	0.00132032	6.733	4.83907e-05	FBgn0264871	CR44062	DOWNSTREAM	580
Cocaine, Sucrose	Cocaine Preference A E3	2L_9077725_SNP	A	G	G	0.2222	10	35	8.907	2.15198e-05	1.861	0.435699	5.384	0.00051797	7.046	0.000299914	FBgn0032094	CG12439	NON_SYNONYMOUS_CODING	0
Cocaine, Sucrose	Cocaine Preference A E3	2L_11234057_SNP	T	A	T	0.4146	17	24	-7.833	3.43563e-05	-1.589	0.327227	-4.711	0.000444372	-6.243	0.000759769	FBgn0264442	ab	INTRON	0	FBgn0086035	snoRNA:Me18S-G642	UPSTREAM	778
Cocaine, Sucrose	Cocaine Preference A E3	3L_14537799_SNP	G	C	C	0.2727	12	32	7.981	3.05177e-06	2.098	0.0510562	5.04	8.41946e-06	5.883	0.00180088	FBgn0036428	CG9238	INTRON	0
Cocaine, Sucrose	Cocaine Preference A E3	3L_13139556_SNP	C	T	C	0.3913	18	28	-7.837	3.94703e-06	-2.589	0.0382264	-5.213	7.13195e-06	-5.247	0.00274637	INTERGENIC	INTERGENIC	INTERGENIC	> 1 kb
Cocaine, Sucrose	Cocaine Preference A E3	3R_18398917_SNP	G	C	C	0.1556	7	38	-10.22	3.66019e-06	-3.617	0.0336942	-6.917	5.82646e-06	-6.6	0.0029504	FBgn0053110	CG33110	INTRON	0
Cocaine, Sucrose	Cocaine Preference A E3	3L_9732942_SNP	C	T	T	0.1628	7	36	0.1532	0.755045	-6.372	1.04933e-05	-3.109	0.0967831	6.525	0.00327464	FBgn0259163	CG42268	INTRON	0
Cocaine, Sucrose	Cocaine Preference A E3	3R_18397477_SNP	G	A	A	0.1333	6	39	-10.39	1.0665e-05	-4.079	0.024758	-7.234	9.10493e-06	-6.31	0.00677019	FBgn0053110	CG33110	INTRON	0
Cocaine, Sucrose	Cocaine Preference A E3	3R_18397509_SNP	A	G	G	0.1304	6	40	-10.34	1.12011e-05	-4.103	0.0232996	-7.22	8.85709e-06	-6.235	0.00727323	FBgn0053110	CG33110	INTRON	0
Cocaine, Sucrose	Cocaine Preference A E3	3R_18397521_SNP	C	T	T	0.1304	6	40	-10.34	1.12011e-05	-4.103	0.0232996	-7.22	8.85709e-06	-6.235	0.00727323	FBgn0053110	CG33110	INTRON	0
Cocaine, Sucrose	Cocaine Preference A E3	3L_5704258_SNP	T	C	T	0.4773	21	23	7.628	1.05663e-05	2.702	0.0204817	5.165	7.38791e-06	4.925	0.00775035	FBgn0085447	sif	INTRON	0
Cocaine, Sucrose	Cocaine Preference A E3	3L_5704271_SNP	A	G	A	0.4773	21	23	7.61	1.21415e-05	3.033	0.00789193	5.321	3.12696e-06	4.578	0.0153262	FBgn0085447	sif	INTRON	0
Cocaine, Sucrose	Cocaine Preference A E3	X_11898312_SNP	T	C	C	0.1522	7	39	-1.455	0.771727	-6.552	2.68581e-06	-4.003	0.0249675	5.097	0.0160308	FBgn0001083	fw	UPSTREAM	369
Cocaine, Sucrose	Cocaine Preference A E3	3L_16628515_SNP	T	A	A	0.1556	7	38	-1.392	0.784352	-6.356	8.00634e-06	-3.874	0.0318354	4.964	0.0206037	FBgn0000017	Abl	INTRON	0
Cocaine, Sucrose	Cocaine Preference A E3	3R_10098502_SNP	A	G	A	0.3023	13	30	-7.992	2.6396e-05	-3.426	0.00746392	-5.709	5.67269e-06	-4.566	0.0229765	FBgn0003862	trx	NON_SYNONYMOUS_CODING	0
Cocaine, Sucrose	Cocaine Preference A E3	2L_10092620_SNP	A	T	T	0.1778	8	37	-9.099	1.77422e-05	-4.464	0.00371203	-6.781	2.11237e-06	-4.635	0.0271089	FBgn0265002	CG44153	INTRON	0	FBgn0032181	CG13133	UPSTREAM	231
Cocaine, Sucrose	Cocaine Preference A E3	3R_10098902_SNP	A	T	A	0.2381	10	32	-9.268	1.41116e-05	-4.132	0.00258297	-6.7	1.23711e-06	-5.137	0.0289325	FBgn0003862	trx	NON_SYNONYMOUS_CODING	0
Cocaine, Sucrose	Cocaine Preference A E3	3L_5445092_SNP	T	C	C	0.3409	15	29	-0.9861	0.617416	-4.493	4.58272e-06	-2.74	0.0176576	3.507	0.0333053	INTERGENIC	INTERGENIC	INTERGENIC	> 1 kb
Cocaine, Sucrose	Cocaine Preference A E3	3R_26893170_SNP	T	A	A	0.3864	17	27	7.169	3.272e-05	3.416	0.00280932	5.292	2.83994e-06	3.753	0.0404792	FBgn0024288	Sox100B	INTRON	0
Cocaine, Sucrose	Cocaine Preference A E3	3R_15113834_SNP	G	C	G	0.4444	20	25	-1.586	0.525758	-4.704	8.43963e-06	-3.145	0.014872	3.119	0.0544802	FBgn0263405	CR43451	UPSTREAM	245
Cocaine, Sucrose	Cocaine Preference A E3	2L_16081524_SNP	T	A	A	0.3784	14	23	-2.133	0.478734	-5.336	5.55737e-06	-3.734	0.0114322	3.203	0.0590759	FBgn0013433	beat-Ia	UTR_3_PRIME	0
Cocaine, Sucrose	Cocaine Preference A E3	2L_18521951_SNP	C	A	A	0.3023	13	30	-2.085	0.426767	-5.191	6.9828e-06	-3.638	0.00981058	3.106	0.0759942	FBgn0032685	CG10211	INTRON	0
Cocaine, Sucrose	Cocaine Preference A E3	3L_16628508_SNP	T	C	C	0.1136	5	39	-3.099	0.422131	-7.353	9.51049e-06	-5.226	0.010345	4.255	0.0827999	FBgn0000017	Abl	INTRON	0
Cocaine, Sucrose	Cocaine Preference A E3	3L_14656794_SNP	C	A	A	0.4444	20	25	2.549	0.229835	5.251	2.21273e-07	3.9	0.00149475	-2.702	0.09644	FBgn0041604	dlp	INTRON	0
Cocaine, Sucrose	Cocaine Preference A E3	3L_14337199_SNP	T	C	T	0.3913	18	28	-2.068	0.369525	-4.675	1.20405e-05	-3.372	0.00872324	2.607	0.106863	FBgn0001085	fz	INTRON	0
Cocaine, Sucrose	Cocaine Preference A E3	3R_23536898_SNP	T	G	G	0.2174	10	36	7.842	0.000265297	4.209	0.00248098	6.025	1.77062e-05	3.633	0.107186	FBgn0039544	CG12877	DOWNSTREAM	319
Cocaine, Sucrose	Cocaine Preference A E3	3R_7337537_SNP	C	T	T	0.2222	10	35	-2.755	0.328445	-5.504	6.53628e-06	-4.13	0.00616025	2.749	0.111281	INTERGENIC	INTERGENIC	INTERGENIC	> 1 kb
Cocaine, Sucrose	Cocaine Preference A E3	3L_14656892_SNP	A	G	G	0.4667	21	24	2.946	0.149652	5.415	4.92646e-08	4.181	0.000498775	-2.469	0.125693	FBgn0041604	dlp	INTRON	0
Cocaine, Sucrose	Cocaine Preference A E3	2L_8033585_SNP	G	C	C	0.1591	7	37	-3.641	0.246453	-6.608	1.89303e-06	-5.125	0.00280493	2.967	0.127442	FBgn0044323	Cka	INTRON	0	FBgn0031976	CG7367	INTRON	0
Cocaine, Sucrose	Cocaine Preference A E3	2R_17902872_SNP	C	T	T	0.3182	14	30	7.055	0.000309587	3.878	0.00160153	5.467	1.48929e-05	3.177	0.132309	FBgn0085399	CG34370	INTRON	0
Cocaine, Sucrose	Cocaine Preference A E3	3R_27008420_SNP	G	A	A	0.3556	16	29	-2.847	0.272595	-4.933	5.72931e-06	-3.89	0.00437347	2.086	0.138037	FBgn0051004	CG31004	SYNONYMOUS_CODING	0
Cocaine, Sucrose	Cocaine Preference A E3	3L_21424844_SNP	G	C	C	0.1556	7	38	-8.858	0.000173779	-5.232	0.00047723	-7.045	3.52814e-06	-3.626	0.14872	FBgn0037081	barc	INTRON	0	FBgn0053288	CG33288	NON_SYNONYMOUS_CODING	0
Cocaine, Sucrose	Cocaine Preference A E3	3L_14658398_SNP	T	G	T	0.4419	19	24	2.853	0.201494	5.1	1.27242e-06	3.977	0.00181641	-2.247	0.149874	FBgn0041604	dlp	INTRON	0
Cocaine, Sucrose	Cocaine Preference A E3	2L_5894062_SNP	A	T	T	0.439	18	23	2.055	0.218058	4.542	5.24965e-06	3.299	0.0029768	-2.487	0.175198	FBgn0002855	Acp26Aa	UPSTREAM	166
Cocaine, Sucrose	Cocaine Preference A E3	3L_605750_SNP	T	A	T	0.2609	12	34	-7.156	0.000328462	-4.353	0.000529205	-5.755	7.29303e-06	-2.803	0.185347	FBgn0016715	Reg-2	INTRON	0
Cocaine, Sucrose	Cocaine Preference A E3	2R_18901109_SNP	A	G	G	0.1739	8	38	-4.128	0.143837	-6.523	6.89544e-07	-5.326	0.000892821	2.395	0.190865	FBgn0261705	CG42741	INTRON	0
Cocaine, Sucrose	Cocaine Preference A E3	3L_14658757_SNP	A	C	A	0.4884	21	22	2.583	0.205106	4.793	8.51146e-06	3.688	0.00307519	-2.21	0.203086	FBgn0041604	dlp	INTRON	0
Cocaine, Sucrose	Cocaine Preference A E3	3L_3466278_SNP	G	A	G	0.3488	15	28	6.63	0.000758084	3.724	0.00122529	5.177	2.99344e-05	2.906	0.207457	FBgn0041164	armi	UTR_3_PRIME	0	FBgn0010317	CycJ	UPSTREAM	136
Cocaine, Sucrose	Cocaine Preference A E3	3L_21287236_SNP	T	C	C	0.2791	12	31	-7.175	0.000515729	-4.323	0.000510385	-5.749	1.13607e-05	-2.852	0.222606	FBgn0037068	Cpr78Cb	UPSTREAM	356
Cocaine, Sucrose	Cocaine Preference A E3	3R_25199689_SNP	T	C	C	0.3111	14	31	-3.526	0.12623	-5.318	1.25188e-06	-4.422	0.000848706	1.792	0.233746	INTERGENIC	INTERGENIC	INTERGENIC	> 1 kb
Cocaine, Sucrose	Cocaine Preference A E3	3R_14997278_SNP	T	C	T	0.5	21	21	-2.938	0.156783	-5.079	6.37851e-06	-4.008	0.00187078	2.14	0.248795	FBgn0010768	sqz	DOWNSTREAM	982
Cocaine, Sucrose	Cocaine Preference A E3	X_5739535_SNP	A	C	C	0.1778	8	37	-8.485	0.000357383	-5.344	0.000111361	-6.915	2.88983e-06	-3.142	0.271016	FBgn0029816	CG12729	SYNONYMOUS_CODING	0
Cocaine, Sucrose	Cocaine Preference A E3	3L_1469626_SNP	T	C	C	0.4667	21	24	5.889	0.000626547	4.003	0.000267349	4.946	9.24394e-06	1.886	0.277006	FBgn0003138	Ptp61F	INTRON	0	FBgn0004635	rho	DOWNSTREAM	682
Cocaine, Sucrose	Cocaine Preference A E3	3L_17557455_SNP	A	C	C	0.1163	5	38	-5.086	0.135832	-7.346	7.12526e-06	-6.216	0.00155152	2.259	0.285461	FBgn0000567	Eip74EF	INTRON	0
Cocaine, Sucrose	Cocaine Preference A E3	3R_18971322_SNP	T	G	G	0.2444	11	34	-3.554	0.138231	-5.375	8.1597e-06	-4.465	0.0016572	1.821	0.287441	INTERGENIC	INTERGENIC	INTERGENIC	> 1 kb
Cocaine, Sucrose	Cocaine Preference A E3	2L_12143685_SNP	T	A	A	0.3913	18	28	-5.984	0.000739147	-4.25	0.000140358	-5.117	7.47866e-06	-1.733	0.333785	FBgn0051760	CG31760	INTRON	0
Cocaine, Sucrose	Cocaine Preference A E3	2L_12143737_SNP	T	C	C	0.3913	18	28	-5.984	0.000739147	-4.25	0.000140358	-5.117	7.47866e-06	-1.733	0.333785	FBgn0051760	CG31760	INTRON	0
Cocaine, Sucrose	Cocaine Preference A E3	3L_1405531_SNP	G	C	G	0.2667	12	33	-3.066	0.126571	-5.167	1.96812e-05	-4.117	0.00189298	2.102	0.352496	FBgn0003138	Ptp61F	INTRON	0
Cocaine, Sucrose	Cocaine Preference A E3	2L_2884084_SNP	A	G	G	0.1818	8	36	-4.669	0.102985	-5.966	9.49488e-06	-5.318	0.00111951	1.297	0.365871	FBgn0024947	NTPase	INTRON	0
Cocaine, Sucrose	Cocaine Preference A E3	2R_9291785_SNP	A	C	A	0.4444	20	25	2.68	0.0555035	4.1	4.8036e-06	3.39	0.000367744	-1.419	0.485662	INTERGENIC	INTERGENIC	INTERGENIC	> 1 kb
Cocaine, Sucrose	Cocaine Preference A E3	2R_9291790_SNP	T	G	T	0.4444	20	25	2.68	0.0555035	4.1	4.8036e-06	3.39	0.000367744	-1.419	0.485662	INTERGENIC	INTERGENIC	INTERGENIC	> 1 kb
Cocaine, Sucrose	Cocaine Preference A E3	2R_15818446_SNP	G	A	G	0.3864	17	27	-6.131	0.00138297	-4.604	3.54536e-05	-5.368	7.09047e-06	-1.527	0.511194	INTERGENIC	INTERGENIC	INTERGENIC	> 1 kb
Cocaine, Sucrose	Cocaine Preference A E3	2L_15803648_SNP	T	A	A	0.3415	14	27	-6.896	0.000423724	-5.498	2.18648e-06	-6.197	3.67332e-07	-1.398	0.511791	INTERGENIC	INTERGENIC	INTERGENIC	> 1 kb
Cocaine, Sucrose	Cocaine Preference A E3	3L_12622011_SNP	A	G	A	0.1628	7	36	-6.185	0.0224505	-7.065	3.57606e-07	-6.625	4.16185e-05	0.8808	0.565285	FBgn0052111	CG32111	INTRON	0
Cocaine, Sucrose	Cocaine Preference A E3	3L_12622005_SNP	C	A	C	0.1667	7	35	-6.347	0.0189695	-7.089	3.56646e-07	-6.718	3.23713e-05	0.7414	0.605267	FBgn0052111	CG32111	INTRON	0
Cocaine, Sucrose	Cocaine Preference A E3	2R_8480796_SNP	G	C	C	0.2143	9	33	-5.471	0.0311077	-5.943	5.1097e-06	-5.707	0.000165377	0.4717	0.641659	FBgn0027356	Amph	UPSTREAM	313	FBgn0022764	Sin3A	UPSTREAM	374
Cocaine, Sucrose	Cocaine Preference A E3	3R_15432031_INS	AGGTATTTA	A	A	0.381	16	26	5.138	0.0113054	5.588	2.56062e-07	5.363	1.34441e-05	-0.4498	0.709694	FBgn0038716	CG7342	UTR_3_PRIME	0	FBgn0038717	CG17751	UPSTREAM	944
Cocaine, Sucrose	Cocaine Preference A E3	3L_15888312_SNP	G	T	G	0.2632	10	28	-5.779	0.0196798	-5.931	4.25624e-06	-5.855	8.2024e-05	0.1521	0.749433	FBgn0264908	pHCl	INTRON	0
Cocaine, Sucrose	Cocaine Preference A E3	2R_8480811_SNP	C	T	T	0.3415	14	27	-6.192	0.00329532	-5.172	9.45581e-06	-5.682	1.0731e-05	-1.02	0.766302	FBgn0027356	Amph	UPSTREAM	298	FBgn0022764	Sin3A	UPSTREAM	389
Cocaine, Sucrose	Cocaine Preference A E3	2L_14330307_SNP	A	G	G	0.4889	22	23	4.487	0.015849	4.702	8.91579e-06	4.595	8.11024e-05	-0.2155	0.860063	FBgn0261529	ms(2)34Fe	INTRON	0
Cocaine, Sucrose	Cocaine Preference A E3	2R_7293657_SNP	T	G	G	0.3478	16	30	-5.632	0.00314947	-5.095	1.5897e-06	-5.363	4.53225e-06	-0.5365	0.884066	FBgn0033633	CG7759	INTRON	0
Cocaine, Sucrose	Cocaine Preference B E1	3L_11399156_SNP	A	T	T	0.4524	19	23	-0.02223	0.0100262	0.02082	0.0097123	-0.0007052	0.94302	-0.04306	2.59257e-06	INTERGENIC	INTERGENIC	INTERGENIC	> 1 kb
Cocaine, Sucrose	Cocaine Preference B E1	3L_11399138_SNP	G	A	A	0.4783	22	24	0.02238	0.0062481	-0.01819	0.0167733	0.002096	0.802011	0.04057	3.51425e-06	INTERGENIC	INTERGENIC	INTERGENIC	> 1 kb
Cocaine, Sucrose	Cocaine Preference B E1	3L_5051393_SNP	G	C	C	0.1778	8	37	0.02974	0.00591419	-0.0233	0.019201	0.003221	0.749443	0.05304	4.68862e-06	FBgn0264476	CR43884	EXON	0	FBgn0005775	Con	INTRON	0
Cocaine, Sucrose	Cocaine Preference B E1	3R_26393363_SNP	T	G	T	0.5	23	23	0.02014	0.0145414	-0.01988	0.0114972	0.0001302	0.917159	0.04002	5.01106e-06	FBgn0082582	tmod	INTRON	0
Cocaine, Sucrose	Cocaine Preference B E1	3R_25546815_SNP	T	G	G	0.1778	8	37	-0.01898	0.0865321	0.03389	0.00144999	0.007453	0.506857	-0.05287	5.12145e-06	FBgn0039686	CG15506	INTRON	0
Cocaine, Sucrose	Cocaine Preference B E1	3L_11399163_SNP	G	T	T	0.4773	21	23	-0.02099	0.0127523	0.0199	0.0102916	-0.0005434	0.981289	-0.04088	5.28248e-06	INTERGENIC	INTERGENIC	INTERGENIC	> 1 kb
Cocaine, Sucrose	Cocaine Preference B E1	3L_4744206_SNP	C	G	C	0.4545	20	24	-0.02555	0.00210035	0.01544	0.0503088	-0.005058	0.45203	-0.04099	5.36587e-06	FBgn0035574	Gef64C	INTRON	0
Cocaine, Sucrose	Cocaine Preference B E1	3L_5502687_SNP	C	G	G	0.1111	5	40	0.03208	0.0156148	-0.03202	0.00708768	2.816e-05	0.971033	0.0641	5.64193e-06	FBgn0085371	CG34342	INTRON	0
Cocaine, Sucrose	Cocaine Preference B E1	3L_3005718_SNP	C	A	A	0.2444	11	34	0.02627	0.00631663	-0.02001	0.0328736	0.00313	0.678811	0.04628	7.92534e-06	FBgn0035385	FR	INTRON	0
Cocaine, Sucrose	Cocaine Preference B E1	2L_6060459_DEL	TTCCCAT	T	TTCCCAT	0.35	14	26	-0.02166	0.0197565	0.02249	0.0122225	0.0004146	0.997362	-0.04415	8.30502e-06	FBgn0085209	CG34180	UPSTREAM	50	FBgn0031770	CG13995	DOWNSTREAM	291	FBgn0031771	CG9140	DOWNSTREAM	375
Cocaine, Sucrose	Cocaine Preference B E1	3L_5502761_DEL	T	TCATA	TCATA	0.1304	6	40	0.02733	0.0263501	-0.03079	0.00525373	-0.001729	0.843491	0.05811	9.03503e-06	FBgn0085371	CG34342	INTRON	0
Cocaine, Sucrose	Cocaine Preference B E1	2R_19530835_DEL	T	TCGTGGGGT	TCGTGGGGT	0.1522	7	39	-0.04861	4.69648e-06	-0.007314	0.593478	-0.02796	0.00263056	-0.04129	0.00135145	FBgn0004795	retn	INTRON	0
Cocaine, Sucrose	Cocaine Preference B E1	3R_22375158_SNP	A	G	G	0.2195	9	32	0.007015	0.51852	0.04372	7.10871e-06	0.02537	0.00422108	-0.0367	0.00202295	FBgn0263289	scrib	INTRON	0
Cocaine, Sucrose	Cocaine Preference B E1	2R_18657063_SNP	T	C	C	0.08696	4	42	-0.06322	2.64094e-06	-0.01291	0.397641	-0.03807	0.000953602	-0.05031	0.00230957	FBgn0259145	CG42260	INTRON	0
Cocaine, Sucrose	Cocaine Preference B E1	3R_5312585_SNP	C	T	T	0.2791	12	31	-0.04007	5.3554e-06	-0.007434	0.553318	-0.02375	0.0013159	-0.03263	0.00235307	FBgn0037698	CG16779	UTR_5_PRIME	0
Cocaine, Sucrose	Cocaine Preference B E1	2R_10234255_SNP	G	A	G	0.1304	6	40	-0.05205	4.20811e-06	-0.01085	0.428209	-0.03145	0.00137233	-0.0412	0.00292344	FBgn0085408	Shroom	INTRON	0
Cocaine, Sucrose	Cocaine Preference B E1	2R_14083713_INS	TT	T	T	0.2955	13	31	0.009378	0.32291	0.04037	1.12811e-06	0.02487	0.00772658	-0.03099	0.0030295	INTERGENIC	INTERGENIC	INTERGENIC	> 1 kb
Cocaine, Sucrose	Cocaine Preference B E1	3R_13958744_SNP	A	C	C	0.2143	9	33	-0.04424	5.62351e-06	-0.009468	0.451253	-0.02685	0.0018076	-0.03477	0.00351474	FBgn0003499	sr	UTR_3_PRIME	0
Cocaine, Sucrose	Cocaine Preference B E1	2R_17741324_SNP	A	G	G	0.1333	6	39	-0.05278	2.96244e-06	-0.01231	0.354561	-0.03255	0.000937973	-0.04046	0.00359116	INTERGENIC	INTERGENIC	INTERGENIC	> 1 kb
Cocaine, Sucrose	Cocaine Preference B E1	2R_17741325_SNP	A	G	G	0.1333	6	39	-0.05278	2.96244e-06	-0.01231	0.354561	-0.03255	0.000937973	-0.04046	0.00359116	INTERGENIC	INTERGENIC	INTERGENIC	> 1 kb
Cocaine, Sucrose	Cocaine Preference B E1	2R_14356599_SNP	T	G	G	0.08889	4	41	-0.06428	1.65404e-06	-0.01612	0.282509	-0.0402	0.000481253	-0.04815	0.00373026	FBgn0028496	CG30116	INTRON	0
Cocaine, Sucrose	Cocaine Preference B E1	2R_14356612_SNP	C	A	A	0.08889	4	41	-0.06428	1.65404e-06	-0.01612	0.282509	-0.0402	0.000481253	-0.04815	0.00373026	FBgn0028496	CG30116	INTRON	0
Cocaine, Sucrose	Cocaine Preference B E1	3R_18460225_SNP	A	G	G	0.2045	9	35	0.00712	0.508234	0.04071	5.37317e-06	0.02391	0.00426604	-0.03359	0.00466757	FBgn0020278	loco	INTRON	0
Cocaine, Sucrose	Cocaine Preference B E1	2L_733691_SNP	A	G	A	0.08889	4	41	-0.06348	2.42086e-06	-0.01661	0.264668	-0.04004	0.000457361	-0.04687	0.0048714	INTERGENIC	INTERGENIC	INTERGENIC	> 1 kb
Cocaine, Sucrose	Cocaine Preference B E1	2L_10046050_SNP	A	C	C	0.09302	4	39	-0.06221	4.61239e-06	-0.01536	0.312539	-0.03879	0.000834545	-0.04685	0.0049973	INTERGENIC	INTERGENIC	INTERGENIC	> 1 kb
Cocaine, Sucrose	Cocaine Preference B E1	X_4441329_SNP	G	T	T	0.08889	4	41	-0.06275	3.39618e-06	-0.01605	0.282169	-0.0394	0.000599233	-0.0467	0.00504311	FBgn0052773	CG32773	INTRON	0	FBgn0029711	Usf	INTRON	0
Cocaine, Sucrose	Cocaine Preference B E1	X_4441330_DEL	A	ATATA	ATATA	0.08889	4	41	-0.06275	3.39618e-06	-0.01605	0.282169	-0.0394	0.000599233	-0.0467	0.00504311	FBgn0052773	CG32773	INTRON	0	FBgn0029711	Usf	INTRON	0
Cocaine, Sucrose	Cocaine Preference B E1	3R_5750881_DEL	G	AA	AA	0.1053	4	34	-0.06178	6.70096e-06	-0.01545	0.301462	-0.03862	0.000874602	-0.04633	0.00590967	FBgn0263097	Glut4EF	INTRON	0
Cocaine, Sucrose	Cocaine Preference B E1	X_9881833_SNP	T	A	A	0.08889	4	41	-0.0615	5.947e-06	-0.01608	0.279916	-0.03879	0.000746123	-0.04541	0.00651538	INTERGENIC	INTERGENIC	INTERGENIC	> 1 kb
Cocaine, Sucrose	Cocaine Preference B E1	3L_13697445_DEL	G	GAAGATAC	GAAGATAC	0.1111	5	40	-0.05793	1.91787e-06	-0.01684	0.254233	-0.03738	0.000393312	-0.04109	0.00656314	FBgn0264001	bru-3	INTRON	0
Cocaine, Sucrose	Cocaine Preference B E1	3L_13697454_SNP	G	C	C	0.1111	5	40	-0.05793	1.91787e-06	-0.01684	0.254233	-0.03738	0.000393312	-0.04109	0.00656314	FBgn0264001	bru-3	INTRON	0
Cocaine, Sucrose	Cocaine Preference B E1	X_8739781_SNP	T	A	A	0.381	16	26	-0.03967	9.54322e-07	-0.0122	0.280146	-0.02593	0.00180602	-0.02747	0.00667361	FBgn0030065	CG12075	INTRON	0
Cocaine, Sucrose	Cocaine Preference B E1	3R_10378788_SNP	T	G	G	0.1136	5	39	-0.05516	7.93631e-06	-0.01486	0.335665	-0.03501	0.00112284	-0.04031	0.00786066	FBgn0038237	Pde6	INTRON	0
Cocaine, Sucrose	Cocaine Preference B E1	2R_13936281_SNP	C	T	T	0.1136	5	39	-0.05856	1.43431e-06	-0.01827	0.212382	-0.03841	0.000310342	-0.04029	0.0078874	FBgn0054005	CG34005	SYNONYMOUS_CODING	0	FBgn0034293	CG14495	DOWNSTREAM	28
Cocaine, Sucrose	Cocaine Preference B E1	3R_18694398_SNP	G	T	T	0.4762	20	22	-0.009274	0.295454	-0.03516	4.75786e-06	-0.02222	0.000703876	0.02589	0.00874645	INTERGENIC	INTERGENIC	INTERGENIC	> 1 kb
Cocaine, Sucrose	Cocaine Preference B E1	3L_13697554_SNP	C	A	A	0.119	5	37	-0.05791	2.21199e-06	-0.01893	0.194931	-0.03842	0.000269583	-0.03898	0.0105987	FBgn0264001	bru-3	INTRON	0
Cocaine, Sucrose	Cocaine Preference B E1	3L_13697547_SNP	A	C	C	0.122	5	36	-0.05804	2.17467e-06	-0.01955	0.180005	-0.0388	0.000238988	-0.03849	0.0118605	FBgn0264001	bru-3	INTRON	0
Cocaine, Sucrose	Cocaine Preference B E1	X_20390351_SNP	G	C	C	0.2174	10	36	0.0106	0.301404	0.03928	7.18785e-06	0.02494	0.00192823	-0.02868	0.0123173	FBgn0026323	Tak1	INTRON	0
Cocaine, Sucrose	Cocaine Preference B E1	X_20390370_SNP	A	C	C	0.2174	10	36	0.0106	0.301404	0.03928	7.18785e-06	0.02494	0.00192823	-0.02868	0.0123173	FBgn0026323	Tak1	INTRON	0
Cocaine, Sucrose	Cocaine Preference B E1	3L_18937479_SNP	C	T	T	0.1818	8	36	-0.04703	2.97854e-06	-0.01575	0.175784	-0.03139	0.000272749	-0.03129	0.0125525	FBgn0052204	CG32204	INTRON	0
Cocaine, Sucrose	Cocaine Preference B E1	2R_582587_SNP	C	G	G	0.1818	8	36	0.01347	0.22887	0.04469	7.40252e-06	0.02908	0.000713284	-0.03122	0.0127589	FBgn0026401	Nipped-B	INTRON	0
Cocaine, Sucrose	Cocaine Preference B E1	3R_26383850_SNP	G	T	T	0.1111	5	40	0.01884	0.164396	0.05631	4.96441e-06	0.03758	0.000517695	-0.03748	0.0138282	FBgn0083991	CG34155	INTRON	0	FBgn0082582	tmod	INTRON	0
Cocaine, Sucrose	Cocaine Preference B E1	3L_16253402_INS	AT	A	A	0.1136	5	39	0.01899	0.161556	0.05631	4.90556e-06	0.03765	0.000472783	-0.03732	0.0143925	FBgn0040801	CG13053	UPSTREAM	581	FBgn0085276	CG34247	DOWNSTREAM	882
Cocaine, Sucrose	Cocaine Preference B E1	3L_16253405_SNP	T	C	C	0.1136	5	39	0.01899	0.161556	0.05631	4.90556e-06	0.03765	0.000472783	-0.03732	0.0143925	FBgn0040801	CG13053	UPSTREAM	583	FBgn0085276	CG34247	DOWNSTREAM	880
Cocaine, Sucrose	Cocaine Preference B E1	3L_4020253_SNP	G	T	T	0.119	5	37	0.0172	0.207118	0.05459	1.08806e-05	0.03589	0.000995726	-0.03739	0.0145332	FBgn0004895	fd64A	INTRON	0
Cocaine, Sucrose	Cocaine Preference B E1	2L_10549867_SNP	A	C	C	0.08696	4	42	-0.06282	3.18881e-06	-0.02186	0.138493	-0.04234	0.00020306	-0.04096	0.0147977	FBgn0051721	Trim9	INTRON	0
Cocaine, Sucrose	Cocaine Preference B E1	2L_5402401_SNP	A	T	T	0.08696	4	42	-0.06282	3.18881e-06	-0.02186	0.138493	-0.04234	0.00020306	-0.04096	0.0147977	INTERGENIC	INTERGENIC	INTERGENIC	> 1 kb
Cocaine, Sucrose	Cocaine Preference B E1	2L_5402405_DEL	T	TAA	TAA	0.08696	4	42	-0.06282	3.18881e-06	-0.02186	0.138493	-0.04234	0.00020306	-0.04096	0.0147977	INTERGENIC	INTERGENIC	INTERGENIC	> 1 kb
Cocaine, Sucrose	Cocaine Preference B E1	2L_5402410_INS	AG	A	A	0.08696	4	42	-0.06282	3.18881e-06	-0.02186	0.138493	-0.04234	0.00020306	-0.04096	0.0147977	INTERGENIC	INTERGENIC	INTERGENIC	> 1 kb
Cocaine, Sucrose	Cocaine Preference B E1	2R_14208783_SNP	G	A	A	0.08696	4	42	-0.06282	3.18881e-06	-0.02186	0.138493	-0.04234	0.00020306	-0.04096	0.0147977	FBgn0010575	sbb	INTRON	0
Cocaine, Sucrose	Cocaine Preference B E1	2R_16929105_SNP	A	T	T	0.08696	4	42	-0.06282	3.18881e-06	-0.02186	0.138493	-0.04234	0.00020306	-0.04096	0.0147977	INTERGENIC	INTERGENIC	INTERGENIC	> 1 kb
Cocaine, Sucrose	Cocaine Preference B E1	3R_15480277_SNP	C	T	T	0.08696	4	42	-0.06282	3.18881e-06	-0.02186	0.138493	-0.04234	0.00020306	-0.04096	0.0147977	FBgn0038725	CG6184	SYNONYMOUS_CODING	0
Cocaine, Sucrose	Cocaine Preference B E1	3R_15480478_SNP	T	G	G	0.08696	4	42	-0.06282	3.18881e-06	-0.02186	0.138493	-0.04234	0.00020306	-0.04096	0.0147977	FBgn0038725	CG6184	SYNONYMOUS_CODING	0
Cocaine, Sucrose	Cocaine Preference B E1	3R_15480595_SNP	T	C	C	0.08696	4	42	-0.06282	3.18881e-06	-0.02186	0.138493	-0.04234	0.00020306	-0.04096	0.0147977	FBgn0038725	CG6184	SYNONYMOUS_CODING	0
Cocaine, Sucrose	Cocaine Preference B E1	3R_15480370_SNP	T	C	C	0.09091	4	40	-0.06337	2.62435e-06	-0.02261	0.129249	-0.04299	0.00016949	-0.04076	0.0155599	FBgn0038725	CG6184	SYNONYMOUS_CODING	0
Cocaine, Sucrose	Cocaine Preference B E1	2L_5402483_SNP	A	G	G	0.08889	4	41	-0.06264	3.5577e-06	-0.022	0.130309	-0.04232	0.000270406	-0.04065	0.0157391	INTERGENIC	INTERGENIC	INTERGENIC	> 1 kb
Cocaine, Sucrose	Cocaine Preference B E1	2L_5402367_INS	TATTT	T	T	0.08889	4	41	-0.06199	4.77775e-06	-0.02155	0.145391	-0.04177	0.0002612	-0.04044	0.0163231	INTERGENIC	INTERGENIC	INTERGENIC	> 1 kb
Cocaine, Sucrose	Cocaine Preference B E1	3R_7777302_SNP	A	G	A	0.1333	6	39	-0.05173	5.22446e-06	-0.01809	0.148659	-0.03491	0.000295369	-0.03364	0.017073	FBgn0051211	CG31211	INTRON	0
Cocaine, Sucrose	Cocaine Preference B E1	3R_2123784_SNP	T	C	C	0.1905	8	34	0.01502	0.1812	0.04506	6.23156e-06	0.03004	0.000489768	-0.03004	0.0174794	INTERGENIC	INTERGENIC	INTERGENIC	> 1 kb
Cocaine, Sucrose	Cocaine Preference B E1	X_4998044_SNP	T	G	T	0.08889	4	41	0.02219	0.137394	0.06202	6.56299e-06	0.04211	0.000459007	-0.03983	0.0181311	FBgn0086911	rg	INTRON	0
Cocaine, Sucrose	Cocaine Preference B E1	2L_21369803_SNP	G	T	T	0.1111	5	40	0.02081	0.123619	0.05669	2.97007e-06	0.03875	0.000233561	-0.03588	0.0187781	FBgn0041245	Gr39b	UPSTREAM	97
Cocaine, Sucrose	Cocaine Preference B E1	3R_20125519_SNP	A	G	G	0.1818	8	36	0.01487	0.183124	0.0443	1.37566e-05	0.02959	0.00083352	-0.02943	0.0193545	FBgn0259685	crb	INTRON	0
Cocaine, Sucrose	Cocaine Preference B E1	3R_13175328_SNP	T	C	C	0.09091	4	40	0.0218	0.145197	0.06075	2.61434e-06	0.04127	0.000465912	-0.03896	0.0211439	FBgn0038498	beat-IIa	INTRON	0
Cocaine, Sucrose	Cocaine Preference B E1	2L_21371663_SNP	A	G	G	0.1136	5	39	0.02158	0.110501	0.05673	3.03307e-06	0.03915	0.000199888	-0.03515	0.021698	FBgn0032945	CG8665	INTRON	0
Cocaine, Sucrose	Cocaine Preference B E1	3R_13314313_SNP	T	C	C	0.1111	5	40	0.02098	0.120459	0.05512	3.55225e-06	0.03805	0.000442628	-0.03413	0.0258121	FBgn0261046	Dscam3	INTRON	0
Cocaine, Sucrose	Cocaine Preference B E1	3L_9257163_SNP	T	C	C	0.1556	7	38	-0.05382	1.80558e-07	-0.02424	0.0391239	-0.03903	6.71084e-06	-0.02958	0.0259103	FBgn0264000	GluRIB	INTRON	0
Cocaine, Sucrose	Cocaine Preference B E1	3R_13314312_SNP	A	C	C	0.1136	5	39	0.02139	0.113724	0.05516	3.57331e-06	0.03828	0.00029328	-0.03377	0.0277714	FBgn0261046	Dscam3	INTRON	0
Cocaine, Sucrose	Cocaine Preference B E1	2L_20965291_SNP	T	C	C	0.1778	8	37	-0.04732	2.31053e-06	-0.01962	0.0975971	-0.03347	0.000108712	-0.0277	0.0278548	FBgn0250867	CG42238	DOWNSTREAM	229
Cocaine, Sucrose	Cocaine Preference B E1	2L_3429382_SNP	T	G	G	0.1111	5	40	-0.05491	8.64065e-06	-0.02143	0.148927	-0.03817	0.000344937	-0.03347	0.0289974	INTERGENIC	INTERGENIC	INTERGENIC	> 1 kb
Cocaine, Sucrose	Cocaine Preference B E1	2L_22082596_SNP	G	T	G	0.08696	4	42	0.02531	0.0887085	0.06157	6.55612e-06	0.04344	0.000217017	-0.03626	0.0321586	INTERGENIC	INTERGENIC	INTERGENIC	> 1 kb
Cocaine, Sucrose	Cocaine Preference B E1	2R_18506139_SNP	G	C	C	0.1957	9	37	0.01715	0.104804	0.04284	7.41584e-06	0.03	0.000326754	-0.02568	0.032683	FBgn0053143	CG33143	INTRON	0
Cocaine, Sucrose	Cocaine Preference B E1	2L_20965713_SNP	T	C	C	0.2326	10	33	-0.04687	2.42487e-07	-0.02199	0.0375068	-0.03443	1.00522e-05	-0.02487	0.0332038	FBgn0250867	CG42238	UTR_3_PRIME	0
Cocaine, Sucrose	Cocaine Preference B E1	3R_5374767_SNP	T	C	C	0.09091	4	40	0.02487	0.0953435	0.06099	9.01853e-06	0.04293	0.000281617	-0.03613	0.0332535	FBgn0260722	CR42549	EXON	0	FBgn0037705	mura	INTRON	0
Cocaine, Sucrose	Cocaine Preference B E1	3R_17223909_SNP	C	A	A	0.1087	5	41	-0.05655	3.73887e-06	-0.02496	0.060603	-0.04075	5.53904e-05	-0.03159	0.0396017	FBgn0038886	CG6475	SYNONYMOUS_CODING	0
Cocaine, Sucrose	Cocaine Preference B E1	2L_20966949_SNP	T	G	G	0.1778	8	37	-0.04701	2.81726e-06	-0.02172	0.0610956	-0.03437	6.20128e-05	-0.02528	0.0456881	FBgn0250867	CG42238	UTR_3_PRIME	0
Cocaine, Sucrose	Cocaine Preference B E1	3R_22252263_SNP	T	G	G	0.08889	4	41	-0.06113	6.98265e-06	-0.02732	0.0630665	-0.04422	0.000106313	-0.03381	0.0467286	FBgn0051084	CR31084	INTRON	0	FBgn0085320	CG34291	UPSTREAM	760
Cocaine, Sucrose	Cocaine Preference B E1	3R_22252268_SNP	T	A	A	0.08889	4	41	-0.06113	6.98265e-06	-0.02732	0.0630665	-0.04422	0.000106313	-0.03381	0.0467286	FBgn0051084	CR31084	INTRON	0	FBgn0085320	CG34291	UPSTREAM	765
Cocaine, Sucrose	Cocaine Preference B E1	3R_22252275_SNP	G	A	A	0.08889	4	41	-0.06113	6.98265e-06	-0.02732	0.0630665	-0.04422	0.000106313	-0.03381	0.0467286	FBgn0051084	CR31084	INTRON	0	FBgn0085320	CG34291	UPSTREAM	772
Cocaine, Sucrose	Cocaine Preference B E1	3R_22252278_DEL	G	GG	GG	0.08889	4	41	-0.06113	6.98265e-06	-0.02732	0.0630665	-0.04422	0.000106313	-0.03381	0.0467286	FBgn0051084	CR31084	INTRON	0	FBgn0085320	CG34291	UPSTREAM	776
Cocaine, Sucrose	Cocaine Preference B E1	2L_20965730_SNP	G	A	A	0.2093	9	34	-0.04645	1.21609e-06	-0.02228	0.0450098	-0.03436	3.03767e-05	-0.02417	0.0469423	FBgn0250867	CG42238	UTR_3_PRIME	0
Cocaine, Sucrose	Cocaine Preference B E1	3R_15446329_SNP	A	C	C	0.1739	8	38	-0.0452	7.82395e-06	-0.02016	0.0856017	-0.03268	0.000143129	-0.02504	0.0473491	FBgn0038720	CG6231	INTRON	0
Cocaine, Sucrose	Cocaine Preference B E1	3R_15488153_SNP	C	A	A	0.08696	4	42	-0.06078	7.87979e-06	-0.02769	0.0580528	-0.04424	9.29465e-05	-0.03309	0.0515485	FBgn0003011	ort	SYNONYMOUS_CODING	0
Cocaine, Sucrose	Cocaine Preference B E1	2R_14707281_SNP	A	C	A	0.3953	17	26	-0.01485	0.0939446	-0.03408	9.81607e-06	-0.02447	0.000296181	0.01923	0.0579375	FBgn0010551	l(2)03709	INTRON	0
Cocaine, Sucrose	Cocaine Preference B E1	X_20508276_SNP	C	A	A	0.1333	6	39	0.0255	0.0392932	0.05172	3.60434e-06	0.03861	4.97645e-05	-0.02622	0.0662448	INTERGENIC	INTERGENIC	INTERGENIC	> 1 kb
Cocaine, Sucrose	Cocaine Preference B E1	2L_4599867_SNP	T	C	C	0.1591	7	37	0.02739	0.0176418	0.05146	6.91239e-07	0.03942	7.15828e-06	-0.02407	0.0730762	INTERGENIC	INTERGENIC	INTERGENIC	> 1 kb
Cocaine, Sucrose	Cocaine Preference B E1	2R_14206655_SNP	A	C	C	0.1087	5	41	-0.05668	3.49683e-06	-0.02919	0.0268742	-0.04294	1.89346e-05	-0.0275	0.0749155	FBgn0010575	sbb	INTRON	0
Cocaine, Sucrose	Cocaine Preference B E1	2R_18259835_SNP	G	A	A	0.2093	9	34	-0.04575	1.95843e-06	-0.02506	0.0239095	-0.03541	1.35907e-05	-0.02068	0.0910511	FBgn0034720	Liprin-gamma	INTRON	0
Cocaine, Sucrose	Cocaine Preference B E1	2R_16041975_SNP	A	G	G	0.2	9	36	0.01995	0.0586128	0.04037	8.53835e-06	0.03016	0.00015244	-0.02042	0.0933526	INTERGENIC	INTERGENIC	INTERGENIC	> 1 kb
Cocaine, Sucrose	Cocaine Preference B E1	3R_16522659_SNP	A	G	A	0.1333	6	39	0.02741	0.0261403	0.04919	5.03741e-06	0.0383	5.50488e-05	-0.02178	0.129306	FBgn0024944	Oamb	INTRON	0
Cocaine, Sucrose	Cocaine Preference B E1	3R_16522660_SNP	C	G	C	0.1333	6	39	0.02741	0.0261403	0.04919	5.03741e-06	0.0383	5.50488e-05	-0.02178	0.129306	FBgn0024944	Oamb	INTRON	0
Cocaine, Sucrose	Cocaine Preference B E1	3L_7574940_SNP	T	C	C	0.2955	13	31	0.02131	0.0215033	0.03765	7.21428e-06	0.02948	3.10733e-05	-0.01634	0.131121	INTERGENIC	INTERGENIC	INTERGENIC	> 1 kb
Cocaine, Sucrose	Cocaine Preference B E1	X_14708414_SNP	C	G	G	0.1429	6	36	0.02991	0.0152684	0.05098	6.71201e-06	0.04045	1.60819e-05	-0.02107	0.144977	FBgn0003301	rut	INTRON	0
Cocaine, Sucrose	Cocaine Preference B E1	3L_16628582_SNP	T	A	A	0.1667	7	35	-0.0488	5.35558e-06	-0.0301	0.0111872	-0.03945	8.67912e-06	-0.0187	0.168795	FBgn0000017	Abl	INTRON	0
Cocaine, Sucrose	Cocaine Preference B E1	2L_2541968_SNP	G	A	G	0.1111	5	40	0.03452	0.00890391	0.05437	9.88581e-06	0.04445	1.08419e-05	-0.01985	0.20288	INTERGENIC	INTERGENIC	INTERGENIC	> 1 kb
Cocaine, Sucrose	Cocaine Preference B E1	2L_4599977_DEL	G	GG	GG	0.2	9	36	0.02737	0.00825317	0.04167	1.55963e-05	0.03452	1.73246e-05	-0.0143	0.243584	INTERGENIC	INTERGENIC	INTERGENIC	> 1 kb
Cocaine, Sucrose	Cocaine Preference B E1	2L_8322036_SNP	T	C	C	0.1707	7	34	0.03129	0.00658614	0.04653	1.70906e-05	0.03891	1.06046e-05	-0.01524	0.264828	FBgn0032021	CG7781	UTR_3_PRIME	0	FBgn0032020	CG7787	DOWNSTREAM	751
Cocaine, Sucrose	Cocaine Preference B E1	2L_11667628_SNP	T	C	C	0.2174	10	36	0.03164	0.00117882	0.03653	0.000108565	0.03408	6.52231e-06	-0.004884	0.67999	INTERGENIC	INTERGENIC	INTERGENIC	> 1 kb
Cocaine, Sucrose	Cocaine Preference B E1	3R_16523305_SNP	G	A	G	0.2439	10	31	0.03707	0.000136812	0.03231	0.000786297	0.03469	6.65693e-06	0.004753	0.693218	FBgn0024944	Oamb	INTRON	0
Cocaine, Sucrose	Cocaine Preference B E1	3R_26942685_SNP	A	G	A	0.3111	14	31	0.03173	0.000246349	0.02973	0.00115674	0.03073	1.13811e-05	0.001994	0.851815	INTERGENIC	INTERGENIC	INTERGENIC	> 1 kb
Cocaine, Sucrose	Cocaine Preference B E1	3R_26943643_SNP	T	A	T	0.3636	16	28	0.03302	7.30256e-05	0.03248	0.000236469	0.03275	1.13638e-06	0.0005363	0.958832	INTERGENIC	INTERGENIC	INTERGENIC	> 1 kb
Cocaine, Sucrose	Cocaine Preference B E3	2R_16780126_SNP	T	G	G	0.125	5	35	0.03339	0.0117316	-0.03684	0.0027376	-0.001722	0.948032	0.07023	2.87643e-07	FBgn0015524	otp	INTRON	0
Cocaine, Sucrose	Cocaine Preference B E3	3R_113603_SNP	T	C	C	0.1364	6	38	0.03417	0.0051187	-0.03104	0.00835413	0.001563	0.684271	0.06521	3.08103e-07	FBgn0041605	cpx	INTRON	0
Cocaine, Sucrose	Cocaine Preference B E3	2R_16780172_SNP	A	T	T	0.1556	7	38	0.0303	0.00685864	-0.02805	0.0107588	0.001125	0.694642	0.05835	9.23065e-07	FBgn0015524	otp	INTRON	0
Cocaine, Sucrose	Cocaine Preference B E3	2R_15740967_SNP	T	G	G	0.4651	20	23	-0.02228	0.00333625	0.01936	0.0237474	-0.00146	0.499182	-0.04164	1.00828e-06	INTERGENIC	INTERGENIC	INTERGENIC	> 1 kb
Cocaine, Sucrose	Cocaine Preference B E3	3L_16915356_DEL	A	ACA	ACA	0.3846	15	24	0.02632	0.0189513	-0.01904	0.00305318	0.003636	0.980046	0.04536	1.09289e-06	FBgn0261565	Lmpt	UTR_3_PRIME	0
Cocaine, Sucrose	Cocaine Preference B E3	3R_23250358_SNP	A	C	C	0.5	22	22	0.03181	0.000567361	-0.01037	0.099674	0.01072	0.195008	0.04218	1.33326e-06	FBgn0016061	side	INTRON	0
Cocaine, Sucrose	Cocaine Preference B E3	3L_16636557_SNP	A	C	C	0.1364	6	38	0.02312	0.0508356	-0.03831	0.00069199	-0.007594	0.63658	0.06143	1.72879e-06	FBgn0000017	Abl	INTRON	0
Cocaine, Sucrose	Cocaine Preference B E3	2R_15741144_SNP	A	T	T	0.4091	18	26	0.01884	0.0145471	-0.02273	0.00614769	-0.001941	0.887156	0.04157	1.7887e-06	INTERGENIC	INTERGENIC	INTERGENIC	> 1 kb
Cocaine, Sucrose	Cocaine Preference B E3	2R_17789157_SNP	A	C	C	0.1778	8	37	0.0264	0.0133541	-0.0276	0.00695949	-0.000599	0.856595	0.054	1.81242e-06	FBgn0085397	Fili	INTRON	0
Cocaine, Sucrose	Cocaine Preference B E3	2L_5762270_SNP	C	T	T	0.3333	14	28	-0.04026	3.31208e-05	0.006172	0.378256	-0.01705	0.0340262	-0.04644	1.94449e-06	FBgn0031736	CG11030	UTR_3_PRIME	0
Cocaine, Sucrose	Cocaine Preference B E3	3R_25972861_SNP	G	A	A	0.3256	14	29	0.03845	9.42967e-05	-0.005428	0.287975	0.01651	0.060231	0.04388	2.57539e-06	FBgn0039747	AdoR	INTRON	0
Cocaine, Sucrose	Cocaine Preference B E3	X_21904996_INS	ATATTGGCA	A	A	0.1333	6	39	0.02422	0.0403805	-0.03515	0.00156	-0.005467	0.760521	0.05937	2.70389e-06	FBgn0027279	l(1)G0196	INTRON	0
Cocaine, Sucrose	Cocaine Preference B E3	3L_7655424_SNP	A	G	G	0.2	9	36	0.01411	0.14961	-0.03661	6.78309e-05	-0.01125	0.285537	0.05073	3.3899e-06	FBgn0052373	CG32373	INTRON	0
Cocaine, Sucrose	Cocaine Preference B E3	X_7654006_SNP	G	C	C	0.1163	5	38	0.04103	0.0030652	-0.02417	0.0484227	0.008428	0.400903	0.0652	3.78843e-06	INTERGENIC	INTERGENIC	INTERGENIC	> 1 kb
Cocaine, Sucrose	Cocaine Preference B E3	2L_4895777_SNP	C	G	G	0.2093	9	34	0.02307	0.0232619	-0.02662	0.0056947	-0.001775	0.982087	0.0497	4.51988e-06	FBgn0031645	CG3036	INTRON	0
Cocaine, Sucrose	Cocaine Preference B E3	2R_16778917_SNP	C	T	C	0.1591	7	37	0.02827	0.0115174	-0.02687	0.0147779	0.0007026	0.73236	0.05514	4.67835e-06	FBgn0015524	otp	INTRON	0
Cocaine, Sucrose	Cocaine Preference B E3	3R_15111722_SNP	A	C	C	0.3261	15	31	0.02225	0.00786807	-0.01907	0.0230152	0.00159	0.613935	0.04132	4.84978e-06	INTERGENIC	INTERGENIC	INTERGENIC	> 1 kb
Cocaine, Sucrose	Cocaine Preference B E3	2L_3966046_SNP	C	T	T	0.1522	7	39	0.0409	0.000285043	-0.01467	0.230899	0.01311	0.0995444	0.05557	5.23944e-06	FBgn0051774	fred	INTRON	0
Cocaine, Sucrose	Cocaine Preference B E3	2L_14621428_DEL	T	TGTATGGCCGACTTGTTGTCTCGGGCCAGAGACTATATAACTCTCGGC	TGTATGGCCGACTTGTTGTCTCGGGCCAGAGACTATATAACTCTCGGC	0.08889	4	41	0.03502	0.0241483	-0.03646	0.00605508	-0.0007198	0.981373	0.07148	5.38397e-06	FBgn0003016	osp	INTRON	0
Cocaine, Sucrose	Cocaine Preference B E3	3L_5321722_SNP	T	A	A	0.1304	6	40	0.01878	0.0908924	-0.03772	0.000482157	-0.00947	0.493176	0.05649	5.68121e-06	INTERGENIC	INTERGENIC	INTERGENIC	> 1 kb
Cocaine, Sucrose	Cocaine Preference B E3	3L_5321772_SNP	C	T	T	0.1304	6	40	0.01878	0.0908924	-0.03772	0.000482157	-0.00947	0.493176	0.05649	5.68121e-06	INTERGENIC	INTERGENIC	INTERGENIC	> 1 kb
Cocaine, Sucrose	Cocaine Preference B E3	3L_5320109_SNP	A	C	C	0.1429	6	36	0.01865	0.0918004	-0.03824	0.000479928	-0.009796	0.490889	0.05688	5.81346e-06	INTERGENIC	INTERGENIC	INTERGENIC	> 1 kb
Cocaine, Sucrose	Cocaine Preference B E3	3L_18104557_SNP	T	A	A	0.2222	10	35	0.02263	0.0237775	-0.0254	0.00695098	-0.001384	0.960672	0.04803	6.39476e-06	FBgn0002901	mus304	SYNONYMOUS_CODING	0
Cocaine, Sucrose	Cocaine Preference B E3	2L_8203729_SNP	G	A	A	0.3333	15	30	0.02707	0.00171205	-0.01555	0.0968873	0.005759	0.267345	0.04262	6.80589e-06	FBgn0031998	CG8451	INTRON	0
Cocaine, Sucrose	Cocaine Preference B E3	X_9294604_SNP	T	C	C	0.1111	5	40	0.03879	0.00498847	-0.02396	0.0476866	0.007414	0.455929	0.06275	8.46879e-06	FBgn0261260	mgl	INTRON	0
Cocaine, Sucrose	Cocaine Preference B E3	2L_16381940_SNP	A	T	T	0.4146	17	24	0.0316	0.00278382	-0.008964	0.0767447	0.01132	0.334548	0.04056	8.63737e-06	INTERGENIC	INTERGENIC	INTERGENIC	> 1 kb
Cocaine, Sucrose	Cocaine Preference B E3	2L_3658055_SNP	C	G	C	0.1304	6	40	0.02316	0.0532155	-0.03457	0.00228696	-0.005705	0.745017	0.05772	8.88117e-06	INTERGENIC	INTERGENIC	INTERGENIC	> 1 kb
Cocaine, Sucrose	Cocaine Preference B E3	2L_3663696_SNP	C	T	T	0.1818	8	36	0.03564	0.000770699	-0.01431	0.175931	0.01067	0.158998	0.04995	9.29574e-06	FBgn0085369	CG34340	INTRON	0
Cocaine, Sucrose	Cocaine Preference B E3	X_12811162_SNP	A	T	T	0.2609	12	34	0.01023	0.215804	-0.03309	5.53172e-05	-0.01143	0.220746	0.04332	9.61179e-06	FBgn0086675	fne	UPSTREAM	348
Cocaine, Sucrose	Cocaine Preference B E3	3R_16527189_SNP	A	G	G	0.1951	8	33	0.03859	0.00634565	-0.01629	0.0540503	0.01115	0.467432	0.05488	1.6271e-05	FBgn0024944	Oamb	INTRON	0
Cocaine, Sucrose	Cocaine Preference B E3	3L_16241228_SNP	G	C	C	0.3778	17	28	0.04044	8.50409e-06	0.001784	0.864446	0.02111	0.00665904	0.03865	1.78781e-05	INTERGENIC	INTERGENIC	INTERGENIC	> 1 kb
Cocaine, Sucrose	Cocaine Preference B E3	2L_753359_SNP	G	A	A	0.3864	17	27	-0.04496	6.13434e-07	-0.005028	0.749043	-0.02499	0.000909959	-0.03993	2.13877e-05	FBgn0031275	GABA-B-R3	NON_SYNONYMOUS_CODING	0
Cocaine, Sucrose	Cocaine Preference B E3	3R_14519627_INS	CA	C	C	0.4634	19	22	0.0328	0.0013849	-0.007001	0.179501	0.0129	0.187375	0.0398	2.19176e-05	FBgn0038643	CG14300	UPSTREAM	200
Cocaine, Sucrose	Cocaine Preference B E3	X_15166549_SNP	A	G	A	0.4091	18	26	0.03967	1.72375e-05	0.002928	0.950864	0.0213	0.00555827	0.03675	9.02941e-05	FBgn0030624	CG9106	UPSTREAM	111
Cocaine, Sucrose	Cocaine Preference B E3	2L_778013_SNP	C	A	A	0.1304	6	40	-0.05627	9.04815e-06	-0.004566	0.82122	-0.03042	0.00312053	-0.05171	0.000105744	INTERGENIC	INTERGENIC	INTERGENIC	> 1 kb
Cocaine, Sucrose	Cocaine Preference B E3	3R_4048056_SNP	G	T	G	0.186	8	35	-0.05055	7.60813e-06	-0.005216	0.74854	-0.02788	0.0023904	-0.04533	0.000135365	FBgn0037553	CG18249	DOWNSTREAM	146
Cocaine, Sucrose	Cocaine Preference B E3	3R_8678599_SNP	G	A	G	0.3256	14	29	-0.04334	5.64911e-06	-0.006767	0.574538	-0.02505	0.00124589	-0.03657	0.000274722	INTERGENIC	INTERGENIC	INTERGENIC	> 1 kb
Cocaine, Sucrose	Cocaine Preference B E3	3R_10502321_SNP	T	C	T	0.2195	9	32	-0.04928	8.36364e-06	-0.007641	0.598701	-0.02846	0.00158967	-0.04164	0.000316014	FBgn0265140	Meltrin	INTRON	0
Cocaine, Sucrose	Cocaine Preference B E3	2L_4611833_SNP	G	T	T	0.1304	6	40	-0.002129	0.898809	-0.04806	5.08289e-06	-0.02509	0.0257477	0.04593	0.000504274	INTERGENIC	INTERGENIC	INTERGENIC	> 1 kb
Cocaine, Sucrose	Cocaine Preference B E3	3L_7707121_SNP	G	A	A	0.1778	8	37	-0.00146	0.870197	-0.04246	7.04286e-06	-0.02196	0.0296882	0.041	0.000513032	FBgn0052373	CG32373	INTRON	0
Cocaine, Sucrose	Cocaine Preference B E3	3L_9491352_SNP	G	T	T	0.1395	6	37	-0.05764	7.00591e-06	-0.01084	0.480241	-0.03424	0.000979463	-0.0468	0.000530689	FBgn0036007	path	INTRON	0
Cocaine, Sucrose	Cocaine Preference B E3	3R_27080955_SNP	A	G	A	0.3333	15	30	0.03921	2.3419e-06	0.006568	0.28728	0.02289	0.000246063	0.03264	0.000904919	FBgn0086362	spn-F	UTR_5_PRIME	0
Cocaine, Sucrose	Cocaine Preference B E3	2L_11234057_SNP	T	A	T	0.4146	17	24	-0.04439	8.65544e-06	-0.01117	0.342034	-0.02778	0.000602684	-0.03322	0.00134835	FBgn0264442	ab	INTRON	0
Cocaine, Sucrose	Cocaine Preference B E3	3R_5309167_SNP	T	C	C	0.1556	7	38	-0.05507	7.16467e-06	-0.01105	0.319728	-0.03306	0.000494171	-0.04401	0.0013857	FBgn0037698	CG16779	INTRON	0
Cocaine, Sucrose	Cocaine Preference B E3	2L_7698636_SNP	A	G	G	0.2444	11	34	-0.004513	0.904077	-0.03749	5.8869e-06	-0.021	0.0164478	0.03298	0.0014748	FBgn0041182	Tep2	INTRON	0
Cocaine, Sucrose	Cocaine Preference B E3	3L_16244448_SNP	A	G	G	0.2326	10	33	-0.05153	5.13239e-07	-0.01658	0.128272	-0.03406	3.22152e-05	-0.03495	0.00169634	FBgn0036583	CG13055	SYNONYMOUS_CODING	0
Cocaine, Sucrose	Cocaine Preference B E3	3R_19419128_SNP	C	A	C	0.1905	8	34	-0.04911	1.19798e-05	-0.01074	0.33439	-0.02992	0.000676887	-0.03837	0.00171536	FBgn0039092	CG16723	DOWNSTREAM	219
Cocaine, Sucrose	Cocaine Preference B E3	3R_19419130_SNP	G	A	G	0.1905	8	34	-0.04911	1.19798e-05	-0.01074	0.33439	-0.02992	0.000676887	-0.03837	0.00171536	FBgn0039092	CG16723	DOWNSTREAM	217
Cocaine, Sucrose	Cocaine Preference B E3	X_3383784_DEL	AATATATCCA	A	AATATATCCA	0.2143	9	33	-0.003313	0.991012	-0.03939	2.3049e-05	-0.02135	0.0286393	0.03608	0.00190652	FBgn0029666	CG10803	DOWNSTREAM	844
Cocaine, Sucrose	Cocaine Preference B E3	3L_2626901_SNP	A	T	T	0.1364	6	38	-0.05602	2.86363e-06	-0.01581	0.200459	-0.03592	0.000151442	-0.04021	0.00197003	FBgn0011828	Pxn	INTRON	0
Cocaine, Sucrose	Cocaine Preference B E3	3L_4083789_SNP	G	A	G	0.4889	22	23	0.04052	4.71428e-06	0.011	0.222095	0.02576	0.000226758	0.02952	0.00216114	FBgn0004516	Gad1	INTRON	0
Cocaine, Sucrose	Cocaine Preference B E3	X_15540439_SNP	A	T	A	0.4889	22	23	-0.04031	1.15836e-05	-0.01181	0.290993	-0.02606	0.000534609	-0.02849	0.0022041	INTERGENIC	INTERGENIC	INTERGENIC	> 1 kb
Cocaine, Sucrose	Cocaine Preference B E3	3R_4216030_SNP	A	G	G	0.1739	8	38	-0.0513	6.84223e-06	-0.01454	0.231426	-0.03292	0.000290129	-0.03676	0.00246773	FBgn0263416	CG43462	INTRON	0
Cocaine, Sucrose	Cocaine Preference B E3	X_15540422_SNP	G	A	G	0.4783	22	24	0.03924	1.72715e-05	0.01164	0.293701	0.02544	0.000658417	0.0276	0.00273247	INTERGENIC	INTERGENIC	INTERGENIC	> 1 kb
Cocaine, Sucrose	Cocaine Preference B E3	2R_4072043_SNP	C	T	C	0.2955	13	31	-0.008477	0.652147	-0.03729	3.48801e-06	-0.02288	0.00707672	0.02881	0.00386539	FBgn0053087	LRP1	INTRON	0
Cocaine, Sucrose	Cocaine Preference B E3	3R_15113834_SNP	G	C	G	0.4444	20	25	-0.005549	0.766017	-0.03268	1.2282e-05	-0.01911	0.0138589	0.02713	0.00391487	FBgn0263405	CR43451	UPSTREAM	245
Cocaine, Sucrose	Cocaine Preference B E3	X_8390324_SNP	C	T	C	0.2703	10	27	-0.04777	8.40609e-06	-0.01764	0.116985	-0.03271	0.000119773	-0.03013	0.00740817	FBgn0053181	CG33181	INTRON	0
Cocaine, Sucrose	Cocaine Preference B E3	3R_21383605_SNP	A	T	T	0.08889	4	41	-0.06684	7.84009e-06	-0.02569	0.113524	-0.04626	0.000110644	-0.04115	0.00743247	FBgn0011666	msi	INTRON	0
Cocaine, Sucrose	Cocaine Preference B E3	3L_16628508_SNP	T	C	C	0.1136	5	39	-0.01425	0.520726	-0.05299	4.34976e-06	-0.03362	0.00482682	0.03874	0.00785621	FBgn0000017	Abl	INTRON	0
Cocaine, Sucrose	Cocaine Preference B E3	3L_3008802_SNP	C	A	C	0.1111	5	40	-0.06021	9.82856e-06	-0.02338	0.11654	-0.0418	0.00012971	-0.03683	0.00803218	FBgn0035385	FR	SYNONYMOUS_CODING	0
Cocaine, Sucrose	Cocaine Preference B E3	2R_18901109_SNP	A	G	G	0.1739	8	38	-0.0162	0.337939	-0.04672	3.37473e-07	-0.03146	0.00102052	0.03052	0.00864954	FBgn0261705	CG42741	INTRON	0
Cocaine, Sucrose	Cocaine Preference B E3	3R_18398917_SNP	G	C	C	0.1556	7	38	-0.05641	1.17989e-06	-0.02403	0.0459662	-0.04022	1.10761e-05	-0.03238	0.00866382	FBgn0053110	CG33110	INTRON	0
Cocaine, Sucrose	Cocaine Preference B E3	3L_7707134_SNP	G	A	A	0.1957	9	37	-0.008097	0.558891	-0.04089	9.16513e-06	-0.0245	0.00684957	0.0328	0.00875764	FBgn0052373	CG32373	INTRON	0
Cocaine, Sucrose	Cocaine Preference B E3	3L_5445092_SNP	T	C	C	0.3409	15	29	-0.006126	0.552631	-0.03045	8.96798e-06	-0.01829	0.00666323	0.02432	0.00893468	INTERGENIC	INTERGENIC	INTERGENIC	> 1 kb
Cocaine, Sucrose	Cocaine Preference B E3	3L_16647428_SNP	G	C	C	0.2778	10	26	-0.01188	0.515151	-0.04147	6.51143e-06	-0.02667	0.00531821	0.02959	0.00939449	FBgn0260960	Baldspot	INTRON	0
Cocaine, Sucrose	Cocaine Preference B E3	3L_13139556_SNP	C	T	C	0.3913	18	28	-0.04364	1.04102e-06	-0.01849	0.0365931	-0.03106	7.53415e-06	-0.02515	0.0102651	INTERGENIC	INTERGENIC	INTERGENIC	> 1 kb
Cocaine, Sucrose	Cocaine Preference B E3	X_7453285_SNP	C	T	C	0.1556	7	38	-0.05032	9.7113e-06	-0.01883	0.0880671	-0.03458	8.82965e-05	-0.03149	0.0110584	INTERGENIC	INTERGENIC	INTERGENIC	> 1 kb
Cocaine, Sucrose	Cocaine Preference B E3	2L_16081524_SNP	T	A	A	0.3784	14	23	-0.01576	0.269274	-0.04162	1.85713e-07	-0.02869	0.000561729	0.02586	0.0111896	FBgn0013433	beat-Ia	UTR_3_PRIME	0
Cocaine, Sucrose	Cocaine Preference B E3	2R_19018875_DEL	A	AA	AA	0.1739	8	38	-0.01024	0.496245	-0.041	9.79996e-06	-0.02562	0.00560375	0.03076	0.0119751	INTERGENIC	INTERGENIC	INTERGENIC	> 1 kb
Cocaine, Sucrose	Cocaine Preference B E3	3R_25553365_SNP	T	C	C	0.3721	16	27	0.0415	1.32845e-05	0.01763	0.0680423	0.02957	7.55354e-05	0.02386	0.0166902	FBgn0039688	Kul	INTRON	0
Cocaine, Sucrose	Cocaine Preference B E3	2R_6956737_SNP	A	G	A	0.4348	20	26	0.01153	0.453538	0.03262	1.58204e-05	0.02208	0.00552522	-0.02108	0.0174394	FBgn0040765	luna	INTRON	0
Cocaine, Sucrose	Cocaine Preference B E3	2R_6956742_SNP	A	C	A	0.4348	20	26	0.01153	0.453538	0.03262	1.58204e-05	0.02208	0.00552522	-0.02108	0.0174394	FBgn0040765	luna	INTRON	0
Cocaine, Sucrose	Cocaine Preference B E3	2R_6956763_SNP	C	T	C	0.4348	20	26	0.01153	0.453538	0.03262	1.58204e-05	0.02208	0.00552522	-0.02108	0.0174394	FBgn0040765	luna	INTRON	0
Cocaine, Sucrose	Cocaine Preference B E3	3L_9622723_SNP	T	C	C	0.2432	9	28	-0.01692	0.315212	-0.04407	2.14571e-06	-0.0305	0.00156484	0.02714	0.0176882	FBgn0036020	CG8336	INTRON	0
Cocaine, Sucrose	Cocaine Preference B E3	3L_22432999_SNP	A	T	T	0.2667	12	33	-0.04714	1.91281e-06	-0.02227	0.0191749	-0.03471	4.6534e-06	-0.02487	0.0223169	INTERGENIC	INTERGENIC	INTERGENIC	> 1 kb
Cocaine, Sucrose	Cocaine Preference B E3	3L_2584129_SNP	T	C	T	0.4565	21	25	0.03981	7.24927e-06	0.01687	0.0367988	0.02834	2.42229e-05	0.02294	0.0224323	FBgn0010909	msn	INTRON	0
Cocaine, Sucrose	Cocaine Preference B E3	3R_27008420_SNP	G	A	A	0.3556	16	29	-0.01393	0.343453	-0.0343	8.09346e-06	-0.02411	0.00276561	0.02037	0.0234494	FBgn0051004	CG31004	SYNONYMOUS_CODING	0
Cocaine, Sucrose	Cocaine Preference B E3	2L_16081505_SNP	A	G	G	0.4054	15	22	-0.01459	0.30655	-0.0373	5.94509e-06	-0.02594	0.00206476	0.02271	0.0257512	FBgn0013433	beat-Ia	UTR_3_PRIME	0
Cocaine, Sucrose	Cocaine Preference B E3	2L_436900_SNP	C	T	T	0.25	11	33	-0.01297	0.303403	-0.03833	7.49121e-06	-0.02565	0.00218917	0.02536	0.0282324	FBgn0004583	ex	INTRON	0
Cocaine, Sucrose	Cocaine Preference B E3	3L_14656794_SNP	C	A	A	0.4444	20	25	0.01346	0.247628	0.03416	3.84565e-06	0.02381	0.00125266	-0.0207	0.0315047	FBgn0041604	dlp	INTRON	0
Cocaine, Sucrose	Cocaine Preference B E3	2L_2683987_SNP	T	C	C	0.08889	4	41	-0.06583	8.35327e-06	-0.03439	0.025203	-0.05011	1.66427e-05	-0.03143	0.0319565	FBgn0051690	CG31690	UTR_5_PRIME	0
Cocaine, Sucrose	Cocaine Preference B E3	3R_22869570_SNP	A	G	A	0.1087	5	41	-0.06232	4.22141e-06	-0.03258	0.0171664	-0.04745	6.734e-06	-0.02974	0.032435	FBgn0004842	NepYr	INTRON	0
Cocaine, Sucrose	Cocaine Preference B E3	3R_22869576_SNP	C	T	C	0.1087	5	41	-0.06232	4.22141e-06	-0.03258	0.0171664	-0.04745	6.734e-06	-0.02974	0.032435	FBgn0004842	NepYr	INTRON	0
Cocaine, Sucrose	Cocaine Preference B E3	3R_22869580_SNP	A	G	A	0.1087	5	41	-0.06232	4.22141e-06	-0.03258	0.0171664	-0.04745	6.734e-06	-0.02974	0.032435	FBgn0004842	NepYr	INTRON	0
Cocaine, Sucrose	Cocaine Preference B E3	3R_22869587_SNP	G	A	G	0.1087	5	41	-0.06232	4.22141e-06	-0.03258	0.0171664	-0.04745	6.734e-06	-0.02974	0.032435	FBgn0004842	NepYr	INTRON	0
Cocaine, Sucrose	Cocaine Preference B E3	3L_12832114_SNP	C	A	A	0.08889	4	41	-0.06554	9.35805e-06	-0.03435	0.0260106	-0.04994	1.85867e-05	-0.03119	0.0326421	FBgn0036316	CG10960	INTRON	0
Cocaine, Sucrose	Cocaine Preference B E3	3L_12832117_SNP	C	T	T	0.08889	4	41	-0.06554	9.35805e-06	-0.03435	0.0260106	-0.04994	1.85867e-05	-0.03119	0.0326421	FBgn0036316	CG10960	INTRON	0
Cocaine, Sucrose	Cocaine Preference B E3	2R_18604140_SNP	A	G	G	0.08696	4	42	-0.06591	7.80165e-06	-0.03482	0.0229101	-0.05037	1.42021e-05	-0.03109	0.0333631	FBgn0050268	CG30268	SYNONYMOUS_CODING	0
Cocaine, Sucrose	Cocaine Preference B E3	2R_18604360_SNP	G	A	A	0.08696	4	42	-0.06591	7.80165e-06	-0.03482	0.0229101	-0.05037	1.42021e-05	-0.03109	0.0333631	FBgn0050268	CG30268	INTRON	0
Cocaine, Sucrose	Cocaine Preference B E3	3L_14656892_SNP	A	G	G	0.4667	21	24	0.01532	0.17112	0.03561	8.08002e-07	0.02546	0.000402962	-0.02029	0.0340383	FBgn0041604	dlp	INTRON	0
Cocaine, Sucrose	Cocaine Preference B E3	3R_22869573_SNP	A	C	A	0.1111	5	40	-0.06138	7.68723e-06	-0.03193	0.0202256	-0.04665	1.21169e-05	-0.02944	0.0362418	FBgn0004842	NepYr	INTRON	0
Cocaine, Sucrose	Cocaine Preference B E3	3L_14658398_SNP	T	G	T	0.4419	19	24	0.01628	0.171081	0.03568	1.4709e-06	0.02598	0.000493416	-0.0194	0.0400108	FBgn0041604	dlp	INTRON	0
Cocaine, Sucrose	Cocaine Preference B E3	3L_15050832_SNP	G	A	A	0.2222	10	35	-0.01772	0.219046	-0.03951	4.86837e-06	-0.02862	0.00111059	0.02179	0.040349	FBgn0261090	Sytbeta	INTRON	0
Cocaine, Sucrose	Cocaine Preference B E3	3R_14997278_SNP	T	C	T	0.5	21	21	-0.01253	0.293777	-0.03406	1.94463e-05	-0.02329	0.00286392	0.02154	0.0405556	FBgn0010768	sqz	DOWNSTREAM	982
Cocaine, Sucrose	Cocaine Preference B E3	2L_10092620_SNP	A	T	T	0.1778	8	37	-0.05306	1.4842e-06	-0.0305	0.00473072	-0.04178	6.98755e-07	-0.02256	0.0497241	FBgn0265002	CG44153	INTRON	0
Cocaine, Sucrose	Cocaine Preference B E3	3L_22161949_SNP	G	A	A	0.2093	9	34	-0.05321	4.32231e-06	-0.02604	0.00795983	-0.03963	2.74106e-06	-0.02717	0.0529928	FBgn0037153	olf413	INTRON	0
Cocaine, Sucrose	Cocaine Preference B E3	2L_10927096_SNP	A	G	G	0.09091	4	40	-0.02735	0.186286	-0.05737	6.1127e-06	-0.04236	0.000929815	0.03002	0.0533562	FBgn0261871	dpr2	INTRON	0
Cocaine, Sucrose	Cocaine Preference B E3	2L_10927100_SNP	C	T	T	0.09091	4	40	-0.02735	0.186286	-0.05737	6.1127e-06	-0.04236	0.000929815	0.03002	0.0533562	FBgn0261871	dpr2	INTRON	0
Cocaine, Sucrose	Cocaine Preference B E3	2L_10927106_SNP	T	A	A	0.09091	4	40	-0.02735	0.186286	-0.05737	6.1127e-06	-0.04236	0.000929815	0.03002	0.0533562	FBgn0261871	dpr2	INTRON	0
Cocaine, Sucrose	Cocaine Preference B E3	2R_15096800_SNP	A	G	G	0.1778	8	37	-0.05079	1.0328e-05	-0.02751	0.00863096	-0.03915	5.53741e-06	-0.02328	0.0682548	FBgn0263395	hppy	INTRON	0
Cocaine, Sucrose	Cocaine Preference B E3	3L_14658757_SNP	A	C	A	0.4884	21	22	0.0148	0.174323	0.03329	1.26257e-05	0.02405	0.00109261	-0.01849	0.0710771	FBgn0041604	dlp	INTRON	0
Cocaine, Sucrose	Cocaine Preference B E3	3R_5313808_SNP	T	A	T	0.4091	18	26	0.01551	0.196081	0.03323	2.22519e-05	0.02437	0.00160909	-0.01772	0.0729452	FBgn0037698	CG16779	INTRON	0
Cocaine, Sucrose	Cocaine Preference B E3	2L_6167081_DEL	G	GGGATGCTG	GGGATGCTG	0.5	19	19	0.04375	1.05592e-05	0.02507	0.00728728	0.03441	4.65919e-06	0.01868	0.0752921	INTERGENIC	INTERGENIC	INTERGENIC	> 1 kb
Cocaine, Sucrose	Cocaine Preference B E3	3R_10921481_SNP	T	C	T	0.1395	6	37	-0.02132	0.128607	-0.04984	4.55845e-06	-0.03558	0.000471924	0.02852	0.07547	FBgn0038286	CG6966	UPSTREAM	148
Cocaine, Sucrose	Cocaine Preference B E3	2R_15096839_SNP	T	C	C	0.1739	8	38	-0.05054	1.09805e-05	-0.02796	0.0073065	-0.03925	4.80565e-06	-0.02257	0.0761913	FBgn0263395	hppy	INTRON	0
Cocaine, Sucrose	Cocaine Preference B E3	3L_5704258_SNP	T	C	T	0.4773	21	23	0.03922	3.19257e-05	0.02031	0.0134835	0.02976	1.99801e-05	0.01891	0.0795387	FBgn0085447	sif	INTRON	0
Cocaine, Sucrose	Cocaine Preference B E3	3L_8808918_INS	ATGCCAC	T	T	0.2273	10	34	-0.02047	0.133713	-0.03922	7.68781e-06	-0.02984	0.000609092	0.01876	0.0830949	INTERGENIC	INTERGENIC	INTERGENIC	> 1 kb
Cocaine, Sucrose	Cocaine Preference B E3	3R_18971322_SNP	T	G	G	0.2444	11	34	-0.02056	0.104921	-0.03832	5.25463e-06	-0.02944	0.000366989	0.01777	0.0960516	INTERGENIC	INTERGENIC	INTERGENIC	> 1 kb
Cocaine, Sucrose	Cocaine Preference B E3	3L_6813093_SNP	G	A	A	0.3478	16	30	-0.0197	0.0653204	-0.03592	1.70091e-06	-0.02781	0.000116847	0.01622	0.112443	INTERGENIC	INTERGENIC	INTERGENIC	> 1 kb
Cocaine, Sucrose	Cocaine Preference B E3	3L_6813096_SNP	T	C	C	0.3478	16	30	-0.0197	0.0653204	-0.03592	1.70091e-06	-0.02781	0.000116847	0.01622	0.112443	INTERGENIC	INTERGENIC	INTERGENIC	> 1 kb
Cocaine, Sucrose	Cocaine Preference B E3	3R_10098902_SNP	A	T	A	0.2381	10	32	-0.04807	3.45467e-05	-0.02742	0.00504161	-0.03774	7.54858e-06	-0.02066	0.133286	FBgn0003862	trx	NON_SYNONYMOUS_CODING	0
Cocaine, Sucrose	Cocaine Preference B E3	3R_18397309_SNP	T	A	A	0.1795	7	32	-0.04812	8.19093e-05	-0.03095	0.00903271	-0.03953	2.59743e-05	-0.01717	0.136885	FBgn0053110	CG33110	INTRON	0
Cocaine, Sucrose	Cocaine Preference B E3	2R_10219814_SNP	G	A	A	0.2	9	36	-0.04456	6.7218e-05	-0.02813	0.00585969	-0.03635	1.45666e-05	-0.01643	0.155436	FBgn0085408	Shroom	INTRON	0
Cocaine, Sucrose	Cocaine Preference B E3	3L_5704271_SNP	A	G	A	0.4773	21	23	0.03847	5.42586e-05	0.02264	0.00479298	0.03055	1.01331e-05	0.01583	0.157746	FBgn0085447	sif	INTRON	0
Cocaine, Sucrose	Cocaine Preference B E3	3L_15888312_SNP	G	T	G	0.2632	10	28	-0.02694	0.0505029	-0.04096	6.80547e-06	-0.03395	0.000143047	0.01402	0.18527	FBgn0264908	pHCl	INTRON	0
Cocaine, Sucrose	Cocaine Preference B E3	X_22048147_SNP	T	C	C	0.5	22	22	0.03631	7.22129e-05	0.02353	0.00372296	0.02992	9.89893e-06	0.01277	0.191201	INTERGENIC	INTERGENIC	INTERGENIC	> 1 kb
Cocaine, Sucrose	Cocaine Preference B E3	3L_3593929_SNP	C	G	G	0.186	8	35	-0.04783	6.32115e-05	-0.03266	0.00138916	-0.04025	3.49815e-06	-0.01517	0.258349	FBgn0005640	Eip63E	INTRON	0
Cocaine, Sucrose	Cocaine Preference B E3	2L_14330307_SNP	A	G	G	0.4889	22	23	0.0227	0.0256264	0.03397	4.47793e-06	0.02834	4.68336e-05	-0.01127	0.259728	FBgn0261529	ms(2)34Fe	INTRON	0
Cocaine, Sucrose	Cocaine Preference B E3	2R_9291785_SNP	A	C	A	0.4444	20	25	0.01643	0.0263648	0.02781	5.54752e-06	0.02212	5.37072e-05	-0.01138	0.266224	INTERGENIC	INTERGENIC	INTERGENIC	> 1 kb
Cocaine, Sucrose	Cocaine Preference B E3	2R_9291790_SNP	T	G	T	0.4444	20	25	0.01643	0.0263648	0.02781	5.54752e-06	0.02212	5.37072e-05	-0.01138	0.266224	INTERGENIC	INTERGENIC	INTERGENIC	> 1 kb
Cocaine, Sucrose	Cocaine Preference B E3	3L_12622011_SNP	A	G	A	0.1628	7	36	-0.03602	0.0112409	-0.04831	8.22482e-07	-0.04217	6.84443e-06	0.01229	0.295071	FBgn0052111	CG32111	INTRON	0
Cocaine, Sucrose	Cocaine Preference B E3	3R_15432031_INS	AGGTATTTA	A	A	0.381	16	26	0.026	0.0198225	0.03653	4.4099e-06	0.03126	3.28857e-05	-0.01053	0.297007	FBgn0038716	CG7342	UTR_3_PRIME	0
Cocaine, Sucrose	Cocaine Preference B E3	2R_14887734_INS	C	CTC	C	0.3611	13	23	0.03661	0.000105763	0.0253	0.00121697	0.03096	4.81267e-06	0.01131	0.310688	FBgn0265356	tn	INTRON	0
Cocaine, Sucrose	Cocaine Preference B E3	3L_12622005_SNP	C	A	C	0.1667	7	35	-0.0369	0.00932357	-0.04835	8.98014e-07	-0.04262	5.50665e-06	0.01146	0.325826	FBgn0052111	CG32111	INTRON	0
Cocaine, Sucrose	Cocaine Preference B E3	3L_3593924_SNP	C	T	T	0.2432	9	28	-0.04406	0.000161672	-0.03163	0.00152067	-0.03784	8.45003e-06	-0.01244	0.328188	FBgn0005640	Eip63E	INTRON	0
Cocaine, Sucrose	Cocaine Preference B E3	2R_17902872_SNP	C	T	T	0.3182	14	30	0.03798	0.000304925	0.02686	0.00256936	0.03242	2.28847e-05	0.01112	0.337683	FBgn0085399	CG34370	INTRON	0
Cocaine, Sucrose	Cocaine Preference B E3	2L_6167185_SNP	C	T	C	0.413	19	27	0.03389	0.00028184	0.0256	0.00170728	0.02974	1.50784e-05	0.008296	0.371819	INTERGENIC	INTERGENIC	INTERGENIC	> 1 kb
Cocaine, Sucrose	Cocaine Preference B E3	2R_8480796_SNP	G	C	C	0.2143	9	33	-0.03267	0.0137803	-0.04118	6.98422e-06	-0.03693	2.54517e-05	0.008512	0.38231	FBgn0027356	Amph	UPSTREAM	313
Cocaine, Sucrose	Cocaine Preference B E3	3L_1698439_SNP	C	G	G	0.2889	13	32	-0.03784	0.00054295	-0.02643	0.00269812	-0.03213	3.89095e-05	-0.01141	0.394927	FBgn0035260	CG7991	INTRON	0
Cocaine, Sucrose	Cocaine Preference B E3	3L_17906134_SNP	A	T	T	0.2558	11	32	-0.03929	0.000236855	-0.03089	0.00083755	-0.03509	7.09532e-06	-0.008397	0.427102	FBgn0036772	CG5290	UPSTREAM	469
Cocaine, Sucrose	Cocaine Preference B E3	3L_21424844_SNP	G	C	C	0.1556	7	38	-0.04572	0.000303154	-0.03523	0.000834315	-0.04048	8.8415e-06	-0.01049	0.456186	FBgn0037081	barc	INTRON	0
Cocaine, Sucrose	Cocaine Preference B E3	2R_7293657_SNP	T	G	G	0.3478	16	30	-0.02918	0.00424641	-0.0348	3.34887e-06	-0.03199	3.80758e-06	0.005625	0.532487	FBgn0033633	CG7759	INTRON	0
Cocaine, Sucrose	Cocaine Preference B E3	3L_12276777_SNP	G	C	C	0.1957	9	37	-0.04182	0.000198476	-0.03639	0.00016214	-0.0391	1.57442e-06	-0.00543	0.577749	INTERGENIC	INTERGENIC	INTERGENIC	> 1 kb
Cocaine, Sucrose	Cocaine Preference B E3	3L_3466281_SNP	T	A	T	0.3556	16	29	0.03446	0.000710432	0.02644	0.000717893	0.03045	1.72036e-05	0.008021	0.587035	FBgn0041164	armi	UTR_3_PRIME	0
Cocaine, Sucrose	Cocaine Preference B E3	3L_3466286_SNP	G	A	G	0.3556	16	29	0.03446	0.000710432	0.02644	0.000717893	0.03045	1.72036e-05	0.008021	0.587035	FBgn0041164	armi	UTR_3_PRIME	0
Cocaine, Sucrose	Cocaine Preference B E3	X_12334510_SNP	G	A	A	0.1395	6	37	-0.04902	0.000793115	-0.03955	0.000388082	-0.04429	1.20082e-05	-0.009463	0.678337	FBgn0259680	Pkcdelta	INTRON	0
Cocaine, Sucrose	Cocaine Preference B E3	2R_3782346_SNP	T	C	T	0.1111	5	40	-0.04497	0.00498087	-0.04801	3.78791e-05	-0.04649	1.82278e-05	0.003043	0.71163	FBgn0050377	CG30377	INTRON	0
Cocaine, Sucrose	Cocaine Preference B E3	3L_21653101_SNP	G	T	G	0.1136	5	39	-0.0525	0.000904	-0.04343	0.000281971	-0.04797	1.08015e-05	-0.009068	0.738092	FBgn0264711	CG43980	INTRON	0
Cocaine, Sucrose	Cocaine Preference B E3	X_5739535_SNP	A	C	C	0.1778	8	37	-0.0436	0.000726598	-0.03638	0.000201239	-0.03999	6.78737e-06	-0.007215	0.742463	FBgn0029816	CG12729	SYNONYMOUS_CODING	0
Cocaine, Sucrose	Cocaine Preference B E3	3R_13498618_SNP	C	T	T	0.1136	5	39	-0.05196	0.000885057	-0.04456	0.00018339	-0.04826	7.75155e-06	-0.0074	0.78592	FBgn0000063	ald	INTRON	0
Cocaine, Sucrose	Cocaine Preference B E3	2R_3296134_INS	TT	T	T	0.4615	18	21	-0.03119	0.00512854	-0.03251	9.96299e-05	-0.03185	3.34933e-05	0.001324	0.808444	FBgn0033167	CG1701	DOWNSTREAM	240
Cocaine, Sucrose	Cocaine Preference B E3	3R_13499102_SNP	T	C	C	0.1087	5	41	-0.05158	0.00111104	-0.04485	0.000148858	-0.04821	8.44876e-06	-0.006728	0.849579	FBgn0000063	ald	SYNONYMOUS_CODING	0
Cocaine, Sucrose	Cocaine Preference B E3	2L_12143685_SNP	T	A	A	0.3913	18	28	-0.03187	0.000761878	-0.03098	6.6514e-05	-0.03143	3.23322e-06	-0.0008992	0.876642	FBgn0051760	CG31760	INTRON	0
Cocaine, Sucrose	Cocaine Preference B E3	2L_12143737_SNP	T	C	C	0.3913	18	28	-0.03187	0.000761878	-0.03098	6.6514e-05	-0.03143	3.23322e-06	-0.0008992	0.876642	FBgn0051760	CG31760	INTRON	0
Cocaine, Sucrose	Cocaine Preference B E3	2R_8480811_SNP	C	T	T	0.3415	14	27	-0.03477	0.00184888	-0.03458	3.30781e-05	-0.03468	5.38834e-06	-0.0001845	0.889029	FBgn0027356	Amph	UPSTREAM	298
Cocaine, Sucrose	Cocaine Preference B E3	3L_1469626_SNP	T	C	C	0.4667	21	24	0.03063	0.000925316	0.03011	6.19613e-05	0.03037	3.79356e-06	0.0005204	0.917854	FBgn0003138	Ptp61F	INTRON	0
Cocaine, Sucrose	Cocaine Preference B E3	2R_3296138_SNP	C	T	T	0.4211	16	22	0.03291	0.00367896	0.03251	0.000160533	0.03271	3.13397e-05	0.0003935	0.932335	FBgn0033167	CG1701	DOWNSTREAM	237
Cocaine, Sucrose	Cocaine Preference B E3	2L_15803648_SNP	T	A	A	0.3415	14	27	-0.03786	0.000266829	-0.03856	2.06382e-06	-0.03821	8.78428e-08	0.0007068	0.955257	INTERGENIC	INTERGENIC	INTERGENIC	> 1 kb
Cocaine, Sucrose	Δ Cocaine Consumption E3-E1	3R_21655823_SNP	A	G	G	0.2308	9	30	-7.016	0.000795222	2.363	0.234148	-2.326	0.116912	-9.379	1.56775e-08	FBgn0261061	Sfp96F	UTR_3_PRIME	0	FBgn0011670	Mst57Dc	UPSTREAM	403	FBgn0011669	Mst57Db	DOWNSTREAM	619
Cocaine, Sucrose	Δ Cocaine Consumption E3-E1	3R_21991386_SNP	T	C	T	0.1778	8	37	-8.837	3.65377e-05	0.7242	0.79154	-4.056	0.0141016	-9.561	2.07603e-08	INTERGENIC	INTERGENIC	INTERGENIC	> 1 kb
Cocaine, Sucrose	Δ Cocaine Consumption E3-E1	2R_9533906_SNP	A	G	G	0.1739	8	38	-5.809	0.0127539	3.51	0.0337938	-1.15	0.5215	-9.318	6.89549e-08	FBgn0000633	fas	INTRON	0
Cocaine, Sucrose	Δ Cocaine Consumption E3-E1	2R_9533908_SNP	C	G	G	0.1739	8	38	-5.809	0.0127539	3.51	0.0337938	-1.15	0.5215	-9.318	6.89549e-08	FBgn0000633	fas	INTRON	0
Cocaine, Sucrose	Δ Cocaine Consumption E3-E1	3R_21655832_SNP	T	C	T	0.3077	12	27	-4.882	0.0126362	3.273	0.0445105	-0.8044	0.488891	-8.155	1.45901e-07	FBgn0261061	Sfp96F	SYNONYMOUS_STOP	0	FBgn0011670	Mst57Dc	UPSTREAM	412	FBgn0011669	Mst57Db	DOWNSTREAM	610
Cocaine, Sucrose	Δ Cocaine Consumption E3-E1	3L_9252481_SNP	C	T	T	0.2	9	36	-6.014	0.00655931	2.637	0.0937548	-1.688	0.330235	-8.651	1.76821e-07	FBgn0264000	GluRIB	INTRON	0
Cocaine, Sucrose	Δ Cocaine Consumption E3-E1	3L_9252514_INS	CT	C	C	0.2	9	36	-6.014	0.00655931	2.637	0.0937548	-1.688	0.330235	-8.651	1.76821e-07	FBgn0264000	GluRIB	INTRON	0
Cocaine, Sucrose	Δ Cocaine Consumption E3-E1	3L_9252516_SNP	C	T	T	0.2	9	36	-6.014	0.00655931	2.637	0.0937548	-1.688	0.330235	-8.651	1.76821e-07	FBgn0264000	GluRIB	INTRON	0
Cocaine, Sucrose	Δ Cocaine Consumption E3-E1	3L_1917358_SNP	C	A	C	0.1364	6	38	-6.422	0.0126537	3.387	0.0714334	-1.517	0.434036	-9.809	5.61211e-07	INTERGENIC	INTERGENIC	INTERGENIC	> 1 kb
Cocaine, Sucrose	Δ Cocaine Consumption E3-E1	3R_25557986_SNP	C	T	C	0.3095	13	29	-7.236	0.000108574	0.176	0.946625	-3.53	0.0159352	-7.412	6.94199e-07	FBgn0039688	Kul	SYNONYMOUS_CODING	0
Cocaine, Sucrose	Δ Cocaine Consumption E3-E1	2L_1501818_SNP	G	A	A	0.2174	10	36	-8.875	6.69789e-06	-0.945	0.533018	-4.91	0.00176928	-7.93	7.35216e-07	FBgn0031344	CG7420	SYNONYMOUS_CODING	0	FBgn0264873	CR44064	INTRON	0
Cocaine, Sucrose	Δ Cocaine Consumption E3-E1	2R_7261978_SNP	T	A	A	0.3182	14	30	-6.295	0.000394414	0.9098	0.673904	-2.693	0.0407125	-7.205	7.94554e-07	FBgn0033628	CG13203	INTRON	0
Cocaine, Sucrose	Δ Cocaine Consumption E3-E1	3R_25558004_SNP	G	A	G	0.2444	11	34	-7.45	9.74535e-05	0.1762	0.998167	-3.637	0.0138736	-7.626	8.97231e-07	FBgn0039688	Kul	SYNONYMOUS_CODING	0
Cocaine, Sucrose	Δ Cocaine Consumption E3-E1	3R_25557878_SNP	T	C	T	0.2326	10	33	-6.933	0.000815112	0.9971	0.528894	-2.968	0.0671209	-7.93	9.25667e-07	FBgn0039688	Kul	SYNONYMOUS_CODING	0
Cocaine, Sucrose	Δ Cocaine Consumption E3-E1	2L_1552942_SNP	T	A	A	0.3556	16	29	-4.489	0.0235884	2.487	0.0448426	-1.001	0.57978	-6.976	1.13079e-06	INTERGENIC	INTERGENIC	INTERGENIC	> 1 kb
Cocaine, Sucrose	Δ Cocaine Consumption E3-E1	2L_1552946_SNP	A	G	G	0.3556	16	29	-4.489	0.0235884	2.487	0.0448426	-1.001	0.57978	-6.976	1.13079e-06	INTERGENIC	INTERGENIC	INTERGENIC	> 1 kb
Cocaine, Sucrose	Δ Cocaine Consumption E3-E1	2L_1552948_SNP	A	T	T	0.3556	16	29	-4.489	0.0235884	2.487	0.0448426	-1.001	0.57978	-6.976	1.13079e-06	INTERGENIC	INTERGENIC	INTERGENIC	> 1 kb
Cocaine, Sucrose	Δ Cocaine Consumption E3-E1	2L_1550902_SNP	A	G	G	0.1087	5	41	-8.623	0.00178646	1.678	0.402144	-3.473	0.109588	-10.3	1.38895e-06	INTERGENIC	INTERGENIC	INTERGENIC	> 1 kb
Cocaine, Sucrose	Δ Cocaine Consumption E3-E1	2L_1551484_SNP	C	T	T	0.1087	5	41	-8.623	0.00178646	1.678	0.402144	-3.473	0.109588	-10.3	1.38895e-06	INTERGENIC	INTERGENIC	INTERGENIC	> 1 kb
Cocaine, Sucrose	Δ Cocaine Consumption E3-E1	2L_1551656_SNP	T	C	C	0.1087	5	41	-8.623	0.00178646	1.678	0.402144	-3.473	0.109588	-10.3	1.38895e-06	INTERGENIC	INTERGENIC	INTERGENIC	> 1 kb
Cocaine, Sucrose	Δ Cocaine Consumption E3-E1	2L_1551871_SNP	A	G	G	0.1087	5	41	-8.623	0.00178646	1.678	0.402144	-3.473	0.109588	-10.3	1.38895e-06	INTERGENIC	INTERGENIC	INTERGENIC	> 1 kb
Cocaine, Sucrose	Δ Cocaine Consumption E3-E1	2L_1553520_SNP	T	C	C	0.1087	5	41	-8.623	0.00178646	1.678	0.402144	-3.473	0.109588	-10.3	1.38895e-06	INTERGENIC	INTERGENIC	INTERGENIC	> 1 kb
Cocaine, Sucrose	Δ Cocaine Consumption E3-E1	2R_12188599_SNP	A	T	T	0.1087	5	41	-8.623	0.00178646	1.678	0.402144	-3.473	0.109588	-10.3	1.38895e-06	INTERGENIC	INTERGENIC	INTERGENIC	> 1 kb
Cocaine, Sucrose	Δ Cocaine Consumption E3-E1	2R_12188601_SNP	T	A	A	0.1087	5	41	-8.623	0.00178646	1.678	0.402144	-3.473	0.109588	-10.3	1.38895e-06	INTERGENIC	INTERGENIC	INTERGENIC	> 1 kb
Cocaine, Sucrose	Δ Cocaine Consumption E3-E1	3L_13842361_SNP	G	T	T	0.1111	5	40	-7.482	0.00738563	2.804	0.161926	-2.339	0.282308	-10.29	1.44911e-06	FBgn0029167	Hml	SYNONYMOUS_CODING	0
Cocaine, Sucrose	Δ Cocaine Consumption E3-E1	2R_12188634_SNP	A	G	G	0.08696	4	42	-8.089	0.0084409	3.305	0.147549	-2.392	0.305092	-11.39	1.5374e-06	INTERGENIC	INTERGENIC	INTERGENIC	> 1 kb
Cocaine, Sucrose	Δ Cocaine Consumption E3-E1	2R_12188636_SNP	G	A	A	0.08696	4	42	-8.089	0.0084409	3.305	0.147549	-2.392	0.305092	-11.39	1.5374e-06	INTERGENIC	INTERGENIC	INTERGENIC	> 1 kb
Cocaine, Sucrose	Δ Cocaine Consumption E3-E1	2L_1551391_SNP	T	A	A	0.1304	6	40	-8.13	0.00161765	1.3	0.442303	-3.415	0.098891	-9.43	1.70369e-06	INTERGENIC	INTERGENIC	INTERGENIC	> 1 kb
Cocaine, Sucrose	Δ Cocaine Consumption E3-E1	2L_3211939_SNP	A	C	C	0.1087	5	41	-9.812	0.000405116	0.4773	0.759671	-4.668	0.035812	-10.29	1.71663e-06	INTERGENIC	INTERGENIC	INTERGENIC	> 1 kb
Cocaine, Sucrose	Δ Cocaine Consumption E3-E1	3L_1916416_SNP	C	T	C	0.1304	6	40	-7.085	0.0057439	2.383	0.20951	-2.351	0.233787	-9.468	1.78392e-06	INTERGENIC	INTERGENIC	INTERGENIC	> 1 kb
Cocaine, Sucrose	Δ Cocaine Consumption E3-E1	3L_1916494_SNP	T	C	T	0.1304	6	40	-7.085	0.0057439	2.383	0.20951	-2.351	0.233787	-9.468	1.78392e-06	INTERGENIC	INTERGENIC	INTERGENIC	> 1 kb
Cocaine, Sucrose	Δ Cocaine Consumption E3-E1	3L_1916547_SNP	T	G	T	0.1304	6	40	-7.085	0.0057439	2.383	0.20951	-2.351	0.233787	-9.468	1.78392e-06	INTERGENIC	INTERGENIC	INTERGENIC	> 1 kb
Cocaine, Sucrose	Δ Cocaine Consumption E3-E1	2R_17429397_SNP	A	G	G	0.1333	6	39	-9.253	0.000143188	0.384	0.987882	-4.435	0.0158137	-9.637	1.88066e-06	FBgn0003731	Egfr	INTRON	0
Cocaine, Sucrose	Δ Cocaine Consumption E3-E1	2L_1551520_SNP	C	T	T	0.1111	5	40	-8.449	0.00223854	1.705	0.397105	-3.372	0.119643	-10.15	2.17222e-06	INTERGENIC	INTERGENIC	INTERGENIC	> 1 kb
Cocaine, Sucrose	Δ Cocaine Consumption E3-E1	2R_13264112_INS	TT	T	T	0.1282	5	34	-8.716	0.00219761	1.504	0.402273	-3.606	0.117836	-10.22	2.20264e-06	FBgn0261642	mbl	UTR_3_PRIME	0
Cocaine, Sucrose	Δ Cocaine Consumption E3-E1	X_4742908_DEL	G	GCAAG	GCAAG	0.08889	4	41	-9.572	0.000801073	1.581	0.645372	-3.995	0.0553626	-11.15	2.52124e-06	FBgn0260971	CG42594	INTRON	0
Cocaine, Sucrose	Δ Cocaine Consumption E3-E1	3L_1917487_SNP	T	C	T	0.1628	7	36	-5.659	0.0198346	3.132	0.0768965	-1.264	0.485392	-8.791	2.6109e-06	INTERGENIC	INTERGENIC	INTERGENIC	> 1 kb
Cocaine, Sucrose	Δ Cocaine Consumption E3-E1	3L_8328150_SNP	T	A	A	0.4444	20	25	-5.337	0.00233309	1.106	0.407385	-2.115	0.119327	-6.443	2.65047e-06	INTERGENIC	INTERGENIC	INTERGENIC	> 1 kb
Cocaine, Sucrose	Δ Cocaine Consumption E3-E1	X_4743222_SNP	T	C	C	0.1087	5	41	-9.644	0.000191419	0.3539	0.994324	-4.645	0.0182665	-9.998	2.6956e-06	FBgn0260971	CG42594	INTRON	0
Cocaine, Sucrose	Δ Cocaine Consumption E3-E1	2L_1501645_SNP	C	T	T	0.1957	9	37	-8.236	7.84916e-05	-0.3455	0.806523	-4.291	0.00893525	-7.891	2.78194e-06	FBgn0031344	CG7420	SYNONYMOUS_CODING	0	FBgn0264873	CR44064	INTRON	0
Cocaine, Sucrose	Δ Cocaine Consumption E3-E1	2L_1507662_SNP	G	A	A	0.2	9	36	-8.282	0.000120124	-0.4306	0.887939	-4.356	0.0123485	-7.851	2.97393e-06	INTERGENIC	INTERGENIC	INTERGENIC	> 1 kb
Cocaine, Sucrose	Δ Cocaine Consumption E3-E1	2L_1553881_SNP	T	A	A	0.1304	6	40	-6.203	0.0180919	3.15	0.0897662	-1.527	0.452894	-9.353	3.00593e-06	INTERGENIC	INTERGENIC	INTERGENIC	> 1 kb
Cocaine, Sucrose	Δ Cocaine Consumption E3-E1	X_13814753_SNP	C	G	G	0.1163	5	38	-8.687	0.00208842	1.449	0.445602	-3.619	0.107731	-10.14	3.05625e-06	FBgn0264981	mamo	INTRON	0
Cocaine, Sucrose	Δ Cocaine Consumption E3-E1	3L_5373526_SNP	A	T	T	0.1591	7	37	-5.352	0.0319422	3.387	0.0513177	-0.9824	0.613039	-8.739	4.01684e-06	FBgn0035604	Ir64a	SYNONYMOUS_CODING	0
Cocaine, Sucrose	Δ Cocaine Consumption E3-E1	3R_21578923_INS	ATGAGT	A	A	0.2791	12	31	-5.966	0.00275952	1.169	0.413568	-2.399	0.125371	-7.135	4.06958e-06	FBgn0066101	LpR1	INTRON	0
Cocaine, Sucrose	Δ Cocaine Consumption E3-E1	2L_1502466_SNP	G	T	T	0.2727	12	32	-8.353	5.28689e-06	-1.342	0.336975	-4.847	0.000847391	-7.01	4.09833e-06	FBgn0031344	CG7420	INTRON	0	FBgn0264873	CR44064	INTRON	0
Cocaine, Sucrose	Δ Cocaine Consumption E3-E1	3L_14600879_SNP	G	T	T	0.1778	8	37	-8.044	0.000475184	0.2688	0.837436	-3.887	0.033642	-8.312	4.17155e-06	INTERGENIC	INTERGENIC	INTERGENIC	> 1 kb
Cocaine, Sucrose	Δ Cocaine Consumption E3-E1	3L_1917027_SNP	T	G	T	0.1522	7	39	-5.746	0.0172381	2.829	0.109856	-1.459	0.420795	-8.575	4.50733e-06	INTERGENIC	INTERGENIC	INTERGENIC	> 1 kb
Cocaine, Sucrose	Δ Cocaine Consumption E3-E1	3L_9250604_SNP	A	G	G	0.2391	11	35	-6.571	0.000706768	0.6225	0.753659	-2.974	0.0446535	-7.193	4.63492e-06	FBgn0264000	GluRIB	SYNONYMOUS_CODING	0
Cocaine, Sucrose	Δ Cocaine Consumption E3-E1	3L_14601020_INS	GAG	G	G	0.1395	6	37	-7.615	0.00399153	1.649	0.349736	-2.983	0.158825	-9.264	4.73956e-06	INTERGENIC	INTERGENIC	INTERGENIC	> 1 kb
Cocaine, Sucrose	Δ Cocaine Consumption E3-E1	3L_14600827_SNP	T	G	G	0.1818	8	36	-7.85	0.000704425	0.441	0.758472	-3.705	0.0442673	-8.291	4.77462e-06	INTERGENIC	INTERGENIC	INTERGENIC	> 1 kb
Cocaine, Sucrose	Δ Cocaine Consumption E3-E1	3R_21991163_SNP	G	C	G	0.1163	5	38	-7.858	0.00557424	2.226	0.28732	-2.816	0.198867	-10.08	4.9584e-06	INTERGENIC	INTERGENIC	INTERGENIC	> 1 kb
Cocaine, Sucrose	Δ Cocaine Consumption E3-E1	X_18374812_SNP	G	C	C	0.1304	6	40	-4.881	0.0639638	4.252	0.019777	-0.3146	0.872648	-9.132	5.03018e-06	FBgn0030925	Hayan	INTRON	0
Cocaine, Sucrose	Δ Cocaine Consumption E3-E1	3R_25616754_SNP	C	G	C	0.3409	15	29	-6.353	0.000508038	0.2278	0.84895	-3.063	0.0339054	-6.581	5.11036e-06	FBgn0001297	kay	INTRON	0
Cocaine, Sucrose	Δ Cocaine Consumption E3-E1	2R_9563757_SNP	C	T	T	0.1087	5	41	-8.724	0.00170679	1.195	0.549639	-3.764	0.0849827	-9.92	5.12795e-06	FBgn0000633	fas	INTRON	0
Cocaine, Sucrose	Δ Cocaine Consumption E3-E1	3L_1917173_SNP	C	T	T	0.1556	7	38	-5.686	0.0182557	2.892	0.108963	-1.397	0.429348	-8.577	5.1602e-06	INTERGENIC	INTERGENIC	INTERGENIC	> 1 kb
Cocaine, Sucrose	Δ Cocaine Consumption E3-E1	X_8013364_SNP	A	G	A	0.1778	8	37	-4.939	0.0459168	3.424	0.0344598	-0.7573	0.732464	-8.363	5.17051e-06	FBgn0030000	CG2260	INTRON	0	FBgn0029999	CG1575	DOWNSTREAM	201
Cocaine, Sucrose	Δ Cocaine Consumption E3-E1	3L_10718684_SNP	T	C	C	0.1304	6	40	-6.175	0.0182803	2.958	0.108948	-1.608	0.429543	-9.132	5.1775e-06	INTERGENIC	INTERGENIC	INTERGENIC	> 1 kb
Cocaine, Sucrose	Δ Cocaine Consumption E3-E1	2L_1554526_SNP	T	C	C	0.2791	12	31	-6.789	0.00107085	0.3614	0.670489	-3.214	0.0593871	-7.15	5.40166e-06	FBgn0261509	haf	UPSTREAM	603
Cocaine, Sucrose	Δ Cocaine Consumption E3-E1	3L_14601740_SNP	T	G	G	0.1739	8	38	-8.048	0.000446776	0.1503	0.896488	-3.949	0.0299142	-8.198	5.71803e-06	INTERGENIC	INTERGENIC	INTERGENIC	> 1 kb
Cocaine, Sucrose	Δ Cocaine Consumption E3-E1	3L_18007236_SNP	C	T	T	0.4318	19	25	4.035	0.0206873	-2.219	0.10232	0.908	0.454472	6.253	6.16657e-06	FBgn0000568	Eip75B	INTRON	0
Cocaine, Sucrose	Δ Cocaine Consumption E3-E1	2L_755713_SNP	T	A	A	0.1591	7	37	-7.12	0.00328209	1.456	0.418058	-2.832	0.132429	-8.576	6.18034e-06	FBgn0031275	GABA-B-R3	INTRON	0
Cocaine, Sucrose	Δ Cocaine Consumption E3-E1	2L_1494279_SNP	G	T	T	0.1087	5	41	-8.545	0.00124719	1.229	0.652918	-3.658	0.0646056	-9.774	6.32176e-06	FBgn0053128	CG33128	NON_SYNONYMOUS_CODING	0	FBgn0051928	CG31928	DOWNSTREAM	420
Cocaine, Sucrose	Δ Cocaine Consumption E3-E1	2L_1553791_SNP	A	G	G	0.2391	11	35	-5.495	0.00561336	1.71	0.310881	-1.893	0.191214	-7.205	6.6539e-06	INTERGENIC	INTERGENIC	INTERGENIC	> 1 kb
Cocaine, Sucrose	Δ Cocaine Consumption E3-E1	2R_14428638_SNP	G	T	T	0.2174	10	36	-6.198	0.00552869	1.304	0.317806	-2.447	0.187945	-7.502	6.95024e-06	FBgn0085419	Rgk2	INTRON	0
Cocaine, Sucrose	Δ Cocaine Consumption E3-E1	2L_3212528_SNP	G	A	A	0.1333	6	39	-8.651	0.000940994	0.4109	0.739914	-4.12	0.0508898	-9.062	7.11322e-06	INTERGENIC	INTERGENIC	INTERGENIC	> 1 kb
Cocaine, Sucrose	Δ Cocaine Consumption E3-E1	2L_8989513_SNP	C	G	G	0.2558	11	32	-5.677	0.00677565	1.554	0.281886	-2.062	0.214741	-7.231	7.30559e-06	FBgn0011705	rost	UPSTREAM	226
Cocaine, Sucrose	Δ Cocaine Consumption E3-E1	2R_7005404_INS	GTAGGGCAATG	G	G	0.119	5	37	-7.812	0.00607985	2.137	0.307868	-2.838	0.19762	-9.949	7.71288e-06	INTERGENIC	INTERGENIC	INTERGENIC	> 1 kb
Cocaine, Sucrose	Δ Cocaine Consumption E3-E1	X_6417060_SNP	A	G	G	0.2826	13	33	-4.864	0.0139546	1.916	0.164462	-1.474	0.344281	-6.781	7.90636e-06	FBgn0259242	CG42340	INTRON	0
Cocaine, Sucrose	Δ Cocaine Consumption E3-E1	3L_7643030_SNP	T	C	T	0.1	4	36	-7.576	0.00768218	3.278	0.266938	-2.149	0.230302	-10.85	8.15468e-06	FBgn0052373	CG32373	UPSTREAM	618
Cocaine, Sucrose	Δ Cocaine Consumption E3-E1	X_13870316_SNP	A	G	G	0.2174	10	36	-4.493	0.0431904	2.876	0.046688	-0.8085	0.680364	-7.368	8.16869e-06	FBgn0264981	mamo	INTRON	0
Cocaine, Sucrose	Δ Cocaine Consumption E3-E1	2L_1494259_SNP	A	G	G	0.1111	5	40	-8.446	0.00148152	1.254	0.64395	-3.596	0.0698895	-9.7	8.21692e-06	FBgn0053128	CG33128	SYNONYMOUS_CODING	0	FBgn0051928	CG31928	DOWNSTREAM	400
Cocaine, Sucrose	Δ Cocaine Consumption E3-E1	3L_3883081_SNP	G	A	A	0.1111	5	40	-8.36	0.00278972	1.285	0.493051	-3.537	0.111056	-9.645	8.63871e-06	INTERGENIC	INTERGENIC	INTERGENIC	> 1 kb
Cocaine, Sucrose	Δ Cocaine Consumption E3-E1	2L_1455678_SNP	C	T	T	0.1522	7	39	-5.872	0.0177355	2.593	0.137259	-1.64	0.395768	-8.465	8.87698e-06	INTERGENIC	INTERGENIC	INTERGENIC	> 1 kb
Cocaine, Sucrose	Δ Cocaine Consumption E3-E1	2L_1493695_SNP	A	C	C	0.3023	13	30	-3.366	0.0751113	3.356	0.0201461	-0.005	0.906352	-6.722	8.99056e-06	FBgn0051928	CG31928	DOWNSTREAM	50	FBgn0053128	CG33128	UPSTREAM	375
Cocaine, Sucrose	Δ Cocaine Consumption E3-E1	2L_3210619_SNP	T	A	A	0.1304	6	40	-9.327	0.000276664	-0.31	0.921504	-4.819	0.0183209	-9.017	9.00193e-06	INTERGENIC	INTERGENIC	INTERGENIC	> 1 kb
Cocaine, Sucrose	Δ Cocaine Consumption E3-E1	2L_7275770_SNP	G	T	T	0.2	9	36	-6.533	0.00257477	1.25	0.517665	-2.642	0.103865	-7.783	9.02091e-06	FBgn0010453	Wnt4	SYNONYMOUS_CODING	0
Cocaine, Sucrose	Δ Cocaine Consumption E3-E1	3L_9250087_SNP	G	T	T	0.2222	10	35	-5.367	0.00693785	1.89	0.296066	-1.739	0.211163	-7.257	9.11316e-06	FBgn0264000	GluRIB	INTRON	0
Cocaine, Sucrose	Δ Cocaine Consumption E3-E1	2R_14428583_INS	GTG	G	G	0.2045	9	35	-6.908	0.0026247	0.8387	0.515878	-3.035	0.104889	-7.747	9.24118e-06	FBgn0085419	Rgk2	INTRON	0
Cocaine, Sucrose	Δ Cocaine Consumption E3-E1	2R_5914006_SNP	A	G	A	0.1957	9	37	-6.744	0.0027582	0.9875	0.504255	-2.878	0.108724	-7.732	9.27838e-06	FBgn0265340	CR44294	EXON	0	FBgn0033473	CG12128	UPSTREAM	338	FBgn0022382	Pka-R2	UPSTREAM	459
Cocaine, Sucrose	Δ Cocaine Consumption E3-E1	2L_13591990_SNP	G	T	G	0.2222	10	35	-6.753	0.00149963	0.7679	0.664987	-2.992	0.06805	-7.521	9.83805e-06	FBgn0259984	kuz	INTRON	0
Cocaine, Sucrose	Δ Cocaine Consumption E3-E1	2R_12627316_SNP	A	T	T	0.08889	4	41	-9.455	0.00204287	1.259	0.615713	-4.098	0.0823141	-10.71	1.23272e-05	INTERGENIC	INTERGENIC	INTERGENIC	> 1 kb
Cocaine, Sucrose	Δ Cocaine Consumption E3-E1	2L_1552958_SNP	A	G	G	0.3488	15	28	-4.198	0.0372744	2.379	0.0692435	-0.9097	0.599683	-6.577	1.2586e-05	INTERGENIC	INTERGENIC	INTERGENIC	> 1 kb
Cocaine, Sucrose	Δ Cocaine Consumption E3-E1	3R_10017947_SNP	G	A	G	0.4318	19	25	7.72	2.83803e-06	1.697	0.189322	4.709	0.000313405	6.023	1.32862e-05	FBgn0011582	DopR	INTRON	0
Cocaine, Sucrose	Δ Cocaine Consumption E3-E1	2L_6290868_SNP	A	C	A	0.3721	16	27	-8.033	1.2144e-06	-1.751	0.126121	-4.892	0.000131864	-6.282	1.6462e-05	FBgn0053531	Ddr	INTRON	0
Cocaine, Sucrose	Δ Cocaine Consumption E3-E1	2R_17429566_SNP	A	G	G	0.2093	9	34	-9.14	3.70629e-06	-1.797	0.168013	-5.468	0.000307337	-7.343	2.44635e-05	FBgn0003731	Egfr	INTRON	0
Cocaine, Sucrose	Δ Cocaine Consumption E3-E1	3R_25556299_SNP	G	A	G	0.4222	19	26	-7.884	7.55612e-07	-2.154	0.078176	-5.019	6.12584e-05	-5.73	3.18933e-05	FBgn0039688	Kul	INTRON	0
Cocaine, Sucrose	Δ Cocaine Consumption E3-E1	2R_19588079_SNP	G	A	G	0.5	23	23	5.246	0.00485564	-0.9848	0.570261	2.13	0.122232	6.23	4.69313e-05	FBgn0034894	CG4091	SYNONYMOUS_CODING	0
Cocaine, Sucrose	Δ Cocaine Consumption E3-E1	3L_1150887_SNP	G	A	A	0.1304	6	40	-11.73	1.63346e-07	-3.549	0.0313539	-7.641	1.07234e-05	-8.184	5.05406e-05	FBgn0025525	bab2	INTRON	0
Cocaine, Sucrose	Δ Cocaine Consumption E3-E1	2L_9143971_SNP	T	A	A	0.1136	5	39	-11.56	5.72842e-06	-3.028	0.111483	-7.295	0.000238969	-8.534	9.94931e-05	FBgn0052982	CG32982	INTRON	0
Cocaine, Sucrose	Δ Cocaine Consumption E3-E1	2L_9143719_SNP	T	C	C	0.1111	5	40	-11.28	9.82062e-06	-2.842	0.132304	-7.064	0.000373069	-8.442	0.00011637	FBgn0052982	CG32982	INTRON	0
Cocaine, Sucrose	Δ Cocaine Consumption E3-E1	3R_19350357_SNP	A	C	C	0.4091	18	26	-7.7	2.75082e-06	-2.523	0.0451974	-5.112	6.51771e-05	-5.176	0.000270949	FBgn0039084	CG10175	NON_SYNONYMOUS_CODING	0
Cocaine, Sucrose	Δ Cocaine Consumption E3-E1	X_18030582_SNP	T	C	C	0.186	8	35	-9.492	4.05985e-06	-2.924	0.0502557	-6.208	8.85831e-05	-6.569	0.000316339	FBgn0017418	ari-1	NON_SYNONYMOUS_CODING	0
Cocaine, Sucrose	Δ Cocaine Consumption E3-E1	X_15416321_SNP	G	A	A	0.2955	13	31	-8.485	3.75494e-06	-2.908	0.0383616	-5.696	6.52826e-05	-5.577	0.000449799	FBgn0022710	Ac13E	INTRON	0
Cocaine, Sucrose	Δ Cocaine Consumption E3-E1	X_21106078_SNP	A	G	G	0.4222	19	26	7.366	8.11197e-06	2.34	0.0562019	4.853	0.000141746	5.026	0.000475418	FBgn0052521	CG32521	INTRON	0
Cocaine, Sucrose	Δ Cocaine Consumption E3-E1	2R_12988172_INS	TT	T	T	0.1556	7	38	-10.31	4.23806e-06	-3.485	0.0366659	-6.899	6.66469e-05	-6.828	0.000529696	FBgn0050456	CG30456	INTRON	0
Cocaine, Sucrose	Δ Cocaine Consumption E3-E1	X_3018575_SNP	A	T	A	0.413	19	27	-7.235	5.66634e-06	-2.47	0.0398121	-4.852	8.41718e-05	-4.765	0.000594336	FBgn0028369	kirre	INTRON	0
Cocaine, Sucrose	Δ Cocaine Consumption E3-E1	2L_668359_SNP	C	T	C	0.3333	15	30	7.803	7.99873e-06	2.895	0.0255201	5.349	6.7295e-05	4.908	0.00140931	FBgn0000497	ds	INTRON	0
Cocaine, Sucrose	Δ Cocaine Consumption E3-E1	3L_17638743_SNP	T	G	T	0.1957	9	37	-9.252	4.93605e-06	-3.606	0.0164796	-6.429	3.46746e-05	-5.646	0.00164828	FBgn0262531	CG43085	NON_SYNONYMOUS_CODING	0	FBgn0004401	Pep	UPSTREAM	607
Cocaine, Sucrose	Δ Cocaine Consumption E3-E1	2L_6007223_SNP	G	C	G	0.425	17	23	7.691	8.18475e-06	2.967	0.0225608	5.329	6.10469e-05	4.725	0.0016633	FBgn0031762	CG9098	DOWNSTREAM	141	FBgn0001089	Gal	UPSTREAM	396	FBgn0264448	CR43866	DOWNSTREAM	890
Cocaine, Sucrose	Δ Cocaine Consumption E3-E1	X_8761488_SNP	A	T	T	0.1739	8	38	-9.266	5.45756e-06	-4.238	0.00531751	-6.752	1.40474e-05	-5.028	0.00529788	FBgn0030065	CG12075	INTRON	0
Cocaine, Sucrose	Δ Cocaine Consumption E3-E1	3L_2229859_SNP	T	C	C	0.1556	7	38	1.397	0.550862	7.134	9.3967e-06	4.266	0.0213542	-5.736	0.0060067	FBgn0035317	osm-1	INTRON	0
Cocaine, Sucrose	Δ Cocaine Consumption E3-E1	X_19885926_SNP	C	T	T	0.1522	7	39	-10.61	6.80799e-07	-5.588	0.000472177	-8.097	5.24417e-07	-5.019	0.00902635	INTERGENIC	INTERGENIC	INTERGENIC	> 1 kb
Cocaine, Sucrose	Δ Cocaine Consumption E3-E1	2L_9325651_DEL	GCGAAG	G	GCGAAG	0.3659	15	26	-7.864	4.33426e-06	-4.286	0.00119982	-6.075	3.75095e-06	-3.578	0.0135661	INTERGENIC	INTERGENIC	INTERGENIC	> 1 kb
Cocaine, Sucrose	Δ Cocaine Consumption E3-E1	3R_10502558_SNP	T	A	T	0.4615	18	21	7.915	6.29608e-06	4.037	0.00121026	5.976	4.85229e-06	3.878	0.0165534	FBgn0265140	Meltrin	INTRON	0
Cocaine, Sucrose	Δ Cocaine Consumption E3-E1	3R_24959709_SNP	G	A	A	0.4048	17	25	2.261	0.250195	5.815	1.93192e-06	4.038	0.0047429	-3.554	0.0254525	FBgn0028671	Vha100-1	INTRON	0
Cocaine, Sucrose	Δ Cocaine Consumption E3-E1	3L_2229125_SNP	A	C	C	0.1522	7	39	2.847	0.236821	7.319	4.39428e-06	5.083	0.00532395	-4.472	0.0369897	FBgn0035317	osm-1	UPSTREAM	521
Cocaine, Sucrose	Δ Cocaine Consumption E3-E1	3L_2204981_SNP	C	T	C	0.2558	11	32	-8.405	1.02262e-05	-4.929	0.000394033	-6.667	3.04591e-06	-3.476	0.0387624	INTERGENIC	INTERGENIC	INTERGENIC	> 1 kb
Cocaine, Sucrose	Δ Cocaine Consumption E3-E1	3L_805889_DEL	C	CA	CA	0.4773	21	23	-7.091	1.67288e-05	-4.015	0.00062947	-5.553	5.99415e-06	-3.075	0.0396428	INTERGENIC	INTERGENIC	INTERGENIC	> 1 kb
Cocaine, Sucrose	Δ Cocaine Consumption E3-E1	3L_3702259_DEL	A	ACAATA	ACAATA	0.3778	17	28	7.331	7.90119e-06	4.494	0.00027462	5.912	1.96828e-06	2.837	0.0403631	INTERGENIC	INTERGENIC	INTERGENIC	> 1 kb
Cocaine, Sucrose	Δ Cocaine Consumption E3-E1	3L_2204953_SNP	C	T	C	0.2444	11	34	-8.297	1.19215e-05	-4.985	0.000310153	-6.641	2.89315e-06	-3.312	0.0466036	INTERGENIC	INTERGENIC	INTERGENIC	> 1 kb
Cocaine, Sucrose	Δ Cocaine Consumption E3-E1	2L_6159471_INS	TT	T	T	0.2273	10	34	-8.343	1.51215e-05	-5.114	0.000244651	-6.728	2.9455e-06	-3.23	0.057818	FBgn0031786	CG13989	UPSTREAM	972
Cocaine, Sucrose	Δ Cocaine Consumption E3-E1	3R_26142331_SNP	G	A	A	0.2	9	36	8.739	2.57657e-05	5.414	0.000286345	7.076	4.87082e-06	3.325	0.0697386	FBgn0010113	hdc	INTRON	0
Cocaine, Sucrose	Δ Cocaine Consumption E3-E1	2L_6159442_SNP	G	A	A	0.3043	14	32	-7.444	1.95731e-05	-4.633	0.000203758	-6.039	3.17547e-06	-2.811	0.0702555	INTERGENIC	INTERGENIC	INTERGENIC	> 1 kb
Cocaine, Sucrose	Δ Cocaine Consumption E3-E1	3L_2204955_SNP	A	G	G	0.2609	12	34	-7.693	3.69959e-05	-4.807	0.000372949	-6.25	7.57761e-06	-2.886	0.0744061	INTERGENIC	INTERGENIC	INTERGENIC	> 1 kb
Cocaine, Sucrose	Δ Cocaine Consumption E3-E1	3R_10502543_SNP	C	T	C	0.4091	18	26	7.03	3.71402e-05	4.273	0.000317034	5.651	6.85113e-06	2.757	0.0796254	FBgn0265140	Meltrin	INTRON	0
Cocaine, Sucrose	Δ Cocaine Consumption E3-E1	3R_13430013_SNP	G	A	G	0.3023	13	30	2.976	0.139291	5.734	4.69348e-06	4.355	0.00270381	-2.758	0.0872375	INTERGENIC	INTERGENIC	INTERGENIC	> 1 kb
Cocaine, Sucrose	Δ Cocaine Consumption E3-E1	3R_21675654_SNP	G	A	A	0.2326	10	33	-7.871	4.72743e-05	-5.021	0.000327191	-6.446	8.39123e-06	-2.85	0.0881833	FBgn0040602	CG14545	DOWNSTREAM	478
Cocaine, Sucrose	Δ Cocaine Consumption E3-E1	3R_23775114_SNP	T	C	T	0.2955	13	31	2.969	0.114794	5.775	2.91672e-06	4.372	0.00187137	-2.806	0.0986967	FBgn0039562	Gp93	SYNONYMOUS_CODING	0
Cocaine, Sucrose	Δ Cocaine Consumption E3-E1	3R_13430130_SNP	A	T	A	0.2955	13	31	3.113	0.118754	5.74	3.77545e-06	4.426	0.00208953	-2.627	0.101196	INTERGENIC	INTERGENIC	INTERGENIC	> 1 kb
Cocaine, Sucrose	Δ Cocaine Consumption E3-E1	2L_4521571_SNP	G	A	A	0.2609	12	34	3.379	0.0877077	5.926	5.03293e-06	4.653	0.00155596	-2.548	0.154112	FBgn0053196	dp	INTRON	0
Cocaine, Sucrose	Δ Cocaine Consumption E3-E1	3R_19394970_SNP	G	C	C	0.2326	10	33	4.013	0.0598998	6.268	5.91085e-06	5.14	0.00103663	-2.255	0.230228	FBgn0039089	beat-IV	INTRON	0
Cocaine, Sucrose	Δ Cocaine Consumption E3-E1	2L_7070909_SNP	T	C	T	0.3333	15	30	-3.727	0.0469911	-5.642	2.91124e-06	-4.684	0.00063441	1.915	0.243063	FBgn0031888	Pvf2	SYNONYMOUS_CODING	0
Cocaine, Sucrose	Δ Cocaine Consumption E3-E1	2L_1574939_SNP	C	T	T	0.1522	7	39	4.827	0.0454794	7.302	3.51197e-06	6.065	0.000645438	-2.475	0.25921	FBgn0261509	haf	INTRON	0
Cocaine, Sucrose	Δ Cocaine Consumption E3-E1	3L_15201136_SNP	T	G	G	0.3261	15	31	6.733	0.000133703	4.994	4.08535e-05	5.863	5.79236e-06	1.739	0.263558	FBgn0036490	CG6888	SYNONYMOUS_CODING	0
Cocaine, Sucrose	Δ Cocaine Consumption E3-E1	3L_15201137_SNP	C	T	T	0.3261	15	31	6.733	0.000133703	4.994	4.08535e-05	5.863	5.79236e-06	1.739	0.263558	FBgn0036490	CG6888	SYNONYMOUS_CODING	0
Cocaine, Sucrose	Δ Cocaine Consumption E3-E1	X_3357124_SNP	G	T	G	0.3111	14	31	6.842	0.000132297	5.023	3.56653e-05	5.932	5.33706e-06	1.819	0.271217	FBgn0029661	CG16781	SYNONYMOUS_CODING	0	FBgn0029660	CG10801	DOWNSTREAM	591
Cocaine, Sucrose	Δ Cocaine Consumption E3-E1	2L_1575022_SNP	A	G	G	0.1556	7	38	4.872	0.0430025	7.29	3.73044e-06	6.081	0.000615923	-2.418	0.274084	FBgn0261509	haf	INTRON	0
Cocaine, Sucrose	Δ Cocaine Consumption E3-E1	3L_2207399_SNP	C	A	C	0.2609	12	34	-6.988	0.000217946	-5.461	4.43272e-05	-6.224	9.19944e-06	-1.527	0.311897	INTERGENIC	INTERGENIC	INTERGENIC	> 1 kb
Cocaine, Sucrose	Δ Cocaine Consumption E3-E1	3L_2207411_SNP	G	A	G	0.2609	12	34	-6.988	0.000217946	-5.461	4.43272e-05	-6.224	9.19944e-06	-1.527	0.311897	INTERGENIC	INTERGENIC	INTERGENIC	> 1 kb
Cocaine, Sucrose	Δ Cocaine Consumption E3-E1	3L_8080321_SNP	A	T	T	0.3556	16	29	6.833	6.52603e-05	5.42	5.61286e-06	6.127	1.08014e-06	1.413	0.313226	FBgn0262579	Ect4	INTRON	0	FBgn0035833	CG7565	DOWNSTREAM	414
Cocaine, Sucrose	Δ Cocaine Consumption E3-E1	3L_2207397_SNP	T	A	T	0.2667	12	33	-6.994	0.000230546	-5.472	4.48321e-05	-6.233	9.7137e-06	-1.522	0.317819	INTERGENIC	INTERGENIC	INTERGENIC	> 1 kb
Cocaine, Sucrose	Δ Cocaine Consumption E3-E1	3R_15467203_DEL	T	CA	CA	0.3256	14	29	4.159	0.0377516	5.648	5.69768e-06	4.903	0.000603896	-1.488	0.327819	FBgn0038721	CG16718	INTRON	0
Cocaine, Sucrose	Δ Cocaine Consumption E3-E1	3R_21431840_SNP	T	C	T	0.2955	13	31	3.951	0.0367957	5.591	8.1227e-06	4.771	0.000655503	-1.64	0.357267	FBgn0011666	msi	UTR_3_PRIME	0	FBgn0261287	ymp	INTRON	0
Cocaine, Sucrose	Δ Cocaine Consumption E3-E1	2R_19435515_SNP	G	A	A	0.2444	11	34	5.051	0.013628	6.67	2.12793e-07	5.861	6.86322e-05	-1.619	0.359872	FBgn0034876	wmd	UPSTREAM	25	FBgn0034877	levy	UPSTREAM	248	FBgn0034878	pita	DOWNSTREAM	973
Cocaine, Sucrose	Δ Cocaine Consumption E3-E1	3L_2207359_SNP	G	A	G	0.2391	11	35	-7.192	0.00019125	-5.818	1.82665e-05	-6.505	5.19731e-06	-1.375	0.360273	INTERGENIC	INTERGENIC	INTERGENIC	> 1 kb
Cocaine, Sucrose	Δ Cocaine Consumption E3-E1	X_8192319_SNP	T	G	G	0.2826	13	33	4.126	0.0425044	5.862	1.67703e-05	4.994	0.000968258	-1.736	0.373177	FBgn0015519	nAcRalpha-7E	INTRON	0
Cocaine, Sucrose	Δ Cocaine Consumption E3-E1	X_8192322_SNP	C	A	A	0.2826	13	33	4.126	0.0425044	5.862	1.67703e-05	4.994	0.000968258	-1.736	0.373177	FBgn0015519	nAcRalpha-7E	INTRON	0
Cocaine, Sucrose	Δ Cocaine Consumption E3-E1	3R_21431666_SNP	T	A	A	0.3043	14	32	4.174	0.0243198	5.671	2.66382e-06	4.922	0.000290191	-1.497	0.381325	FBgn0011666	msi	UTR_3_PRIME	0	FBgn0261287	ymp	INTRON	0
Cocaine, Sucrose	Δ Cocaine Consumption E3-E1	2L_11139074_SNP	T	C	C	0.1087	5	41	9.855	0.000338278	7.972	1.63483e-05	8.914	8.20754e-06	1.883	0.449462	FBgn0010197	Gyc32E	SYNONYMOUS_CODING	0	FBgn0040211	hgo	DOWNSTREAM	507
Cocaine, Sucrose	Δ Cocaine Consumption E3-E1	2L_11654963_SNP	T	C	T	0.2667	12	33	4.63	0.0208787	5.715	8.56731e-06	5.172	0.000358574	-1.085	0.506951	INTERGENIC	INTERGENIC	INTERGENIC	> 1 kb
Cocaine, Sucrose	Δ Cocaine Consumption E3-E1	2R_19435679_DEL	A	ACGTA	ACGTA	0.1778	8	37	6.216	0.0073618	7.391	6.2033e-07	6.804	4.77055e-05	-1.174	0.568065	FBgn0034876	wmd	UPSTREAM	77	FBgn0034877	levy	UPSTREAM	83	FBgn0034878	pita	DOWNSTREAM	808
Cocaine, Sucrose	Δ Cocaine Consumption E3-E1	2R_19435744_SNP	A	G	G	0.1556	7	38	6.107	0.0130554	7.373	3.99286e-06	6.74	0.000167047	-1.265	0.568244	FBgn0034877	levy	UPSTREAM	19	FBgn0034876	wmd	UPSTREAM	141	FBgn0034878	pita	DOWNSTREAM	744
Cocaine, Sucrose	Δ Cocaine Consumption E3-E1	2R_4794210_SNP	A	C	C	0.3913	18	28	4.281	0.0136054	5.161	9.04144e-06	4.721	0.000231597	-0.8802	0.629221	FBgn0033342	CG8258	INTRON	0	FBgn0050349	CG30349	UPSTREAM	813
Cocaine, Sucrose	Δ Cocaine Consumption E3-E1	3L_22044528_SNP	T	A	A	0.3953	17	26	-4.566	0.0109863	-5.454	8.2517e-06	-5.01	0.000179205	0.8873	0.680178	FBgn0004514	Oct-TyrR	INTRON	0
Cocaine, Sucrose	Δ Cocaine Consumption E3-E1	2R_19435596_SNP	T	G	G	0.1739	8	38	6.531	0.00453854	7.368	6.57664e-07	6.95	2.86087e-05	-0.8368	0.692315	FBgn0034876	wmd	UPSTREAM	106	FBgn0034877	levy	UPSTREAM	167	FBgn0034878	pita	DOWNSTREAM	892
Cocaine, Sucrose	Δ Cocaine Consumption E3-E1	3R_26138418_SNP	G	C	C	0.2143	9	33	5.775	0.0060728	6.507	1.65592e-06	6.141	5.41416e-05	-0.7318	0.694546	FBgn0010113	hdc	INTRON	0
Cocaine, Sucrose	Δ Cocaine Consumption E3-E1	3L_1585733_SNP	T	C	C	0.2	9	36	5.622	0.0105067	6.414	9.46211e-06	6.018	0.000179691	-0.7917	0.705852	FBgn0035237	CG13917	INTRON	0
Cocaine, Sucrose	Δ Cocaine Consumption E3-E1	3R_22907888_SNP	A	G	G	0.4	18	27	5.829	0.00102442	5.328	6.64238e-06	5.578	1.53024e-05	0.5009	0.736168	FBgn0039479	CG14257	INTRON	0	FBgn0039480	Cpr97Ea	DOWNSTREAM	964
Cocaine, Sucrose	Δ Cocaine Consumption E3-E1	X_19345603_SNP	T	C	T	0.3902	16	25	-4.99	0.0070513	-5.62	5.74608e-06	-5.305	9.91132e-05	0.6309	0.76779	FBgn0031016	kek5	INTRON	0
Cocaine, Sucrose	Δ Cocaine Consumption E3-E1	3R_26138428_SNP	C	T	T	0.1591	7	37	6.561	0.00798168	7.059	1.17188e-05	6.81	0.000146552	-0.4975	0.804599	FBgn0010113	hdc	INTRON	0
Cocaine, Sucrose	Δ Cocaine Consumption E3-E1	3L_613501_SNP	T	G	T	0.3043	14	32	5.76	0.00124343	5.501	4.74594e-06	5.631	1.60111e-05	0.2589	0.811316	INTERGENIC	INTERGENIC	INTERGENIC	> 1 kb
Cocaine, Sucrose	Δ Cocaine Consumption E3-E1	2R_6000100_SNP	T	A	A	0.2174	10	36	5.621	0.0113364	6.3	3.91027e-05	5.961	0.000328718	-0.6789	0.834203	FBgn0003071	Pfk	INTRON	0
Cocaine, Sucrose	Δ Cocaine Consumption E3-E1	3L_613509_INS	A	AGCGA	A	0.3182	14	30	5.425	0.00281056	5.48	7.00788e-06	5.452	4.20467e-05	-0.05524	0.968177	INTERGENIC	INTERGENIC	INTERGENIC	> 1 kb
Cocaine, Sucrose	Δ Sucrose Consumption E3-E1	3R_5312585_SNP	C	T	T	0.2791	12	31	-8.185	2.84035e-05	0.953	0.524703	-3.616	0.0399141	-9.138	3.5961e-07	FBgn0037698	CG16779	UTR_5_PRIME	0
Cocaine, Sucrose	Δ Sucrose Consumption E3-E1	3L_14423020_DEL	AA	A	AA	0.3077	12	27	6.692	0.00043363	-1.98	0.192136	2.356	0.128788	8.672	3.68621e-06	FBgn0087007	bbg	INTRON	0
Cocaine, Sucrose	Δ Sucrose Consumption E3-E1	3R_18083157_SNP	T	C	T	0.4889	22	23	-5.431	0.00303534	2.012	0.121767	-1.71	0.344429	-7.443	3.84978e-06	FBgn0051163	SKIP	INTRON	0
Cocaine, Sucrose	Δ Sucrose Consumption E3-E1	3L_18957941_SNP	C	G	G	0.4091	18	26	-5.911	0.00147979	1.697	0.206296	-2.107	0.227835	-7.608	4.53519e-06	INTERGENIC	INTERGENIC	INTERGENIC	> 1 kb
Cocaine, Sucrose	Δ Sucrose Consumption E3-E1	3L_18986444_SNP	A	T	T	0.3182	14	30	-7.516	5.92408e-05	0.5045	0.723917	-3.506	0.0283244	-8.02	4.70303e-06	FBgn0036837	CG18135	INTRON	0
Cocaine, Sucrose	Δ Sucrose Consumption E3-E1	3R_23379026_SNP	C	A	A	0.2222	10	35	-6.293	0.00495239	2.536	0.104298	-1.879	0.496685	-8.829	5.59401e-06	FBgn0004387	Klp98A	INTRON	0
Cocaine, Sucrose	Δ Sucrose Consumption E3-E1	3L_18957924_DEL	T	TTATAAGTTGCT	TTATAAGTTGCT	0.4286	18	24	-6.3	0.000749829	1.36	0.320826	-2.47	0.132429	-7.66	5.955e-06	INTERGENIC	INTERGENIC	INTERGENIC	> 1 kb
Cocaine, Sucrose	Δ Sucrose Consumption E3-E1	3L_18973190_SNP	C	T	T	0.2791	12	31	-7.646	0.000104522	0.6544	0.662589	-3.496	0.0541703	-8.301	7.02729e-06	INTERGENIC	INTERGENIC	INTERGENIC	> 1 kb
Cocaine, Sucrose	Δ Sucrose Consumption E3-E1	3R_15240234_SNP	A	G	G	0.1136	5	39	-12.05	2.69988e-06	-0.469	0.823054	-6.257	0.00177268	-11.58	7.37004e-06	FBgn0051221	CG31221	INTRON	0
Cocaine, Sucrose	Δ Sucrose Consumption E3-E1	2L_20993160_SNP	G	C	C	0.2558	11	32	-7.377	0.000111142	1.14	0.458703	-3.118	0.0373	-8.517	7.38913e-06	FBgn0250867	CG42238	INTRON	0
Cocaine, Sucrose	Δ Sucrose Consumption E3-E1	2L_8590673_SNP	A	T	A	0.4615	18	21	4.989	0.00598852	-2.827	0.041576	1.081	0.559693	7.815	7.68968e-06	FBgn0264437	CR43855	INTRON	0	FBgn0011259	Sema-1a	INTRON	0
Cocaine, Sucrose	Δ Sucrose Consumption E3-E1	3L_18986662_SNP	A	T	T	0.3182	14	30	-7.035	0.000196855	0.8045	0.572866	-3.115	0.0485257	-7.839	8.67129e-06	FBgn0036837	CG18135	INTRON	0
Cocaine, Sucrose	Δ Sucrose Consumption E3-E1	2L_8591084_SNP	C	T	C	0.3409	15	29	5.883	0.00185383	-1.793	0.197798	2.045	0.223805	7.676	9.49753e-06	FBgn0264437	CR43855	INTRON	0	FBgn0011259	Sema-1a	INTRON	0
Cocaine, Sucrose	Δ Sucrose Consumption E3-E1	2L_8591085_SNP	T	A	T	0.3409	15	29	5.883	0.00185383	-1.793	0.197798	2.045	0.223805	7.676	9.49753e-06	FBgn0264437	CR43855	INTRON	0	FBgn0011259	Sema-1a	INTRON	0
Cocaine, Sucrose	Δ Sucrose Consumption E3-E1	3R_23379034_SNP	T	G	G	0.1818	8	36	-7.025	0.00347005	2.403	0.159302	-2.311	0.443585	-9.429	9.61418e-06	FBgn0004387	Klp98A	INTRON	0
Cocaine, Sucrose	Δ Sucrose Consumption E3-E1	3R_18082656_SNP	A	C	C	0.4667	21	24	-5.555	0.00296682	1.646	0.20824	-1.954	0.180222	-7.201	9.84241e-06	FBgn0051163	SKIP	INTRON	0
Cocaine, Sucrose	Δ Sucrose Consumption E3-E1	3L_18987000_SNP	G	C	C	0.2727	12	32	-7.686	9.21631e-05	0.4667	0.754767	-3.609	0.0385287	-8.152	1.00174e-05	FBgn0036837	CG18135	INTRON	0
Cocaine, Sucrose	Δ Sucrose Consumption E3-E1	3L_20972440_SNP	C	G	G	0.2326	10	33	-9.051	1.64227e-06	-0.3824	0.810352	-4.717	0.00136696	-8.669	1.07746e-05	FBgn0053283	CR33283	INTRON	0
Cocaine, Sucrose	Δ Sucrose Consumption E3-E1	3R_23253025_SNP	T	C	C	0.4884	21	22	-7.686	8.15023e-06	-0.385	0.775006	-4.035	0.00272556	-7.301	1.17624e-05	FBgn0016061	side	INTRON	0
Cocaine, Sucrose	Δ Sucrose Consumption E3-E1	3L_18986656_SNP	G	T	T	0.3333	15	30	-6.991	0.000140529	0.5583	0.689032	-3.216	0.0333463	-7.549	1.24864e-05	FBgn0036837	CG18135	INTRON	0
Cocaine, Sucrose	Δ Sucrose Consumption E3-E1	3L_18986658_INS	AACAGAAACAGGAACAGCAA	GT	GT	0.3333	15	30	-6.991	0.000140529	0.5583	0.689032	-3.216	0.0333463	-7.549	1.24864e-05	FBgn0036837	CG18135	INTRON	0
Cocaine, Sucrose	Δ Sucrose Consumption E3-E1	3L_18986661_SNP	A	C	C	0.3333	15	30	-6.991	0.000140529	0.5583	0.689032	-3.216	0.0333463	-7.549	1.24864e-05	FBgn0036837	CG18135	INTRON	0
Cocaine, Sucrose	Δ Sucrose Consumption E3-E1	2R_14356599_SNP	T	G	G	0.08889	4	41	-13.67	1.48048e-06	-1.759	0.445715	-7.715	0.000402162	-11.91	3.83315e-05	FBgn0028496	CG30116	INTRON	0
Cocaine, Sucrose	Δ Sucrose Consumption E3-E1	2R_14356612_SNP	C	A	A	0.08889	4	41	-13.67	1.48048e-06	-1.759	0.445715	-7.715	0.000402162	-11.91	3.83315e-05	FBgn0028496	CG30116	INTRON	0
Cocaine, Sucrose	Δ Sucrose Consumption E3-E1	3L_9730800_SNP	A	G	G	0.3077	12	27	-7.085	0.000574955	0.7231	0.636519	-3.181	0.0691923	-7.808	4.79327e-05	FBgn0259163	CG42268	INTRON	0
Cocaine, Sucrose	Δ Sucrose Consumption E3-E1	3L_9257163_SNP	T	C	C	0.1556	7	38	-10.04	5.80983e-06	-0.8338	0.645817	-5.438	0.001299	-9.208	5.35237e-05	FBgn0264000	GluRIB	INTRON	0
Cocaine, Sucrose	Δ Sucrose Consumption E3-E1	2R_15323523_SNP	A	C	C	0.09302	4	39	-12.7	1.31481e-05	-1.102	0.634287	-6.899	0.00182546	-11.59	7.05635e-05	FBgn0020440	Fak	NON_SYNONYMOUS_CODING	0
Cocaine, Sucrose	Δ Sucrose Consumption E3-E1	3L_14565902_SNP	C	T	T	0.1556	7	38	-9.732	9.34068e-06	-0.9207	0.611752	-5.327	0.00137263	-8.812	0.000126159	INTERGENIC	INTERGENIC	INTERGENIC	> 1 kb
Cocaine, Sucrose	Δ Sucrose Consumption E3-E1	3L_14565926_SNP	T	A	A	0.1556	7	38	-9.732	9.34068e-06	-0.9207	0.611752	-5.327	0.00137263	-8.812	0.000126159	INTERGENIC	INTERGENIC	INTERGENIC	> 1 kb
Cocaine, Sucrose	Δ Sucrose Consumption E3-E1	X_4813877_DEL	C	CCTC	CCTC	0.1087	5	41	-11.47	8.04381e-06	-1.421	0.495745	-6.445	0.000980894	-10.05	0.000151089	FBgn0029737	CG6903	INTRON	0
Cocaine, Sucrose	Δ Sucrose Consumption E3-E1	X_19470590_SNP	A	C	C	0.3171	13	28	-8.486	7.28124e-06	-1.376	0.351116	-4.931	0.0014328	-7.11	0.0001544	FBgn0031030	Tao	INTRON	0
Cocaine, Sucrose	Δ Sucrose Consumption E3-E1	3R_4883443_SNP	T	A	A	0.2791	12	31	-9.07	1.05789e-06	-1.9	0.201735	-5.485	0.000203329	-7.17	0.0001675	FBgn0037659	Kdm2	INTRON	0
Cocaine, Sucrose	Δ Sucrose Consumption E3-E1	3R_13650951_SNP	A	G	G	0.3488	15	28	-8.047	8.35223e-06	-1.528	0.276402	-4.788	0.000435003	-6.519	0.000299848	FBgn0261649	tinc	INTRON	0
Cocaine, Sucrose	Δ Sucrose Consumption E3-E1	2L_610233_SNP	C	T	T	0.09091	4	40	-13.27	2.93998e-06	-2.737	0.233587	-8.002	0.000195436	-10.53	0.000378167	INTERGENIC	INTERGENIC	INTERGENIC	> 1 kb
Cocaine, Sucrose	Δ Sucrose Consumption E3-E1	3R_26721542_SNP	T	C	C	0.08696	4	42	-13.2	3.37575e-06	-2.833	0.216355	-8.018	0.000188939	-10.37	0.000461931	FBgn0015032	Cyp4c3	INTRON	0
Cocaine, Sucrose	Δ Sucrose Consumption E3-E1	3L_7614314_SNP	T	C	C	0.2273	10	34	-9.215	1.48961e-05	-2.281	0.146461	-5.748	0.00159844	-6.934	0.000691176	FBgn0035802	CG33275	INTRON	0
Cocaine, Sucrose	Δ Sucrose Consumption E3-E1	3L_11854853_SNP	T	G	G	0.08696	4	42	-12.74	7.77993e-06	-2.683	0.24218	-7.71	0.000304485	-10.05	0.000722507	FBgn0085449	CG34420	INTRON	0
Cocaine, Sucrose	Δ Sucrose Consumption E3-E1	3L_11854857_SNP	T	G	G	0.08696	4	42	-12.74	7.77993e-06	-2.683	0.24218	-7.71	0.000304485	-10.05	0.000722507	FBgn0085449	CG34420	INTRON	0
Cocaine, Sucrose	Δ Sucrose Consumption E3-E1	3L_20623118_SNP	C	A	C	0.4419	19	24	7.568	2.38751e-06	1.734	0.196921	4.651	0.0001521	5.834	0.000844904	INTERGENIC	INTERGENIC	INTERGENIC	> 1 kb
Cocaine, Sucrose	Δ Sucrose Consumption E3-E1	2R_14087354_SNP	G	A	A	0.1333	6	39	-10.47	9.82737e-06	-2.169	0.259386	-6.32	0.000409062	-8.302	0.000886671	INTERGENIC	INTERGENIC	INTERGENIC	> 1 kb
Cocaine, Sucrose	Δ Sucrose Consumption E3-E1	3R_22017826_SNP	T	G	G	0.09091	4	40	-12.71	8.53414e-06	-2.837	0.216682	-7.773	0.000275995	-9.871	0.000956354	FBgn0083965	CG34129	UPSTREAM	899
Cocaine, Sucrose	Δ Sucrose Consumption E3-E1	X_19471650_SNP	G	A	A	0.3333	15	30	-7.873	8.53989e-06	-2.037	0.140045	-4.955	0.000460868	-5.836	0.0012364	FBgn0031030	Tao	INTRON	0
Cocaine, Sucrose	Δ Sucrose Consumption E3-E1	3R_4895994_INS	TATGT	T	T	0.3333	13	26	-8.901	7.31428e-06	-2.808	0.056287	-5.854	2.29091e-05	-6.093	0.00175163	FBgn0003165	pum	UTR_3_PRIME	0
Cocaine, Sucrose	Δ Sucrose Consumption E3-E1	3R_26604276_SNP	G	T	T	0.1522	7	39	-0.3645	0.936645	-7.719	1.57915e-06	-4.042	0.0109175	7.354	0.00177821	FBgn0004606	zfh1	INTRON	0
Cocaine, Sucrose	Δ Sucrose Consumption E3-E1	3R_26604359_DEL	T	TG	TG	0.1522	7	39	-0.3645	0.936645	-7.719	1.57915e-06	-4.042	0.0109175	7.354	0.00177821	FBgn0004606	zfh1	INTRON	0
Cocaine, Sucrose	Δ Sucrose Consumption E3-E1	2R_12972901_SNP	A	T	T	0.4091	18	26	7.513	1.9222e-05	2.12	0.112524	4.816	0.000354797	5.393	0.0022029	FBgn0050460	CG30460	INTRON	0
Cocaine, Sucrose	Δ Sucrose Consumption E3-E1	2L_12197801_SNP	T	G	G	0.1522	7	39	-10.66	7.71376e-07	-3.456	0.0517022	-7.057	1.07523e-05	-7.202	0.00226265	FBgn0000114	aret	INTRON	0
Cocaine, Sucrose	Δ Sucrose Consumption E3-E1	3L_10356490_SNP	A	G	G	0.2444	11	34	-8.694	6.55615e-06	-2.758	0.0667874	-5.726	0.000120224	-5.936	0.00297563	FBgn0265415	CR44327	EXON	0
Cocaine, Sucrose	Δ Sucrose Consumption E3-E1	3L_18548468_SNP	C	T	T	0.2273	10	34	8.871	7.50344e-06	3.091	0.0468732	5.981	3.55917e-05	5.78	0.00556876	INTERGENIC	INTERGENIC	INTERGENIC	> 1 kb
Cocaine, Sucrose	Δ Sucrose Consumption E3-E1	3R_21409144_DEL	T	TCTGATATTTTCT	TCTGATATTTTCT	0.08696	4	42	-0.9937	0.840117	-9.35	6.85117e-06	-5.172	0.0100518	8.356	0.00589291	FBgn0011666	msi	INTRON	0	FBgn0039344	CG4582	UPSTREAM	244
Cocaine, Sucrose	Δ Sucrose Consumption E3-E1	3R_21409235_SNP	G	C	C	0.08696	4	42	-0.9937	0.840117	-9.35	6.85117e-06	-5.172	0.0100518	8.356	0.00589291	FBgn0011666	msi	INTRON	0	FBgn0039344	CG4582	UPSTREAM	334
Cocaine, Sucrose	Δ Sucrose Consumption E3-E1	3L_468089_SNP	C	G	G	0.2955	13	31	-9.264	1.13141e-06	-4.073	0.00348496	-6.668	1.1291e-07	-5.192	0.00682193	FBgn0001316	klar	INTRON	0
Cocaine, Sucrose	Δ Sucrose Consumption E3-E1	3R_11013320_SNP	C	G	G	0.1087	5	41	-1.206	0.766238	-8.344	9.94387e-06	-4.775	0.00974685	7.138	0.00970723	FBgn0038295	Gyc88E	INTRON	0
Cocaine, Sucrose	Δ Sucrose Consumption E3-E1	3R_23927388_SNP	G	C	G	0.1522	7	39	-1.991	0.500106	-7.786	1.20017e-06	-4.888	0.00266397	5.796	0.0158714	INTERGENIC	INTERGENIC	INTERGENIC	> 1 kb
Cocaine, Sucrose	Δ Sucrose Consumption E3-E1	3L_5989385_SNP	C	T	T	0.3778	17	28	7.705	9.21217e-06	3.904	0.00253672	5.804	2.0181e-06	3.8	0.0361443	FBgn0052406	CG32406	UPSTREAM	923
Cocaine, Sucrose	Δ Sucrose Consumption E3-E1	3R_26581221_SNP	A	G	A	0.3864	17	27	-7.504	9.93934e-06	-3.715	0.00456424	-5.609	1.58591e-06	-3.789	0.038088	INTERGENIC	INTERGENIC	INTERGENIC	> 1 kb
Cocaine, Sucrose	Δ Sucrose Consumption E3-E1	3L_2964514_SNP	G	C	C	0.4545	20	24	-7.358	3.68709e-05	-3.696	0.00384638	-5.527	6.51395e-06	-3.662	0.0404957	FBgn0035382	Or63a	DOWNSTREAM	726
Cocaine, Sucrose	Δ Sucrose Consumption E3-E1	3R_22860200_SNP	T	C	C	0.5	22	22	7.3	1.19528e-05	3.709	0.0035556	5.504	4.63403e-06	3.59	0.0438785	FBgn0004842	NepYr	INTRON	0
Cocaine, Sucrose	Δ Sucrose Consumption E3-E1	3L_19939511_SNP	T	C	C	0.4348	20	26	7.095	4.24736e-05	3.557	0.00470605	5.326	7.95566e-06	3.538	0.0441238	FBgn0004852	Ac76E	INTRON	0
Cocaine, Sucrose	Δ Sucrose Consumption E3-E1	3L_2419085_SNP	T	A	A	0.1333	6	39	-3.425	0.263743	-8.259	1.50362e-06	-5.842	0.0007763	4.834	0.0629753	FBgn0261551	CG42669	INTRON	0
Cocaine, Sucrose	Δ Sucrose Consumption E3-E1	3R_15495634_SNP	G	A	A	0.3409	15	29	7.306	7.12088e-05	3.909	0.00358353	5.607	9.52429e-06	3.396	0.072001	FBgn0038727	CG7432	SYNONYMOUS_CODING	0
Cocaine, Sucrose	Δ Sucrose Consumption E3-E1	3R_23414390_SNP	A	G	G	0.2	9	36	-9.291	1.15502e-05	-5.36	0.00051649	-7.325	2.10758e-07	-3.931	0.0756806	FBgn0039527	CG5639	SYNONYMOUS_CODING	0
Cocaine, Sucrose	Δ Sucrose Consumption E3-E1	X_21884082_SNP	T	A	T	0.4222	19	26	6.975	6.69778e-05	3.812	0.00268763	5.394	8.15863e-06	3.162	0.0777237	FBgn0031191	Cp110	UPSTREAM	131	FBgn0031190	CG12576	UPSTREAM	219
Cocaine, Sucrose	Δ Sucrose Consumption E3-E1	X_19186569_SNP	G	A	A	0.4286	18	24	-7.279	4.33641e-05	-4.182	0.00133504	-5.73	1.89015e-05	-3.097	0.095067	FBgn0031011	CG8034	INTRON	0
Cocaine, Sucrose	Δ Sucrose Consumption E3-E1	3L_1270263_SNP	A	C	C	0.1591	7	37	-9.409	0.000207741	-5.476	0.00149967	-7.443	2.81262e-06	-3.933	0.109183	FBgn0035199	CG9134	INTRON	0
Cocaine, Sucrose	Δ Sucrose Consumption E3-E1	3L_504926_SNP	A	T	T	0.3043	14	32	7.123	0.000219828	4.372	0.00107168	5.748	9.95994e-06	2.751	0.150639	FBgn0001316	klar	INTRON	0
Cocaine, Sucrose	Δ Sucrose Consumption E3-E1	3R_20350438_SNP	G	T	T	0.3721	16	27	-6.965	0.000181272	-4.287	0.00113103	-5.626	5.63585e-06	-2.678	0.155418	FBgn0039203	CG13618	UPSTREAM	78
Cocaine, Sucrose	Δ Sucrose Consumption E3-E1	3L_1597594_SNP	T	C	C	0.3696	17	29	7.37	2.69574e-05	4.873	8.96365e-05	6.121	1.79728e-07	2.498	0.171479	FBgn0035237	CG13917	INTRON	0
Cocaine, Sucrose	Δ Sucrose Consumption E3-E1	3R_22574873_SNP	T	A	A	0.1333	6	39	-9.184	0.000300672	-5.806	0.00156402	-7.495	8.909e-06	-3.378	0.198176	INTERGENIC	INTERGENIC	INTERGENIC	> 1 kb
Cocaine, Sucrose	Δ Sucrose Consumption E3-E1	3L_15327850_SNP	T	C	T	0.25	11	33	-7.369	0.000417969	-4.762	0.00103815	-6.065	7.87404e-06	-2.607	0.211255	FBgn0264724	CR43992	UPSTREAM	32
Cocaine, Sucrose	Δ Sucrose Consumption E3-E1	2R_14287196_SNP	A	G	A	0.4444	20	25	6.81	0.000109577	4.591	0.000191236	5.701	2.31958e-06	2.219	0.216891	FBgn0063498	GstE2	SYNONYMOUS_CODING	0	FBgn0034335	GstE1	DOWNSTREAM	468
Cocaine, Sucrose	Δ Sucrose Consumption E3-E1	3R_20003976_SNP	A	G	G	0.3636	16	28	-6.281	0.000415559	-4.044	0.00211708	-5.162	9.24485e-06	-2.237	0.233788	FBgn0039161	CG13606	INTRON	0
Cocaine, Sucrose	Δ Sucrose Consumption E3-E1	3R_17909442_SNP	A	T	T	0.25	11	33	-4.476	0.0623527	-6.889	2.80145e-07	-5.683	0.000136041	2.413	0.247671	FBgn0038929	CG13408	DOWNSTREAM	247
Cocaine, Sucrose	Δ Sucrose Consumption E3-E1	3R_17909468_SNP	G	A	A	0.25	11	33	-4.476	0.0623527	-6.889	2.80145e-07	-5.683	0.000136041	2.413	0.247671	FBgn0038929	CG13408	DOWNSTREAM	273
Cocaine, Sucrose	Δ Sucrose Consumption E3-E1	2L_8451304_SNP	C	T	T	0.2093	9	34	-5.469	0.0203867	-6.85	3.69837e-06	-6.16	5.00724e-05	1.381	0.541146	FBgn0026718	fu12	INTRON	0
Cocaine, Sucrose	Δ Sucrose Consumption E3-E1	2L_8461597_SNP	A	G	G	0.1628	7	36	-6.316	0.0175826	-7.422	5.91274e-06	-6.869	4.6013e-05	1.106	0.657296	FBgn0026718	fu12	INTRON	0
Cocaine, Sucrose	Δ Sucrose Consumption E3-E1	3L_5469242_SNP	T	C	T	0.3478	16	30	-5.545	0.00173441	-4.863	0.000119881	-5.204	6.26141e-06	-0.6819	0.715158	INTERGENIC	INTERGENIC	INTERGENIC	> 1 kb
Cocaine, Sucrose	Δ Sucrose Consumption E3-E1	X_18078005_SNP	G	C	C	0.2727	12	32	-6.055	0.00312755	-5.677	3.18499e-05	-5.866	5.84791e-06	-0.3778	0.853376	FBgn0083228	Frq2	INTRON	0
Cocaine, Sucrose	Δ Sucrose Consumption E3-E1	3R_23564681_SNP	A	G	G	0.2222	10	35	-6.638	0.00229579	-6.425	6.35905e-06	-6.532	1.61657e-06	-0.2131	0.92161	FBgn0005659	Ets98B	INTRON	0
Cocaine, Sucrose	Δ Sucrose Consumption E3-E1	3R_23564365_SNP	T	C	C	0.1739	8	38	-7.121	0.00476832	-6.99	5.88791e-06	-7.055	3.33643e-06	-0.1305	0.955715	FBgn0005659	Ets98B	INTRON	0
Cocaine, Sucrose	Δ Cocaine Preference A E3-E1	3R_5312585_SNP	C	T	T	0.2791	12	31	11.46	8.88569e-07	-0.1023	0.621232	5.677	0.000419022	11.56	1.31925e-07	FBgn0037698	CG16779	UTR_5_PRIME	0
Cocaine, Sucrose	Δ Cocaine Preference A E3-E1	3R_10528683_SNP	A	G	G	0.3261	15	31	9.163	8.79992e-05	-0.9214	0.225786	4.121	0.0120707	10.08	1.07556e-06	FBgn0262127	kibra	SYNONYMOUS_CODING	0
Cocaine, Sucrose	Δ Cocaine Preference A E3-E1	2R_17373646_SNP	T	C	T	0.4318	19	25	-8.605	3.97467e-05	0.9487	0.256573	-3.828	0.008263	-9.554	2.08261e-06	FBgn0026369	Sara	INTRON	0
Cocaine, Sucrose	Δ Cocaine Preference A E3-E1	2R_17373649_SNP	G	T	G	0.4222	19	26	-9.102	1.51904e-05	0.3689	0.552521	-4.366	0.0020732	-9.471	2.10932e-06	FBgn0026369	Sara	SYNONYMOUS_CODING	0
Cocaine, Sucrose	Δ Cocaine Preference A E3-E1	3L_4744206_SNP	C	G	C	0.4545	20	24	7.435	0.000518206	-1.935	0.0581503	2.75	0.0537491	9.37	3.17374e-06	FBgn0035574	Gef64C	INTRON	0
Cocaine, Sucrose	Δ Cocaine Preference A E3-E1	3L_3010528_SNP	T	C	C	0.4286	18	24	10.54	8.32218e-07	0.8972	0.664332	5.718	6.0018e-05	9.641	3.25622e-06	FBgn0035385	FR	UTR_3_PRIME	0
Cocaine, Sucrose	Δ Cocaine Preference A E3-E1	3L_3264736_SNP	C	G	C	0.3778	17	28	8.607	0.000117431	-0.7538	0.531598	3.927	0.00511771	9.361	5.03554e-06	FBgn0035427	ckd	INTRON	0
Cocaine, Sucrose	Δ Cocaine Preference A E3-E1	3L_18986444_SNP	A	T	T	0.3182	14	30	8.971	0.000139766	-0.804	0.302802	4.084	0.0116399	9.775	6.2624e-06	FBgn0036837	CG18135	INTRON	0
Cocaine, Sucrose	Δ Cocaine Preference A E3-E1	3R_20348471_SNP	G	C	C	0.3778	17	28	8.17	0.000356384	-1.043	0.210436	3.564	0.0245457	9.214	7.71285e-06	FBgn0039202	CG13622	NON_SYNONYMOUS_CODING	0	FBgn0003134	Pp1alpha-96A	DOWNSTREAM	418
Cocaine, Sucrose	Δ Cocaine Preference A E3-E1	2L_3965767_SNP	T	G	G	0.1522	7	39	10.49	0.000375311	-1.795	0.253377	4.347	0.0206572	12.28	7.98111e-06	FBgn0051774	fred	INTRON	0
Cocaine, Sucrose	Δ Cocaine Preference A E3-E1	2L_3965768_SNP	T	C	C	0.1522	7	39	10.49	0.000375311	-1.795	0.253377	4.347	0.0206572	12.28	7.98111e-06	FBgn0051774	fred	INTRON	0
Cocaine, Sucrose	Δ Cocaine Preference A E3-E1	2L_17427757_SNP	A	G	G	0.1778	8	37	9.133	0.000759241	-2.507	0.108784	3.313	0.0462251	11.64	8.5112e-06	FBgn0011274	Dif	INTRON	0
Cocaine, Sucrose	Δ Cocaine Preference A E3-E1	3R_4406493_SNP	G	A	A	0.4286	18	24	10.38	1.30729e-06	1.246	0.577744	5.813	8.72404e-05	9.135	1.36741e-05	FBgn0261929	CG42796	INTRON	0
Cocaine, Sucrose	Δ Cocaine Preference A E3-E1	3R_9638406_SNP	T	C	C	0.2444	11	34	9.031	0.000996433	-0.9658	0.42739	4.033	0.0203439	9.997	2.02484e-05	FBgn0259731	tal-2A	UPSTREAM	425	FBgn0259732	tal-3A	UPSTREAM	425	FBgn0259733	tal-AA	UPSTREAM	425	FBgn0259730	tal-1A	UPSTREAM	425
Cocaine, Sucrose	Δ Cocaine Preference A E3-E1	3L_18986057_SNP	A	T	T	0.2619	11	31	9.924	0.000111238	-0.1777	0.559714	4.873	0.00720361	10.1	2.08671e-05	FBgn0036837	CG18135	INTRON	0
Cocaine, Sucrose	Δ Cocaine Preference A E3-E1	3L_7863527_SNP	A	C	C	0.2391	11	35	11.09	9.34478e-06	1.376	0.533427	6.234	0.000180194	9.716	3.55911e-05	FBgn0052365	CG32365	INTRON	0
Cocaine, Sucrose	Δ Cocaine Preference A E3-E1	2L_9336640_SNP	T	G	G	0.08889	4	41	17.12	2.04913e-06	2.723	0.15394	9.924	8.36982e-06	14.4	5.68427e-05	FBgn0026439	Eaat1	INTRON	0
Cocaine, Sucrose	Δ Cocaine Preference A E3-E1	3R_23444580_SNP	G	T	T	0.08889	4	41	17.17	1.921e-06	2.842	0.137038	10.01	6.83048e-06	14.33	6.33829e-05	FBgn0039530	Tusp	INTRON	0
Cocaine, Sucrose	Δ Cocaine Preference A E3-E1	2L_9342763_DEL	G	GT	GT	0.08889	4	41	16.99	2.56952e-06	2.684	0.159504	9.839	1.03532e-05	14.31	6.47041e-05	FBgn0032110	CG3748	UPSTREAM	68	FBgn0026439	Eaat1	DOWNSTREAM	839
Cocaine, Sucrose	Δ Cocaine Preference A E3-E1	2L_9338352_DEL	A	AA	AA	0.09302	4	39	17.31	1.55481e-06	2.968	0.119864	10.14	4.87694e-06	14.34	6.48661e-05	FBgn0026439	Eaat1	INTRON	0
Cocaine, Sucrose	Δ Cocaine Preference A E3-E1	3R_10017947_SNP	G	A	G	0.4318	19	25	9.777	7.0019e-06	1.491	0.36276	5.634	8.17446e-05	8.286	6.93191e-05	FBgn0011582	DopR	INTRON	0
Cocaine, Sucrose	Δ Cocaine Preference A E3-E1	2L_9338205_SNP	A	G	G	0.08696	4	42	17.07	2.23937e-06	2.826	0.138823	9.945	7.77992e-06	14.24	6.99722e-05	FBgn0026439	Eaat1	SYNONYMOUS_CODING	0
Cocaine, Sucrose	Δ Cocaine Preference A E3-E1	2L_9338366_SNP	T	C	C	0.08696	4	42	17.07	2.23937e-06	2.826	0.138823	9.945	7.77992e-06	14.24	6.99722e-05	FBgn0026439	Eaat1	INTRON	0
Cocaine, Sucrose	Δ Cocaine Preference A E3-E1	2L_9345953_SNP	G	C	C	0.08696	4	42	17.07	2.23937e-06	2.826	0.138823	9.945	7.77992e-06	14.24	6.99722e-05	INTERGENIC	INTERGENIC	INTERGENIC	> 1 kb
Cocaine, Sucrose	Δ Cocaine Preference A E3-E1	2L_9346064_SNP	T	A	A	0.08696	4	42	17.07	2.23937e-06	2.826	0.138823	9.945	7.77992e-06	14.24	6.99722e-05	INTERGENIC	INTERGENIC	INTERGENIC	> 1 kb
Cocaine, Sucrose	Δ Cocaine Preference A E3-E1	2L_9346119_DEL	A	ACTTCTAGGCTGCAACAAACAAATTTAGA	ACTTCTAGGCTGCAACAAACAAATTTAGA	0.08696	4	42	17.07	2.23937e-06	2.826	0.138823	9.945	7.77992e-06	14.24	6.99722e-05	INTERGENIC	INTERGENIC	INTERGENIC	> 1 kb
Cocaine, Sucrose	Δ Cocaine Preference A E3-E1	2L_9346168_SNP	A	C	C	0.08696	4	42	17.07	2.23937e-06	2.826	0.138823	9.945	7.77992e-06	14.24	6.99722e-05	INTERGENIC	INTERGENIC	INTERGENIC	> 1 kb
Cocaine, Sucrose	Δ Cocaine Preference A E3-E1	2L_9346209_DEL	A	AA	AA	0.08696	4	42	17.07	2.23937e-06	2.826	0.138823	9.945	7.77992e-06	14.24	6.99722e-05	INTERGENIC	INTERGENIC	INTERGENIC	> 1 kb
Cocaine, Sucrose	Δ Cocaine Preference A E3-E1	2L_9346385_SNP	T	G	G	0.08696	4	42	17.07	2.23937e-06	2.826	0.138823	9.945	7.77992e-06	14.24	6.99722e-05	INTERGENIC	INTERGENIC	INTERGENIC	> 1 kb
Cocaine, Sucrose	Δ Cocaine Preference A E3-E1	3R_26833557_SNP	C	G	G	0.08696	4	42	17.07	2.23937e-06	2.826	0.138823	9.945	7.77992e-06	14.24	6.99722e-05	FBgn0004573	5-HT7	INTRON	0
Cocaine, Sucrose	Δ Cocaine Preference A E3-E1	3R_26839208_SNP	A	G	G	0.08696	4	42	17.07	2.23937e-06	2.826	0.138823	9.945	7.77992e-06	14.24	6.99722e-05	FBgn0004573	5-HT7	INTRON	0
Cocaine, Sucrose	Δ Cocaine Preference A E3-E1	3R_26854736_DEL	C	CC	CC	0.08696	4	42	17.07	2.23937e-06	2.826	0.138823	9.945	7.77992e-06	14.24	6.99722e-05	INTERGENIC	INTERGENIC	INTERGENIC	> 1 kb
Cocaine, Sucrose	Δ Cocaine Preference A E3-E1	3R_22017826_SNP	T	G	G	0.09091	4	40	17.06	2.64755e-06	3.032	0.116146	10.04	7.14472e-06	14.02	9.83171e-05	FBgn0083965	CG34129	UPSTREAM	899
Cocaine, Sucrose	Δ Cocaine Preference A E3-E1	3L_11854853_SNP	T	G	G	0.08696	4	42	17.04	2.731e-06	3.072	0.109968	10.05	6.79675e-06	13.97	0.000102046	FBgn0085449	CG34420	INTRON	0
Cocaine, Sucrose	Δ Cocaine Preference A E3-E1	3L_11854857_SNP	T	G	G	0.08696	4	42	17.04	2.731e-06	3.072	0.109968	10.05	6.79675e-06	13.97	0.000102046	FBgn0085449	CG34420	INTRON	0
Cocaine, Sucrose	Δ Cocaine Preference A E3-E1	3R_25942510_SNP	A	G	G	0.1304	6	40	13.22	9.40325e-06	1.649	0.62929	7.436	0.000245544	11.57	0.000121801	FBgn0015542	sima	INTRON	0
Cocaine, Sucrose	Δ Cocaine Preference A E3-E1	2L_9347488_SNP	G	A	A	0.1087	5	41	14.82	8.20293e-06	2.348	0.192142	8.583	3.23387e-05	12.47	0.000131839	INTERGENIC	INTERGENIC	INTERGENIC	> 1 kb
Cocaine, Sucrose	Δ Cocaine Preference A E3-E1	2L_9347914_DEL	T	TTC	TTC	0.1087	5	41	14.82	8.20293e-06	2.348	0.192142	8.583	3.23387e-05	12.47	0.000131839	INTERGENIC	INTERGENIC	INTERGENIC	> 1 kb
Cocaine, Sucrose	Δ Cocaine Preference A E3-E1	2L_9347919_SNP	T	C	C	0.1087	5	41	14.82	8.20293e-06	2.348	0.192142	8.583	3.23387e-05	12.47	0.000131839	INTERGENIC	INTERGENIC	INTERGENIC	> 1 kb
Cocaine, Sucrose	Δ Cocaine Preference A E3-E1	2L_9348435_SNP	G	A	A	0.1087	5	41	14.82	8.20293e-06	2.348	0.192142	8.583	3.23387e-05	12.47	0.000131839	INTERGENIC	INTERGENIC	INTERGENIC	> 1 kb
Cocaine, Sucrose	Δ Cocaine Preference A E3-E1	3R_26850568_SNP	T	A	A	0.1087	5	41	14.82	8.20293e-06	2.348	0.192142	8.583	3.23387e-05	12.47	0.000131839	INTERGENIC	INTERGENIC	INTERGENIC	> 1 kb
Cocaine, Sucrose	Δ Cocaine Preference A E3-E1	3R_26850569_SNP	A	C	C	0.1087	5	41	14.82	8.20293e-06	2.348	0.192142	8.583	3.23387e-05	12.47	0.000131839	INTERGENIC	INTERGENIC	INTERGENIC	> 1 kb
Cocaine, Sucrose	Δ Cocaine Preference A E3-E1	2R_7750575_SNP	A	G	G	0.1136	5	39	14.87	7.35632e-06	2.695	0.122838	8.785	1.6728e-05	12.18	0.000210007	FBgn0033658	TwdlBeta	NON_SYNONYMOUS_CODING	0
Cocaine, Sucrose	Δ Cocaine Preference A E3-E1	3L_11037557_SNP	G	C	C	0.175	7	33	13.37	2.30243e-06	2.722	0.184549	8.047	1.44786e-05	10.65	0.00021615	FBgn0263776	CG43693	INTRON	0
Cocaine, Sucrose	Δ Cocaine Preference A E3-E1	2L_9351875_SNP	A	C	C	0.1556	7	38	12.77	8.38832e-06	2.318	0.126709	7.544	1.93976e-05	10.45	0.000244127	FBgn0032111	CG13110	DOWNSTREAM	879
Cocaine, Sucrose	Δ Cocaine Preference A E3-E1	3R_26856543_INS	T	TGGAAAAGCGGTCCGAGAATCGGAGGAGC	T	0.1707	7	34	12.76	8.50674e-06	2.399	0.287717	7.582	6.98112e-05	10.37	0.000323778	INTERGENIC	INTERGENIC	INTERGENIC	> 1 kb
Cocaine, Sucrose	Δ Cocaine Preference A E3-E1	3L_5446046_SNP	G	A	A	0.3571	15	27	3.164	0.134903	-4.801	2.77906e-06	-0.8183	0.595595	7.965	0.000377379	INTERGENIC	INTERGENIC	INTERGENIC	> 1 kb
Cocaine, Sucrose	Δ Cocaine Preference A E3-E1	3R_24879503_SNP	A	G	G	0.1818	8	36	11.71	2.1767e-05	2.111	0.142641	6.912	4.6527e-05	9.602	0.000419373	FBgn0039629	CG11842	UTR_3_PRIME	0	FBgn0039630	CG11843	UPSTREAM	741
Cocaine, Sucrose	Δ Cocaine Preference A E3-E1	2R_14087441_SNP	A	C	C	0.1333	6	39	14.42	2.07288e-06	3.677	0.0226632	9.048	8.97751e-07	10.74	0.000438226	INTERGENIC	INTERGENIC	INTERGENIC	> 1 kb
Cocaine, Sucrose	Δ Cocaine Preference A E3-E1	2R_14087445_SNP	A	G	G	0.1333	6	39	14.42	2.07288e-06	3.677	0.0226632	9.048	8.97751e-07	10.74	0.000438226	INTERGENIC	INTERGENIC	INTERGENIC	> 1 kb
Cocaine, Sucrose	Δ Cocaine Preference A E3-E1	2R_14087450_SNP	T	C	C	0.1333	6	39	14.42	2.07288e-06	3.677	0.0226632	9.048	8.97751e-07	10.74	0.000438226	INTERGENIC	INTERGENIC	INTERGENIC	> 1 kb
Cocaine, Sucrose	Δ Cocaine Preference A E3-E1	2L_12154326_SNP	A	G	G	0.1087	5	41	15.63	2.29346e-05	4.109	0.0345649	9.867	9.72709e-06	11.52	0.000490425	FBgn0051760	CG31760	INTRON	0
Cocaine, Sucrose	Δ Cocaine Preference A E3-E1	2L_12151436_SNP	A	G	G	0.1111	5	40	15.57	2.4906e-05	4.095	0.0354108	9.833	1.06795e-05	11.48	0.000527416	FBgn0051760	CG31760	INTRON	0
Cocaine, Sucrose	Δ Cocaine Preference A E3-E1	2R_7740247_SNP	A	G	G	0.1364	6	38	13.95	5.11032e-06	3.34	0.0366286	8.647	3.1628e-06	10.61	0.000537434	FBgn0013756	Mtor	UTR_5_PRIME	0	FBgn0033657	Sln	DOWNSTREAM	418
Cocaine, Sucrose	Δ Cocaine Preference A E3-E1	X_15325084_SNP	T	C	T	0.08696	4	42	16.64	4.51495e-06	4.071	0.0356585	10.36	2.81042e-06	12.57	0.000585101	FBgn0263257	cngl	INTRON	0
Cocaine, Sucrose	Δ Cocaine Preference A E3-E1	3R_16863695_SNP	A	G	G	0.1778	8	37	12.1	9.15193e-06	2.753	0.0560237	7.429	8.39049e-06	9.352	0.000597631	FBgn0013812	Dhc93AB	SYNONYMOUS_CODING	0
Cocaine, Sucrose	Δ Cocaine Preference A E3-E1	2L_14322551_SNP	G	A	A	0.1957	9	37	11.77	4.32818e-06	3.057	0.0249021	7.415	1.88425e-06	8.715	0.000821681	FBgn0261563	wb	SYNONYMOUS_CODING	0
Cocaine, Sucrose	Δ Cocaine Preference A E3-E1	2L_12151332_DEL	A	AC	AC	0.1136	5	39	15.3	4.0715e-05	4.211	0.0300756	9.754	1.41728e-05	11.09	0.000875385	FBgn0051760	CG31760	INTRON	0
Cocaine, Sucrose	Δ Cocaine Preference A E3-E1	3R_9658788_SNP	T	C	C	0.1111	5	40	14.43	1.44179e-05	3.541	0.0446966	8.983	9.55653e-06	10.88	0.00109604	INTERGENIC	INTERGENIC	INTERGENIC	> 1 kb
Cocaine, Sucrose	Δ Cocaine Preference A E3-E1	3L_5446047_SNP	T	C	C	0.3571	15	27	2.672	0.285307	-4.557	5.73971e-06	-0.9424	0.419178	7.229	0.00144552	INTERGENIC	INTERGENIC	INTERGENIC	> 1 kb
Cocaine, Sucrose	Δ Cocaine Preference A E3-E1	3L_18312978_SNP	A	G	A	0.3171	13	28	9.837	1.08013e-05	2.316	0.0557364	6.077	9.85741e-06	7.521	0.00147652	INTERGENIC	INTERGENIC	INTERGENIC	> 1 kb
Cocaine, Sucrose	Δ Cocaine Preference A E3-E1	2L_12548629_SNP	T	G	G	0.2826	13	33	10.27	4.11496e-05	3.002	0.0224199	6.638	1.15936e-05	7.27	0.0016529	INTERGENIC	INTERGENIC	INTERGENIC	> 1 kb
Cocaine, Sucrose	Δ Cocaine Preference A E3-E1	2L_9356089_SNP	C	A	C	0.1957	9	37	11.05	1.53528e-05	2.857	0.0358135	6.955	7.98871e-06	8.197	0.00179044	INTERGENIC	INTERGENIC	INTERGENIC	> 1 kb
Cocaine, Sucrose	Δ Cocaine Preference A E3-E1	2L_9356306_SNP	G	A	G	0.1739	8	38	11.65	1.62645e-05	3.093	0.0304668	7.369	7.16552e-06	8.553	0.0018564	INTERGENIC	INTERGENIC	INTERGENIC	> 1 kb
Cocaine, Sucrose	Δ Cocaine Preference A E3-E1	2R_14620178_SNP	A	G	G	0.1111	5	40	14.53	1.00943e-05	4.289	0.0132982	9.41	2.12716e-06	10.24	0.00228364	FBgn0053147	Hs3st-A	INTRON	0
Cocaine, Sucrose	Δ Cocaine Preference A E3-E1	2R_9307446_SNP	T	C	T	0.2093	9	34	11.78	5.88686e-06	3.804	0.00438419	7.792	4.54541e-07	7.976	0.00268939	FBgn0259221	CG42321	SYNONYMOUS_CODING	0
Cocaine, Sucrose	Δ Cocaine Preference A E3-E1	2R_14087502_SNP	G	T	T	0.1087	5	41	14.96	6.26504e-06	4.917	0.00479015	9.94	5.53543e-07	10.05	0.00278559	INTERGENIC	INTERGENIC	INTERGENIC	> 1 kb
Cocaine, Sucrose	Δ Cocaine Preference A E3-E1	3R_26863468_SNP	T	G	G	0.08696	4	42	16.24	1.03454e-05	5.728	0.00294425	10.99	6.03279e-07	10.52	0.00482017	INTERGENIC	INTERGENIC	INTERGENIC	> 1 kb
Cocaine, Sucrose	Δ Cocaine Preference A E3-E1	2R_19450674_SNP	T	C	C	0.1111	5	40	13.8	5.66643e-05	4.431	0.0104792	9.118	8.58331e-06	9.373	0.00565077	FBgn0015277	Pi3K59F	SYNONYMOUS_CODING	0	FBgn0050184	CG30184	UPSTREAM	878
Cocaine, Sucrose	Δ Cocaine Preference A E3-E1	3R_15772081_DEL	G	GGCATTTGTTTTG	GGCATTTGTTTTG	0.1111	5	40	13.73	6.34515e-05	4.404	0.0110098	9.068	9.94089e-06	9.329	0.00589904	FBgn0038755	Hs6st	INTRON	0
Cocaine, Sucrose	Δ Cocaine Preference A E3-E1	2R_14622221_SNP	T	A	A	0.1522	7	39	12.32	1.47284e-05	4.414	0.00312176	8.366	8.9248e-07	7.904	0.00713314	FBgn0053147	Hs3st-A	INTRON	0
Cocaine, Sucrose	Δ Cocaine Preference A E3-E1	3R_23478221_SNP	G	A	A	0.1364	6	38	13.03	2.09658e-05	4.635	0.00340764	8.83	1.32514e-06	8.391	0.00764477	FBgn0051057	tau	INTRON	0	FBgn0027494	RpS10a	UPSTREAM	261
Cocaine, Sucrose	Δ Cocaine Preference A E3-E1	2L_14063830_DEL	G	GGTAAAAAGGCAG	GGTAAAAAGGCAG	0.1136	5	39	14.56	1.21343e-05	5.537	0.00135476	10.05	3.76883e-07	9.024	0.00800628	FBgn0028875	nAcRalpha-34E	INTRON	0
Cocaine, Sucrose	Δ Cocaine Preference A E3-E1	3L_10600477_SNP	T	C	T	0.1905	8	34	11.6	2.95951e-05	4.244	0.00934272	7.923	5.10448e-06	7.358	0.00903819	INTERGENIC	INTERGENIC	INTERGENIC	> 1 kb
Cocaine, Sucrose	Δ Cocaine Preference A E3-E1	3L_8722407_SNP	A	T	A	0.1522	7	39	11.58	7.37652e-05	4.001	0.00676465	7.793	7.82765e-06	7.583	0.0100782	FBgn0000355	Cp15	DOWNSTREAM	241	FBgn0000358	Cp19	UPSTREAM	558
Cocaine, Sucrose	Δ Cocaine Preference A E3-E1	3L_8722408_SNP	G	C	G	0.1522	7	39	11.58	7.37652e-05	4.001	0.00676465	7.793	7.82765e-06	7.583	0.0100782	FBgn0000355	Cp15	DOWNSTREAM	242	FBgn0000358	Cp19	UPSTREAM	557
Cocaine, Sucrose	Δ Cocaine Preference A E3-E1	3L_10600467_SNP	T	C	T	0.1951	8	33	11.49	4.00687e-05	4.223	0.0102392	7.855	7.34022e-06	7.263	0.0102703	INTERGENIC	INTERGENIC	INTERGENIC	> 1 kb
Cocaine, Sucrose	Δ Cocaine Preference A E3-E1	2R_9307455_SNP	G	C	G	0.4884	21	22	-9.517	5.49282e-05	-4.017	0.000393775	-6.767	7.35512e-07	-5.499	0.0122056	FBgn0259221	CG42321	SYNONYMOUS_CODING	0
Cocaine, Sucrose	Δ Cocaine Preference A E3-E1	2L_13977680_SNP	T	C	C	0.1957	9	37	10.41	5.04888e-05	3.817	0.00428651	7.114	3.84991e-06	6.595	0.0137355	FBgn0028940	Cyp28a5	INTRON	0	FBgn0259896	nimC1	UPSTREAM	927
Cocaine, Sucrose	Δ Cocaine Preference A E3-E1	3L_8722413_SNP	A	T	A	0.2174	10	36	9.798	6.31219e-05	3.485	0.00636271	6.641	6.46792e-06	6.313	0.0142124	FBgn0000355	Cp15	DOWNSTREAM	247	FBgn0000358	Cp19	UPSTREAM	552
Cocaine, Sucrose	Δ Cocaine Preference A E3-E1	3L_8722424_SNP	C	T	C	0.2174	10	36	9.798	6.31219e-05	3.485	0.00636271	6.641	6.46792e-06	6.313	0.0142124	FBgn0000355	Cp15	DOWNSTREAM	258	FBgn0000358	Cp19	UPSTREAM	541
Cocaine, Sucrose	Δ Cocaine Preference A E3-E1	3R_23482264_SNP	T	C	C	0.08889	4	41	14.59	0.000120767	5.411	0.00456071	9.999	9.58149e-06	9.175	0.0150808	FBgn0051057	tau	UTR_5_PRIME	0
Cocaine, Sucrose	Δ Cocaine Preference A E3-E1	3R_23486996_SNP	A	T	T	0.08889	4	41	14.59	0.000120767	5.411	0.00456071	9.999	9.58149e-06	9.175	0.0150808	INTERGENIC	INTERGENIC	INTERGENIC	> 1 kb
Cocaine, Sucrose	Δ Cocaine Preference A E3-E1	3R_23487632_INS	CAAAGT	C	C	0.08889	4	41	14.59	0.000120767	5.411	0.00456071	9.999	9.58149e-06	9.175	0.0150808	FBgn0039536	CG18437	UPSTREAM	528
Cocaine, Sucrose	Δ Cocaine Preference A E3-E1	2R_12773993_SNP	C	T	T	0.08696	4	42	14.63	0.000113781	5.482	0.00395324	10.05	8.11674e-06	9.147	0.0153015	FBgn0025833	CG8910	INTRON	0
Cocaine, Sucrose	Δ Cocaine Preference A E3-E1	3L_7520075_SNP	T	C	T	0.413	19	27	8.685	7.72834e-05	3.498	0.00412759	6.091	6.94834e-06	5.188	0.0163023	FBgn0052372	ltl	SYNONYMOUS_CODING	0
Cocaine, Sucrose	Δ Cocaine Preference A E3-E1	2L_13978113_SNP	G	A	A	0.1556	7	38	11.71	4.3957e-05	4.609	0.00162152	8.159	1.57596e-06	7.1	0.0167081	FBgn0028940	Cyp28a5	INTRON	0
Cocaine, Sucrose	Δ Cocaine Preference A E3-E1	3R_23494369_SNP	A	G	G	0.08889	4	41	14.54	0.000128702	5.582	0.00331502	10.06	8.12488e-06	8.959	0.0178089	FBgn0039536	CG18437	SYNONYMOUS_CODING	0
Cocaine, Sucrose	Δ Cocaine Preference A E3-E1	2L_14063846_SNP	A	T	T	0.1304	6	40	12.23	8.24265e-05	4.745	0.00304423	8.486	5.02698e-06	7.483	0.0178984	FBgn0028875	nAcRalpha-34E	INTRON	0
Cocaine, Sucrose	Δ Cocaine Preference A E3-E1	2R_9307431_SNP	G	A	G	0.4444	20	25	9.024	9.05976e-05	3.953	0.000483536	6.489	1.55542e-06	5.071	0.0192813	FBgn0259221	CG42321	SYNONYMOUS_CODING	0
Cocaine, Sucrose	Δ Cocaine Preference A E3-E1	3L_7520081_SNP	A	T	A	0.4773	21	23	-8.823	6.21323e-05	-3.736	0.00215505	-6.279	3.55836e-06	-5.087	0.0196619	FBgn0052372	ltl	SYNONYMOUS_CODING	0
Cocaine, Sucrose	Δ Cocaine Preference A E3-E1	2R_2906591_SNP	T	C	T	0.1778	8	37	0.3545	0.758691	-6.194	6.88714e-06	-2.92	0.163699	6.548	0.0201189	FBgn0263655	CG43646	INTRON	0	FBgn0029506	Tsp42Ee	DOWNSTREAM	724
Cocaine, Sucrose	Δ Cocaine Preference A E3-E1	2L_4586669_SNP	C	T	T	0.4773	21	23	8.654	0.000108299	3.587	0.00337745	6.12	8.48055e-06	5.067	0.0201638	FBgn0053196	dp	INTRON	0
Cocaine, Sucrose	Δ Cocaine Preference A E3-E1	2L_7565891_SNP	A	T	T	0.08889	4	41	14.3	0.000150327	5.556	0.0034752	9.929	9.86196e-06	8.746	0.0209109	FBgn0264895	Rapgap1	INTRON	0
Cocaine, Sucrose	Δ Cocaine Preference A E3-E1	2L_7566039_SNP	A	G	G	0.08889	4	41	14.3	0.000150327	5.556	0.0034752	9.929	9.86196e-06	8.746	0.0209109	FBgn0264895	Rapgap1	INTRON	0
Cocaine, Sucrose	Δ Cocaine Preference A E3-E1	3L_10754596_SNP	A	G	G	0.2791	12	31	9.637	4.99134e-05	4.092	0.000527529	6.864	8.15549e-07	5.545	0.0242532	INTERGENIC	INTERGENIC	INTERGENIC	> 1 kb
Cocaine, Sucrose	Δ Cocaine Preference A E3-E1	2R_11667071_SNP	C	G	G	0.413	19	27	7.739	0.00014912	3.255	0.00176745	5.497	6.17837e-06	4.484	0.0394671	FBgn0083919	Zasp52	INTRON	0
Cocaine, Sucrose	Δ Cocaine Preference A E3-E1	2L_7565945_SNP	T	C	C	0.1111	5	40	13.02	0.000142152	6.097	0.000318735	9.559	2.00527e-06	6.923	0.0449808	FBgn0264895	Rapgap1	INTRON	0
Cocaine, Sucrose	Δ Cocaine Preference A E3-E1	2L_7566311_SNP	G	A	A	0.1111	5	40	13.02	0.000142152	6.097	0.000318735	9.559	2.00527e-06	6.923	0.0449808	FBgn0264895	Rapgap1	INTRON	0
Cocaine, Sucrose	Δ Cocaine Preference A E3-E1	3R_21883423_SNP	A	G	A	0.2	9	36	-0.4567	0.951566	-5.868	8.95238e-06	-3.162	0.113313	5.411	0.0461383	FBgn0039405	CG14550	SYNONYMOUS_CODING	0	FBgn0260224	CG42498	UTR_3_PRIME	0	FBgn0039404	CG14543	DOWNSTREAM	351	FBgn0039406	RpL34a	DOWNSTREAM	719
Cocaine, Sucrose	Δ Cocaine Preference A E3-E1	2L_13976220_SNP	G	C	C	0.4348	20	26	-8.45	0.00018962	-4.171	0.000143059	-6.31	1.66447e-06	-4.279	0.0482745	FBgn0259896	nimC1	INTRON	0
Cocaine, Sucrose	Δ Cocaine Preference A E3-E1	2L_16172446_SNP	T	C	C	0.08889	4	41	13.86	0.000283886	6.333	0.000921257	10.1	8.53209e-06	7.532	0.0484001	FBgn0001991	Ca-alpha1D	SYNONYMOUS_CODING	0
Cocaine, Sucrose	Δ Cocaine Preference A E3-E1	3L_15469454_SNP	G	A	G	0.09091	4	40	13.81	0.000305455	6.382	0.000835641	10.09	8.71185e-06	7.424	0.0521337	INTERGENIC	INTERGENIC	INTERGENIC	> 1 kb
Cocaine, Sucrose	Δ Cocaine Preference A E3-E1	3L_13139556_SNP	C	T	C	0.3913	18	28	-8.478	0.000284643	-4.22	0.000266178	-6.349	4.42665e-06	-4.258	0.053223	INTERGENIC	INTERGENIC	INTERGENIC	> 1 kb
Cocaine, Sucrose	Δ Cocaine Preference A E3-E1	2R_19286415_SNP	G	A	A	0.4222	19	26	-8.201	0.000737053	-4.055	0.00029887	-6.128	1.24691e-05	-4.147	0.0597716	FBgn0034859	CG3520	SYNONYMOUS_CODING	0
Cocaine, Sucrose	Δ Cocaine Preference A E3-E1	2L_13976223_SNP	T	G	G	0.4444	20	25	-7.989	0.000541208	-4.051	0.000273777	-6.02	8.18623e-06	-3.938	0.0725807	FBgn0259896	nimC1	INTRON	0
Cocaine, Sucrose	Δ Cocaine Preference A E3-E1	3L_13138914_SNP	C	T	C	0.4444	20	25	-8.001	0.000604281	-4.15	0.000351111	-6.075	1.2423e-05	-3.851	0.0793915	INTERGENIC	INTERGENIC	INTERGENIC	> 1 kb
Cocaine, Sucrose	Δ Cocaine Preference A E3-E1	3L_5390642_SNP	T	C	C	0.2	9	36	-0.4358	0.780559	-4.993	3.14555e-06	-2.714	0.0463551	4.557	0.0951872	INTERGENIC	INTERGENIC	INTERGENIC	> 1 kb
Cocaine, Sucrose	Δ Cocaine Preference A E3-E1	3L_20863854_SNP	A	G	G	0.2273	10	34	-1.459	0.789712	-5.745	8.20242e-06	-3.602	0.0624134	4.286	0.104226	FBgn0052432	CG32432	INTRON	0
Cocaine, Sucrose	Δ Cocaine Preference A E3-E1	3R_7557274_SNP	T	A	A	0.1111	5	40	-1.786	0.77057	-7.369	8.69032e-06	-4.577	0.0581693	5.583	0.108667	FBgn0037941	CG12594	INTRON	0
Cocaine, Sucrose	Δ Cocaine Preference A E3-E1	X_19856100_SNP	A	G	G	0.1087	5	41	-2.021	0.7247	-7.47	6.96553e-06	-4.745	0.0502349	5.449	0.117151	FBgn0031081	Nep3	INTRON	0
Cocaine, Sucrose	Δ Cocaine Preference A E3-E1	X_19856111_DEL	C	CC	CC	0.1087	5	41	-2.021	0.7247	-7.47	6.96553e-06	-4.745	0.0502349	5.449	0.117151	FBgn0031081	Nep3	INTRON	0
Cocaine, Sucrose	Δ Cocaine Preference A E3-E1	X_19856184_SNP	A	T	T	0.1087	5	41	-2.021	0.7247	-7.47	6.96553e-06	-4.745	0.0502349	5.449	0.117151	FBgn0031081	Nep3	INTRON	0
Cocaine, Sucrose	Δ Cocaine Preference A E3-E1	3L_892019_SNP	C	T	T	0.08696	4	42	-2.701	0.635818	-8.455	3.22056e-06	-5.578	0.0346218	5.754	0.134594	FBgn0052479	CG32479	SYNONYMOUS_CODING	0	FBgn0263461	snoRNA:CG32479-a	DOWNSTREAM	544
Cocaine, Sucrose	Δ Cocaine Preference A E3-E1	X_19855168_SNP	A	G	G	0.08696	4	42	-2.701	0.635818	-8.455	3.22056e-06	-5.578	0.0346218	5.754	0.134594	FBgn0031081	Nep3	UPSTREAM	162
Cocaine, Sucrose	Δ Cocaine Preference A E3-E1	X_19855268_SNP	G	C	C	0.08696	4	42	-2.701	0.635818	-8.455	3.22056e-06	-5.578	0.0346218	5.754	0.134594	FBgn0031081	Nep3	UPSTREAM	62
Cocaine, Sucrose	Δ Cocaine Preference A E3-E1	X_19855280_SNP	C	A	A	0.08696	4	42	-2.701	0.635818	-8.455	3.22056e-06	-5.578	0.0346218	5.754	0.134594	FBgn0031081	Nep3	UPSTREAM	50
Cocaine, Sucrose	Δ Cocaine Preference A E3-E1	X_12952887_SNP	A	C	A	0.2391	11	35	8.494	0.000516872	4.733	7.3571e-05	6.614	3.99644e-06	3.76	0.138952	FBgn0261388	CG42629	INTRON	0
Cocaine, Sucrose	Δ Cocaine Preference A E3-E1	2L_5086425_SNP	T	C	C	0.08889	4	41	-2.766	0.626429	-8.361	4.54637e-06	-5.564	0.0354833	5.595	0.146434	FBgn0031681	pgant5	INTRON	0
Cocaine, Sucrose	Δ Cocaine Preference A E3-E1	2L_5086432_SNP	C	A	A	0.08889	4	41	-2.766	0.626429	-8.361	4.54637e-06	-5.564	0.0354833	5.595	0.146434	FBgn0031681	pgant5	INTRON	0
Cocaine, Sucrose	Δ Cocaine Preference A E3-E1	3L_1686944_SNP	A	G	G	0.2	9	36	-2.243	0.57731	-6.114	2.74173e-06	-4.178	0.0282683	3.871	0.15813	FBgn0035260	CG7991	INTRON	0
Cocaine, Sucrose	Δ Cocaine Preference A E3-E1	3L_16644715_SNP	T	C	C	0.1111	5	40	-2.675	0.567695	-7.467	7.07251e-06	-5.071	0.0317905	4.793	0.170037	FBgn0260960	Baldspot	INTRON	0
Cocaine, Sucrose	Δ Cocaine Preference A E3-E1	3L_16644716_SNP	T	G	G	0.1111	5	40	-2.675	0.567695	-7.467	7.07251e-06	-5.071	0.0317905	4.793	0.170037	FBgn0260960	Baldspot	INTRON	0
Cocaine, Sucrose	Δ Cocaine Preference A E3-E1	2L_16081524_SNP	T	A	A	0.3784	14	23	-2.324	0.470048	-5.455	4.97215e-06	-3.89	0.0213613	3.131	0.210529	FBgn0013433	beat-Ia	UTR_3_PRIME	0
Cocaine, Sucrose	Δ Cocaine Preference A E3-E1	3R_24493814_SNP	A	G	G	0.1556	7	38	-3.334	0.398651	-6.848	1.15881e-06	-5.091	0.012182	3.514	0.247342	INTERGENIC	INTERGENIC	INTERGENIC	> 1 kb
Cocaine, Sucrose	Δ Cocaine Preference A E3-E1	X_22029628_SNP	C	T	T	0.1389	5	31	-3.895	0.430388	-7.83	3.33286e-06	-5.863	0.0170248	3.935	0.269293	FBgn0052499	Cda4	INTRON	0
Cocaine, Sucrose	Δ Cocaine Preference A E3-E1	3R_25245740_SNP	T	G	G	0.5	21	21	2.03	0.505597	4.471	7.51406e-06	3.251	0.0243802	-2.441	0.2847	FBgn0004369	Ptp99A	INTRON	0
Cocaine, Sucrose	Δ Cocaine Preference A E3-E1	2L_4651895_SNP	C	T	T	0.2093	9	34	-3.163	0.382624	-6.021	6.19158e-06	-4.592	0.0157174	2.858	0.302635	FBgn0031619	CG3355	SYNONYMOUS_CODING	0
Cocaine, Sucrose	Δ Cocaine Preference A E3-E1	3R_21288219_SNP	A	C	C	0.2093	9	34	-3.333	0.394851	-5.958	8.20126e-06	-4.645	0.0173096	2.624	0.344348	FBgn0004509	Fur1	INTRON	0
Cocaine, Sucrose	Δ Cocaine Preference A E3-E1	3L_17250557_SNP	T	C	C	0.1778	8	37	-3.461	0.339505	-5.951	2.12541e-05	-4.706	0.0163799	2.49	0.388724	FBgn0264462	CR43870	INTRON	0
Cocaine, Sucrose	Δ Cocaine Preference A E3-E1	3L_14858744_SNP	G	A	A	0.2609	12	34	-3.184	0.314166	-5.321	6.82925e-06	-4.252	0.0112557	2.136	0.390531	FBgn0036454	CG17839	INTRON	0
Cocaine, Sucrose	Δ Cocaine Preference A E3-E1	X_18641086_SNP	G	A	G	0.3256	14	29	2.965	0.357826	4.893	7.5515e-06	3.929	0.0137222	-1.928	0.424156	FBgn0030952	CG12609	UTR_3_PRIME	0
Cocaine, Sucrose	Δ Cocaine Preference A E3-E1	3R_25948163_SNP	T	C	T	0.4667	21	24	2.614	0.338185	4.367	7.25037e-06	3.49	0.0120417	-1.753	0.428741	FBgn0040625	CG18682	INTRON	0	FBgn0015542	sima	DOWNSTREAM	643
Cocaine, Sucrose	Δ Cocaine Preference A E3-E1	3R_21288243_SNP	T	C	C	0.2045	9	35	-4.287	0.226404	-6.399	7.52202e-07	-5.343	0.00429493	2.112	0.446053	FBgn0004509	Fur1	INTRON	0
Cocaine, Sucrose	Δ Cocaine Preference A E3-E1	2L_22289412_SNP	A	C	A	0.1667	6	30	-4.995	0.184665	-7.025	9.11281e-06	-6.01	0.00511723	2.03	0.54087	INTERGENIC	INTERGENIC	INTERGENIC	> 1 kb
Cocaine, Sucrose	Δ Cocaine Preference A E3-E1	2L_15379351_SNP	A	G	G	0.3864	17	27	-6.644	0.00979184	-5.331	9.95025e-07	-5.988	3.80307e-05	-1.313	0.567903	INTERGENIC	INTERGENIC	INTERGENIC	> 1 kb
Cocaine, Sucrose	Δ Cocaine Preference A E3-E1	3L_14858587_SNP	G	A	G	0.4091	18	26	-3.595	0.2672	-4.816	9.09851e-06	-4.206	0.00908459	1.222	0.591645	FBgn0036454	CG17839	INTRON	0
Cocaine, Sucrose	Δ Cocaine Preference A E3-E1	2L_6934097_SNP	G	T	G	0.4889	22	23	3.989	0.186848	5.151	7.59703e-07	4.57	0.00314543	-1.162	0.599982	FBgn0031869	CG18304	SYNONYMOUS_CODING	0
Cocaine, Sucrose	Δ Cocaine Preference A E3-E1	3R_25949421_SNP	C	T	C	0.4545	20	24	3.359	0.21612	4.457	6.38377e-06	3.908	0.00560229	-1.098	0.625466	FBgn0040625	CG18682	INTRON	0
Cocaine, Sucrose	Δ Cocaine Preference A E3-E1	2L_6934098_SNP	A	G	G	0.4889	22	23	3.898	0.154861	4.888	1.00554e-05	4.393	0.00513257	-0.9905	0.654915	FBgn0031869	CG18304	SYNONYMOUS_CODING	0
Cocaine, Sucrose	Δ Cocaine Preference A E3-E1	X_17569246_SNP	A	G	G	0.4762	20	22	-5.91	0.0278259	-4.917	8.1389e-06	-5.414	0.00031074	-0.9931	0.665373	FBgn0263258	chas	INTRON	0
Cocaine, Sucrose	Δ Cocaine Preference A E3-E1	3R_10993193_SNP	C	A	A	0.3556	16	29	-3.882	0.115705	-4.882	3.14623e-06	-4.382	0.00188877	1	0.665563	FBgn0038295	Gyc88E	INTRON	0
Cocaine, Sucrose	Δ Cocaine Preference A E3-E1	2L_6934095_SNP	T	C	C	0.5	22	22	5.263	0.0448013	5.193	8.91222e-07	5.228	0.000344617	0.07	0.975114	FBgn0031869	CG18304	SYNONYMOUS_CODING	0
Cocaine, Sucrose	Δ Cocaine Preference B E3-E1	2L_3965754_SNP	C	A	A	0.1111	5	40	0.05956	0.00145171	-0.03994	0.00833285	0.009812	0.402118	0.0995	5.17743e-08	FBgn0051774	fred	INTRON	0
Cocaine, Sucrose	Δ Cocaine Preference B E3-E1	2L_3967050_SNP	G	A	A	0.1111	5	40	0.05907	0.00157895	-0.03995	0.00839799	0.009559	0.40995	0.09902	6.36195e-08	FBgn0051774	fred	INTRON	0
Cocaine, Sucrose	Δ Cocaine Preference B E3-E1	3L_6726749_SNP	A	G	G	0.08696	4	42	0.06979	0.00120446	-0.03607	0.0390026	0.01686	0.248762	0.1059	2.21791e-07	FBgn0261934	dikar	SYNONYMOUS_CODING	0
Cocaine, Sucrose	Δ Cocaine Preference B E3-E1	3L_6691256_DEL	T	TG	TG	0.1364	6	38	0.04947	0.00446279	-0.0387	0.00574731	0.005386	0.571839	0.08818	2.9723e-07	FBgn0035710	SP1173	INTRON	0
Cocaine, Sucrose	Δ Cocaine Preference B E3-E1	X_22132444_SNP	T	G	G	0.08889	4	41	0.06109	0.00321587	-0.04252	0.0105656	0.009285	0.4666	0.1036	5.03893e-07	INTERGENIC	INTERGENIC	INTERGENIC	> 1 kb
Cocaine, Sucrose	Δ Cocaine Preference B E3-E1	3L_9001997_SNP	A	G	A	0.2	9	36	0.05115	0.000389179	-0.02217	0.0742285	0.01449	0.137011	0.07332	6.05706e-07	FBgn0035955	CG5194	NON_SYNONYMOUS_CODING	0
Cocaine, Sucrose	Δ Cocaine Preference B E3-E1	3L_1498862_SNP	C	G	G	0.1818	8	36	0.05581	0.000686236	-0.02075	0.0178116	0.01753	0.272256	0.07656	7.03525e-07	FBgn0028577	pUf68	INTRON	0	FBgn0263471	scaRNA:pUf68-a	DOWNSTREAM	6
Cocaine, Sucrose	Δ Cocaine Preference B E3-E1	X_22141639_SNP	T	G	G	0.08889	4	41	0.05821	0.00501512	-0.04401	0.00792653	0.007101	0.553936	0.1022	7.96674e-07	INTERGENIC	INTERGENIC	INTERGENIC	> 1 kb
Cocaine, Sucrose	Δ Cocaine Preference B E3-E1	X_22115475_SNP	C	T	T	0.08889	4	41	0.06078	0.00451193	-0.04106	0.0155104	0.009862	0.467651	0.1018	9.02401e-07	INTERGENIC	INTERGENIC	INTERGENIC	> 1 kb
Cocaine, Sucrose	Δ Cocaine Preference B E3-E1	3L_2717558_SNP	A	G	G	0.08696	4	42	0.05988	0.00389085	-0.04177	0.0119228	0.009051	0.477284	0.1017	9.26388e-07	FBgn0052296	Mrtf	DOWNSTREAM	57
Cocaine, Sucrose	Δ Cocaine Preference B E3-E1	X_22112921_SNP	A	G	G	0.08696	4	42	0.05988	0.00389085	-0.04177	0.0119228	0.009051	0.477284	0.1017	9.26388e-07	INTERGENIC	INTERGENIC	INTERGENIC	> 1 kb
Cocaine, Sucrose	Δ Cocaine Preference B E3-E1	X_22130954_SNP	T	A	A	0.08696	4	42	0.05988	0.00389085	-0.04177	0.0119228	0.009051	0.477284	0.1017	9.26388e-07	INTERGENIC	INTERGENIC	INTERGENIC	> 1 kb
Cocaine, Sucrose	Δ Cocaine Preference B E3-E1	X_22130992_SNP	A	T	T	0.08696	4	42	0.05988	0.00389085	-0.04177	0.0119228	0.009051	0.477284	0.1017	9.26388e-07	INTERGENIC	INTERGENIC	INTERGENIC	> 1 kb
Cocaine, Sucrose	Δ Cocaine Preference B E3-E1	X_22131015_SNP	T	A	A	0.08696	4	42	0.05988	0.00389085	-0.04177	0.0119228	0.009051	0.477284	0.1017	9.26388e-07	INTERGENIC	INTERGENIC	INTERGENIC	> 1 kb
Cocaine, Sucrose	Δ Cocaine Preference B E3-E1	X_22131020_SNP	A	T	T	0.08696	4	42	0.05988	0.00389085	-0.04177	0.0119228	0.009051	0.477284	0.1017	9.26388e-07	INTERGENIC	INTERGENIC	INTERGENIC	> 1 kb
Cocaine, Sucrose	Δ Cocaine Preference B E3-E1	X_22131034_SNP	A	G	G	0.08696	4	42	0.05988	0.00389085	-0.04177	0.0119228	0.009051	0.477284	0.1017	9.26388e-07	INTERGENIC	INTERGENIC	INTERGENIC	> 1 kb
Cocaine, Sucrose	Δ Cocaine Preference B E3-E1	X_22131041_SNP	G	T	T	0.08696	4	42	0.05988	0.00389085	-0.04177	0.0119228	0.009051	0.477284	0.1017	9.26388e-07	INTERGENIC	INTERGENIC	INTERGENIC	> 1 kb
Cocaine, Sucrose	Δ Cocaine Preference B E3-E1	X_22131096_SNP	T	C	C	0.08696	4	42	0.05988	0.00389085	-0.04177	0.0119228	0.009051	0.477284	0.1017	9.26388e-07	INTERGENIC	INTERGENIC	INTERGENIC	> 1 kb
Cocaine, Sucrose	Δ Cocaine Preference B E3-E1	X_22131187_SNP	A	C	C	0.08696	4	42	0.05988	0.00389085	-0.04177	0.0119228	0.009051	0.477284	0.1017	9.26388e-07	INTERGENIC	INTERGENIC	INTERGENIC	> 1 kb
Cocaine, Sucrose	Δ Cocaine Preference B E3-E1	X_22131427_SNP	A	G	G	0.08696	4	42	0.05988	0.00389085	-0.04177	0.0119228	0.009051	0.477284	0.1017	9.26388e-07	INTERGENIC	INTERGENIC	INTERGENIC	> 1 kb
Cocaine, Sucrose	Δ Cocaine Preference B E3-E1	X_22131435_SNP	A	C	C	0.08696	4	42	0.05988	0.00389085	-0.04177	0.0119228	0.009051	0.477284	0.1017	9.26388e-07	INTERGENIC	INTERGENIC	INTERGENIC	> 1 kb
Cocaine, Sucrose	Δ Cocaine Preference B E3-E1	X_22131831_SNP	T	G	G	0.08696	4	42	0.05988	0.00389085	-0.04177	0.0119228	0.009051	0.477284	0.1017	9.26388e-07	INTERGENIC	INTERGENIC	INTERGENIC	> 1 kb
Cocaine, Sucrose	Δ Cocaine Preference B E3-E1	X_22131936_SNP	A	G	G	0.08696	4	42	0.05988	0.00389085	-0.04177	0.0119228	0.009051	0.477284	0.1017	9.26388e-07	INTERGENIC	INTERGENIC	INTERGENIC	> 1 kb
Cocaine, Sucrose	Δ Cocaine Preference B E3-E1	X_22131990_DEL	T	TCTCACGT	TCTCACGT	0.08696	4	42	0.05988	0.00389085	-0.04177	0.0119228	0.009051	0.477284	0.1017	9.26388e-07	INTERGENIC	INTERGENIC	INTERGENIC	> 1 kb
Cocaine, Sucrose	Δ Cocaine Preference B E3-E1	X_22132014_INS	CGTCGC	C	C	0.08696	4	42	0.05988	0.00389085	-0.04177	0.0119228	0.009051	0.477284	0.1017	9.26388e-07	INTERGENIC	INTERGENIC	INTERGENIC	> 1 kb
Cocaine, Sucrose	Δ Cocaine Preference B E3-E1	X_22132826_SNP	G	A	A	0.08696	4	42	0.05988	0.00389085	-0.04177	0.0119228	0.009051	0.477284	0.1017	9.26388e-07	INTERGENIC	INTERGENIC	INTERGENIC	> 1 kb
Cocaine, Sucrose	Δ Cocaine Preference B E3-E1	X_22132830_SNP	G	A	A	0.08696	4	42	0.05988	0.00389085	-0.04177	0.0119228	0.009051	0.477284	0.1017	9.26388e-07	INTERGENIC	INTERGENIC	INTERGENIC	> 1 kb
Cocaine, Sucrose	Δ Cocaine Preference B E3-E1	X_22133272_SNP	C	T	T	0.08696	4	42	0.05988	0.00389085	-0.04177	0.0119228	0.009051	0.477284	0.1017	9.26388e-07	INTERGENIC	INTERGENIC	INTERGENIC	> 1 kb
Cocaine, Sucrose	Δ Cocaine Preference B E3-E1	X_22133290_SNP	C	T	T	0.08696	4	42	0.05988	0.00389085	-0.04177	0.0119228	0.009051	0.477284	0.1017	9.26388e-07	INTERGENIC	INTERGENIC	INTERGENIC	> 1 kb
Cocaine, Sucrose	Δ Cocaine Preference B E3-E1	X_22133296_SNP	G	C	C	0.08696	4	42	0.05988	0.00389085	-0.04177	0.0119228	0.009051	0.477284	0.1017	9.26388e-07	INTERGENIC	INTERGENIC	INTERGENIC	> 1 kb
Cocaine, Sucrose	Δ Cocaine Preference B E3-E1	X_22133418_SNP	G	T	T	0.08696	4	42	0.05988	0.00389085	-0.04177	0.0119228	0.009051	0.477284	0.1017	9.26388e-07	INTERGENIC	INTERGENIC	INTERGENIC	> 1 kb
Cocaine, Sucrose	Δ Cocaine Preference B E3-E1	X_22134986_SNP	T	C	C	0.08696	4	42	0.05988	0.00389085	-0.04177	0.0119228	0.009051	0.477284	0.1017	9.26388e-07	INTERGENIC	INTERGENIC	INTERGENIC	> 1 kb
Cocaine, Sucrose	Δ Cocaine Preference B E3-E1	X_22135130_SNP	T	G	G	0.08696	4	42	0.05988	0.00389085	-0.04177	0.0119228	0.009051	0.477284	0.1017	9.26388e-07	INTERGENIC	INTERGENIC	INTERGENIC	> 1 kb
Cocaine, Sucrose	Δ Cocaine Preference B E3-E1	X_22136646_DEL	T	TA	TA	0.08696	4	42	0.05988	0.00389085	-0.04177	0.0119228	0.009051	0.477284	0.1017	9.26388e-07	INTERGENIC	INTERGENIC	INTERGENIC	> 1 kb
Cocaine, Sucrose	Δ Cocaine Preference B E3-E1	X_22137483_SNP	G	A	A	0.08696	4	42	0.05988	0.00389085	-0.04177	0.0119228	0.009051	0.477284	0.1017	9.26388e-07	INTERGENIC	INTERGENIC	INTERGENIC	> 1 kb
Cocaine, Sucrose	Δ Cocaine Preference B E3-E1	X_22137847_SNP	T	A	A	0.08696	4	42	0.05988	0.00389085	-0.04177	0.0119228	0.009051	0.477284	0.1017	9.26388e-07	INTERGENIC	INTERGENIC	INTERGENIC	> 1 kb
Cocaine, Sucrose	Δ Cocaine Preference B E3-E1	X_22137927_SNP	T	C	C	0.08696	4	42	0.05988	0.00389085	-0.04177	0.0119228	0.009051	0.477284	0.1017	9.26388e-07	INTERGENIC	INTERGENIC	INTERGENIC	> 1 kb
Cocaine, Sucrose	Δ Cocaine Preference B E3-E1	X_22138708_SNP	C	T	T	0.08696	4	42	0.05988	0.00389085	-0.04177	0.0119228	0.009051	0.477284	0.1017	9.26388e-07	INTERGENIC	INTERGENIC	INTERGENIC	> 1 kb
Cocaine, Sucrose	Δ Cocaine Preference B E3-E1	X_22133014_DEL	T	TGTTGCTGTT	TGTTGCTGTT	0.08889	4	41	0.05892	0.0045702	-0.04274	0.0100427	0.008088	0.516068	0.1017	9.57915e-07	INTERGENIC	INTERGENIC	INTERGENIC	> 1 kb
Cocaine, Sucrose	Δ Cocaine Preference B E3-E1	X_22069408_SNP	A	T	T	0.08889	4	41	0.06008	0.00377223	-0.04151	0.0126852	0.009286	0.466959	0.1016	9.80341e-07	INTERGENIC	INTERGENIC	INTERGENIC	> 1 kb
Cocaine, Sucrose	Δ Cocaine Preference B E3-E1	3L_2236808_SNP	T	C	C	0.1591	7	37	0.03383	0.0477004	-0.04585	0.000273068	-0.006012	0.692344	0.07968	1.08397e-06	FBgn0035318	CG9018	SYNONYMOUS_CODING	0	FBgn0040507	ACXD	UPSTREAM	800
Cocaine, Sucrose	Δ Cocaine Preference B E3-E1	3L_1489357_SNP	T	G	G	0.1136	5	39	0.07087	0.000280141	-0.02012	0.219436	0.02537	0.0662314	0.09099	1.45615e-06	FBgn0020248	stet	INTRON	0	FBgn0086670	snoRNA:Psi28S-2622	DOWNSTREAM	312	FBgn0263839	CR43701	DOWNSTREAM	526
Cocaine, Sucrose	Δ Cocaine Preference B E3-E1	2L_18619666_SNP	T	A	A	0.08889	4	41	0.05846	0.0050644	-0.04136	0.0134236	0.008549	0.498158	0.09983	1.70539e-06	FBgn0032694	MESR3	INTRON	0
Cocaine, Sucrose	Δ Cocaine Preference B E3-E1	2L_18620014_SNP	A	T	T	0.08889	4	41	0.05846	0.0050644	-0.04136	0.0134236	0.008549	0.498158	0.09983	1.70539e-06	FBgn0032694	MESR3	INTRON	0
Cocaine, Sucrose	Δ Cocaine Preference B E3-E1	3L_16643851_SNP	T	A	A	0.1667	7	35	0.03694	0.0219176	-0.04149	0.00149574	-0.002276	0.986514	0.07842	2.05731e-06	FBgn0260960	Baldspot	INTRON	0
Cocaine, Sucrose	Δ Cocaine Preference B E3-E1	X_15850493_SNP	C	A	A	0.09091	4	40	0.0629	0.00394581	-0.03622	0.0337883	0.01334	0.368168	0.09912	2.19055e-06	FBgn0259110	mmd	INTRON	0
Cocaine, Sucrose	Δ Cocaine Preference B E3-E1	3L_19133796_SNP	T	A	A	0.1111	5	40	0.05951	0.00253077	-0.02964	0.0619972	0.01493	0.26415	0.08915	2.59204e-06	FBgn0016797	fz2	DOWNSTREAM	279
Cocaine, Sucrose	Δ Cocaine Preference B E3-E1	3L_19133803_SNP	A	T	T	0.1111	5	40	0.05951	0.00253077	-0.02964	0.0619972	0.01493	0.26415	0.08915	2.59204e-06	FBgn0016797	fz2	DOWNSTREAM	272
Cocaine, Sucrose	Δ Cocaine Preference B E3-E1	2R_16034766_SNP	G	A	G	0.2174	10	36	0.03884	0.00586441	-0.02812	0.0142975	0.00536	0.510696	0.06696	2.856e-06	FBgn0034481	CG11041	DOWNSTREAM	437
Cocaine, Sucrose	Δ Cocaine Preference B E3-E1	3L_6686240_SNP	C	G	G	0.1111	5	40	0.05939	0.00259054	-0.02944	0.0636949	0.01497	0.263452	0.08883	2.88133e-06	FBgn0035710	SP1173	INTRON	0
Cocaine, Sucrose	Δ Cocaine Preference B E3-E1	2L_3965767_SNP	T	G	G	0.1522	7	39	0.05673	0.000565627	-0.01989	0.134238	0.01842	0.114755	0.07662	3.17482e-06	FBgn0051774	fred	INTRON	0
Cocaine, Sucrose	Δ Cocaine Preference B E3-E1	2L_3965768_SNP	T	C	C	0.1522	7	39	0.05673	0.000565627	-0.01989	0.134238	0.01842	0.114755	0.07662	3.17482e-06	FBgn0051774	fred	INTRON	0
Cocaine, Sucrose	Δ Cocaine Preference B E3-E1	3R_20348471_SNP	G	C	C	0.3778	17	28	0.04668	0.000277846	-0.01063	0.120286	0.01802	0.0964027	0.05731	3.3044e-06	FBgn0039202	CG13622	NON_SYNONYMOUS_CODING	0	FBgn0003134	Pp1alpha-96A	DOWNSTREAM	418
Cocaine, Sucrose	Δ Cocaine Preference B E3-E1	2R_17789157_SNP	A	C	C	0.1778	8	37	0.05498	0.000372982	-0.0176	0.153278	0.01869	0.0924187	0.07259	3.42284e-06	FBgn0085397	Fili	INTRON	0
Cocaine, Sucrose	Δ Cocaine Preference B E3-E1	3L_5446057_INS	AA	A	A	0.325	13	27	0.02612	0.0770131	-0.03668	1.36328e-05	-0.005278	0.405361	0.0628	3.48651e-06	INTERGENIC	INTERGENIC	INTERGENIC	> 1 kb
Cocaine, Sucrose	Δ Cocaine Preference B E3-E1	2R_19222269_SNP	T	A	A	0.1364	6	38	0.04814	0.00803655	-0.03292	0.01988	0.007609	0.516384	0.08106	4.40612e-06	INTERGENIC	INTERGENIC	INTERGENIC	> 1 kb
Cocaine, Sucrose	Δ Cocaine Preference B E3-E1	3R_18020171_SNP	T	A	A	0.09524	4	38	0.07051	0.000956376	-0.02623	0.158466	0.02214	0.125148	0.09674	4.72926e-06	FBgn0051163	SKIP	INTRON	0
Cocaine, Sucrose	Δ Cocaine Preference B E3-E1	X_20452687_SNP	T	C	C	0.2955	13	31	0.0553	3.2315e-05	-0.005347	0.298546	0.02498	0.0239885	0.06065	5.10126e-06	INTERGENIC	INTERGENIC	INTERGENIC	> 1 kb
Cocaine, Sucrose	Δ Cocaine Preference B E3-E1	2L_17427757_SNP	A	G	G	0.1778	8	37	0.049	0.0013801	-0.02256	0.0901071	0.01322	0.187433	0.07156	5.10993e-06	FBgn0011274	Dif	INTRON	0
Cocaine, Sucrose	Δ Cocaine Preference B E3-E1	2L_3966046_SNP	C	T	T	0.1522	7	39	0.05482	0.000808415	-0.02034	0.136852	0.01724	0.128079	0.07516	5.45317e-06	FBgn0051774	fred	INTRON	0
Cocaine, Sucrose	Δ Cocaine Preference B E3-E1	2R_12182220_SNP	G	A	G	0.1591	7	37	0.04797	0.00332508	-0.02724	0.0435568	0.01037	0.323983	0.07521	5.97235e-06	FBgn0034110	Atg9	SYNONYMOUS_CODING	0	FBgn0034109	CG7747	UPSTREAM	589
Cocaine, Sucrose	Δ Cocaine Preference B E3-E1	3R_5312585_SNP	C	T	T	0.2791	12	31	0.06653	4.04941e-07	0.004643	0.908812	0.03559	0.000843412	0.06188	6.38822e-06	FBgn0037698	CG16779	UTR_5_PRIME	0
Cocaine, Sucrose	Δ Cocaine Preference B E3-E1	3R_13467947_SNP	T	A	A	0.1304	6	40	0.06103	0.000634861	-0.01864	0.233956	0.02119	0.0849072	0.07968	6.4114e-06	INTERGENIC	INTERGENIC	INTERGENIC	> 1 kb
Cocaine, Sucrose	Δ Cocaine Preference B E3-E1	3R_13467948_SNP	A	T	T	0.1304	6	40	0.06103	0.000634861	-0.01864	0.233956	0.02119	0.0849072	0.07968	6.4114e-06	INTERGENIC	INTERGENIC	INTERGENIC	> 1 kb
Cocaine, Sucrose	Δ Cocaine Preference B E3-E1	3R_13467950_SNP	A	G	G	0.1304	6	40	0.06103	0.000634861	-0.01864	0.233956	0.02119	0.0849072	0.07968	6.4114e-06	INTERGENIC	INTERGENIC	INTERGENIC	> 1 kb
Cocaine, Sucrose	Δ Cocaine Preference B E3-E1	X_22122973_INS	CGTTC	C	C	0.1111	5	40	0.04855	0.00998404	-0.03775	0.0125492	0.005399	0.603394	0.0863	6.4679e-06	INTERGENIC	INTERGENIC	INTERGENIC	> 1 kb
Cocaine, Sucrose	Δ Cocaine Preference B E3-E1	2R_17789110_SNP	T	C	C	0.1136	5	39	0.05689	0.00425864	-0.02926	0.0550381	0.01382	0.323643	0.08615	7.04251e-06	FBgn0085397	Fili	INTRON	0
Cocaine, Sucrose	Δ Cocaine Preference B E3-E1	2R_15252663_SNP	A	G	G	0.1111	5	40	0.05623	0.00416973	-0.02976	0.0577466	0.01323	0.31638	0.08599	7.11303e-06	FBgn0034437	CG10051	SYNONYMOUS_CODING	0
Cocaine, Sucrose	Δ Cocaine Preference B E3-E1	X_18069564_SNP	T	G	G	0.09302	4	39	0.08482	5.17349e-05	-0.01022	0.591399	0.0373	0.01311	0.09504	7.40239e-06	FBgn0030897	Frq1	DOWNSTREAM	787
Cocaine, Sucrose	Δ Cocaine Preference B E3-E1	X_22128427_DEL	T	TT	TT	0.1136	5	39	0.04826	0.0104326	-0.03764	0.0130798	0.005308	0.605382	0.0859	7.60202e-06	INTERGENIC	INTERGENIC	INTERGENIC	> 1 kb
Cocaine, Sucrose	Δ Cocaine Preference B E3-E1	3R_19304085_SNP	C	A	C	0.1778	8	37	0.03544	0.0262822	-0.03501	0.00528087	0.000213	0.882947	0.07045	7.75164e-06	INTERGENIC	INTERGENIC	INTERGENIC	> 1 kb
Cocaine, Sucrose	Δ Cocaine Preference B E3-E1	2L_3967747_SNP	A	G	A	0.09091	4	40	0.0773	0.000150631	-0.01734	0.316134	0.02998	0.0396174	0.09464	8.01534e-06	FBgn0051774	fred	INTRON	0
Cocaine, Sucrose	Δ Cocaine Preference B E3-E1	2L_12871408_SNP	T	C	C	0.08696	4	42	0.06855	0.00129744	-0.02572	0.150115	0.02141	0.143282	0.09427	8.38729e-06	INTERGENIC	INTERGENIC	INTERGENIC	> 1 kb
Cocaine, Sucrose	Δ Cocaine Preference B E3-E1	3R_25923539_SNP	C	A	A	0.08696	4	42	0.0764	0.000179594	-0.01773	0.301492	0.02934	0.0440458	0.09413	8.70457e-06	FBgn0015542	sima	INTRON	0
Cocaine, Sucrose	Δ Cocaine Preference B E3-E1	3R_25925954_SNP	T	C	C	0.08696	4	42	0.0764	0.000179594	-0.01773	0.301492	0.02934	0.0440458	0.09413	8.70457e-06	FBgn0015542	sima	INTRON	0
Cocaine, Sucrose	Δ Cocaine Preference B E3-E1	3R_25927798_SNP	C	A	A	0.08696	4	42	0.0764	0.000179594	-0.01773	0.301492	0.02934	0.0440458	0.09413	8.70457e-06	FBgn0015542	sima	INTRON	0
Cocaine, Sucrose	Δ Cocaine Preference B E3-E1	X_5619530_SNP	A	G	G	0.1957	9	37	0.05371	0.000587188	-0.01312	0.101507	0.0203	0.134421	0.06684	8.78942e-06	FBgn0052758	CG32758	INTRON	0
Cocaine, Sucrose	Δ Cocaine Preference B E3-E1	2R_7601005_SNP	T	G	G	0.1304	6	40	0.05069	0.0175077	-0.02792	0.0169192	0.01139	0.659993	0.07861	9.12674e-06	FBgn0033649	pyr	INTRON	0
Cocaine, Sucrose	Δ Cocaine Preference B E3-E1	3L_1182221_SNP	T	A	T	0.3043	14	32	0.04589	0.000625541	-0.01165	0.109041	0.01712	0.132392	0.05754	9.1295e-06	INTERGENIC	INTERGENIC	INTERGENIC	> 1 kb
Cocaine, Sucrose	Δ Cocaine Preference B E3-E1	3L_14019559_SNP	C	T	T	0.08696	4	42	0.05089	0.0123564	-0.04294	0.0101151	0.003975	0.663802	0.09383	9.4545e-06	FBgn0052133	ptip	SYNONYMOUS_CODING	0
Cocaine, Sucrose	Δ Cocaine Preference B E3-E1	3R_10998476_SNP	G	A	A	0.1556	7	38	0.04078	0.0186734	-0.03293	0.0136277	0.003924	0.699289	0.07371	9.61094e-06	FBgn0038295	Gyc88E	INTRON	0	FBgn0038294	Mf	DOWNSTREAM	90
Cocaine, Sucrose	Δ Cocaine Preference B E3-E1	3L_936241_SNP	C	A	A	0.1136	5	39	0.05913	0.00244185	-0.02597	0.110837	0.01658	0.206289	0.0851	9.67212e-06	FBgn0264574	Glut1	INTRON	0
Cocaine, Sucrose	Δ Cocaine Preference B E3-E1	3R_20348513_SNP	A	C	C	0.3333	14	28	0.04733	0.000380813	-0.01128	0.105768	0.01802	0.114445	0.05861	9.81096e-06	FBgn0039202	CG13622	SYNONYMOUS_CODING	0	FBgn0003134	Pp1alpha-96A	DOWNSTREAM	460
Cocaine, Sucrose	Δ Cocaine Preference B E3-E1	2L_17428247_SNP	T	A	A	0.2	9	36	0.04887	0.000754465	-0.01724	0.197693	0.01581	0.100944	0.0661	1.244e-05	FBgn0011274	Dif	INTRON	0
Cocaine, Sucrose	Δ Cocaine Preference B E3-E1	2L_17428272_SNP	T	C	C	0.2	9	36	0.04887	0.000754465	-0.01724	0.197693	0.01581	0.100944	0.0661	1.244e-05	FBgn0011274	Dif	INTRON	0
Cocaine, Sucrose	Δ Cocaine Preference B E3-E1	2L_17428278_SNP	T	C	C	0.2	9	36	0.04887	0.000754465	-0.01724	0.197693	0.01581	0.100944	0.0661	1.244e-05	FBgn0011274	Dif	INTRON	0
Cocaine, Sucrose	Δ Cocaine Preference B E3-E1	X_18070857_SNP	C	G	G	0.122	5	36	0.04643	0.0224409	-0.03633	0.0191127	0.00505	0.689106	0.08276	2.14182e-05	FBgn0083228	Frq2	UPSTREAM	788
Cocaine, Sucrose	Δ Cocaine Preference B E3-E1	3L_5446046_SNP	G	A	A	0.3571	15	27	0.01392	0.207651	-0.03858	4.48183e-06	-0.01233	0.19884	0.0525	7.99892e-05	INTERGENIC	INTERGENIC	INTERGENIC	> 1 kb
Cocaine, Sucrose	Δ Cocaine Preference B E3-E1	3L_3010528_SNP	T	C	C	0.4286	18	24	0.05927	1.03772e-06	0.008905	0.64157	0.03409	0.000311415	0.05037	9.54138e-05	FBgn0035385	FR	UTR_3_PRIME	0
Cocaine, Sucrose	Δ Cocaine Preference B E3-E1	2L_5762270_SNP	C	T	T	0.3333	14	28	-0.06012	4.60838e-06	-0.009912	0.568797	-0.03502	0.000487416	-0.05021	0.000240745	FBgn0031736	CG11030	UTR_3_PRIME	0	FBgn0031737	obst-E	DOWNSTREAM	283
Cocaine, Sucrose	Δ Cocaine Preference B E3-E1	2L_10406305_SNP	A	G	G	0.08696	4	42	0.008862	0.683677	-0.06905	1.06108e-05	-0.03009	0.0648386	0.07791	0.000388822	FBgn0051718	Ir31a	SYNONYMOUS_CODING	0
Cocaine, Sucrose	Δ Cocaine Preference B E3-E1	3L_7863527_SNP	A	C	C	0.2391	11	35	0.06199	1.37488e-05	0.0112	0.618089	0.0366	0.000983747	0.05079	0.000474914	FBgn0052365	CG32365	INTRON	0
Cocaine, Sucrose	Δ Cocaine Preference B E3-E1	3R_4406493_SNP	G	A	A	0.4286	18	24	0.05609	3.73988e-06	0.01153	0.641096	0.03381	0.000564822	0.04456	0.000709778	FBgn0261929	CG42796	INTRON	0
Cocaine, Sucrose	Δ Cocaine Preference B E3-E1	3R_25942510_SNP	A	G	G	0.1304	6	40	0.07732	5.69647e-06	0.01517	0.671018	0.04625	0.000759665	0.06215	0.000779573	FBgn0015542	sima	INTRON	0
Cocaine, Sucrose	Δ Cocaine Preference B E3-E1	2L_14322551_SNP	G	A	A	0.1957	9	37	0.06496	8.5623e-06	0.01642	0.13745	0.04069	6.28433e-05	0.04855	0.00220956	FBgn0261563	wb	SYNONYMOUS_CODING	0
Cocaine, Sucrose	Δ Cocaine Preference B E3-E1	2R_14087441_SNP	A	C	C	0.1333	6	39	0.07803	6.42784e-06	0.02093	0.118761	0.04948	4.25261e-05	0.05711	0.00228763	INTERGENIC	INTERGENIC	INTERGENIC	> 1 kb
Cocaine, Sucrose	Δ Cocaine Preference B E3-E1	2R_14087445_SNP	A	G	G	0.1333	6	39	0.07803	6.42784e-06	0.02093	0.118761	0.04948	4.25261e-05	0.05711	0.00228763	INTERGENIC	INTERGENIC	INTERGENIC	> 1 kb
Cocaine, Sucrose	Δ Cocaine Preference B E3-E1	2R_14087450_SNP	T	C	C	0.1333	6	39	0.07803	6.42784e-06	0.02093	0.118761	0.04948	4.25261e-05	0.05711	0.00228763	INTERGENIC	INTERGENIC	INTERGENIC	> 1 kb
Cocaine, Sucrose	Δ Cocaine Preference B E3-E1	2L_438789_SNP	G	T	T	0.1111	5	40	-0.002414	0.948019	-0.06385	4.18704e-06	-0.03313	0.0284798	0.06143	0.00243122	FBgn0004583	ex	INTRON	0	FBgn0263870	CR43717	UPSTREAM	750
Cocaine, Sucrose	Δ Cocaine Preference B E3-E1	3L_18312978_SNP	A	G	A	0.3171	13	28	0.05622	6.02986e-06	0.01398	0.161558	0.0351	6.46049e-05	0.04223	0.00331523	INTERGENIC	INTERGENIC	INTERGENIC	> 1 kb
Cocaine, Sucrose	Δ Cocaine Preference B E3-E1	3L_16649065_SNP	A	C	C	0.08889	4	41	-0.01034	0.839478	-0.07606	4.27937e-07	-0.0432	0.00980367	0.06572	0.00342048	FBgn0260960	Baldspot	INTRON	0
Cocaine, Sucrose	Δ Cocaine Preference B E3-E1	3R_21858764_SNP	T	C	C	0.1957	9	37	-0.004119	0.979242	-0.05035	3.22965e-06	-0.02723	0.0223789	0.04623	0.00373588	FBgn0002632	E(spl)m6-BFM	NON_SYNONYMOUS_CODING	0
Cocaine, Sucrose	Δ Cocaine Preference B E3-E1	3L_11037557_SNP	G	C	C	0.175	7	33	0.07458	5.33005e-06	0.02295	0.229592	0.04877	0.000104175	0.05163	0.00383104	FBgn0263776	CG43693	INTRON	0
Cocaine, Sucrose	Δ Cocaine Preference B E3-E1	3L_13508793_SNP	T	C	C	0.08696	4	42	-0.00516	0.878878	-0.06976	8.14956e-06	-0.03746	0.0212344	0.0646	0.00403062	FBgn0036376	Liprin-beta	NON_SYNONYMOUS_CODING	0	FBgn0036377	CG10710	DOWNSTREAM	580
Cocaine, Sucrose	Δ Cocaine Preference B E3-E1	3R_26533220_SNP	G	T	T	0.08696	4	42	-0.005763	0.816232	-0.06997	5.60789e-06	-0.03787	0.0163935	0.06421	0.00427995	INTERGENIC	INTERGENIC	INTERGENIC	> 1 kb
Cocaine, Sucrose	Δ Cocaine Preference B E3-E1	3R_26533227_SNP	T	A	A	0.08696	4	42	-0.005763	0.816232	-0.06997	5.60789e-06	-0.03787	0.0163935	0.06421	0.00427995	INTERGENIC	INTERGENIC	INTERGENIC	> 1 kb
Cocaine, Sucrose	Δ Cocaine Preference B E3-E1	2L_425693_SNP	C	G	G	0.08889	4	41	-0.005282	0.833428	-0.06951	6.91424e-06	-0.0374	0.0180725	0.06423	0.0043086	FBgn0031255	BBS8	DOWNSTREAM	372
Cocaine, Sucrose	Δ Cocaine Preference B E3-E1	2R_8023844_SNP	A	G	G	0.08889	4	41	-0.0116	0.77383	-0.07557	5.42859e-07	-0.04359	0.00845344	0.06398	0.00447931	INTERGENIC	INTERGENIC	INTERGENIC	> 1 kb
Cocaine, Sucrose	Δ Cocaine Preference B E3-E1	2R_17265136_SNP	C	G	G	0.08889	4	41	-0.007326	0.763586	-0.07079	4.21044e-06	-0.03906	0.0131643	0.06346	0.00484233	FBgn0000395	cv-2	INTRON	0
Cocaine, Sucrose	Δ Cocaine Preference B E3-E1	2L_5145829_SNP	T	C	C	0.4545	20	24	0.05424	5.31264e-06	0.01765	0.169088	0.03595	6.42299e-05	0.03658	0.00496709	FBgn0261836	Msp-300	INTRON	0
Cocaine, Sucrose	Δ Cocaine Preference B E3-E1	3R_21854404_DEL	T	TGATCA	TGATCA	0.1395	6	37	-0.008927	0.740263	-0.06187	1.90788e-06	-0.0354	0.0101608	0.05295	0.00517616	FBgn0002631	E(spl)m5-HLH	DOWNSTREAM	171
Cocaine, Sucrose	Δ Cocaine Preference B E3-E1	X_19515521_SNP	C	T	C	0.2222	10	35	0.06403	1.18231e-05	0.02096	0.195599	0.0425	0.000128897	0.04308	0.00524315	FBgn0031043	CG14222	UTR_3_PRIME	0	FBgn0031042	CG14221	UPSTREAM	243
Cocaine, Sucrose	Δ Cocaine Preference B E3-E1	3L_13536837_SNP	A	G	G	0.09091	4	40	-0.007876	0.7686	-0.07045	7.7572e-06	-0.03916	0.0155023	0.06257	0.00559092	FBgn0264001	bru-3	INTRON	0
Cocaine, Sucrose	Δ Cocaine Preference B E3-E1	3R_21855339_SNP	C	G	G	0.1304	6	40	-0.01136	0.633308	-0.06268	9.64084e-07	-0.03702	0.00608722	0.05132	0.00656525	FBgn0002631	E(spl)m5-HLH	SYNONYMOUS_CODING	0
Cocaine, Sucrose	Δ Cocaine Preference B E3-E1	3R_11363349_SNP	T	G	G	0.2273	10	34	-0.00663	0.899302	-0.04859	4.20923e-06	-0.02761	0.0192367	0.04196	0.00686457	FBgn0038348	CG18519	DOWNSTREAM	86	FBgn0038347	CG18522	UPSTREAM	335
Cocaine, Sucrose	Δ Cocaine Preference B E3-E1	3R_7557274_SNP	T	A	A	0.1111	5	40	-0.01456	0.658208	-0.06861	3.76982e-07	-0.04159	0.00532247	0.05405	0.00839344	FBgn0037941	CG12594	INTRON	0
Cocaine, Sucrose	Δ Cocaine Preference B E3-E1	3R_21854400_SNP	C	T	T	0.1364	6	38	-0.01288	0.587862	-0.06253	1.28713e-06	-0.0377	0.00555775	0.04966	0.00896949	FBgn0002631	E(spl)m5-HLH	DOWNSTREAM	176
Cocaine, Sucrose	Δ Cocaine Preference B E3-E1	3R_21854428_SNP	C	T	T	0.1395	6	37	-0.01347	0.570389	-0.06304	1.01922e-06	-0.03825	0.00491656	0.04958	0.00922547	FBgn0002631	E(spl)m5-HLH	DOWNSTREAM	148
Cocaine, Sucrose	Δ Cocaine Preference B E3-E1	3R_21883423_SNP	A	G	A	0.2	9	36	-0.01323	0.584834	-0.05447	3.90713e-07	-0.03385	0.00411137	0.04124	0.0106373	FBgn0039405	CG14550	SYNONYMOUS_CODING	0	FBgn0260224	CG42498	UTR_3_PRIME	0	FBgn0039404	CG14543	DOWNSTREAM	351	FBgn0039406	RpL34a	DOWNSTREAM	719
Cocaine, Sucrose	Δ Cocaine Preference B E3-E1	3R_11372206_SNP	T	C	C	0.1136	5	39	-0.01046	0.818739	-0.06263	9.22478e-06	-0.03655	0.0186083	0.05217	0.011287	FBgn0038349	CG6045	SYNONYMOUS_CODING	0
Cocaine, Sucrose	Δ Cocaine Preference B E3-E1	X_14341691_SNP	A	G	G	0.08696	4	42	-0.01178	0.638612	-0.06896	1.14612e-05	-0.04037	0.0115827	0.05718	0.0117459	FBgn0052600	dpr8	INTRON	0
Cocaine, Sucrose	Δ Cocaine Preference B E3-E1	3R_21854476_SNP	A	T	T	0.1395	6	37	-0.01406	0.546925	-0.06195	1.83126e-06	-0.03801	0.00521915	0.04789	0.012123	FBgn0002631	E(spl)m5-HLH	DOWNSTREAM	100
Cocaine, Sucrose	Δ Cocaine Preference B E3-E1	3R_16344103_SNP	C	A	A	0.08696	4	42	-0.01475	0.565608	-0.07113	3.84743e-06	-0.04294	0.00678256	0.05639	0.0130487	INTERGENIC	INTERGENIC	INTERGENIC	> 1 kb
Cocaine, Sucrose	Δ Cocaine Preference B E3-E1	2L_19863377_SNP	G	A	A	0.08696	4	42	-0.01552	0.503582	-0.07153	4.03485e-06	-0.04352	0.00543876	0.05601	0.013711	FBgn0263873	sick	INTRON	0
Cocaine, Sucrose	Δ Cocaine Preference B E3-E1	2R_8024102_SNP	C	G	C	0.1111	5	40	-0.01407	0.649748	-0.06433	4.05184e-06	-0.0392	0.00917287	0.05025	0.0147736	INTERGENIC	INTERGENIC	INTERGENIC	> 1 kb
Cocaine, Sucrose	Δ Cocaine Preference B E3-E1	2R_8024331_SNP	A	T	A	0.1111	5	40	-0.01407	0.649748	-0.06433	4.05184e-06	-0.0392	0.00917287	0.05025	0.0147736	INTERGENIC	INTERGENIC	INTERGENIC	> 1 kb
Cocaine, Sucrose	Δ Cocaine Preference B E3-E1	2L_416225_SNP	T	C	C	0.1111	5	40	-0.01538	0.521901	-0.06482	3.3562e-06	-0.0401	0.0055585	0.04945	0.0165736	FBgn0263933	ebi	SYNONYMOUS_CODING	0
Cocaine, Sucrose	Δ Cocaine Preference B E3-E1	2L_417732_SNP	T	G	G	0.1087	5	41	-0.01551	0.51563	-0.06447	3.76425e-06	-0.03999	0.00559471	0.04896	0.0175664	FBgn0263933	ebi	UTR_3_PRIME	0	FBgn0031252	CG13690	DOWNSTREAM	702
Cocaine, Sucrose	Δ Cocaine Preference B E3-E1	3L_1686944_SNP	A	G	G	0.2	9	36	-0.01708	0.447658	-0.05476	3.23175e-07	-0.03592	0.0022103	0.03769	0.0203452	FBgn0035260	CG7991	INTRON	0
Cocaine, Sucrose	Δ Cocaine Preference B E3-E1	2R_15071292_SNP	G	A	A	0.1556	7	38	-0.01581	0.451978	-0.05702	2.35859e-06	-0.03642	0.00379748	0.04121	0.021587	FBgn0263395	hppy	INTRON	0
Cocaine, Sucrose	Δ Cocaine Preference B E3-E1	2L_4653268_SNP	A	C	C	0.1395	6	37	-0.01834	0.472997	-0.06231	1.21227e-06	-0.04032	0.00348049	0.04397	0.021996	FBgn0031619	CG3355	DOWNSTREAM	376
Cocaine, Sucrose	Δ Cocaine Preference B E3-E1	3R_21352351_SNP	C	T	T	0.09091	4	40	-0.01946	0.557662	-0.07077	4.29305e-06	-0.04511	0.00678321	0.05131	0.0250787	FBgn0011666	msi	INTRON	0
Cocaine, Sucrose	Δ Cocaine Preference B E3-E1	2L_11175684_SNP	T	C	C	0.08889	4	41	-0.02058	0.41943	-0.07148	3.2929e-06	-0.04603	0.00360232	0.05089	0.0261622	FBgn0259822	Ca-beta	INTRON	0
Cocaine, Sucrose	Δ Cocaine Preference B E3-E1	3R_21854077_SNP	A	G	G	0.1111	5	40	-0.02223	0.339214	-0.06821	8.42246e-07	-0.04522	0.00163585	0.04599	0.0265052	FBgn0002631	E(spl)m5-HLH	DOWNSTREAM	499
Cocaine, Sucrose	Δ Cocaine Preference B E3-E1	3L_16644715_SNP	T	C	C	0.1111	5	40	-0.02284	0.37643	-0.06855	4.99147e-07	-0.04569	0.00173848	0.04571	0.0274869	FBgn0260960	Baldspot	INTRON	0
Cocaine, Sucrose	Δ Cocaine Preference B E3-E1	3L_16644716_SNP	T	G	G	0.1111	5	40	-0.02284	0.37643	-0.06855	4.99147e-07	-0.04569	0.00173848	0.04571	0.0274869	FBgn0260960	Baldspot	INTRON	0
Cocaine, Sucrose	Δ Cocaine Preference B E3-E1	2L_307423_SNP	G	A	A	0.1111	5	40	-0.01886	0.370752	-0.06385	4.88344e-06	-0.04136	0.00319875	0.04499	0.0301554	FBgn0004611	Plc21C	INTRON	0
Cocaine, Sucrose	Δ Cocaine Preference B E3-E1	2L_6093587_SNP	T	C	C	0.1136	5	39	-0.02241	0.300431	-0.06707	2.3237e-06	-0.04474	0.00174545	0.04466	0.0317064	FBgn0028420	Kr-h1	SYNONYMOUS_CODING	0
Cocaine, Sucrose	Δ Cocaine Preference B E3-E1	2R_17264900_SNP	G	A	A	0.1087	5	41	-0.01898	0.365938	-0.0635	5.48536e-06	-0.04124	0.00323143	0.04452	0.0317686	FBgn0000395	cv-2	INTRON	0
Cocaine, Sucrose	Δ Cocaine Preference B E3-E1	2R_17265030_SNP	T	C	C	0.1087	5	41	-0.01898	0.365938	-0.0635	5.48536e-06	-0.04124	0.00323143	0.04452	0.0317686	FBgn0000395	cv-2	INTRON	0
Cocaine, Sucrose	Δ Cocaine Preference B E3-E1	2R_17265156_SNP	A	G	G	0.1087	5	41	-0.01898	0.365938	-0.0635	5.48536e-06	-0.04124	0.00323143	0.04452	0.0317686	FBgn0000395	cv-2	INTRON	0
Cocaine, Sucrose	Δ Cocaine Preference B E3-E1	3R_21883571_SNP	C	A	C	0.1778	8	37	-0.01602	0.422758	-0.05266	6.16441e-06	-0.03434	0.00436978	0.03664	0.0317777	FBgn0039405	CG14550	UTR_5_PRIME	0	FBgn0260224	CG42498	NON_SYNONYMOUS_CODING	0	FBgn0039404	CG14543	DOWNSTREAM	499	FBgn0039406	RpL34a	DOWNSTREAM	571
Cocaine, Sucrose	Δ Cocaine Preference B E3-E1	3R_24491929_SNP	A	C	A	0.2	9	36	-0.01377	0.534798	-0.04874	9.24944e-06	-0.03126	0.00767904	0.03497	0.0320455	INTERGENIC	INTERGENIC	INTERGENIC	> 1 kb
Cocaine, Sucrose	Δ Cocaine Preference B E3-E1	2L_15764095_SNP	T	C	C	0.08889	4	41	-0.01931	0.390991	-0.06829	1.4169e-05	-0.0438	0.0048391	0.04898	0.0327059	FBgn0028507	CG3793	UPSTREAM	125
Cocaine, Sucrose	Δ Cocaine Preference B E3-E1	3R_9832387_SNP	T	C	C	0.09091	4	40	-0.02111	0.411156	-0.07004	9.01469e-06	-0.04558	0.00463376	0.04893	0.0331038	FBgn0264493	rdx	INTRON	0
Cocaine, Sucrose	Δ Cocaine Preference B E3-E1	2R_16224331_SNP	G	T	T	0.1087	5	41	-0.0183	0.504597	-0.06224	7.71813e-06	-0.04027	0.00652373	0.04394	0.0341826	INTERGENIC	INTERGENIC	INTERGENIC	> 1 kb
Cocaine, Sucrose	Δ Cocaine Preference B E3-E1	2R_16224654_SNP	C	T	T	0.1087	5	41	-0.0183	0.504597	-0.06224	7.71813e-06	-0.04027	0.00652373	0.04394	0.0341826	INTERGENIC	INTERGENIC	INTERGENIC	> 1 kb
Cocaine, Sucrose	Δ Cocaine Preference B E3-E1	X_16928557_SNP	C	T	T	0.1111	5	40	-0.02298	0.34447	-0.06695	2.20378e-06	-0.04496	0.0022133	0.04397	0.0343073	INTERGENIC	INTERGENIC	INTERGENIC	> 1 kb
Cocaine, Sucrose	Δ Cocaine Preference B E3-E1	2R_13858568_DEL	G	GGCATGTTTGCGCCA	GGCATGTTTGCGCCA	0.08696	4	42	-0.02071	0.36048	-0.06921	9.80582e-06	-0.04496	0.00374192	0.04851	0.0343087	INTERGENIC	INTERGENIC	INTERGENIC	> 1 kb
Cocaine, Sucrose	Δ Cocaine Preference B E3-E1	2R_13858588_DEL	C	CGTTT	CGTTT	0.08696	4	42	-0.02071	0.36048	-0.06921	9.80582e-06	-0.04496	0.00374192	0.04851	0.0343087	INTERGENIC	INTERGENIC	INTERGENIC	> 1 kb
Cocaine, Sucrose	Δ Cocaine Preference B E3-E1	2R_13858600_DEL	T	TGTTTAGCTGGGTCATTGCGGCC	TGTTTAGCTGGGTCATTGCGGCC	0.08696	4	42	-0.02071	0.36048	-0.06921	9.80582e-06	-0.04496	0.00374192	0.04851	0.0343087	INTERGENIC	INTERGENIC	INTERGENIC	> 1 kb
Cocaine, Sucrose	Δ Cocaine Preference B E3-E1	2R_13858626_SNP	G	C	C	0.08696	4	42	-0.02071	0.36048	-0.06921	9.80582e-06	-0.04496	0.00374192	0.04851	0.0343087	INTERGENIC	INTERGENIC	INTERGENIC	> 1 kb
Cocaine, Sucrose	Δ Cocaine Preference B E3-E1	2R_13858630_SNP	T	A	A	0.08696	4	42	-0.02071	0.36048	-0.06921	9.80582e-06	-0.04496	0.00374192	0.04851	0.0343087	INTERGENIC	INTERGENIC	INTERGENIC	> 1 kb
Cocaine, Sucrose	Δ Cocaine Preference B E3-E1	3L_5390642_SNP	T	C	C	0.2	9	36	-0.005056	0.653223	-0.03936	5.03009e-06	-0.02221	0.00980057	0.0343	0.0356548	INTERGENIC	INTERGENIC	INTERGENIC	> 1 kb
Cocaine, Sucrose	Δ Cocaine Preference B E3-E1	2R_6026159_SNP	T	C	T	0.08889	4	41	-0.02423	0.397737	-0.07239	1.98733e-06	-0.04831	0.00282422	0.04816	0.0358696	FBgn0033490	CG12917	SYNONYMOUS_CODING	0	FBgn0263444	CR43467	DOWNSTREAM	608	FBgn0026388	Or46a	UPSTREAM	610
Cocaine, Sucrose	Δ Cocaine Preference B E3-E1	2R_6027513_SNP	C	A	C	0.08889	4	41	-0.02423	0.397737	-0.07239	1.98733e-06	-0.04831	0.00282422	0.04816	0.0358696	FBgn0026388	Or46a	SYNONYMOUS_CODING	0	FBgn0263444	CR43467	EXON	0	FBgn0033490	CG12917	DOWNSTREAM	741
Cocaine, Sucrose	Δ Cocaine Preference B E3-E1	2R_6027564_SNP	G	C	G	0.08889	4	41	-0.02423	0.397737	-0.07239	1.98733e-06	-0.04831	0.00282422	0.04816	0.0358696	FBgn0026388	Or46a	SYNONYMOUS_CODING	0	FBgn0263444	CR43467	EXON	0	FBgn0033490	CG12917	DOWNSTREAM	792
Cocaine, Sucrose	Δ Cocaine Preference B E3-E1	X_7128327_DEL	GG	G	GG	0.09302	4	39	-0.02103	0.506721	-0.06901	7.47853e-06	-0.04502	0.00651975	0.04798	0.0370722	FBgn0029939	CG9650	INTRON	0
Cocaine, Sucrose	Δ Cocaine Preference B E3-E1	3R_8648238_SNP	T	G	G	0.09524	4	38	-0.02238	0.477313	-0.07039	4.76973e-06	-0.04639	0.00512556	0.04801	0.0371997	INTERGENIC	INTERGENIC	INTERGENIC	> 1 kb
Cocaine, Sucrose	Δ Cocaine Preference B E3-E1	2R_9501792_SNP	T	A	A	0.09091	4	40	-0.0221	0.381133	-0.06989	6.34755e-06	-0.046	0.00363533	0.04779	0.0376076	INTERGENIC	INTERGENIC	INTERGENIC	> 1 kb
Cocaine, Sucrose	Δ Cocaine Preference B E3-E1	3L_12011936_SNP	T	C	C	0.08889	4	41	-0.02615	0.301841	-0.07388	2.01678e-06	-0.05002	0.00168801	0.04773	0.037651	FBgn0041096	rols	INTRON	0
Cocaine, Sucrose	Δ Cocaine Preference B E3-E1	2R_12938109_SNP	A	C	C	0.1111	5	40	-0.02234	0.325764	-0.0655	3.39777e-06	-0.04392	0.00226607	0.04316	0.0379225	FBgn0034184	CG9646	SYNONYMOUS_CODING	0
Cocaine, Sucrose	Δ Cocaine Preference B E3-E1	3L_12011804_INS	A	AA	A	0.09091	4	40	-0.02635	0.298386	-0.07362	2.33287e-06	-0.04999	0.00172583	0.04727	0.0398361	FBgn0041096	rols	INTRON	0
Cocaine, Sucrose	Δ Cocaine Preference B E3-E1	2L_20499194_SNP	G	T	T	0.09524	4	38	-0.02403	0.406776	-0.07138	3.5427e-06	-0.04771	0.00346874	0.04735	0.0400179	INTERGENIC	INTERGENIC	INTERGENIC	> 1 kb
Cocaine, Sucrose	Δ Cocaine Preference B E3-E1	3R_24493814_SNP	A	G	G	0.1556	7	38	-0.02303	0.307291	-0.06001	2.44874e-07	-0.04152	0.000960385	0.03697	0.0404266	INTERGENIC	INTERGENIC	INTERGENIC	> 1 kb
Cocaine, Sucrose	Δ Cocaine Preference B E3-E1	X_14801538_SNP	G	A	A	0.2727	12	32	-0.007728	0.519389	-0.03803	8.37149e-06	-0.02288	0.00705702	0.0303	0.0413211	FBgn0030594	CG9509	SYNONYMOUS_CODING	0	FBgn0264078	Flo-2	INTRON	0
Cocaine, Sucrose	Δ Cocaine Preference B E3-E1	3L_6620605_SNP	T	C	C	0.08696	4	42	-0.02382	0.427765	-0.07059	3.78883e-06	-0.04721	0.00389105	0.04677	0.0416256	FBgn0004619	GluRIA	INTRON	0
Cocaine, Sucrose	Δ Cocaine Preference B E3-E1	3L_6620606_SNP	G	T	T	0.08696	4	42	-0.02382	0.427765	-0.07059	3.78883e-06	-0.04721	0.00389105	0.04677	0.0416256	FBgn0004619	GluRIA	INTRON	0
Cocaine, Sucrose	Δ Cocaine Preference B E3-E1	3L_6620669_SNP	C	T	T	0.08696	4	42	-0.02382	0.427765	-0.07059	3.78883e-06	-0.04721	0.00389105	0.04677	0.0416256	FBgn0004619	GluRIA	INTRON	0
Cocaine, Sucrose	Δ Cocaine Preference B E3-E1	3L_6620816_SNP	C	T	T	0.08696	4	42	-0.02382	0.427765	-0.07059	3.78883e-06	-0.04721	0.00389105	0.04677	0.0416256	FBgn0004619	GluRIA	INTRON	0
Cocaine, Sucrose	Δ Cocaine Preference B E3-E1	X_19856196_SNP	G	A	A	0.1111	5	40	-0.02301	0.388451	-0.06521	2.77401e-06	-0.04411	0.00296494	0.04219	0.0426825	FBgn0031081	Nep3	INTRON	0
Cocaine, Sucrose	Δ Cocaine Preference B E3-E1	3R_16977867_SNP	T	C	C	0.08889	4	41	-0.02556	0.288879	-0.07213	3.63178e-06	-0.04884	0.00186031	0.04658	0.0427566	FBgn0264357	SNF4Agamma	INTRON	0
Cocaine, Sucrose	Δ Cocaine Preference B E3-E1	3L_16641651_SNP	G	A	G	0.2439	10	31	-0.02039	0.349103	-0.05235	1.03005e-06	-0.03637	0.00182884	0.03196	0.0453404	FBgn0260960	Baldspot	DOWNSTREAM	290	FBgn0000017	Abl	UPSTREAM	669
Cocaine, Sucrose	Δ Cocaine Preference B E3-E1	2L_19823918_SNP	T	C	C	0.1628	7	36	-0.01858	0.440923	-0.0548	9.54435e-06	-0.03669	0.00536295	0.03623	0.0458092	FBgn0263873	sick	INTRON	0
Cocaine, Sucrose	Δ Cocaine Preference B E3-E1	2R_14874235_SNP	G	A	A	0.1333	6	39	-0.01802	0.367845	-0.05624	3.51601e-06	-0.03713	0.00286435	0.03823	0.0472074	FBgn0265356	tn	UPSTREAM	611
Cocaine, Sucrose	Δ Cocaine Preference B E3-E1	3L_21053801_SNP	G	C	C	0.1	4	36	-0.02785	0.257821	-0.07377	3.05375e-06	-0.05081	0.00144024	0.04592	0.047329	FBgn0026179	siz	INTRON	0
Cocaine, Sucrose	Δ Cocaine Preference B E3-E1	3R_22897034_SNP	A	G	G	0.09524	4	38	-0.02484	0.267088	-0.06987	1.06002e-05	-0.04736	0.0022716	0.04503	0.0513237	INTERGENIC	INTERGENIC	INTERGENIC	> 1 kb
Cocaine, Sucrose	Δ Cocaine Preference B E3-E1	2L_4651895_SNP	C	T	T	0.2093	9	34	-0.02235	0.258081	-0.05446	6.87638e-07	-0.03841	0.000920687	0.03211	0.0513718	FBgn0031619	CG3355	SYNONYMOUS_CODING	0
Cocaine, Sucrose	Δ Cocaine Preference B E3-E1	3L_12312943_SNP	C	T	T	0.1628	7	36	-0.02024	0.407574	-0.05551	9.30767e-06	-0.03787	0.00460289	0.03527	0.0521604	INTERGENIC	INTERGENIC	INTERGENIC	> 1 kb
Cocaine, Sucrose	Δ Cocaine Preference B E3-E1	2R_8030141_SNP	T	G	G	0.08889	4	41	-0.02665	0.340371	-0.0709	4.82532e-06	-0.04877	0.00272519	0.04425	0.0548136	FBgn0027495	CG8378	SYNONYMOUS_CODING	0	FBgn0033685	CG13178	DOWNSTREAM	555
Cocaine, Sucrose	Δ Cocaine Preference B E3-E1	3L_892019_SNP	C	T	T	0.08696	4	42	-0.03442	0.207405	-0.0784	1.29616e-07	-0.05641	0.000376659	0.04398	0.0560888	FBgn0052479	CG32479	SYNONYMOUS_CODING	0	FBgn0263461	snoRNA:CG32479-a	DOWNSTREAM	544
Cocaine, Sucrose	Δ Cocaine Preference B E3-E1	X_19855168_SNP	A	G	G	0.08696	4	42	-0.03442	0.207405	-0.0784	1.29616e-07	-0.05641	0.000376659	0.04398	0.0560888	FBgn0031081	Nep3	UPSTREAM	162
Cocaine, Sucrose	Δ Cocaine Preference B E3-E1	X_19855268_SNP	G	C	C	0.08696	4	42	-0.03442	0.207405	-0.0784	1.29616e-07	-0.05641	0.000376659	0.04398	0.0560888	FBgn0031081	Nep3	UPSTREAM	62
Cocaine, Sucrose	Δ Cocaine Preference B E3-E1	X_19855280_SNP	C	A	A	0.08696	4	42	-0.03442	0.207405	-0.0784	1.29616e-07	-0.05641	0.000376659	0.04398	0.0560888	FBgn0031081	Nep3	UPSTREAM	50
Cocaine, Sucrose	Δ Cocaine Preference B E3-E1	2R_9282195_SNP	G	A	A	0.1628	7	36	-0.01976	0.396843	-0.0541	8.44862e-06	-0.03693	0.00425959	0.03434	0.0589428	FBgn0033834	CG4744	UTR_3_PRIME	0	FBgn0041579	AttC	DOWNSTREAM	23
Cocaine, Sucrose	Δ Cocaine Preference B E3-E1	2R_14625653_DEL	A	AACTTTGTTGTTATAG	AACTTTGTTGTTATAG	0.1707	7	34	-0.01842	0.360942	-0.05284	7.39393e-06	-0.03563	0.00344442	0.03443	0.0594997	FBgn0053147	Hs3st-A	INTRON	0	FBgn0053998	CG33998	UPSTREAM	343	FBgn0050121	CR30121	DOWNSTREAM	982
Cocaine, Sucrose	Δ Cocaine Preference B E3-E1	2L_5086425_SNP	T	C	C	0.08889	4	41	-0.03441	0.2088	-0.07779	1.83043e-07	-0.0561	0.000421324	0.04338	0.059915	FBgn0031681	pgant5	INTRON	0
Cocaine, Sucrose	Δ Cocaine Preference B E3-E1	2L_5086432_SNP	C	A	A	0.08889	4	41	-0.03441	0.2088	-0.07779	1.83043e-07	-0.0561	0.000421324	0.04338	0.059915	FBgn0031681	pgant5	INTRON	0
Cocaine, Sucrose	Δ Cocaine Preference B E3-E1	3R_9823443_SNP	G	A	A	0.09091	4	40	-0.02637	0.301748	-0.06976	8.52123e-06	-0.04806	0.0026159	0.0434	0.0601342	FBgn0264493	rdx	INTRON	0
Cocaine, Sucrose	Δ Cocaine Preference B E3-E1	X_19856100_SNP	A	G	G	0.1087	5	41	-0.02667	0.297054	-0.06584	1.99735e-06	-0.04625	0.00163449	0.03917	0.0603533	FBgn0031081	Nep3	INTRON	0
Cocaine, Sucrose	Δ Cocaine Preference B E3-E1	X_19856111_DEL	C	CC	CC	0.1087	5	41	-0.02667	0.297054	-0.06584	1.99735e-06	-0.04625	0.00163449	0.03917	0.0603533	FBgn0031081	Nep3	INTRON	0
Cocaine, Sucrose	Δ Cocaine Preference B E3-E1	X_19856184_SNP	A	T	T	0.1087	5	41	-0.02667	0.297054	-0.06584	1.99735e-06	-0.04625	0.00163449	0.03917	0.0603533	FBgn0031081	Nep3	INTRON	0
Cocaine, Sucrose	Δ Cocaine Preference B E3-E1	3L_11852860_INS	GAAGCAG	G	G	0.09091	4	40	-0.03176	0.268564	-0.07477	8.17433e-07	-0.05327	0.00104287	0.04301	0.0625195	FBgn0085449	CG34420	INTRON	0
Cocaine, Sucrose	Δ Cocaine Preference B E3-E1	X_19853005_SNP	T	C	C	0.1087	5	41	-0.02576	0.310287	-0.06426	3.64838e-06	-0.04501	0.00211869	0.0385	0.0650448	FBgn0031080	CG12655	INTRON	0	FBgn0264309	CR43784	UPSTREAM	630
Cocaine, Sucrose	Δ Cocaine Preference B E3-E1	3L_16421946_SNP	C	G	G	0.09091	4	40	-0.02749	0.246115	-0.07003	8.01669e-06	-0.04876	0.00180504	0.04254	0.0655465	FBgn0261799	dsx-c73A	INTRON	0	FBgn0053158	CG33158	INTRON	0
Cocaine, Sucrose	Δ Cocaine Preference B E3-E1	2R_6251046_SNP	T	C	C	0.1333	6	39	-0.02233	0.324141	-0.05776	7.53735e-06	-0.04005	0.00285692	0.03543	0.066681	FBgn0261698	CG42732	INTRON	0	FBgn0041242	Gr47a	NON_SYNONYMOUS_CODING	0
Cocaine, Sucrose	Δ Cocaine Preference B E3-E1	2R_8026331_SNP	T	C	T	0.08889	4	41	-0.02897	0.30799	-0.0712	3.21151e-06	-0.05009	0.00201173	0.04223	0.0672977	FBgn0033683	CG18343	UTR_5_PRIME	0	FBgn0026176	skpB	DOWNSTREAM	469
Cocaine, Sucrose	Δ Cocaine Preference B E3-E1	X_17148833_SNP	A	C	A	0.1957	9	37	-0.02053	0.255325	-0.04978	6.09777e-06	-0.03516	0.00176021	0.02925	0.074324	FBgn0262111	f	INTRON	0
Cocaine, Sucrose	Δ Cocaine Preference B E3-E1	2R_13727198_SNP	T	C	C	0.1087	5	41	-0.0278	0.236692	-0.0646	5.57155e-06	-0.0462	0.00150078	0.03679	0.0783434	FBgn0259211	grh	SYNONYMOUS_CODING	0
Cocaine, Sucrose	Δ Cocaine Preference B E3-E1	2R_11528070_INS	TATTTTCAAAT	T	T	0.08889	4	41	-0.03484	0.168028	-0.07542	1.20467e-06	-0.05513	0.000506496	0.04058	0.0791701	FBgn0260429	CG42524	INTRON	0
Cocaine, Sucrose	Δ Cocaine Preference B E3-E1	3L_21053626_SNP	G	C	C	0.1628	7	36	-0.02474	0.282677	-0.05673	7.36567e-06	-0.04074	0.00222974	0.03199	0.079296	FBgn0026179	siz	INTRON	0
Cocaine, Sucrose	Δ Cocaine Preference B E3-E1	3R_21883444_SNP	C	G	C	0.1556	7	38	-0.02367	0.23596	-0.05502	8.16843e-06	-0.03935	0.00169076	0.03134	0.0843644	FBgn0039405	CG14550	SYNONYMOUS_CODING	0	FBgn0260224	CG42498	UTR_3_PRIME	0	FBgn0039404	CG14543	DOWNSTREAM	372	FBgn0039406	RpL34a	DOWNSTREAM	698
Cocaine, Sucrose	Δ Cocaine Preference B E3-E1	2R_11528100_SNP	G	T	T	0.1087	5	41	-0.02709	0.2484	-0.06312	1.15671e-05	-0.0451	0.00206717	0.03603	0.0849278	FBgn0260429	CG42524	INTRON	0
Cocaine, Sucrose	Δ Cocaine Preference B E3-E1	3R_15257962_SNP	T	G	G	0.1556	7	38	-0.02302	0.244224	-0.05431	8.43233e-06	-0.03866	0.00181108	0.03129	0.0849554	FBgn0051221	CG31221	INTRON	0
Cocaine, Sucrose	Δ Cocaine Preference B E3-E1	3R_21288219_SNP	A	C	C	0.2093	9	34	-0.02269	0.300243	-0.05114	4.72086e-06	-0.03692	0.00215957	0.02844	0.0857467	FBgn0004509	Fur1	INTRON	0
Cocaine, Sucrose	Δ Cocaine Preference B E3-E1	3L_7520081_SNP	A	T	A	0.4773	21	23	-0.05064	4.48299e-05	-0.02801	0.00933665	-0.03933	7.61121e-06	-0.02263	0.0896388	FBgn0052372	ltl	SYNONYMOUS_CODING	0
Cocaine, Sucrose	Δ Cocaine Preference B E3-E1	3L_7520075_SNP	T	C	T	0.413	19	27	0.04951	6.58319e-05	0.02711	0.0119809	0.03831	1.36048e-05	0.0224	0.0904695	FBgn0052372	ltl	SYNONYMOUS_CODING	0
Cocaine, Sucrose	Δ Cocaine Preference B E3-E1	3R_21288214_SNP	C	G	G	0.2	9	36	-0.02257	0.294008	-0.05002	7.16584e-06	-0.03629	0.00236769	0.02745	0.0956444	FBgn0004509	Fur1	INTRON	0
Cocaine, Sucrose	Δ Cocaine Preference B E3-E1	2L_13976220_SNP	G	C	C	0.4348	20	26	-0.05295	2.13848e-05	-0.03119	0.0007833	-0.04207	3.08226e-07	-0.02177	0.0978708	FBgn0259896	nimC1	INTRON	0
Cocaine, Sucrose	Δ Cocaine Preference B E3-E1	3L_16197190_SNP	T	A	A	0.09524	4	38	-0.03167	0.22293	-0.06997	7.63898e-06	-0.05082	0.00150265	0.03829	0.0994345	INTERGENIC	INTERGENIC	INTERGENIC	> 1 kb
Cocaine, Sucrose	Δ Cocaine Preference B E3-E1	X_16243970_SNP	C	A	A	0.1163	5	38	-0.03292	0.212506	-0.06651	2.15671e-06	-0.04972	0.000918957	0.03359	0.110644	FBgn0003416	sl	UPSTREAM	372
Cocaine, Sucrose	Δ Cocaine Preference B E3-E1	X_22029628_SNP	C	T	T	0.1389	5	31	-0.0369	0.145799	-0.07018	4.88201e-07	-0.05354	0.000295537	0.03327	0.118961	FBgn0052499	Cda4	INTRON	0
Cocaine, Sucrose	Δ Cocaine Preference B E3-E1	2L_13976223_SNP	T	G	G	0.4444	20	25	-0.05133	5.19348e-05	-0.03063	0.00111197	-0.04098	1.03259e-06	-0.0207	0.119198	FBgn0259896	nimC1	INTRON	0
Cocaine, Sucrose	Δ Cocaine Preference B E3-E1	2L_852193_SNP	G	A	A	0.1136	5	39	-0.03441	0.135476	-0.06604	3.20596e-06	-0.05022	0.000488731	0.03162	0.133143	FBgn0031287	CG4291	NON_SYNONYMOUS_CODING	0	FBgn0020545	kraken	UPSTREAM	575
Cocaine, Sucrose	Δ Cocaine Preference B E3-E1	3R_21288243_SNP	T	C	C	0.2045	9	35	-0.02969	0.133505	-0.05452	4.52057e-07	-0.04211	0.000246984	0.02484	0.1338	FBgn0004509	Fur1	INTRON	0
Cocaine, Sucrose	Δ Cocaine Preference B E3-E1	2R_4840963_SNP	A	G	G	0.08889	4	41	-0.04123	0.105617	-0.07574	4.28662e-07	-0.05849	0.000161607	0.03451	0.137278	FBgn0011300	babo	INTRON	0
Cocaine, Sucrose	Δ Cocaine Preference B E3-E1	3L_11361897_SNP	A	G	G	0.1951	8	33	-0.02668	0.192688	-0.05251	8.47547e-06	-0.0396	0.0012204	0.02583	0.139414	INTERGENIC	INTERGENIC	INTERGENIC	> 1 kb
Cocaine, Sucrose	Δ Cocaine Preference B E3-E1	2R_8111532_SNP	T	C	C	0.08889	4	41	-0.04648	0.0802685	-0.08046	5.19268e-08	-0.06347	4.97911e-05	0.03398	0.143599	FBgn0033702	CG8854	DOWNSTREAM	434
Cocaine, Sucrose	Δ Cocaine Preference B E3-E1	3R_5895504_SNP	A	T	T	0.2273	10	34	-0.02762	0.164296	-0.05054	1.53058e-06	-0.03908	0.000526703	0.02292	0.151095	INTERGENIC	INTERGENIC	INTERGENIC	> 1 kb
Cocaine, Sucrose	Δ Cocaine Preference B E3-E1	2L_414826_SNP	G	A	A	0.08696	4	42	-0.04008	0.108678	-0.07248	2.40942e-06	-0.05628	0.000307959	0.03241	0.163049	FBgn0264855	alpha-Adaptin	UPSTREAM	49	FBgn0263933	ebi	UPSTREAM	241
Cocaine, Sucrose	Δ Cocaine Preference B E3-E1	2L_12721135_SNP	G	C	C	0.1163	5	38	-0.03467	0.179365	-0.0641	5.85749e-06	-0.04939	0.000955967	0.02943	0.163536	FBgn0032456	MRP	INTRON	0	FBgn0032455	CG5792	INTRON	0
Cocaine, Sucrose	Δ Cocaine Preference B E3-E1	3L_718791_SNP	C	T	T	0.1395	6	37	-0.03283	0.173553	-0.05988	4.079e-06	-0.04635	0.000800592	0.02705	0.166273	INTERGENIC	INTERGENIC	INTERGENIC	> 1 kb
Cocaine, Sucrose	Δ Cocaine Preference B E3-E1	2R_9307431_SNP	G	A	G	0.4444	20	25	0.04843	0.000276128	0.03026	0.00223177	0.03934	9.76758e-06	0.01817	0.172632	FBgn0259221	CG42321	SYNONYMOUS_CODING	0
Cocaine, Sucrose	Δ Cocaine Preference B E3-E1	2R_8111659_DEL	CT	C	CT	0.1163	5	38	-0.041	0.0923019	-0.0697	3.84948e-07	-0.05535	0.000123687	0.0287	0.174492	FBgn0033702	CG8854	DOWNSTREAM	306
Cocaine, Sucrose	Δ Cocaine Preference B E3-E1	3L_11730678_SNP	G	A	A	0.2222	8	28	-0.06284	0.00018428	-0.03883	0.00176292	-0.05084	5.38111e-06	-0.02401	0.177659	FBgn0036202	CG6024	INTRON	0
Cocaine, Sucrose	Δ Cocaine Preference B E3-E1	3R_20421356_DEL	T	CCA	CCA	0.3415	14	27	-0.02561	0.160475	-0.04452	5.72109e-06	-0.03507	0.000789286	0.01892	0.196477	FBgn0263490	mld	INTRON	0
Cocaine, Sucrose	Δ Cocaine Preference B E3-E1	2L_852206_SNP	C	T	T	0.1364	6	38	-0.03724	0.0728956	-0.06231	1.62983e-06	-0.04978	0.000139938	0.02507	0.19939	FBgn0031287	CG4291	SYNONYMOUS_CODING	0	FBgn0020545	kraken	UPSTREAM	562
Cocaine, Sucrose	Δ Cocaine Preference B E3-E1	2R_9307455_SNP	G	C	G	0.4884	21	22	-0.05083	0.000214895	-0.03345	0.000527665	-0.04214	2.22683e-06	-0.01738	0.200261	FBgn0259221	CG42321	SYNONYMOUS_CODING	0
Cocaine, Sucrose	Δ Cocaine Preference B E3-E1	3R_5309167_SNP	T	C	C	0.1556	7	38	-0.06781	0.000157146	-0.04527	0.000448037	-0.05654	1.3984e-06	-0.02253	0.218298	FBgn0037698	CG16779	INTRON	0
Cocaine, Sucrose	Δ Cocaine Preference B E3-E1	3R_26916933_SNP	C	T	T	0.1333	6	39	-0.0366	0.111707	-0.05966	4.19431e-06	-0.04813	0.000392968	0.02306	0.237561	FBgn0039816	CG11317	UTR_3_PRIME	0
Cocaine, Sucrose	Δ Cocaine Preference B E3-E1	3L_15306594_SNP	A	T	T	0.2222	10	35	-0.02912	0.108199	-0.04762	1.14735e-05	-0.03837	0.000542705	0.0185	0.246875	INTERGENIC	INTERGENIC	INTERGENIC	> 1 kb
Cocaine, Sucrose	Δ Cocaine Preference B E3-E1	2L_282652_SNP	T	G	G	0.08696	4	42	-0.04432	0.0579763	-0.0713	3.53149e-06	-0.05781	0.000131362	0.02698	0.246989	FBgn0031244	CG11601	INTRON	0	FBgn0003444	smo	DOWNSTREAM	485	FBgn0031245	CG3625	DOWNSTREAM	732
Cocaine, Sucrose	Δ Cocaine Preference B E3-E1	2L_300821_SNP	A	G	G	0.08696	4	42	-0.04432	0.0579763	-0.0713	3.53149e-06	-0.05781	0.000131362	0.02698	0.246989	FBgn0020622	Pi3K21B	INTRON	0
Cocaine, Sucrose	Δ Cocaine Preference B E3-E1	2L_305149_SNP	A	G	A	0.08696	4	42	-0.04432	0.0579763	-0.0713	3.53149e-06	-0.05781	0.000131362	0.02698	0.246989	FBgn0020622	Pi3K21B	UTR_3_PRIME	0	FBgn0004611	Plc21C	UPSTREAM	786
Cocaine, Sucrose	Δ Cocaine Preference B E3-E1	2L_309316_SNP	T	C	C	0.08696	4	42	-0.04432	0.0579763	-0.0713	3.53149e-06	-0.05781	0.000131362	0.02698	0.246989	FBgn0263872	CR43719	EXON	0	FBgn0004611	Plc21C	INTRON	0
Cocaine, Sucrose	Δ Cocaine Preference B E3-E1	2L_318650_SNP	T	G	T	0.08696	4	42	-0.04432	0.0579763	-0.0713	3.53149e-06	-0.05781	0.000131362	0.02698	0.246989	FBgn0004611	Plc21C	INTRON	0	FBgn0031248	CG11912	NON_SYNONYMOUS_CODING	0
Cocaine, Sucrose	Δ Cocaine Preference B E3-E1	3L_17250557_SNP	T	C	C	0.1778	8	37	-0.03312	0.0885911	-0.05241	6.85699e-06	-0.04276	0.000327483	0.0193	0.266792	FBgn0264462	CR43870	INTRON	0
Cocaine, Sucrose	Δ Cocaine Preference B E3-E1	3L_16311478_SNP	C	T	T	0.1778	8	37	-0.03412	0.0569512	-0.05305	5.92467e-06	-0.04359	0.000157279	0.01893	0.276196	FBgn0042201	Nplp3	SYNONYMOUS_CODING	0	FBgn0036605	CG13041	DOWNSTREAM	576
Cocaine, Sucrose	Δ Cocaine Preference B E3-E1	3R_13175328_SNP	T	C	C	0.09091	4	40	-0.04201	0.0899382	-0.0672	5.24568e-06	-0.0546	0.000302795	0.02519	0.281418	FBgn0038498	beat-IIa	INTRON	0
Cocaine, Sucrose	Δ Cocaine Preference B E3-E1	3R_26916756_SNP	T	G	G	0.1111	5	40	-0.0408	0.102661	-0.06338	9.11915e-06	-0.05209	0.000458658	0.02259	0.285588	FBgn0039816	CG11317	UTR_3_PRIME	0
Cocaine, Sucrose	Δ Cocaine Preference B E3-E1	2L_16195136_SNP	C	T	T	0.1333	6	39	-0.03893	0.0671571	-0.05979	3.84733e-06	-0.04936	0.000170543	0.02086	0.286003	INTERGENIC	INTERGENIC	INTERGENIC	> 1 kb
Cocaine, Sucrose	Δ Cocaine Preference B E3-E1	3L_13139556_SNP	C	T	C	0.3913	18	28	-0.04841	0.000234026	-0.03416	0.000682063	-0.04128	3.01453e-06	-0.01426	0.290035	INTERGENIC	INTERGENIC	INTERGENIC	> 1 kb
Cocaine, Sucrose	Δ Cocaine Preference B E3-E1	3R_21193322_SNP	C	T	C	0.08889	4	41	-0.0512	0.0337384	-0.07567	9.85313e-07	-0.06343	3.3941e-05	0.02447	0.294946	FBgn0004509	Fur1	INTRON	0
Cocaine, Sucrose	Δ Cocaine Preference B E3-E1	3L_18025380_SNP	C	T	C	0.08889	4	41	-0.04804	0.0468118	-0.07186	4.66276e-06	-0.05995	0.00010606	0.02382	0.308168	FBgn0000568	Eip75B	INTRON	0
Cocaine, Sucrose	Δ Cocaine Preference B E3-E1	2R_14911285_SNP	A	T	T	0.2667	12	33	-0.02988	0.101551	-0.04518	5.67287e-06	-0.03753	0.00037733	0.0153	0.309076	FBgn0263116	5-HT1B	INTRON	0
Cocaine, Sucrose	Δ Cocaine Preference B E3-E1	2R_8691679_SNP	T	G	G	0.1556	7	38	-0.03877	0.067272	-0.05731	2.27045e-06	-0.04804	0.000139535	0.01855	0.312243	INTERGENIC	INTERGENIC	INTERGENIC	> 1 kb
Cocaine, Sucrose	Δ Cocaine Preference B E3-E1	2L_2426311_SNP	T	G	G	0.2	9	36	-0.03306	0.100489	-0.04977	8.79702e-06	-0.04142	0.000437709	0.01671	0.315019	INTERGENIC	INTERGENIC	INTERGENIC	> 1 kb
Cocaine, Sucrose	Δ Cocaine Preference B E3-E1	X_13374066_SNP	A	C	C	0.1304	6	40	-0.04106	0.0479265	-0.06019	6.98383e-06	-0.05062	0.000129906	0.01913	0.327737	FBgn0265416	Neto	INTRON	0
Cocaine, Sucrose	Δ Cocaine Preference B E3-E1	3L_10913321_SNP	G	A	A	0.1395	6	37	-0.04002	0.0474846	-0.05916	7.38369e-06	-0.04959	0.000131146	0.01914	0.329952	INTERGENIC	INTERGENIC	INTERGENIC	> 1 kb
Cocaine, Sucrose	Δ Cocaine Preference B E3-E1	2L_16108722_SNP	T	A	A	0.125	5	35	-0.07123	0.000636582	-0.05071	0.000711959	-0.06097	8.82108e-06	-0.02052	0.336351	INTERGENIC	INTERGENIC	INTERGENIC	> 1 kb
Cocaine, Sucrose	Δ Cocaine Preference B E3-E1	2L_12721123_SNP	T	G	G	0.1364	6	38	-0.04376	0.0533068	-0.06215	1.72587e-06	-0.05295	8.69764e-05	0.0184	0.348322	FBgn0032456	MRP	INTRON	0	FBgn0032455	CG5792	INTRON	0
Cocaine, Sucrose	Δ Cocaine Preference B E3-E1	2L_5624548_SNP	A	G	G	0.1556	7	38	-0.03697	0.0491724	-0.05389	9.10866e-06	-0.04543	0.000150817	0.01692	0.356892	FBgn0031726	Cyp6a16Psi	UPSTREAM	788
Cocaine, Sucrose	Δ Cocaine Preference B E3-E1	3L_18021085_SNP	T	C	C	0.119	5	37	-0.04923	0.0245097	-0.06838	1.02357e-06	-0.0588	2.09775e-05	0.01915	0.368267	FBgn0000568	Eip75B	INTRON	0
Cocaine, Sucrose	Δ Cocaine Preference B E3-E1	2L_15596599_SNP	G	A	A	0.09302	4	39	-0.05582	0.0198535	-0.07662	6.76035e-07	-0.06622	1.26884e-05	0.0208	0.375224	INTERGENIC	INTERGENIC	INTERGENIC	> 1 kb
Cocaine, Sucrose	Δ Cocaine Preference B E3-E1	3L_13138526_SNP	G	A	A	0.2391	11	35	-0.05119	0.000838853	-0.03767	0.0006483	-0.04443	1.09793e-05	-0.01351	0.381625	INTERGENIC	INTERGENIC	INTERGENIC	> 1 kb
Cocaine, Sucrose	Δ Cocaine Preference B E3-E1	X_8132253_SNP	T	A	A	0.1818	8	36	-0.03813	0.0447927	-0.05285	4.07222e-06	-0.04549	9.38378e-05	0.01472	0.399597	FBgn0261873	sdt	INTRON	0
Cocaine, Sucrose	Δ Cocaine Preference B E3-E1	2R_13881877_SNP	G	A	A	0.08696	4	42	-0.05408	0.0171343	-0.07286	2.09414e-06	-0.06347	1.66881e-05	0.01879	0.421931	FBgn0034286	dpr13	INTRON	0
Cocaine, Sucrose	Δ Cocaine Preference B E3-E1	2R_10529819_SNP	T	C	C	0.1111	5	40	-0.0463	0.0360857	-0.0626	1.22305e-05	-0.05445	0.000109151	0.0163	0.442214	INTERGENIC	INTERGENIC	INTERGENIC	> 1 kb
Cocaine, Sucrose	Δ Cocaine Preference B E3-E1	2R_10529689_SNP	T	C	C	0.1087	5	41	-0.04686	0.0330813	-0.06312	9.44944e-06	-0.05499	8.59185e-05	0.01626	0.442764	INTERGENIC	INTERGENIC	INTERGENIC	> 1 kb
Cocaine, Sucrose	Δ Cocaine Preference B E3-E1	2R_10529690_SNP	A	G	G	0.1087	5	41	-0.04686	0.0330813	-0.06312	9.44944e-06	-0.05499	8.59185e-05	0.01626	0.442764	INTERGENIC	INTERGENIC	INTERGENIC	> 1 kb
Cocaine, Sucrose	Δ Cocaine Preference B E3-E1	2R_10529779_SNP	T	C	C	0.1087	5	41	-0.04686	0.0330813	-0.06312	9.44944e-06	-0.05499	8.59185e-05	0.01626	0.442764	INTERGENIC	INTERGENIC	INTERGENIC	> 1 kb
Cocaine, Sucrose	Δ Cocaine Preference B E3-E1	3L_18021126_SNP	C	T	T	0.119	5	37	-0.05064	0.0190416	-0.06698	2.17918e-06	-0.05881	1.98799e-05	0.01634	0.443175	FBgn0000568	Eip75B	INTRON	0
Cocaine, Sucrose	Δ Cocaine Preference B E3-E1	2L_13362696_SNP	G	C	C	0.08889	4	41	-0.0525	0.0308645	-0.07046	7.34391e-06	-0.06148	6.95025e-05	0.01796	0.443399	FBgn0022069	Nnp-1	DOWNSTREAM	604
Cocaine, Sucrose	Δ Cocaine Preference B E3-E1	3R_21180521_INS	CACTTTC	C	C	0.08889	4	41	-0.0608	0.00957974	-0.07806	2.98289e-07	-0.06943	2.84608e-06	0.01726	0.461385	FBgn0004509	Fur1	INTRON	0
Cocaine, Sucrose	Δ Cocaine Preference B E3-E1	3R_21180572_SNP	A	C	C	0.08889	4	41	-0.0608	0.00957974	-0.07806	2.98289e-07	-0.06943	2.84608e-06	0.01726	0.461385	FBgn0004509	Fur1	INTRON	0
Cocaine, Sucrose	Δ Cocaine Preference B E3-E1	2R_10519030_SNP	C	T	T	0.25	11	33	-0.03825	0.0190263	-0.04898	2.66753e-06	-0.04361	2.17475e-05	0.01072	0.49133	FBgn0033949	CG10131	DOWNSTREAM	504
Cocaine, Sucrose	Δ Cocaine Preference B E3-E1	3L_18021548_SNP	A	G	G	0.1395	6	37	-0.04639	0.0222001	-0.0597	5.81974e-06	-0.05305	3.88331e-05	0.01332	0.49907	FBgn0000568	Eip75B	INTRON	0
Cocaine, Sucrose	Δ Cocaine Preference B E3-E1	3L_18021555_SNP	G	T	T	0.1395	6	37	-0.04639	0.0222001	-0.0597	5.81974e-06	-0.05305	3.88331e-05	0.01332	0.49907	FBgn0000568	Eip75B	INTRON	0
Cocaine, Sucrose	Δ Cocaine Preference B E3-E1	3L_18021557_SNP	G	A	A	0.1395	6	37	-0.04639	0.0222001	-0.0597	5.81974e-06	-0.05305	3.88331e-05	0.01332	0.49907	FBgn0000568	Eip75B	INTRON	0
Cocaine, Sucrose	Δ Cocaine Preference B E3-E1	3L_7293822_SNP	T	A	A	0.15	6	34	-0.04716	0.0220887	-0.05945	4.58465e-06	-0.05331	3.45896e-05	0.01229	0.535332	FBgn0035756	unc-13-4A	INTRON	0
Cocaine, Sucrose	Δ Cocaine Preference B E3-E1	X_4998044_SNP	T	G	T	0.08889	4	41	-0.06193	0.00977688	-0.0761	1.01172e-06	-0.06901	5.16075e-06	0.01417	0.545756	FBgn0086911	rg	INTRON	0
Cocaine, Sucrose	Δ Cocaine Preference B E3-E1	2L_2987347_SNP	A	T	A	0.2	9	36	-0.0419	0.0243048	-0.05195	3.54544e-06	-0.04692	3.54734e-05	0.01005	0.546972	FBgn0250786	Chd1	INTRON	0	FBgn0025109	Bem46	UPSTREAM	769
Cocaine, Sucrose	Δ Cocaine Preference B E3-E1	3R_14772119_SNP	C	T	T	0.1111	5	40	-0.05034	0.0192317	-0.06304	9.61267e-06	-0.05669	3.99432e-05	0.0127	0.549933	FBgn0261262	CG42613	INTRON	0
Cocaine, Sucrose	Δ Cocaine Preference B E3-E1	X_20231225_SNP	C	A	A	0.1087	5	41	-0.0551	0.00889059	-0.06685	1.57967e-06	-0.06097	5.54275e-06	0.01174	0.579918	INTERGENIC	INTERGENIC	INTERGENIC	> 1 kb
Cocaine, Sucrose	Δ Cocaine Preference B E3-E1	X_20231232_SNP	T	A	A	0.1087	5	41	-0.0551	0.00889059	-0.06685	1.57967e-06	-0.06097	5.54275e-06	0.01174	0.579918	INTERGENIC	INTERGENIC	INTERGENIC	> 1 kb
Cocaine, Sucrose	Δ Cocaine Preference B E3-E1	2R_1616756_SNP	G	T	T	0.2045	9	35	-0.05332	0.0018326	-0.04416	0.000156901	-0.04874	9.54692e-06	-0.009167	0.584012	INTERGENIC	INTERGENIC	INTERGENIC	> 1 kb
Cocaine, Sucrose	Δ Cocaine Preference B E3-E1	3R_21175471_SNP	A	C	C	0.1522	7	39	-0.05802	0.000915205	-0.04821	0.000653115	-0.05311	1.21086e-05	-0.009807	0.593836	FBgn0004509	Fur1	INTRON	0
Cocaine, Sucrose	Δ Cocaine Preference B E3-E1	3R_12330295_SNP	A	G	G	0.1163	5	38	-0.05274	0.0167505	-0.06404	7.54923e-06	-0.05839	2.92994e-05	0.0113	0.596013	FBgn0259244	CG42342	INTRON	0
Cocaine, Sucrose	Δ Cocaine Preference B E3-E1	3R_21220662_SNP	C	T	C	0.325	13	27	0.03715	0.026803	0.04485	4.57015e-06	0.041	4.58502e-05	-0.007702	0.610616	FBgn0004509	Fur1	INTRON	0
Cocaine, Sucrose	Δ Cocaine Preference B E3-E1	3L_11095360_SNP	T	G	G	0.1778	8	37	-0.05455	0.00207403	-0.046	0.000199443	-0.05028	1.29311e-05	-0.008548	0.624678	FBgn0052072	Elo68alpha	SYNONYMOUS_CODING	0	FBgn0036128	Elo68beta	UPSTREAM	562
Cocaine, Sucrose	Δ Cocaine Preference B E3-E1	2L_10942750_SNP	T	C	C	0.1333	6	39	-0.04988	0.0133639	-0.05834	1.45797e-05	-0.05411	2.95022e-05	0.008465	0.666746	FBgn0261871	dpr2	INTRON	0
Cocaine, Sucrose	Δ Cocaine Preference B E3-E1	2R_20598677_SNP	C	T	T	0.1778	8	37	-0.05294	0.0028868	-0.04559	0.000242374	-0.04926	2.15206e-05	-0.007348	0.674185	FBgn0053988	CG33988	INTRON	0
Cocaine, Sucrose	Δ Cocaine Preference B E3-E1	3R_5374767_SNP	T	C	C	0.09091	4	40	-0.06179	0.0101937	-0.07121	9.26764e-06	-0.0665	1.61782e-05	0.00942	0.688649	FBgn0260722	CR42549	EXON	0	FBgn0037705	mura	INTRON	0
Cocaine, Sucrose	Δ Cocaine Preference B E3-E1	3R_14754641_SNP	G	A	A	0.08889	4	41	-0.06534	0.00457236	-0.07471	1.39993e-06	-0.07003	1.97129e-06	0.009367	0.689968	FBgn0038662	Mpc1	UPSTREAM	260	FBgn0261262	CG42613	UPSTREAM	277
Cocaine, Sucrose	Δ Cocaine Preference B E3-E1	2L_5086151_SNP	T	G	G	0.1163	5	38	-0.05566	0.00721103	-0.06409	4.4181e-06	-0.05987	6.84057e-06	0.008426	0.692783	FBgn0031681	pgant5	INTRON	0
Cocaine, Sucrose	Δ Cocaine Preference B E3-E1	2L_22082596_SNP	G	T	G	0.08696	4	42	-0.06235	0.00884493	-0.07136	8.04157e-06	-0.06686	1.2367e-05	0.009011	0.700902	INTERGENIC	INTERGENIC	INTERGENIC	> 1 kb
Cocaine, Sucrose	Δ Cocaine Preference B E3-E1	3R_14754378_SNP	T	A	A	0.09091	4	40	-0.06566	0.00400146	-0.07437	1.93674e-06	-0.07002	1.92654e-06	0.008708	0.711129	FBgn0038662	Mpc1	UTR_5_PRIME	0	FBgn0261262	CG42613	UPSTREAM	540
Cocaine, Sucrose	Δ Cocaine Preference B E3-E1	2L_13616864_SNP	T	A	A	0.1556	7	38	-0.05683	0.00152519	-0.05011	6.5037e-05	-0.05347	4.2853e-06	-0.006719	0.715615	FBgn0259984	kuz	INTRON	0
Cocaine, Sucrose	Δ Cocaine Preference B E3-E1	3R_14754591_SNP	G	A	A	0.09302	4	39	-0.06706	0.00359013	-0.07484	1.44828e-06	-0.07095	1.41239e-06	0.007781	0.741017	FBgn0038662	Mpc1	UPSTREAM	210	FBgn0261262	CG42613	UPSTREAM	327
Cocaine, Sucrose	Δ Cocaine Preference B E3-E1	X_3645153_SNP	A	G	G	0.1395	6	37	-0.05416	0.00843543	-0.06	5.48172e-06	-0.05708	9.52069e-06	0.005833	0.767579	FBgn0086899	tlk	INTRON	0
Cocaine, Sucrose	Δ Cocaine Preference B E3-E1	2L_2540727_SNP	T	C	C	0.1333	6	39	-0.0588	0.00279238	-0.0537	9.79869e-05	-0.05625	1.15783e-05	-0.005106	0.795162	INTERGENIC	INTERGENIC	INTERGENIC	> 1 kb
Cocaine, Sucrose	Δ Cocaine Preference B E3-E1	2R_14881707_SNP	T	A	A	0.2222	10	35	-0.04545	0.00926893	-0.04942	3.52869e-06	-0.04744	8.72428e-06	0.00397	0.805048	FBgn0265356	tn	INTRON	0	FBgn0263473	snoRNA:abba-a	UPSTREAM	494
Cocaine, Sucrose	Δ Cocaine Preference B E3-E1	2L_9373043_SNP	A	G	G	0.1087	5	41	-0.06367	0.00200619	-0.05846	7.84463e-05	-0.06107	6.74434e-06	-0.005211	0.806245	FBgn0085395	Shawl	SYNONYMOUS_CODING	0	FBgn0264447	CR43865	EXON	0
Cocaine, Sucrose	Δ Cocaine Preference B E3-E1	3L_11738044_SNP	T	A	T	0.1087	5	41	-0.06367	0.00200619	-0.05846	7.84463e-05	-0.06107	6.74434e-06	-0.005211	0.806245	FBgn0036202	CG6024	INTRON	0
Cocaine, Sucrose	Δ Cocaine Preference B E3-E1	3R_21180513_SNP	A	G	G	0.1111	5	40	-0.06434	0.00104743	-0.05947	0.000285715	-0.0619	7.64436e-06	-0.004865	0.819115	FBgn0004509	Fur1	INTRON	0
Cocaine, Sucrose	Δ Cocaine Preference B E3-E1	2R_18276124_INS	TGACGACT	T	T	0.1667	7	35	-0.05732	0.00134106	-0.05384	1.66807e-05	-0.05558	1.51792e-06	-0.003486	0.851147	FBgn0034723	CG13506	INTRON	0
Cocaine, Sucrose	Δ Cocaine Preference B E3-E1	X_20231264_SNP	C	T	T	0.1304	6	40	-0.06291	0.00114184	-0.06565	2.50766e-07	-0.06428	9.9014e-08	0.002744	0.8889	INTERGENIC	INTERGENIC	INTERGENIC	> 1 kb
Cocaine, Sucrose	Δ Cocaine Preference B E3-E1	X_20231268_SNP	G	A	A	0.1304	6	40	-0.06291	0.00114184	-0.06565	2.50766e-07	-0.06428	9.9014e-08	0.002744	0.8889	INTERGENIC	INTERGENIC	INTERGENIC	> 1 kb
Cocaine, Sucrose	Δ Cocaine Preference B E3-E1	X_3645697_SNP	A	T	T	0.1957	9	37	-0.04937	0.00427526	-0.04711	3.42554e-05	-0.04824	1.03841e-05	-0.002259	0.892266	FBgn0086899	tlk	INTRON	0
Cocaine, Sucrose	Δ Cocaine Preference B E3-E1	3L_13097628_SNP	C	A	A	0.1087	5	41	-0.06536	0.00170926	-0.06465	6.94696e-06	-0.065	1.21657e-06	-0.0007123	0.973266	INTERGENIC	INTERGENIC	INTERGENIC	> 1 kb
Cocaine, Sucrose	Δ Cocaine Preference B E3-E1	3R_26383896_DEL	T	TG	TG	0.1333	6	39	-0.05719	0.00440075	-0.0578	1.41085e-05	-0.0575	6.49191e-06	0.0006104	0.975247	FBgn0083991	CG34155	INTRON	0	FBgn0082582	tmod	INTRON	0
Methamphetamine, Sucrose	Methamphetamine Consumption E1	3R_14454268_SNP	A	G	G	0.2857	12	30	-5.257	0.00297156	1.325	0.313702	-1.966	0.212023	-6.582	5.63081e-07	FBgn0263974	qin	INTRON	0	FBgn0051228	tRNA:CR31228	UPSTREAM	8	FBgn0038632	CG14301	DOWNSTREAM	605
Methamphetamine, Sucrose	Methamphetamine Consumption E1	3R_14454366_SNP	A	C	C	0.2444	11	34	-6.142	0.000437142	0.5373	0.682634	-2.802	0.0636195	-6.679	6.76707e-07	FBgn0263974	qin	INTRON	0	FBgn0051228	tRNA:CR31228	UPSTREAM	106	FBgn0038632	CG14301	DOWNSTREAM	507
Methamphetamine, Sucrose	Methamphetamine Consumption E1	3R_14454581_SNP	T	C	T	0.3111	14	31	-4.294	0.0109406	1.517	0.25043	-1.389	0.347207	-5.812	5.2398e-06	FBgn0263974	qin	INTRON	0	FBgn0038632	CG14301	DOWNSTREAM	292	FBgn0051228	tRNA:CR31228	UPSTREAM	321
Methamphetamine, Sucrose	Methamphetamine Consumption E1	3R_14454560_SNP	A	T	A	0.2791	12	31	-5.421	0.00195606	0.7048	0.582519	-2.358	0.120213	-6.126	5.32433e-06	FBgn0263974	qin	INTRON	0	FBgn0051228	tRNA:CR31228	UPSTREAM	300	FBgn0038632	CG14301	DOWNSTREAM	313
Methamphetamine, Sucrose	Methamphetamine Consumption E1	3R_14454463_SNP	A	G	G	0.2667	12	33	-4.033	0.0216643	2.037	0.156397	-0.9977	0.505323	-6.07	5.62179e-06	FBgn0263974	qin	INTRON	0	FBgn0051228	tRNA:CR31228	UPSTREAM	203	FBgn0038632	CG14301	DOWNSTREAM	410
Methamphetamine, Sucrose	Methamphetamine Consumption E1	3R_14454523_SNP	A	T	A	0.2444	11	34	-5.886	0.00073682	0.3278	0.805454	-2.779	0.0620226	-6.214	6.00745e-06	FBgn0263974	qin	INTRON	0	FBgn0051228	tRNA:CR31228	UPSTREAM	263	FBgn0038632	CG14301	DOWNSTREAM	350
Methamphetamine, Sucrose	Methamphetamine Consumption E1	2R_16448780_SNP	T	C	T	0.2391	11	35	-3.807	0.0535063	2.43	0.068385	-0.6886	0.795573	-6.238	6.23396e-06	FBgn0034521	Mgat1	INTRON	0
Methamphetamine, Sucrose	Methamphetamine Consumption E1	2R_16448782_SNP	T	C	T	0.2391	11	35	-3.807	0.0535063	2.43	0.068385	-0.6886	0.795573	-6.238	6.23396e-06	FBgn0034521	Mgat1	INTRON	0
Methamphetamine, Sucrose	Methamphetamine Consumption E1	3L_8271142_SNP	G	A	A	0.3696	17	29	5.652	0.000309843	0.1231	0.98754	2.888	0.0344189	5.529	6.25669e-06	FBgn0263219	Dscam4	INTRON	0
Methamphetamine, Sucrose	Methamphetamine Consumption E1	2L_4097573_SNP	C	G	G	0.2326	10	33	-2.906	0.0523183	2.825	0.0403251	-0.04053	0.875954	-5.73	6.27174e-06	FBgn0000547	ed	INTRON	0
Methamphetamine, Sucrose	Methamphetamine Consumption E1	3R_14454543_DEL	GA	G	GA	0.2609	12	34	-5.616	0.00105527	0.3676	0.744113	-2.624	0.0768748	-5.983	6.90819e-06	FBgn0263974	qin	INTRON	0	FBgn0051228	tRNA:CR31228	UPSTREAM	284	FBgn0038632	CG14301	DOWNSTREAM	329
Methamphetamine, Sucrose	Methamphetamine Consumption E1	3R_14454779_DEL	CGTGTTCGCCATTCAAGCAGAAGT	GAACCATGAAGGATAAAGGCACTGGAACCTGGCTTTAGGCTACCAGATATGGCGTGTTCGC	GAACCATGAAGGATAAAGGCACTGGAACCTGGCTTTAGGCTACCAGATATGGCGTGTTCGC	0.2667	12	33	-5.437	0.00178945	0.3606	0.741117	-2.538	0.092218	-5.798	1.78467e-05	FBgn0263974	qin	INTRON	0	FBgn0038632	CG14301	DOWNSTREAM	94	FBgn0051228	tRNA:CR31228	UPSTREAM	519
Methamphetamine, Sucrose	Methamphetamine Consumption E1	X_20834995_SNP	G	T	G	0.3158	12	26	-5.799	0.00115058	0.2724	0.855048	-2.763	0.0668936	-6.071	1.8416e-05	FBgn0011834	Ser6	UPSTREAM	467	FBgn0031141	CG1304	DOWNSTREAM	553
Methamphetamine, Sucrose	Methamphetamine Consumption E1	2R_14023139_SNP	T	C	T	0.4889	22	23	3.65	0.0332159	-1.547	0.172201	1.052	0.550845	5.198	2.25454e-05	FBgn0003044	Pcl	UTR_5_PRIME	0
Methamphetamine, Sucrose	Methamphetamine Consumption E1	3L_19070288_SNP	A	C	C	0.2727	12	32	7.56	3.43415e-06	1.73	0.243277	4.645	0.000862672	5.83	2.47793e-05	FBgn0036844	Mkp3	INTRON	0
Methamphetamine, Sucrose	Methamphetamine Consumption E1	3R_14454556_SNP	A	G	A	0.2667	12	33	-5.455	0.00167146	0.2091	0.826726	-2.623	0.0794358	-5.664	3.06207e-05	FBgn0263974	qin	INTRON	0	FBgn0051228	tRNA:CR31228	UPSTREAM	296	FBgn0038632	CG14301	DOWNSTREAM	317
Methamphetamine, Sucrose	Methamphetamine Consumption E1	3L_19070603_SNP	A	C	C	0.2273	10	34	7.65	1.65254e-05	1.721	0.279753	4.686	0.00190079	5.929	7.55905e-05	FBgn0036844	Mkp3	INTRON	0
Methamphetamine, Sucrose	Methamphetamine Consumption E1	3L_22481152_SNP	G	A	G	0.2955	13	31	-7.336	2.56798e-06	-2.573	0.0667456	-4.955	0.000167796	-4.763	0.000519035	INTERGENIC	INTERGENIC	INTERGENIC	> 1 kb
Methamphetamine, Sucrose	Methamphetamine Consumption E1	3L_22481153_SNP	T	A	T	0.2889	13	32	-7.082	6.30762e-06	-2.43	0.0834048	-4.756	0.000317505	-4.653	0.00068576	INTERGENIC	INTERGENIC	INTERGENIC	> 1 kb
Methamphetamine, Sucrose	Methamphetamine Consumption E1	3L_22481179_SNP	T	G	T	0.3111	14	31	-7.101	3.66903e-06	-2.582	0.0622213	-4.842	0.000182339	-4.519	0.000774928	INTERGENIC	INTERGENIC	INTERGENIC	> 1 kb
Methamphetamine, Sucrose	Methamphetamine Consumption E1	3L_22504656_SNP	T	A	T	0.4474	17	21	-7.292	4.20265e-06	-2.697	0.0603857	-4.994	0.000187783	-4.595	0.000905992	INTERGENIC	INTERGENIC	INTERGENIC	> 1 kb
Methamphetamine, Sucrose	Methamphetamine Consumption E1	2L_4845570_SNP	A	G	A	0.1739	8	38	8.589	3.64794e-07	3.65	0.0197604	6.12	1.89688e-05	4.938	0.000997177	FBgn0031637	CG2950	SYNONYMOUS_CODING	0
Methamphetamine, Sucrose	Methamphetamine Consumption E1	2L_4845583_SNP	G	A	G	0.1739	8	38	8.589	3.64794e-07	3.65	0.0197604	6.12	1.89688e-05	4.938	0.000997177	FBgn0031637	CG2950	INTRON	0
Methamphetamine, Sucrose	Methamphetamine Consumption E1	2L_4845584_SNP	C	T	C	0.1739	8	38	8.589	3.64794e-07	3.65	0.0197604	6.12	1.89688e-05	4.938	0.000997177	FBgn0031637	CG2950	INTRON	0
Methamphetamine, Sucrose	Methamphetamine Consumption E1	2L_4845602_SNP	C	A	C	0.1739	8	38	8.589	3.64794e-07	3.65	0.0197604	6.12	1.89688e-05	4.938	0.000997177	FBgn0031637	CG2950	INTRON	0
Methamphetamine, Sucrose	Methamphetamine Consumption E1	3L_11526597_SNP	C	T	C	0.3864	17	27	-7.249	4.79043e-07	-3.09	0.0175544	-5.17	1.90354e-05	-4.159	0.00145169	FBgn0259481	Mob2	INTRON	0
Methamphetamine, Sucrose	Methamphetamine Consumption E1	2L_4845609_SNP	C	T	C	0.1778	8	37	8.454	6.39854e-07	3.692	0.0185805	6.073	2.31342e-05	4.761	0.00155478	FBgn0031637	CG2950	INTRON	0
Methamphetamine, Sucrose	Methamphetamine Consumption E1	3L_22368197_SNP	C	G	G	0.3721	16	27	-6.543	2.59952e-05	-2.399	0.0861519	-4.471	0.000624101	-4.144	0.00197389	FBgn0004449	Ten-m	INTRON	0
Methamphetamine, Sucrose	Methamphetamine Consumption E1	3L_22498180_SNP	G	T	T	0.5	22	22	-6.68	5.19959e-06	-2.773	0.0373034	-4.726	0.000126484	-3.907	0.00238704	FBgn0263034	CG43329	SYNONYMOUS_CODING	0	FBgn0263035	CG43330	UPSTREAM	657
Methamphetamine, Sucrose	Methamphetamine Consumption E1	3L_11526703_SNP	T	G	T	0.3256	14	29	-7.02	8.28633e-06	-2.7	0.041936	-4.86	0.000177431	-4.32	0.00242017	FBgn0259481	Mob2	INTRON	0
Methamphetamine, Sucrose	Methamphetamine Consumption E1	2R_9291737_SNP	T	A	A	0.3556	16	29	-7.052	1.45624e-06	-3.004	0.0184787	-5.028	3.41028e-05	-4.048	0.00247521	INTERGENIC	INTERGENIC	INTERGENIC	> 1 kb
Methamphetamine, Sucrose	Methamphetamine Consumption E1	2R_9291773_DEL	A	ATA	ATA	0.3556	16	29	-7.052	1.45624e-06	-3.004	0.0184787	-5.028	3.41028e-05	-4.048	0.00247521	INTERGENIC	INTERGENIC	INTERGENIC	> 1 kb
Methamphetamine, Sucrose	Methamphetamine Consumption E1	3L_5629037_SNP	A	C	C	0.1136	5	39	-2.802	0.302984	-8.446	2.86316e-06	-5.624	0.00414012	5.644	0.00284721	FBgn0035625	Blimp-1	INTRON	0
Methamphetamine, Sucrose	Methamphetamine Consumption E1	3L_22358811_SNP	C	T	C	0.475	19	21	6.892	2.45568e-05	2.714	0.0380479	4.803	0.000274758	4.178	0.00308264	FBgn0004449	Ten-m	INTRON	0
Methamphetamine, Sucrose	Methamphetamine Consumption E1	3L_22354036_SNP	G	T	T	0.475	19	21	6.802	1.43889e-05	2.788	0.047921	4.795	0.000263546	4.014	0.00329272	FBgn0004449	Ten-m	INTRON	0
Methamphetamine, Sucrose	Methamphetamine Consumption E1	3L_22351677_SNP	G	T	T	0.4884	21	22	-6.432	1.58822e-05	-2.681	0.0396532	-4.556	0.000230251	-3.751	0.00452657	FBgn0004449	Ten-m	INTRON	0
Methamphetamine, Sucrose	Methamphetamine Consumption E1	2R_4904992_SNP	T	A	A	0.2667	12	33	6.545	9.68696e-06	3.031	0.0242636	4.788	0.000113139	3.514	0.00627886	FBgn0033363	CG13744	UPSTREAM	292	FBgn0033364	CG13747	UPSTREAM	328
Methamphetamine, Sucrose	Methamphetamine Consumption E1	2R_4905418_SNP	G	A	A	0.2667	12	33	6.545	9.68696e-06	3.031	0.0242636	4.788	0.000113139	3.514	0.00627886	FBgn0033364	CG13747	UTR_5_PRIME	0	FBgn0033363	CG13744	UPSTREAM	718
Methamphetamine, Sucrose	Methamphetamine Consumption E1	3R_24569370_SNP	G	A	A	0.4889	22	23	-6.439	2.03704e-05	-2.841	0.032367	-4.64	0.000215217	-3.598	0.00682134	FBgn0039595	AR-2	SYNONYMOUS_CODING	0
Methamphetamine, Sucrose	Methamphetamine Consumption E1	3L_18994742_SNP	T	C	C	0.3333	15	30	-6.877	5.65183e-06	-3.237	0.0145766	-5.057	5.35134e-05	-3.64	0.00778565	FBgn0036839	CG18136	SYNONYMOUS_CODING	0
Methamphetamine, Sucrose	Methamphetamine Consumption E1	3L_22266097_SNP	T	G	T	0.4444	20	25	6.358	1.69206e-05	2.924	0.0227541	4.641	0.000141655	3.434	0.00941689	FBgn0004179	Csp	DOWNSTREAM	649	FBgn0025702	srpk79D	UPSTREAM	988
Methamphetamine, Sucrose	Methamphetamine Consumption E1	3L_18997031_SNP	C	G	G	0.3095	13	29	-7.368	3.31013e-06	-3.583	0.00825778	-5.476	2.40265e-05	-3.784	0.00989804	FBgn0002945	nkd	UTR_3_PRIME	0	FBgn0036839	CG18136	UPSTREAM	679
Methamphetamine, Sucrose	Methamphetamine Consumption E1	2L_4809460_SNP	C	A	C	0.3182	14	30	7.104	7.5659e-06	3.372	0.0126568	5.238	5.47469e-05	3.733	0.0105296	INTERGENIC	INTERGENIC	INTERGENIC	> 1 kb
Methamphetamine, Sucrose	Methamphetamine Consumption E1	3L_661148_SNP	A	C	C	0.1556	7	38	-9.428	8.0122e-07	-4.918	0.00339903	-7.173	4.99636e-06	-4.509	0.0107918	INTERGENIC	INTERGENIC	INTERGENIC	> 1 kb
Methamphetamine, Sucrose	Methamphetamine Consumption E1	3R_26459601_SNP	A	G	A	0.2	9	36	-2.704	0.161427	-6.671	2.03377e-06	-4.687	0.00161184	3.967	0.0108455	INTERGENIC	INTERGENIC	INTERGENIC	> 1 kb
Methamphetamine, Sucrose	Methamphetamine Consumption E1	3L_18997032_SNP	G	T	T	0.3902	16	25	-7.359	1.36748e-06	-3.76	0.00400575	-5.56	7.75251e-06	-3.599	0.0117196	FBgn0002945	nkd	UTR_3_PRIME	0	FBgn0036839	CG18136	UPSTREAM	680
Methamphetamine, Sucrose	Methamphetamine Consumption E1	3L_19010817_SNP	C	T	C	0.3778	17	28	6.634	1.75728e-05	3.145	0.0166829	4.889	0.000109336	3.489	0.0131165	FBgn0002945	nkd	INTRON	0
Methamphetamine, Sucrose	Methamphetamine Consumption E1	3L_19010825_SNP	C	A	C	0.3778	17	28	6.634	1.75728e-05	3.145	0.0166829	4.889	0.000109336	3.489	0.0131165	FBgn0002945	nkd	INTRON	0
Methamphetamine, Sucrose	Methamphetamine Consumption E1	3L_19010839_SNP	T	G	T	0.3778	17	28	6.634	1.75728e-05	3.145	0.0166829	4.889	0.000109336	3.489	0.0131165	FBgn0002945	nkd	INTRON	0
Methamphetamine, Sucrose	Methamphetamine Consumption E1	3L_19010852_SNP	T	A	T	0.3778	17	28	6.634	1.75728e-05	3.145	0.0166829	4.889	0.000109336	3.489	0.0131165	FBgn0002945	nkd	INTRON	0
Methamphetamine, Sucrose	Methamphetamine Consumption E1	3L_19010877_SNP	C	T	C	0.3778	17	28	6.634	1.75728e-05	3.145	0.0166829	4.889	0.000109336	3.489	0.0131165	FBgn0002945	nkd	INTRON	0
Methamphetamine, Sucrose	Methamphetamine Consumption E1	3R_13419019_SNP	C	G	G	0.3611	13	23	-1.659	0.169677	-5.569	5.91626e-06	-3.614	0.0023405	3.911	0.0133725	INTERGENIC	INTERGENIC	INTERGENIC	> 1 kb
Methamphetamine, Sucrose	Methamphetamine Consumption E1	3L_22497955_SNP	G	T	G	0.4419	19	24	-6.279	3.56422e-05	-2.965	0.0251411	-4.622	0.000228154	-3.313	0.013951	FBgn0263034	CG43329	SYNONYMOUS_CODING	0	FBgn0263035	CG43330	UPSTREAM	432
Methamphetamine, Sucrose	Methamphetamine Consumption E1	3L_19010860_DEL	GGCGC	G	GGCGC	0.3864	17	27	6.691	1.8585e-05	3.209	0.0153786	4.95	0.000104822	3.482	0.0145733	FBgn0002945	nkd	INTRON	0
Methamphetamine, Sucrose	Methamphetamine Consumption E1	3R_19182400_SNP	T	C	C	0.3043	14	32	-1.663	0.101344	-5.2	1.17732e-06	-3.431	0.000760391	3.537	0.0172059	FBgn0024509	sec13	SYNONYMOUS_CODING	0	FBgn0016119	ATPsyn-Cf6	UPSTREAM	614
Methamphetamine, Sucrose	Methamphetamine Consumption E1	3L_9324028_SNP	T	G	G	0.1818	8	36	-3.515	0.114985	-7.131	1.9898e-06	-5.323	0.00104047	3.616	0.017907	INTERGENIC	INTERGENIC	INTERGENIC	> 1 kb
Methamphetamine, Sucrose	Methamphetamine Consumption E1	3L_15987222_SNP	A	T	A	0.3333	12	24	-8.044	1.90515e-06	-4.369	0.0026398	-6.206	6.42155e-06	-3.675	0.0201291	FBgn0036556	CG5830	UTR_3_PRIME	0
Methamphetamine, Sucrose	Methamphetamine Consumption E1	X_16332757_SNP	T	C	C	0.1591	7	37	-9.251	1.51494e-06	-5.317	0.00125934	-7.284	2.96892e-06	-3.935	0.0297888	FBgn0030752	CG9947	DOWNSTREAM	423
Methamphetamine, Sucrose	Methamphetamine Consumption E1	X_13204249_SNP	T	A	A	0.09302	4	39	-4.703	0.0998521	-9.11	6.05514e-06	-6.907	0.00123362	4.407	0.0348234	INTERGENIC	INTERGENIC	INTERGENIC	> 1 kb
Methamphetamine, Sucrose	Methamphetamine Consumption E1	2R_14352844_SNP	T	C	C	0.09091	4	40	-4.995	0.0762587	-9.389	2.38777e-06	-7.192	0.000667148	4.394	0.0357792	FBgn0028496	CG30116	INTRON	0
Methamphetamine, Sucrose	Methamphetamine Consumption E1	2R_15265664_SNP	G	C	C	0.3261	15	31	-6.706	9.16709e-06	-4.058	0.00165817	-5.382	1.09133e-05	-2.647	0.0576788	FBgn0034439	CG10062	INTRON	0
Methamphetamine, Sucrose	Methamphetamine Consumption E1	2L_8462145_SNP	G	T	T	0.4	18	27	6.659	6.41628e-06	3.98	0.00113113	5.319	6.46818e-06	2.68	0.0617089	FBgn0026718	fu12	INTRON	0
Methamphetamine, Sucrose	Methamphetamine Consumption E1	2L_8462153_SNP	A	T	T	0.4	18	27	6.659	6.41628e-06	3.98	0.00113113	5.319	6.46818e-06	2.68	0.0617089	FBgn0026718	fu12	INTRON	0
Methamphetamine, Sucrose	Methamphetamine Consumption E1	X_14489047_SNP	T	C	T	0.3095	13	29	-3.219	0.0833804	-5.774	1.41924e-05	-4.497	0.00132221	2.555	0.0646212	FBgn0030574	CG9413	INTRON	0
Methamphetamine, Sucrose	Methamphetamine Consumption E1	3L_15987236_SNP	A	C	A	0.3421	13	25	-7.459	7.73266e-06	-4.71	0.000701935	-6.084	4.99915e-06	-2.749	0.0846361	FBgn0036556	CG5830	UTR_3_PRIME	0
Methamphetamine, Sucrose	Methamphetamine Consumption E1	3L_8299183_SNP	C	G	G	0.1304	6	40	-9.182	1.07553e-05	-5.85	0.000814168	-7.516	6.91301e-06	-3.332	0.0896407	FBgn0035870	Gr66a	SYNONYMOUS_CODING	0	FBgn0087039	Sbp2	DOWNSTREAM	758
Methamphetamine, Sucrose	Methamphetamine Consumption E1	2L_10866817_SNP	T	A	A	0.1739	8	38	-4.197	0.0509456	-6.753	8.0039e-06	-5.475	0.000626957	2.555	0.0901821	INTERGENIC	INTERGENIC	INTERGENIC	> 1 kb
Methamphetamine, Sucrose	Methamphetamine Consumption E1	2R_3814483_SNP	T	A	A	0.09302	4	39	-5.292	0.0474577	-8.946	8.57041e-06	-7.119	0.000593875	3.653	0.0941288	FBgn0033234	CG8791	INTRON	0
Methamphetamine, Sucrose	Methamphetamine Consumption E1	2R_19436065_SNP	A	C	C	0.08889	4	41	-5.544	0.0432427	-9.001	8.37264e-06	-7.272	0.000532051	3.457	0.105924	FBgn0034877	levy	SYNONYMOUS_CODING	0	FBgn0034878	pita	DOWNSTREAM	423	FBgn0034876	wmd	UPSTREAM	462
Methamphetamine, Sucrose	Methamphetamine Consumption E1	2R_3793290_SNP	C	T	T	0.3043	14	32	-6.73	1.30341e-05	-4.415	0.0007126	-5.572	7.0661e-06	-2.315	0.106015	FBgn0050377	CG30377	SYNONYMOUS_CODING	0
Methamphetamine, Sucrose	Methamphetamine Consumption E1	3L_9336802_SNP	A	T	A	0.2368	9	29	-5.017	0.0143636	-7.28	2.44188e-07	-6.148	4.53433e-05	2.262	0.109965	FBgn0035976	PGRP-LC	INTRON	0
Methamphetamine, Sucrose	Methamphetamine Consumption E1	2L_10667696_SNP	T	G	G	0.08889	4	41	-10.86	1.25463e-05	-7.079	0.000592857	-8.971	6.00292e-06	-3.784	0.110637	FBgn0051871	CG31871	INTRON	0
Methamphetamine, Sucrose	Methamphetamine Consumption E1	3R_3266710_SNP	G	C	C	0.2326	10	33	-4.2	0.0336564	-6.408	4.33362e-06	-5.304	0.000320414	2.208	0.111623	FBgn0037503	CG14598	NON_SYNONYMOUS_CODING	0
Methamphetamine, Sucrose	Methamphetamine Consumption E1	3L_13225390_SNP	A	C	C	0.1818	8	36	-4.674	0.0255102	-6.825	4.98514e-06	-5.749	0.000249665	2.151	0.149698	FBgn0023095	caps	INTRON	0
Methamphetamine, Sucrose	Methamphetamine Consumption E1	2R_8846891_SNP	T	A	T	0.3902	16	25	-4.069	0.0247068	-5.684	2.80339e-06	-4.876	0.000195728	1.615	0.160127	INTERGENIC	INTERGENIC	INTERGENIC	> 1 kb
Methamphetamine, Sucrose	Methamphetamine Consumption E1	2R_19435235_SNP	T	A	A	0.1111	5	40	-5.639	0.0207266	-8.287	5.36464e-06	-6.963	0.000205782	2.649	0.175387	FBgn0034876	wmd	UTR_5_PRIME	0	FBgn0034877	levy	UPSTREAM	528
Methamphetamine, Sucrose	Methamphetamine Consumption E1	X_12717090_SNP	G	C	G	0.2791	12	31	-7.631	2.49772e-06	-5.524	3.91026e-05	-6.578	2.66797e-07	-2.108	0.18212	FBgn0259171	Pde9	INTRON	0
Methamphetamine, Sucrose	Methamphetamine Consumption E1	2L_11183636_SNP	A	T	A	0.2444	11	34	-6.932	4.19575e-05	-4.805	0.000382869	-5.868	9.84722e-06	-2.127	0.208739	FBgn0259822	Ca-beta	INTRON	0
Methamphetamine, Sucrose	Methamphetamine Consumption E1	2L_15630648_SNP	A	G	G	0.2174	10	36	-4.629	0.0136485	-6.272	3.90285e-06	-5.45	0.000117744	1.643	0.223882	FBgn0028518	CG18480	INTRON	0
Methamphetamine, Sucrose	Methamphetamine Consumption E1	2L_15630651_SNP	A	T	T	0.2174	10	36	-4.629	0.0136485	-6.272	3.90285e-06	-5.45	0.000117744	1.643	0.223882	FBgn0028518	CG18480	INTRON	0
Methamphetamine, Sucrose	Methamphetamine Consumption E1	2R_8917138_SNP	A	G	G	0.2558	11	32	-7.106	2.18857e-05	-5.252	0.000127404	-6.179	2.92152e-06	-1.854	0.254084	INTERGENIC	INTERGENIC	INTERGENIC	> 1 kb
Methamphetamine, Sucrose	Methamphetamine Consumption E1	2R_19447874_SNP	G	A	A	0.1522	7	39	-5.307	0.0115997	-7.169	5.1791e-06	-6.238	0.000111192	1.862	0.262672	FBgn0015277	Pi3K59F	UPSTREAM	87	FBgn0034880	alphaPS5	DOWNSTREAM	154
Methamphetamine, Sucrose	Methamphetamine Consumption E1	3R_24007316_DEL	T	TGCGGCAGT	TGCGGCAGT	0.09091	4	40	-10.31	3.54879e-05	-7.896	0.000123933	-9.102	4.06699e-06	-2.412	0.302237	FBgn0085383	CG34354	INTRON	0
Methamphetamine, Sucrose	Methamphetamine Consumption E1	2R_17840072_SNP	A	G	G	0.2558	11	32	4.003	0.0146666	5.657	9.72941e-06	4.83	0.000181185	-1.654	0.302612	FBgn0034670	CG13488	DOWNSTREAM	5
Methamphetamine, Sucrose	Methamphetamine Consumption E1	3R_21959490_SNP	A	T	T	0.1556	7	38	-6.054	0.00432449	-7.577	9.67657e-07	-6.815	2.06677e-05	1.522	0.324475	FBgn0039415	CG6142	INTRON	0
Methamphetamine, Sucrose	Methamphetamine Consumption E1	X_16818657_SNP	G	A	G	0.08696	4	42	-7.275	0.0054694	-9.395	2.2541e-06	-8.335	3.70431e-05	2.12	0.330163	FBgn0027556	CG4928	INTRON	0
Methamphetamine, Sucrose	Methamphetamine Consumption E1	2L_4200866_SNP	C	T	T	0.1304	6	40	-6.077	0.00794092	-7.517	7.80229e-06	-6.797	8.97249e-05	1.44	0.370013	FBgn0001075	ft	SYNONYMOUS_CODING	0
Methamphetamine, Sucrose	Methamphetamine Consumption E1	X_12718553_SNP	A	C	C	0.2273	10	34	-7.536	1.40587e-05	-6.01	1.88579e-05	-6.773	5.85983e-07	-1.526	0.378017	FBgn0259171	Pde9	INTRON	0
Methamphetamine, Sucrose	Methamphetamine Consumption E1	3L_14272707_SNP	T	G	G	0.1395	6	37	-6.181	0.00760017	-7.627	8.66399e-06	-6.904	8.97697e-05	1.445	0.382258	FBgn0001085	fz	INTRON	0
Methamphetamine, Sucrose	Methamphetamine Consumption E1	X_12718493_SNP	T	C	C	0.2174	10	36	-7.446	1.46972e-05	-5.946	1.86267e-05	-6.696	6.01689e-07	-1.5	0.382964	FBgn0259171	Pde9	INTRON	0
Methamphetamine, Sucrose	Methamphetamine Consumption E1	X_12718500_SNP	G	T	T	0.2	9	36	-7.072	0.000100878	-5.599	0.00017018	-6.335	1.07629e-05	-1.474	0.393795	FBgn0259171	Pde9	INTRON	0
Methamphetamine, Sucrose	Methamphetamine Consumption E1	X_12718511_SNP	G	A	A	0.2222	10	35	-7.321	2.67325e-05	-5.864	3.13882e-05	-6.592	1.33982e-06	-1.457	0.401601	FBgn0259171	Pde9	INTRON	0
Methamphetamine, Sucrose	Methamphetamine Consumption E1	X_12718529_SNP	C	A	A	0.2222	10	35	-7.321	2.67325e-05	-5.864	3.13882e-05	-6.592	1.33982e-06	-1.457	0.401601	FBgn0259171	Pde9	INTRON	0
Methamphetamine, Sucrose	Methamphetamine Consumption E1	X_12718503_INS	AA	A	A	0.2045	9	35	-6.947	0.000163932	-5.516	0.00025652	-6.232	1.99687e-05	-1.43	0.411906	FBgn0259171	Pde9	INTRON	0
Methamphetamine, Sucrose	Methamphetamine Consumption E1	2L_10038780_SNP	A	G	G	0.09091	4	40	-7.361	0.0061307	-8.847	8.80117e-06	-8.104	7.32601e-05	1.486	0.433472	FBgn0027600	obst-B	SYNONYMOUS_CODING	0
Methamphetamine, Sucrose	Methamphetamine Consumption E1	3R_3262028_SNP	T	G	G	0.2222	10	35	-5.49	0.0035871	-6.369	5.21977e-06	-5.929	3.47775e-05	0.8786	0.488864	INTERGENIC	INTERGENIC	INTERGENIC	> 1 kb
Methamphetamine, Sucrose	Methamphetamine Consumption E1	3R_3262052_SNP	T	G	G	0.2222	10	35	-5.49	0.0035871	-6.369	5.21977e-06	-5.929	3.47775e-05	0.8786	0.488864	INTERGENIC	INTERGENIC	INTERGENIC	> 1 kb
Methamphetamine, Sucrose	Methamphetamine Consumption E1	2R_6184697_SNP	A	G	G	0.2	9	36	-7.014	0.000185194	-5.751	0.000129025	-6.383	1.43011e-05	-1.262	0.496922	FBgn0033504	CAP	INTRON	0
Methamphetamine, Sucrose	Methamphetamine Consumption E1	3L_16815288_SNP	G	T	G	0.119	5	37	-7.422	0.00210851	-8.534	1.74454e-06	-7.978	1.28328e-05	1.112	0.502527	FBgn0036665	CG13024	INTRON	0
Methamphetamine, Sucrose	Methamphetamine Consumption E1	3L_10262445_SNP	G	T	T	0.08889	4	41	-7.795	0.00332939	-8.991	6.03292e-06	-8.393	3.44917e-05	1.196	0.52192	INTERGENIC	INTERGENIC	INTERGENIC	> 1 kb
Methamphetamine, Sucrose	Methamphetamine Consumption E1	X_16334737_SNP	A	C	C	0.1522	7	39	-8.062	5.61878e-05	-6.773	2.21974e-05	-7.418	1.93256e-06	-1.289	0.524696	FBgn0030752	CG9947	NON_SYNONYMOUS_CODING	0	FBgn0030753	rngo	UPSTREAM	729
Methamphetamine, Sucrose	Methamphetamine Consumption E1	2L_4431018_SNP	G	A	G	0.5	22	22	-4.743	0.0032176	-5.225	6.11407e-06	-4.984	3.35787e-05	0.4818	0.531011	FBgn0031602	CG15431	INTRON	0
Methamphetamine, Sucrose	Methamphetamine Consumption E1	2L_15179280_SNP	A	C	C	0.08696	4	42	-9.808	0.000143917	-8.232	5.42046e-05	-9.02	6.97846e-06	-1.576	0.556573	FBgn0028888	CG4168	INTRON	0
Methamphetamine, Sucrose	Methamphetamine Consumption E1	2L_15179282_SNP	A	C	C	0.08696	4	42	-9.808	0.000143917	-8.232	5.42046e-05	-9.02	6.97846e-06	-1.576	0.556573	FBgn0028888	CG4168	INTRON	0
Methamphetamine, Sucrose	Methamphetamine Consumption E1	2L_15195206_SNP	A	T	T	0.08696	4	42	-9.808	0.000143917	-8.232	5.42046e-05	-9.02	6.97846e-06	-1.576	0.556573	FBgn0028888	CG4168	INTRON	0
Methamphetamine, Sucrose	Methamphetamine Consumption E1	3R_2124818_INS	G	GCGGCTG	G	0.1053	4	34	-8.402	0.00157995	-9.144	5.03836e-06	-8.773	1.56738e-05	0.7419	0.661842	FBgn0040279	Osi14	UPSTREAM	31
Methamphetamine, Sucrose	Methamphetamine Consumption E1	2L_4511850_SNP	A	G	G	0.4348	20	26	-4.803	0.000168475	-4.606	3.54013e-05	-4.705	6.15965e-06	-0.1975	0.662262	FBgn0053196	dp	INTRON	0
Methamphetamine, Sucrose	Methamphetamine Consumption E1	3R_18852510_SNP	A	G	G	0.2619	11	31	-6.465	0.000240644	-5.52	4.42475e-05	-5.993	9.34383e-06	-0.9446	0.664555	FBgn0039039	lmd	UPSTREAM	75
Methamphetamine, Sucrose	Methamphetamine Consumption E1	2L_4655634_SNP	T	G	G	0.1522	7	39	-6.605	0.00140407	-7.043	6.42471e-06	-6.824	1.57334e-05	0.4383	0.714897	INTERGENIC	INTERGENIC	INTERGENIC	> 1 kb
Methamphetamine, Sucrose	Methamphetamine Consumption E1	3R_25264797_SNP	C	T	T	0.2955	13	31	-5.736	0.000428963	-5.18	7.12441e-05	-5.458	1.953e-05	-0.5558	0.728919	FBgn0004369	Ptp99A	INTRON	0
Methamphetamine, Sucrose	Methamphetamine Consumption E1	2L_10733577_SNP	A	G	A	0.2889	13	32	-5.981	0.000338052	-5.42	2.41201e-05	-5.701	8.79914e-06	-0.5603	0.817814	FBgn0027868	Nup107	SYNONYMOUS_CODING	0	FBgn0032293	Dpy-30L1	DOWNSTREAM	270
Methamphetamine, Sucrose	Methamphetamine Consumption E1	2L_4200842_SNP	A	G	G	0.1111	5	40	-8.485	0.000332463	-7.759	2.1287e-05	-8.122	8.10376e-06	-0.7262	0.820894	FBgn0001075	ft	SYNONYMOUS_CODING	0
Methamphetamine, Sucrose	Methamphetamine Consumption E1	2L_4521529_SNP	A	G	G	0.2174	10	36	-5.874	0.000812743	-6.131	6.76252e-06	-6.003	9.77052e-06	0.2567	0.82192	FBgn0053196	dp	INTRON	0
Methamphetamine, Sucrose	Methamphetamine Consumption E1	2L_4524086_SNP	A	G	G	0.2174	10	36	-5.874	0.000812743	-6.131	6.76252e-06	-6.003	9.77052e-06	0.2567	0.82192	FBgn0053196	dp	INTRON	0
Methamphetamine, Sucrose	Methamphetamine Consumption E1	2L_4524091_SNP	C	T	T	0.2174	10	36	-5.874	0.000812743	-6.131	6.76252e-06	-6.003	9.77052e-06	0.2567	0.82192	FBgn0053196	dp	INTRON	0
Methamphetamine, Sucrose	Methamphetamine Consumption E1	3L_20239344_SNP	G	C	G	0.2273	10	34	-6.591	0.000254915	-6.062	1.47758e-05	-6.326	5.3029e-06	-0.5282	0.824846	FBgn0036959	CG6951	DOWNSTREAM	932
Methamphetamine, Sucrose	Methamphetamine Consumption E1	3L_9344654_SNP	C	T	T	0.1628	7	36	-7.148	0.000496308	-7.322	2.59736e-06	-7.235	3.88367e-06	0.174	0.834992	FBgn0035978	UGP	UTR_3_PRIME	0	FBgn0035977	PGRP-LF	DOWNSTREAM	65
Methamphetamine, Sucrose	Methamphetamine Consumption E1	3L_9324025_DEL	A	AA	AA	0.09091	4	40	-9.219	0.000343083	-9.462	1.3213e-06	-9.341	1.97487e-06	0.2437	0.835951	INTERGENIC	INTERGENIC	INTERGENIC	> 1 kb
Methamphetamine, Sucrose	Methamphetamine Consumption E1	2R_14082716_SNP	T	C	T	0.1628	7	36	-7.519	0.000273908	-7.657	5.52986e-07	-7.588	1.04244e-06	0.1371	0.844207	INTERGENIC	INTERGENIC	INTERGENIC	> 1 kb
Methamphetamine, Sucrose	Methamphetamine Consumption E1	2L_12772078_SNP	C	T	T	0.1136	5	39	-8.254	0.00045946	-8.204	6.07643e-06	-8.229	5.54017e-06	-0.05	0.945431	INTERGENIC	INTERGENIC	INTERGENIC	> 1 kb
Methamphetamine, Sucrose	Methamphetamine Consumption E1	2R_14082739_SNP	C	T	C	0.1364	6	38	-8.19	0.000137149	-7.907	1.96626e-06	-8.049	1.0414e-06	-0.2833	0.947521	INTERGENIC	INTERGENIC	INTERGENIC	> 1 kb
Methamphetamine, Sucrose	Methamphetamine Consumption E1	2R_13016737_SNP	G	A	A	0.08696	4	42	-9.561	0.000166249	-9.491	1.08241e-06	-9.526	9.09778e-07	-0.07024	0.954293	FBgn0034197	Cda9	SYNONYMOUS_CODING	0
Methamphetamine, Sucrose	Methamphetamine Consumption E1	2R_817234_SNP	C	G	G	0.08696	4	42	-9.561	0.000166249	-9.491	1.08241e-06	-9.526	9.09778e-07	-0.07024	0.954293	FBgn0040849	Ir41a	INTRON	0
Methamphetamine, Sucrose	Methamphetamine Consumption E1	2R_19219278_SNP	T	C	T	0.1304	6	40	-8.127	0.000136967	-7.862	1.5016e-06	-7.995	9.02383e-07	-0.2654	0.971136	INTERGENIC	INTERGENIC	INTERGENIC	> 1 kb
Methamphetamine, Sucrose	Methamphetamine Consumption E1	X_12718231_SNP	A	C	C	0.1429	6	36	-7.404	0.000846135	-7.207	3.37117e-05	-7.306	2.28571e-05	-0.1972	0.978223	FBgn0259171	Pde9	INTRON	0
Methamphetamine, Sucrose	Methamphetamine Consumption E1	2R_812237_SNP	A	T	T	0.09756	4	37	-9.717	0.000150314	-9.532	1.13246e-06	-9.625	8.4841e-07	-0.1851	0.980928	FBgn0040849	Ir41a	INTRON	0
Methamphetamine, Sucrose	Methamphetamine Consumption E3	2R_12852509_SNP	T	G	T	0.3488	15	28	-7.174	5.7642e-05	-0.4505	0.997109	-3.812	0.00513391	-6.723	3.16268e-06	INTERGENIC	INTERGENIC	INTERGENIC	> 1 kb
Methamphetamine, Sucrose	Methamphetamine Consumption E3	2L_10061410_SNP	A	T	T	0.3721	16	27	-6.307	0.000620776	0.2721	0.630961	-3.017	0.0253256	-6.579	3.93132e-06	FBgn0032178	Spn31A	INTRON	0
Methamphetamine, Sucrose	Methamphetamine Consumption E3	3L_7491008_SNP	A	G	G	0.1522	7	39	-8.964	0.000135318	-0.4128	0.854649	-4.688	0.00528611	-8.551	4.04672e-06	FBgn0035791	CG8539	INTRON	0
Methamphetamine, Sucrose	Methamphetamine Consumption E3	3L_7491011_SNP	C	T	T	0.1522	7	39	-8.964	0.000135318	-0.4128	0.854649	-4.688	0.00528611	-8.551	4.04672e-06	FBgn0035791	CG8539	INTRON	0
Methamphetamine, Sucrose	Methamphetamine Consumption E3	3L_7491025_SNP	T	C	C	0.1522	7	39	-8.964	0.000135318	-0.4128	0.854649	-4.688	0.00528611	-8.551	4.04672e-06	FBgn0035791	CG8539	NON_SYNONYMOUS_CODING	0
Methamphetamine, Sucrose	Methamphetamine Consumption E3	2L_1388908_SNP	G	C	G	0.2174	10	36	7.59	0.000346518	0.2236	0.940419	3.907	0.0129366	7.366	5.46405e-06	FBgn0002543	lea	INTRON	0
Methamphetamine, Sucrose	Methamphetamine Consumption E3	2R_12852342_SNP	A	G	A	0.4	16	24	-5.86	0.00123636	0.7146	0.305524	-2.573	0.0623856	-6.575	7.43556e-06	INTERGENIC	INTERGENIC	INTERGENIC	> 1 kb
Methamphetamine, Sucrose	Methamphetamine Consumption E3	3R_16724644_SNP	A	C	C	0.2889	13	32	7.317	6.67003e-05	0.6236	0.747211	3.97	0.00288322	6.693	7.6457e-06	INTERGENIC	INTERGENIC	INTERGENIC	> 1 kb
Methamphetamine, Sucrose	Methamphetamine Consumption E3	3L_11501380_SNP	G	T	T	0.3333	15	30	-7.243	7.95944e-05	-0.8517	0.593497	-4.048	0.0024738	-6.392	9.12504e-06	FBgn0053500	CG33500	UPSTREAM	357	FBgn0003378	Sgs8	DOWNSTREAM	687
Methamphetamine, Sucrose	Methamphetamine Consumption E3	3L_11501429_SNP	T	C	C	0.3333	15	30	-7.243	7.95944e-05	-0.8517	0.593497	-4.048	0.0024738	-6.392	9.12504e-06	FBgn0053500	CG33500	UPSTREAM	308	FBgn0003378	Sgs8	DOWNSTREAM	638
Methamphetamine, Sucrose	Methamphetamine Consumption E3	3L_7481099_SNP	A	T	T	0.1905	8	34	-10.61	7.04475e-07	-2.742	0.0498376	-6.676	1.09312e-05	-7.869	1.15456e-05	FBgn0035789	mthl6	DOWNSTREAM	81
Methamphetamine, Sucrose	Methamphetamine Consumption E3	3R_16724071_SNP	T	C	T	0.3864	17	27	7.472	7.39101e-06	1.482	0.275601	4.477	0.000258665	5.99	2.62597e-05	INTERGENIC	INTERGENIC	INTERGENIC	> 1 kb
Methamphetamine, Sucrose	Methamphetamine Consumption E3	3R_16723995_SNP	T	G	T	0.3696	17	29	7.353	8.54135e-06	1.456	0.200355	4.404	0.000185302	5.897	2.75539e-05	FBgn0038839	CG10830	UPSTREAM	953
Methamphetamine, Sucrose	Methamphetamine Consumption E3	3L_7481936_SNP	T	C	C	0.1522	7	39	-10.4	4.65642e-06	-2.494	0.091704	-6.445	6.23538e-05	-7.903	2.93195e-05	FBgn0035789	mthl6	DOWNSTREAM	918
Methamphetamine, Sucrose	Methamphetamine Consumption E3	3L_7481101_SNP	A	T	T	0.1463	6	35	-10.94	8.53443e-06	-2.5	0.116953	-6.722	0.000113606	-8.443	3.46399e-05	FBgn0035789	mthl6	DOWNSTREAM	83
Methamphetamine, Sucrose	Methamphetamine Consumption E3	3L_3295978_SNP	C	G	C	0.4783	22	24	7.645	3.53928e-06	2.056	0.0984319	4.85	6.009e-05	5.589	4.21294e-05	FBgn0035430	CG12009	INTRON	0
Methamphetamine, Sucrose	Methamphetamine Consumption E3	3L_3295987_SNP	G	A	G	0.4783	22	24	7.645	3.53928e-06	2.056	0.0984319	4.85	6.009e-05	5.589	4.21294e-05	FBgn0035430	CG12009	INTRON	0
Methamphetamine, Sucrose	Methamphetamine Consumption E3	3L_3295971_SNP	G	A	A	0.5	23	23	-8.035	8.48559e-07	-2.461	0.0323296	-5.248	8.53477e-06	-5.574	4.37062e-05	FBgn0035430	CG12009	INTRON	0
Methamphetamine, Sucrose	Methamphetamine Consumption E3	3L_7489136_SNP	A	G	G	0.1522	7	39	-10.19	9.7336e-06	-2.671	0.0687862	-6.432	7.52763e-05	-7.523	8.18818e-05	FBgn0015033	Cyp4d8	SYNONYMOUS_CODING	0
Methamphetamine, Sucrose	Methamphetamine Consumption E3	3L_3295992_SNP	T	C	C	0.4889	22	23	-7.663	6.47616e-06	-2.265	0.0597459	-4.964	5.442e-05	-5.398	0.000103919	FBgn0035430	CG12009	INTRON	0
Methamphetamine, Sucrose	Methamphetamine Consumption E3	3L_15562624_SNP	C	T	T	0.2222	10	35	-9.088	5.74044e-06	-2.634	0.0394454	-5.861	3.28002e-05	-6.454	0.000115522	FBgn0036511	CG6498	NON_SYNONYMOUS_CODING	0
Methamphetamine, Sucrose	Methamphetamine Consumption E3	2L_17876486_SNP	T	C	T	0.1364	6	38	-11	8.49398e-06	-3.172	0.0317254	-7.088	3.50308e-05	-7.831	0.000138179	INTERGENIC	INTERGENIC	INTERGENIC	> 1 kb
Methamphetamine, Sucrose	Methamphetamine Consumption E3	2R_12808464_SNP	T	G	G	0.4318	19	25	-7.961	2.32986e-06	-2.688	0.0159341	-5.324	8.40775e-06	-5.273	0.000227537	INTERGENIC	INTERGENIC	INTERGENIC	> 1 kb
Methamphetamine, Sucrose	Methamphetamine Consumption E3	3L_15893710_SNP	G	T	G	0.475	19	21	7.712	2.08173e-05	2.236	0.095563	4.974	0.000171801	5.476	0.000233898	FBgn0036544	sff	UTR_3_PRIME	0
Methamphetamine, Sucrose	Methamphetamine Consumption E3	3L_7498944_SNP	T	C	C	0.1429	6	36	-10.92	9.59639e-06	-3.389	0.0289553	-7.154	3.48893e-05	-7.531	0.00028835	FBgn0035792	CG7548	NON_SYNONYMOUS_CODING	0
Methamphetamine, Sucrose	Methamphetamine Consumption E3	2R_12808468_DEL	A	AG	AG	0.3056	11	25	-9.643	1.31308e-06	-3.487	0.00578343	-6.565	2.41826e-06	-6.156	0.000305927	INTERGENIC	INTERGENIC	INTERGENIC	> 1 kb
Methamphetamine, Sucrose	Methamphetamine Consumption E3	2L_4185789_SNP	A	T	A	0.2439	10	31	-9.229	6.81699e-06	-3.045	0.0174443	-6.137	1.87561e-05	-6.184	0.000309103	FBgn0264866	CR44057	INTRON	0	FBgn0051961	CG31961	DOWNSTREAM	461
Methamphetamine, Sucrose	Methamphetamine Consumption E3	2L_10090585_SNP	A	T	T	0.3556	16	29	-8.153	3.20975e-06	-2.931	0.00762226	-5.542	5.7924e-06	-5.221	0.000386188	FBgn0265002	CG44153	INTRON	0	FBgn0032181	CG13133	DOWNSTREAM	623
Methamphetamine, Sucrose	Methamphetamine Consumption E3	2L_4185776_SNP	A	G	A	0.2558	11	32	-8.849	7.71089e-06	-3.034	0.0132236	-5.941	1.64022e-05	-5.814	0.000435471	FBgn0264866	CR44057	INTRON	0	FBgn0051961	CG31961	DOWNSTREAM	474
Methamphetamine, Sucrose	Methamphetamine Consumption E3	2R_6153095_SNP	A	T	A	0.4	18	27	7.016	8.01712e-06	1.988	0.0189094	4.502	2.02252e-05	5.028	0.000482419	FBgn0033502	CG12910	INTRON	0
Methamphetamine, Sucrose	Methamphetamine Consumption E3	2L_17875843_SNP	A	G	A	0.1778	8	37	-9.756	9.17458e-06	-3.329	0.0127878	-6.543	1.77834e-05	-6.427	0.000499956	FBgn0262018	CadN2	UPSTREAM	596
Methamphetamine, Sucrose	Methamphetamine Consumption E3	2L_4185851_SNP	A	G	A	0.2444	11	34	-8.731	8.83242e-06	-3.047	0.0113269	-5.889	1.5949e-05	-5.684	0.000546136	FBgn0264866	CR44057	INTRON	0	FBgn0051961	CG31961	DOWNSTREAM	399
Methamphetamine, Sucrose	Methamphetamine Consumption E3	2L_14813416_SNP	C	T	T	0.1111	5	40	-11.57	9.90624e-06	-3.937	0.0134563	-7.756	1.87903e-05	-7.637	0.000701683	FBgn0053309	CG33309	DOWNSTREAM	831
Methamphetamine, Sucrose	Methamphetamine Consumption E3	2R_18694590_SNP	A	G	G	0.1304	6	40	-11.56	1.71236e-06	-4.552	0.00202113	-8.055	1.2883e-06	-7.005	0.000765161	FBgn0000405	CycB	UPSTREAM	100	FBgn0086408	stl	UPSTREAM	775
Methamphetamine, Sucrose	Methamphetamine Consumption E3	X_3343496_SNP	T	A	T	0.4773	21	23	-7.851	7.57065e-06	-3.064	0.00553215	-5.457	8.98398e-06	-4.787	0.000862668	FBgn0029657	CG12535	UPSTREAM	520
Methamphetamine, Sucrose	Methamphetamine Consumption E3	X_11274209_DEL	C	CTCTCTCTC	CTCTCTCTC	0.122	5	36	-11.79	9.67616e-06	-4.232	0.0080059	-8.013	1.26403e-05	-7.561	0.000876426	FBgn0001624	dlg1	INTRON	0
Methamphetamine, Sucrose	Methamphetamine Consumption E3	2L_14011233_SNP	T	C	C	0.2667	12	33	-9.673	1.45183e-07	-4.342	3.94529e-05	-7.008	1.10071e-08	-5.331	0.000899055	FBgn0028909	tRNA:Q:34E	UPSTREAM	597
Methamphetamine, Sucrose	Methamphetamine Consumption E3	2L_4177568_SNP	C	G	G	0.3696	17	29	7.931	5.40326e-06	3.102	0.00854817	5.517	9.84223e-06	4.829	0.000903426	INTERGENIC	INTERGENIC	INTERGENIC	> 1 kb
Methamphetamine, Sucrose	Methamphetamine Consumption E3	2L_14252428_SNP	C	G	G	0.2857	12	30	-7.748	6.88597e-06	-2.366	0.02297	-5.057	1.95663e-05	-5.382	0.000943861	INTERGENIC	INTERGENIC	INTERGENIC	> 1 kb
Methamphetamine, Sucrose	Methamphetamine Consumption E3	2L_17963994_SNP	T	C	C	0.1087	5	41	-11.93	6.36295e-06	-4.645	0.00396068	-8.286	5.61328e-06	-7.281	0.00129943	FBgn0032656	CG5674	INTRON	0	FBgn0023096	btv	INTRON	0
Methamphetamine, Sucrose	Methamphetamine Consumption E3	2L_17964001_SNP	C	T	T	0.1087	5	41	-11.93	6.36295e-06	-4.645	0.00396068	-8.286	5.61328e-06	-7.281	0.00129943	FBgn0032656	CG5674	INTRON	0	FBgn0023096	btv	INTRON	0
Methamphetamine, Sucrose	Methamphetamine Consumption E3	2L_10090577_SNP	C	T	T	0.3696	17	29	-7.609	1.28271e-05	-2.934	0.00626174	-5.272	1.35041e-05	-4.675	0.00137341	FBgn0265002	CG44153	INTRON	0	FBgn0032181	CG13133	DOWNSTREAM	631
Methamphetamine, Sucrose	Methamphetamine Consumption E3	2L_22208387_SNP	A	G	G	0.1778	8	37	-9.653	1.20545e-05	-3.73	0.00645229	-6.692	1.30966e-05	-5.923	0.00150461	FBgn0259683	Ir40a	INTRON	0
Methamphetamine, Sucrose	Methamphetamine Consumption E3	2R_10814327_SNP	A	T	T	0.4222	19	26	-7.487	3.10079e-05	-2.967	0.00588216	-5.227	2.91378e-05	-4.52	0.00178587	FBgn0027596	CG10249	INTRON	0
Methamphetamine, Sucrose	Methamphetamine Consumption E3	2L_5981626_SNP	A	T	T	0.1739	8	38	-9.571	1.18769e-05	-3.806	0.00411659	-6.688	9.203e-06	-5.765	0.00201691	FBgn0001942	eIF-4a	UPSTREAM	138	FBgn0000308	chic	UPSTREAM	608
Methamphetamine, Sucrose	Methamphetamine Consumption E3	2L_4185811_SNP	A	C	A	0.2439	10	31	-9.143	9.28373e-06	-3.764	0.00235348	-6.454	5.30024e-06	-5.38	0.00206209	FBgn0264866	CR44057	INTRON	0	FBgn0051961	CG31961	DOWNSTREAM	439
Methamphetamine, Sucrose	Methamphetamine Consumption E3	2L_7060659_SNP	T	C	C	0.3261	15	31	7.726	1.92429e-05	3.121	0.00435812	5.424	1.41534e-05	4.605	0.00231724	FBgn0031885	Mnn1	INTRON	0	FBgn0051907	CG31907	SYNONYMOUS_CODING	0
Methamphetamine, Sucrose	Methamphetamine Consumption E3	2R_2609296_SNP	C	T	C	0.2683	11	30	8.107	1.381e-05	2.974	0.00398811	5.54	9.54997e-06	5.132	0.00246434	FBgn0010482	l(2)01289	INTRON	0
Methamphetamine, Sucrose	Methamphetamine Consumption E3	2R_12808459_INS	CA	C	C	0.4146	17	24	-7.576	2.84711e-05	-2.979	0.00905107	-5.277	3.14588e-05	-4.597	0.00257535	INTERGENIC	INTERGENIC	INTERGENIC	> 1 kb
Methamphetamine, Sucrose	Methamphetamine Consumption E3	3R_10909450_SNP	A	G	G	0.3636	16	28	-7.968	8.2976e-06	-3.613	0.000828611	-5.791	2.50381e-06	-4.355	0.00402832	FBgn0038286	CG6966	INTRON	0
Methamphetamine, Sucrose	Methamphetamine Consumption E3	3R_11994903_SNP	T	G	T	0.3111	14	31	7.781	3.04773e-05	3.351	0.00585678	5.566	2.57965e-05	4.429	0.00445176	FBgn0063649	CG6006	INTRON	0	FBgn0263449	CR43472	UPSTREAM	27
Methamphetamine, Sucrose	Methamphetamine Consumption E3	3L_15565075_SNP	T	C	C	0.1304	6	40	-10.45	2.08014e-05	-4.552	0.00201762	-7.499	8.70154e-06	-5.894	0.00546893	FBgn0036511	CG6498	INTRON	0
Methamphetamine, Sucrose	Methamphetamine Consumption E3	3L_15565632_SNP	T	C	C	0.1304	6	40	-10.45	2.08014e-05	-4.552	0.00201762	-7.499	8.70154e-06	-5.894	0.00546893	FBgn0036511	CG6498	SYNONYMOUS_CODING	0
Methamphetamine, Sucrose	Methamphetamine Consumption E3	2R_1328028_SNP	C	T	C	0.2609	12	34	-8.315	1.08874e-05	-3.816	0.000918481	-6.066	3.19465e-06	-4.499	0.00571895	FBgn0259247	laccase2	INTRON	0
Methamphetamine, Sucrose	Methamphetamine Consumption E3	X_17081928_SNP	A	G	G	0.1304	6	40	-10.53	1.41431e-05	-4.744	0.0010318	-7.638	4.08703e-06	-5.788	0.00644837	FBgn0000163	baz	INTRON	0
Methamphetamine, Sucrose	Methamphetamine Consumption E3	2L_17893588_SNP	G	A	G	0.1951	8	33	-9.353	3.26895e-05	-4.273	0.00111047	-6.813	8.7457e-06	-5.08	0.00803479	FBgn0263339	CR43420	UPSTREAM	224
Methamphetamine, Sucrose	Methamphetamine Consumption E3	2L_17878004_SNP	A	T	A	0.1739	8	38	-9.238	3.43496e-05	-4.244	0.00121355	-6.741	9.70375e-06	-4.993	0.00833047	INTERGENIC	INTERGENIC	INTERGENIC	> 1 kb
Methamphetamine, Sucrose	Methamphetamine Consumption E3	2R_13571901_SNP	A	G	G	0.4048	17	25	-7.595	2.85562e-05	-3.576	0.00120664	-5.585	8.57511e-06	-4.019	0.00861791	FBgn0034261	HPS4	INTRON	0	FBgn0260763	CG42561	UPSTREAM	322	FBgn0016059	Sema-1b	UPSTREAM	901
Methamphetamine, Sucrose	Methamphetamine Consumption E3	2L_18920097_SNP	A	G	A	0.4048	17	25	-7.856	4.67357e-05	-3.991	0.000216691	-5.923	6.15894e-06	-3.865	0.0117884	FBgn0032723	ssp3	INTRON	0
Methamphetamine, Sucrose	Methamphetamine Consumption E3	2L_17882291_SNP	A	T	A	0.2889	13	32	-8.055	2.48805e-05	-4.016	0.000191632	-6.035	2.57305e-06	-4.04	0.0118719	INTERGENIC	INTERGENIC	INTERGENIC	> 1 kb
Methamphetamine, Sucrose	Methamphetamine Consumption E3	2L_17882407_SNP	T	C	T	0.2444	11	34	-8.117	7.05564e-05	-3.871	0.000820111	-5.994	1.42576e-05	-4.246	0.0121869	INTERGENIC	INTERGENIC	INTERGENIC	> 1 kb
Methamphetamine, Sucrose	Methamphetamine Consumption E3	2L_14011348_SNP	C	T	T	0.1957	9	37	-8.668	4.56281e-05	-4.234	0.000602982	-6.451	8.01959e-06	-4.434	0.0147287	FBgn0028909	tRNA:Q:34E	UPSTREAM	712
Methamphetamine, Sucrose	Methamphetamine Consumption E3	2L_17882292_SNP	C	T	C	0.3023	13	30	-7.864	5.21976e-05	-4.041	0.000223527	-5.952	5.36178e-06	-3.823	0.0188762	INTERGENIC	INTERGENIC	INTERGENIC	> 1 kb
Methamphetamine, Sucrose	Methamphetamine Consumption E3	2R_8499687_SNP	C	T	C	0.3636	16	28	7.261	0.000125294	3.694	0.000899547	5.477	2.60186e-05	3.567	0.0203527	FBgn0027356	Amph	DOWNSTREAM	114	FBgn0004435	Galpha49B	UPSTREAM	558
Methamphetamine, Sucrose	Methamphetamine Consumption E3	2L_17995223_SNP	A	T	A	0.1778	8	37	-9.034	5.80879e-05	-4.62	0.000345918	-6.827	7.27699e-06	-4.413	0.0211046	INTERGENIC	INTERGENIC	INTERGENIC	> 1 kb
Methamphetamine, Sucrose	Methamphetamine Consumption E3	3R_23077146_SNP	A	G	G	0.2889	13	32	7.923	3.10932e-05	4.209	0.000132603	6.066	2.47156e-06	3.714	0.0214164	FBgn0010441	pll	SYNONYMOUS_CODING	0	FBgn0011289	TfIIA-L	INTRON	0	FBgn0039501	CG5987	UPSTREAM	417
Methamphetamine, Sucrose	Methamphetamine Consumption E3	2L_17869250_SNP	T	C	T	0.3182	14	30	-7.464	9.44272e-05	-3.94	0.000227918	-5.702	9.26261e-06	-3.523	0.0269035	FBgn0262018	CadN2	INTRON	0
Methamphetamine, Sucrose	Methamphetamine Consumption E3	2L_17869214_SNP	A	G	A	0.3488	15	28	7.756	3.80385e-05	4.315	3.02464e-05	6.036	1.46159e-06	3.441	0.0289101	FBgn0262018	CadN2	INTRON	0
Methamphetamine, Sucrose	Methamphetamine Consumption E3	2L_17869114_SNP	G	A	G	0.3111	14	31	-7.301	0.000132166	-3.921	0.000220175	-5.611	1.22802e-05	-3.38	0.0332005	FBgn0262018	CadN2	INTRON	0
Methamphetamine, Sucrose	Methamphetamine Consumption E3	2L_14011416_SNP	T	C	C	0.3111	14	31	-7.363	0.000104656	-4.051	0.000122848	-5.707	7.33734e-06	-3.312	0.0370612	FBgn0028909	tRNA:Q:34E	UPSTREAM	780
Methamphetamine, Sucrose	Methamphetamine Consumption E3	2L_17869113_SNP	G	A	G	0.3182	14	30	-7.342	0.00013507	-4.014	0.000162241	-5.678	1.07785e-05	-3.328	0.0371353	FBgn0262018	CadN2	INTRON	0
Methamphetamine, Sucrose	Methamphetamine Consumption E3	2L_14772090_SNP	C	T	T	0.2667	12	33	-7.988	3.0752e-05	-4.526	3.37999e-05	-6.257	1.20144e-06	-3.462	0.0374048	INTERGENIC	INTERGENIC	INTERGENIC	> 1 kb
Methamphetamine, Sucrose	Methamphetamine Consumption E3	3R_11221585_SNP	A	C	C	0.2558	11	32	7.366	0.000102967	3.802	0.000134938	5.584	6.92987e-06	3.564	0.0388169	FBgn0262483	Rbp	INTRON	0
Methamphetamine, Sucrose	Methamphetamine Consumption E3	3L_15190883_SNP	T	C	C	0.3478	16	30	-7.068	7.64818e-05	-4.169	4.31888e-05	-5.618	3.246e-06	-2.899	0.0587236	INTERGENIC	INTERGENIC	INTERGENIC	> 1 kb
Methamphetamine, Sucrose	Methamphetamine Consumption E3	3R_5867343_SNP	T	C	T	0.4878	20	21	6.744	0.000176199	3.846	6.63252e-05	5.295	7.86774e-06	2.898	0.0612592	FBgn0053208	Mical	INTRON	0
Methamphetamine, Sucrose	Methamphetamine Consumption E3	2L_17869237_SNP	C	G	C	0.2955	13	31	-7.411	0.000163662	-4.395	3.54176e-05	-5.903	6.23884e-06	-3.016	0.065644	FBgn0262018	CadN2	INTRON	0
Methamphetamine, Sucrose	Methamphetamine Consumption E3	3R_23077033_DEL	G	GG	GG	0.2791	12	31	7.34	0.000338493	4.396	6.59132e-05	5.868	1.57911e-05	2.944	0.0813782	FBgn0010441	pll	UTR_3_PRIME	0	FBgn0011289	TfIIA-L	INTRON	0	FBgn0039501	CG5987	UPSTREAM	305
Methamphetamine, Sucrose	Methamphetamine Consumption E3	3L_3096209_SNP	A	G	G	0.2	9	36	-8.157	0.000197062	-4.933	3.76053e-05	-6.545	7.57457e-06	-3.224	0.0816964	FBgn0035398	Cht7	INTRON	0	FBgn0052289	tRNA:CR32289	DOWNSTREAM	147	FBgn0052287	tRNA:CR32287	UPSTREAM	160	FBgn0052285	tRNA:CR32285	UPSTREAM	395
Methamphetamine, Sucrose	Methamphetamine Consumption E3	3R_27218767_SNP	T	A	A	0.2955	13	31	7.177	0.000270161	4.385	5.87455e-05	5.781	1.2174e-05	2.792	0.0893078	FBgn0051204	CG31204	SYNONYMOUS_CODING	0	FBgn0051002	CG31002	DOWNSTREAM	537
Methamphetamine, Sucrose	Methamphetamine Consumption E3	3R_10280383_SNP	C	T	T	0.3864	17	27	1.818	0.484433	4.24	1.23898e-05	3.029	0.0336575	-2.422	0.116528	FBgn0086901	cv-c	INTRON	0
Methamphetamine, Sucrose	Methamphetamine Consumption E3	3L_3096875_SNP	A	T	T	0.1556	7	38	-8.772	0.000271991	-5.577	1.95393e-05	-7.174	7.683e-06	-3.195	0.119111	FBgn0035398	Cht7	INTRON	0	FBgn0052272	tRNA:CR32272	DOWNSTREAM	16	FBgn0052285	tRNA:CR32285	DOWNSTREAM	199	FBgn0052287	tRNA:CR32287	DOWNSTREAM	435
Methamphetamine, Sucrose	Methamphetamine Consumption E3	3L_3096877_DEL	T	TCA	TCA	0.1556	7	38	-8.772	0.000271991	-5.577	1.95393e-05	-7.174	7.683e-06	-3.195	0.119111	FBgn0035398	Cht7	INTRON	0	FBgn0052272	tRNA:CR32272	DOWNSTREAM	13	FBgn0052285	tRNA:CR32285	DOWNSTREAM	202	FBgn0052287	tRNA:CR32287	DOWNSTREAM	438
Methamphetamine, Sucrose	Methamphetamine Consumption E3	3L_3096968_SNP	C	T	T	0.1522	7	39	-8.644	0.000336646	-5.569	1.89844e-05	-7.106	9.39077e-06	-3.075	0.133233	FBgn0035398	Cht7	INTRON	0	FBgn0052272	tRNA:CR32272	UPSTREAM	5	FBgn0052285	tRNA:CR32285	DOWNSTREAM	292	FBgn0052287	tRNA:CR32287	DOWNSTREAM	528
Methamphetamine, Sucrose	Methamphetamine Consumption E3	3R_25270088_SNP	T	C	T	0.2444	11	34	-7.081	0.00065668	-4.671	2.91971e-05	-5.876	2.21171e-05	-2.41	0.16442	FBgn0004369	Ptp99A	INTRON	0
Methamphetamine, Sucrose	Methamphetamine Consumption E3	3R_23178817_SNP	A	G	G	0.3556	16	29	-6.283	0.00124366	-4.446	6.6602e-06	-5.365	2.53661e-05	-1.837	0.239369	FBgn0260487	CG42534	INTRON	0
Methamphetamine, Sucrose	Methamphetamine Consumption E3	3R_20298262_SNP	G	C	G	0.4595	17	20	6.342	0.00238358	4.419	5.27991e-06	5.381	4.80033e-05	1.922	0.245089	INTERGENIC	INTERGENIC	INTERGENIC	> 1 kb
Methamphetamine, Sucrose	Methamphetamine Consumption E3	X_21932900_SNP	T	A	A	0.4	18	27	5.721	0.00351871	4.035	5.30225e-06	4.878	7.26165e-05	1.686	0.269423	FBgn0262866	S6kII	SYNONYMOUS_CODING	0	FBgn0031195	CG17600	INTRON	0
Methamphetamine, Sucrose	Methamphetamine Consumption E3	3L_6699729_SNP	G	C	C	0.3913	18	28	2.651	0.194815	4.244	4.99756e-06	3.448	0.00758233	-1.593	0.293687	FBgn0035711	CG8519	INTRON	0
Methamphetamine, Sucrose	Methamphetamine Consumption E3	3R_26310391_SNP	T	C	C	0.1778	8	37	7.161	0.00931957	5.287	6.64939e-06	6.224	0.000280854	1.874	0.338901	FBgn0039776	PH4alphaEFB	INTRON	0
Methamphetamine, Sucrose	Methamphetamine Consumption E3	3R_26310349_SNP	G	A	A	0.1957	9	37	6.859	0.0037414	5.139	9.64949e-06	5.999	8.72563e-05	1.72	0.357365	FBgn0039776	PH4alphaEFB	INTRON	0
Methamphetamine, Sucrose	Methamphetamine Consumption E3	3R_26310367_SNP	C	A	A	0.1957	9	37	6.859	0.0037414	5.139	9.64949e-06	5.999	8.72563e-05	1.72	0.357365	FBgn0039776	PH4alphaEFB	INTRON	0
Methamphetamine, Sucrose	Methamphetamine Consumption E3	3R_26310381_SNP	A	T	T	0.1957	9	37	6.859	0.0037414	5.139	9.64949e-06	5.999	8.72563e-05	1.72	0.357365	FBgn0039776	PH4alphaEFB	INTRON	0
Methamphetamine, Sucrose	Methamphetamine Consumption E3	2L_6174018_SNP	A	G	G	0.4186	18	25	5.623	0.00443866	4.215	2.70216e-06	4.919	7.5732e-05	1.409	0.364704	INTERGENIC	INTERGENIC	INTERGENIC	> 1 kb
Methamphetamine, Sucrose	Methamphetamine Consumption E3	2L_6173998_SNP	A	G	G	0.4318	19	25	5.62	0.00302022	4.247	5.29803e-06	4.933	5.65103e-05	1.373	0.369795	INTERGENIC	INTERGENIC	INTERGENIC	> 1 kb
Methamphetamine, Sucrose	Methamphetamine Consumption E3	3R_17019184_DEL	G	ACA	ACA	0.3409	15	29	5.696	0.00468068	4.403	3.23776e-05	5.05	0.000175696	1.293	0.419244	FBgn0264357	SNF4Agamma	INTRON	0
Methamphetamine, Sucrose	Methamphetamine Consumption E3	X_5830685_SNP	G	A	A	0.3111	14	31	-5.546	0.00362654	-4.286	8.40678e-06	-4.916	7.57264e-05	-1.26	0.436888	FBgn0029824	CG3726	INTRON	0
Methamphetamine, Sucrose	Methamphetamine Consumption E3	3R_25270110_INS	G	GCTTTG	G	0.3571	15	27	-5.638	0.0037404	-4.469	3.80123e-06	-5.053	6.11494e-05	-1.17	0.470811	FBgn0004369	Ptp99A	INTRON	0
Methamphetamine, Sucrose	Methamphetamine Consumption E3	2L_609678_INS	TACTCATAG	T	T	0.3488	15	28	-5.45	0.00700914	-4.38	5.59328e-06	-4.915	0.000144893	-1.07	0.507032	FBgn0263658	CR43649	UPSTREAM	545
Methamphetamine, Sucrose	Methamphetamine Consumption E3	3R_18564233_SNP	T	C	C	0.2667	12	33	-5.755	0.00443571	-4.664	3.32396e-06	-5.209	7.1319e-05	-1.091	0.520756	FBgn0039016	Dcr-1	SYNONYMOUS_CODING	0
Methamphetamine, Sucrose	Methamphetamine Consumption E3	3R_25270092_SNP	C	A	C	0.3488	15	28	-5.275	0.00710977	-4.369	1.90084e-06	-4.822	0.000105105	-0.9061	0.574369	FBgn0004369	Ptp99A	INTRON	0
Methamphetamine, Sucrose	Methamphetamine Consumption E3	3R_5862850_SNP	G	T	G	0.4286	18	24	5.285	0.00569503	4.446	2.39528e-06	4.866	8.56947e-05	0.8396	0.593371	FBgn0053208	Mical	INTRON	0
Methamphetamine, Sucrose	Methamphetamine Consumption E3	3R_5883158_SNP	T	C	C	0.375	15	25	-5.251	0.00632705	-4.416	9.52576e-06	-4.833	0.000143364	-0.8347	0.612356	INTERGENIC	INTERGENIC	INTERGENIC	> 1 kb
Methamphetamine, Sucrose	Methamphetamine Consumption E3	X_11840924_SNP	G	A	G	0.1892	7	30	-4.603	0.0688689	-5.668	3.29353e-06	-5.135	0.00173412	1.066	0.614687	FBgn0263111	cac	INTRON	0
Methamphetamine, Sucrose	Methamphetamine Consumption E3	3L_3091338_SNP	A	G	G	0.2609	12	34	-3.777	0.0780104	-4.617	2.40345e-06	-4.197	0.0019602	0.84	0.61992	FBgn0035398	Cht7	UTR_3_PRIME	0	FBgn0003938	snRNA:U5:63BC	DOWNSTREAM	415	FBgn0035397	CG11486	DOWNSTREAM	932
Methamphetamine, Sucrose	Methamphetamine Consumption E3	X_5830692_SNP	T	C	C	0.3333	15	30	-5.212	0.00656628	-4.437	1.95892e-06	-4.824	9.46862e-05	-0.775	0.627066	FBgn0029824	CG3726	INTRON	0
Methamphetamine, Sucrose	Methamphetamine Consumption E3	3L_4512130_SNP	C	G	G	0.2826	13	33	-5.404	0.00834034	-4.691	9.71023e-07	-5.048	0.000105105	-0.7131	0.666049	FBgn0014073	Tie	INTRON	0
Methamphetamine, Sucrose	Methamphetamine Consumption E3	3L_4512131_SNP	G	T	T	0.2826	13	33	-5.404	0.00834034	-4.691	9.71023e-07	-5.048	0.000105105	-0.7131	0.666049	FBgn0014073	Tie	INTRON	0
Methamphetamine, Sucrose	Methamphetamine Consumption E3	3R_26663336_DEL	AAATG	T	AAATG	0.4773	21	23	5.026	0.00737389	4.398	9.72722e-07	4.712	8.95419e-05	0.6283	0.679963	FBgn0039804	CG15544	INTRON	0
Methamphetamine, Sucrose	Methamphetamine Consumption E3	3R_26663342_INS	C	CGACCTGATG	C	0.4773	21	23	5.026	0.00737389	4.398	9.72722e-07	4.712	8.95419e-05	0.6283	0.679963	FBgn0039804	CG15544	INTRON	0
Methamphetamine, Sucrose	Methamphetamine Consumption E3	X_13699862_SNP	C	T	T	0.2667	12	33	-4.177	0.0470571	-4.844	9.64563e-07	-4.51	0.000842209	0.6678	0.694638	FBgn0261244	inaE	INTRON	0
Methamphetamine, Sucrose	Methamphetamine Consumption E3	3L_7785465_SNP	T	C	C	0.2955	13	31	-4.15	0.0537047	-4.737	1.61131e-06	-4.444	0.00114427	0.5877	0.724527	FBgn0052369	CG32369	INTRON	0
Methamphetamine, Sucrose	Methamphetamine Consumption E3	3L_4512132_INS	GAAG	G	G	0.2889	13	32	-5.191	0.0122657	-4.636	1.68965e-06	-4.913	0.000192136	-0.5553	0.738019	FBgn0014073	Tie	INTRON	0
Methamphetamine, Sucrose	Methamphetamine Consumption E3	3R_2994122_SNP	C	A	C	0.4286	18	24	3.959	0.0638144	4.384	5.97146e-06	4.172	0.0019573	-0.425	0.787164	FBgn0002306	sas	INTRON	0
Methamphetamine, Sucrose	Methamphetamine Consumption E3	3R_5883260_SNP	A	G	G	0.3953	17	26	4.367	0.0172417	4.16	9.70504e-06	4.263	0.000435026	0.2064	0.895724	INTERGENIC	INTERGENIC	INTERGENIC	> 1 kb
Methamphetamine, Sucrose	Methamphetamine Consumption E3	X_7204870_DEL	AA	A	AA	0.3256	14	29	-3.918	0.0905059	-4.022	3.16862e-06	-3.97	0.00355801	0.1039	0.94957	FBgn0029941	CG1677	INTRON	0	FBgn0024250	brk	UTR_3_PRIME	0
Methamphetamine, Sucrose	Methamphetamine Consumption E3	2R_14057934_SNP	A	T	T	0.1778	8	37	-4.941	0.0364461	-5.059	3.67843e-06	-5	0.000821248	0.1181	0.952183	FBgn0027836	Dgp-1	SYNONYMOUS_CODING	0
Methamphetamine, Sucrose	Methamphetamine Consumption E3	3L_4512855_SNP	T	G	G	0.1556	7	38	-5.456	0.0322404	-5.518	3.40348e-06	-5.487	0.000708727	0.06203	0.976172	FBgn0014073	Tie	INTRON	0
Methamphetamine, Sucrose	Methamphetamine Consumption E3	3R_26210892_SNP	C	A	A	0.3778	17	28	4.235	0.0353942	4.24	1.28634e-05	4.237	0.00114471	-0.004622	0.997618	FBgn0015222	Fer1HCH	DOWNSTREAM	403
Methamphetamine, Sucrose	Sucrose Consumption E1	2R_18688038_SNP	T	A	A	0.2174	10	36	5.581	0.00929877	-1.505	0.422591	2.038	0.226976	1.812e-06	9.24003e-07	FBgn0011211	blw	INTRON	0
Methamphetamine, Sucrose	Sucrose Consumption E1	3L_822197_SNP	C	T	T	0.2667	12	33	5.359	0.00800106	-1.314	0.475842	2.023	0.202473	2.186e-06	9.68789e-07	FBgn0264475	CR43883	DOWNSTREAM	683
Methamphetamine, Sucrose	Sucrose Consumption E1	2L_16676207_SNP	A	G	A	0.4762	20	22	-5.684	0.00185639	0.4064	0.94906	-2.639	0.063	5.355e-06	1.10977e-06	FBgn0032593	trpgamma	INTRON	0	FBgn0001185	her	UPSTREAM	978
Methamphetamine, Sucrose	Sucrose Consumption E1	3R_18846017_SNP	G	T	T	0.2222	10	35	-5.894	0.00596864	1.132	0.550673	-2.381	0.103857	2.713e-06	1.34766e-06	FBgn0039039	lmd	DOWNSTREAM	927
Methamphetamine, Sucrose	Sucrose Consumption E1	3R_8551822_SNP	C	A	C	0.4545	20	24	5.132	0.00446232	-0.7658	0.697126	2.183	0.12356	3.808e-06	1.6161e-06	INTERGENIC	INTERGENIC	INTERGENIC	> 1 kb
Methamphetamine, Sucrose	Sucrose Consumption E1	2L_16846361_SNP	T	C	C	0.2045	9	35	6.43	0.00385004	-0.8006	0.714583	2.815	0.121868	3.185e-06	1.99487e-06	FBgn0032614	CG13284	INTRON	0
Methamphetamine, Sucrose	Sucrose Consumption E1	2L_16133365_SNP	G	T	G	0.5	19	19	-5.696	0.00312521	0.5632	0.608087	-2.567	0.124887	1.282e-06	2.1735e-06	FBgn0028884	CG4892	UPSTREAM	143
Methamphetamine, Sucrose	Sucrose Consumption E1	2R_14923946_SNP	T	C	T	0.3778	17	28	5.278	0.00393895	-0.5891	0.849681	2.345	0.0942923	4.542e-06	3.00761e-06	FBgn0034413	CG15115	UPSTREAM	54
Methamphetamine, Sucrose	Sucrose Consumption E1	3L_14156181_SNP	A	T	A	0.4444	20	25	3.259	0.0759006	-2.385	0.0891417	0.437	0.806482	9.864e-06	4.50637e-06	INTERGENIC	INTERGENIC	INTERGENIC	> 1 kb
Methamphetamine, Sucrose	Sucrose Consumption E1	2R_18685822_SNP	T	G	G	0.2	9	36	6.037	0.00680612	-0.9472	0.694562	2.545	0.140663	1.082e-05	5.02258e-06	FBgn0259145	CG42260	UPSTREAM	28	FBgn0011211	blw	UPSTREAM	739
Methamphetamine, Sucrose	Sucrose Consumption E1	2R_14042872_SNP	T	C	C	0.3409	15	29	-5.32	0.00507543	0.6328	0.744134	-2.343	0.0939736	1.404e-05	5.20372e-06	FBgn0022238	lolal	INTRON	0
Methamphetamine, Sucrose	Sucrose Consumption E1	2L_16846370_SNP	T	C	C	0.1818	8	36	6.968	0.00265204	-0.3431	0.929781	3.313	0.0809223	6.181e-06	5.28091e-06	FBgn0032614	CG13284	INTRON	0
Methamphetamine, Sucrose	Sucrose Consumption E1	2R_14923741_SNP	A	C	A	0.3778	17	28	5.103	0.00545675	-0.6355	0.799529	2.234	0.0901496	1.209e-05	5.60746e-06	FBgn0034413	CG15115	INTRON	0
Methamphetamine, Sucrose	Sucrose Consumption E1	2L_16838590_SNP	C	T	T	0.1522	7	39	7.952	0.000975346	0.3174	0.802303	4.135	0.0392185	1.096e-05	6.16008e-06	FBgn0047133	pncr003:2L	INTRON	0
Methamphetamine, Sucrose	Sucrose Consumption E1	2R_14042881_SNP	A	G	G	0.3182	14	30	-4.807	0.0136977	1.202	0.50127	-1.803	0.187898	1.593e-05	6.46373e-06	FBgn0022238	lolal	INTRON	0
Methamphetamine, Sucrose	Sucrose Consumption E1	2R_18683339_SNP	T	C	C	0.1778	8	37	6.522	0.00507362	-0.7068	0.768826	2.908	0.118248	1.348e-05	6.71965e-06	FBgn0259145	CG42260	INTRON	0
Methamphetamine, Sucrose	Sucrose Consumption E1	2R_5909898_SNP	A	T	A	0.4419	19	24	4.593	0.012997	-1.099	0.475713	1.747	0.251611	1.484e-05	6.72705e-06	FBgn0022382	Pka-R2	INTRON	0
Methamphetamine, Sucrose	Sucrose Consumption E1	2L_14266307_SNP	T	A	A	0.4444	20	25	-5.768	0.00107805	-0.229	0.844838	-2.998	0.0425608	1.444e-05	7.5015e-06	FBgn0261563	wb	INTRON	0
Methamphetamine, Sucrose	Sucrose Consumption E1	3R_8005655_SNP	G	A	A	0.1778	8	37	6.18	0.00821264	-0.9777	0.65719	2.601	0.172864	1.547e-05	8.71001e-06	INTERGENIC	INTERGENIC	INTERGENIC	> 1 kb
Methamphetamine, Sucrose	Sucrose Consumption E1	3R_8009869_SNP	T	A	T	0.1778	8	37	6.18	0.00821264	-0.9777	0.65719	2.601	0.172864	1.547e-05	8.71001e-06	INTERGENIC	INTERGENIC	INTERGENIC	> 1 kb
Methamphetamine, Sucrose	Sucrose Consumption E1	X_14600767_SNP	T	G	T	0.4318	19	25	-4.023	0.029372	1.557	0.303901	-1.233	0.618856	2.117e-05	8.97492e-06	FBgn0015774	NetB	INTRON	0
Methamphetamine, Sucrose	Sucrose Consumption E1	X_7212836_SNP	A	C	C	0.2667	12	33	4.201	0.0406151	-1.972	0.334997	1.115	0.405992	2.025e-05	9.30702e-06	FBgn0029941	CG1677	INTRON	0	FBgn0029943	Atg5	INTRON	0
Methamphetamine, Sucrose	Sucrose Consumption E1	2L_14192792_SNP	C	G	C	0.4222	19	26	-7.619	6.46233e-06	-2.475	0.0732825	-5.047	0.000405347	8.997e-05	4.89524e-05	FBgn0016930	smi35A	INTRON	0
Methamphetamine, Sucrose	Sucrose Consumption E1	3R_22946196_SNP	A	G	G	0.2174	10	36	9.293	2.83386e-06	3.504	0.0160738	6.398	6.47655e-05	0.0002016	0.000132604	FBgn0039490	CG5882	SYNONYMOUS_CODING	0
Methamphetamine, Sucrose	Sucrose Consumption E1	3R_22946478_SNP	A	G	G	0.2174	10	36	9.293	2.83386e-06	3.504	0.0160738	6.398	6.47655e-05	0.0002016	0.000132604	FBgn0039490	CG5882	SYNONYMOUS_CODING	0	FBgn0039491	CG6059	DOWNSTREAM	862
Methamphetamine, Sucrose	Sucrose Consumption E1	3L_9638794_SNP	T	A	T	0.3023	13	30	8.469	4.87656e-06	3.135	0.0392618	5.802	0.000158498	0.0002681	0.000153653	FBgn0053696	CG33696	INTRON	0	FBgn0016081	fry	INTRON	0
Methamphetamine, Sucrose	Sucrose Consumption E1	3R_22945263_SNP	C	T	T	0.2	9	36	10.25	4.62429e-07	4.274	0.00549326	7.263	1.11932e-05	0.0002613	0.000157706	FBgn0039490	CG5882	SYNONYMOUS_CODING	0
Methamphetamine, Sucrose	Sucrose Consumption E1	3R_8164312_SNP	A	G	G	0.2558	11	32	-8.965	4.171e-06	-3.43	0.0271561	-6.197	0.000139163	0.0004501	0.000197525	INTERGENIC	INTERGENIC	INTERGENIC	> 1 kb
Methamphetamine, Sucrose	Sucrose Consumption E1	3R_8164307_SNP	C	T	T	0.25	11	33	-8.796	6.31214e-06	-3.294	0.0333241	-6.045	0.000202159	0.0003952	0.000204482	INTERGENIC	INTERGENIC	INTERGENIC	> 1 kb
Methamphetamine, Sucrose	Sucrose Consumption E1	3L_9638819_SNP	T	C	C	0.3023	13	30	8.291	8.61302e-06	3.128	0.0337827	5.71	0.000248969	0.0004332	0.000269032	FBgn0053696	CG33696	INTRON	0	FBgn0016081	fry	INTRON	0
Methamphetamine, Sucrose	Sucrose Consumption E1	2L_11934391_SNP	C	T	C	0.4762	20	22	8.101	2.20229e-06	3.542	0.00313198	5.822	9.18329e-06	0.001095	0.000602219	FBgn0026392	Or33a	UPSTREAM	114
Methamphetamine, Sucrose	Sucrose Consumption E1	2L_10130735_SNP	T	G	T	0.3111	14	31	-8.102	7.04114e-06	-3.443	0.0216213	-5.773	0.000214644	0.001225	0.000792476	FBgn0265002	CG44153	INTRON	0
Methamphetamine, Sucrose	Sucrose Consumption E1	2L_10130734_SNP	T	A	T	0.3111	14	31	-8.13	6.43537e-06	-3.519	0.0191665	-5.824	0.000150526	0.001325	0.000913092	FBgn0265002	CG44153	INTRON	0
Methamphetamine, Sucrose	Sucrose Consumption E1	3R_22946757_SNP	C	T	T	0.2	9	36	9.57	4.04032e-06	4.465	0.00423987	7.018	2.03846e-05	0.002372	0.00160647	FBgn0039490	CG5882	SYNONYMOUS_CODING	0	FBgn0039491	CG6059	DOWNSTREAM	583
Methamphetamine, Sucrose	Sucrose Consumption E1	3R_22944812_SNP	A	G	G	0.1957	9	37	9.391	6.29633e-06	4.366	0.00432953	6.879	3.58982e-05	0.002494	0.00187524	FBgn0039490	CG5882	SYNONYMOUS_CODING	0	FBgn0039489	CG5880	DOWNSTREAM	558
Methamphetamine, Sucrose	Sucrose Consumption E1	2L_4582702_SNP	G	A	A	0.3182	14	30	8.123	7.54067e-06	3.772	0.00434108	5.947	3.78089e-05	0.003225	0.00200291	FBgn0263869	CR43716	EXON	0	FBgn0053196	dp	INTRON	0
Methamphetamine, Sucrose	Sucrose Consumption E1	3L_19028239_SNP	T	G	G	0.4889	22	23	-7.504	7.03373e-06	-3.511	0.00860631	-5.507	5.8079e-05	0.003042	0.00209667	FBgn0002945	nkd	INTRON	0
Methamphetamine, Sucrose	Sucrose Consumption E1	3R_13031960_SNP	C	A	C	0.4884	21	22	7.957	2.58102e-06	3.904	0.00516545	5.931	2.74441e-05	0.003784	0.00229839	INTERGENIC	INTERGENIC	INTERGENIC	> 1 kb
Methamphetamine, Sucrose	Sucrose Consumption E1	3L_7260277_SNP	G	A	A	0.4884	21	22	7.742	5.60616e-06	3.747	0.00384906	5.745	2.96441e-05	0.004246	0.00269317	FBgn0035756	unc-13-4A	DOWNSTREAM	972
Methamphetamine, Sucrose	Sucrose Consumption E1	2L_19965646_SNP	C	A	A	0.413	19	27	-7.451	9.42076e-06	-3.571	0.0118916	-5.511	9.23356e-05	0.003914	0.00301325	FBgn0042129	OS9	DOWNSTREAM	18	FBgn0032836	CG10680	DOWNSTREAM	153
Methamphetamine, Sucrose	Sucrose Consumption E1	2L_19965651_SNP	A	G	G	0.413	19	27	-7.451	9.42076e-06	-3.571	0.0118916	-5.511	9.23356e-05	0.003914	0.00301325	FBgn0042129	OS9	DOWNSTREAM	13	FBgn0032836	CG10680	DOWNSTREAM	158
Methamphetamine, Sucrose	Sucrose Consumption E1	2L_19965659_SNP	T	A	A	0.413	19	27	-7.451	9.42076e-06	-3.571	0.0118916	-5.511	9.23356e-05	0.003914	0.00301325	FBgn0042129	OS9	DOWNSTREAM	5	FBgn0032836	CG10680	DOWNSTREAM	166
Methamphetamine, Sucrose	Sucrose Consumption E1	3R_22944872_SNP	G	A	A	0.2391	11	35	8.641	8.34421e-06	4.192	0.00307863	6.416	2.71618e-05	0.004179	0.00322802	FBgn0039490	CG5882	SYNONYMOUS_CODING	0	FBgn0039489	CG5880	DOWNSTREAM	618
Methamphetamine, Sucrose	Sucrose Consumption E1	3R_22944884_SNP	A	G	G	0.2391	11	35	8.641	8.34421e-06	4.192	0.00307863	6.416	2.71618e-05	0.004179	0.00322802	FBgn0039490	CG5882	SYNONYMOUS_CODING	0	FBgn0039489	CG5880	DOWNSTREAM	630
Methamphetamine, Sucrose	Sucrose Consumption E1	3L_7260321_SNP	C	T	T	0.4783	22	24	7.397	7.81847e-06	3.636	0.00400432	5.517	3.71251e-05	0.004619	0.0035872	FBgn0035756	unc-13-4A	DOWNSTREAM	928
Methamphetamine, Sucrose	Sucrose Consumption E1	2L_8927371_SNP	C	T	T	0.2222	10	35	-9.39	2.2849e-06	-4.978	0.00236307	-7.184	1.31042e-05	0.006911	0.00506213	FBgn0085427	CG34398	SYNONYMOUS_CODING	0
Methamphetamine, Sucrose	Sucrose Consumption E1	2L_16262693_SNP	G	A	A	0.2174	10	36	-8.983	7.28795e-06	-4.808	0.00305016	-6.896	3.01484e-05	0.01001	0.00808876	FBgn0028897	CG4935	SYNONYMOUS_CODING	0	FBgn0002673	twe	UPSTREAM	816
Methamphetamine, Sucrose	Sucrose Consumption E1	3R_20932961_SNP	A	T	T	0.1818	8	36	9.763	8.52725e-06	5.251	0.00165886	7.507	2.14474e-05	0.01158	0.00889913	FBgn0054027	CG34027	SYNONYMOUS_CODING	0
Methamphetamine, Sucrose	Sucrose Consumption E1	2R_4654422_SNP	G	A	A	0.1957	9	37	-9.351	7.05653e-06	-5.455	0.00113549	-7.403	1.75845e-05	0.02179	0.0183302	INTERGENIC	INTERGENIC	INTERGENIC	> 1 kb
Methamphetamine, Sucrose	Sucrose Consumption E1	2L_19965787_SNP	G	C	C	0.4419	19	24	7.759	6.29233e-06	4.594	0.000970742	6.177	1.17357e-05	0.0287	0.0204625	FBgn0042129	OS9	UTR_3_PRIME	0	FBgn0032836	CG10680	DOWNSTREAM	85
Methamphetamine, Sucrose	Sucrose Consumption E1	2L_4845570_SNP	A	G	A	0.1739	8	38	9.925	4.83606e-06	5.946	0.000228171	7.935	4.54709e-06	0.0254	0.021544	FBgn0031637	CG2950	SYNONYMOUS_CODING	0
Methamphetamine, Sucrose	Sucrose Consumption E1	2L_4845583_SNP	G	A	G	0.1739	8	38	9.925	4.83606e-06	5.946	0.000228171	7.935	4.54709e-06	0.0254	0.021544	FBgn0031637	CG2950	INTRON	0
Methamphetamine, Sucrose	Sucrose Consumption E1	2L_4845584_SNP	C	T	C	0.1739	8	38	9.925	4.83606e-06	5.946	0.000228171	7.935	4.54709e-06	0.0254	0.021544	FBgn0031637	CG2950	INTRON	0
Methamphetamine, Sucrose	Sucrose Consumption E1	2L_4845602_SNP	C	A	C	0.1739	8	38	9.925	4.83606e-06	5.946	0.000228171	7.935	4.54709e-06	0.0254	0.021544	FBgn0031637	CG2950	INTRON	0
Methamphetamine, Sucrose	Sucrose Consumption E1	2L_4845609_SNP	C	T	C	0.1778	8	37	9.85	6.33832e-06	5.986	0.000208878	7.918	5.04375e-06	0.03028	0.0262654	FBgn0031637	CG2950	INTRON	0
Methamphetamine, Sucrose	Sucrose Consumption E1	3R_18633065_SNP	A	T	T	0.2	9	36	3.299	0.150422	6.981	4.44687e-06	5.14	0.0032729	0.03126	0.0267454	FBgn0039027	CG7031	DOWNSTREAM	53
Methamphetamine, Sucrose	Sucrose Consumption E1	3R_18633068_SNP	T	C	C	0.2	9	36	3.299	0.150422	6.981	4.44687e-06	5.14	0.0032729	0.03126	0.0267454	FBgn0039027	CG7031	DOWNSTREAM	56
Methamphetamine, Sucrose	Sucrose Consumption E1	3R_22932589_SNP	A	G	G	0.3778	17	28	7.665	8.96432e-06	5.008	4.45106e-05	6.337	1.47956e-06	0.06294	0.0541093	FBgn0039486	CG6074	UPSTREAM	683
Methamphetamine, Sucrose	Sucrose Consumption E1	3R_22928541_SNP	T	C	C	0.3111	14	31	8.206	4.99976e-06	5.502	3.1423e-05	6.854	6.04233e-07	0.07185	0.0616332	FBgn0039485	CG17189	UTR_3_PRIME	0	FBgn0039486	CG6074	DOWNSTREAM	169
Methamphetamine, Sucrose	Sucrose Consumption E1	2L_10737159_SNP	T	G	G	0.3696	17	29	7.263	2.79944e-05	4.81	0.00010539	6.037	5.94069e-06	0.08267	0.0743511	FBgn0032294	Vha16-5	INTRON	0	FBgn0032295	CG12299	UPSTREAM	186
Methamphetamine, Sucrose	Sucrose Consumption E1	X_12104173_SNP	G	T	T	0.1591	7	37	4.53	0.0723933	7.766	2.31268e-06	6.148	0.00109723	0.09515	0.0813776	FBgn0259240	Ten-a	INTRON	0
Methamphetamine, Sucrose	Sucrose Consumption E1	X_5569326_SNP	T	C	T	0.3261	15	31	-8.5	8.47283e-07	-6.032	7.2088e-06	-7.266	1.61835e-07	0.09014	0.0814119	FBgn0046687	Tre1	INTRON	0
Methamphetamine, Sucrose	Sucrose Consumption E1	3R_20912237_SNP	T	C	C	0.2143	9	33	9.408	8.18087e-06	6.464	8.73065e-05	7.936	5.78237e-06	0.08563	0.0821388	INTERGENIC	INTERGENIC	INTERGENIC	> 1 kb
Methamphetamine, Sucrose	Sucrose Consumption E1	2L_12152087_SNP	T	G	T	0.4545	20	24	7.594	7.65834e-06	5.363	8.03164e-05	6.479	3.1368e-06	0.1011	0.102579	FBgn0051760	CG31760	INTRON	0
Methamphetamine, Sucrose	Sucrose Consumption E1	3R_27215350_SNP	G	A	A	0.3913	18	28	-4.453	0.014483	-6.66	3.31067e-08	-5.556	7.00331e-05	0.1156	0.105694	FBgn0039844	CG1607	INTRON	0
Methamphetamine, Sucrose	Sucrose Consumption E1	3R_22932645_SNP	C	T	T	0.2727	12	32	7.947	3.71314e-05	5.481	8.9688e-05	6.714	9.52933e-06	0.122	0.106677	FBgn0039486	CG6074	UPSTREAM	739
Methamphetamine, Sucrose	Sucrose Consumption E1	2R_3765757_SNP	A	T	T	0.3953	17	26	3.489	0.0672927	5.761	1.55531e-06	4.625	0.000875509	0.1235	0.106697	FBgn0085390	Dgk	INTRON	0
Methamphetamine, Sucrose	Sucrose Consumption E1	3L_12835066_SNP	T	C	T	0.2222	10	35	4.191	0.0554664	6.785	1.36603e-06	5.488	0.000455991	0.1185	0.109178	FBgn0036316	CG10960	INTRON	0
Methamphetamine, Sucrose	Sucrose Consumption E1	3R_22918756_SNP	G	A	A	0.2826	13	33	8.001	1.4846e-05	5.635	1.66084e-05	6.818	1.83366e-06	0.1198	0.109685	FBgn0039482	CG14258	UPSTREAM	109
Methamphetamine, Sucrose	Sucrose Consumption E1	2R_10006883_MNP	CTA	GGC	CTA	0.25	9	27	4.364	0.0635037	7.135	8.3794e-06	5.75	0.00143024	0.1478	0.110947	FBgn0040752	Prosap	INTRON	0
Methamphetamine, Sucrose	Sucrose Consumption E1	2L_15887133_SNP	T	A	A	0.359	14	25	8.157	1.48115e-05	5.767	3.32563e-05	6.962	1.292e-06	0.121	0.113046	FBgn0051824	CR31824	UPSTREAM	772
Methamphetamine, Sucrose	Sucrose Consumption E1	3L_12835060_SNP	G	A	G	0.2174	10	36	4.293	0.0488186	6.73	1.57393e-06	5.512	0.000403284	0.1427	0.131766	FBgn0036316	CG10960	INTRON	0
Methamphetamine, Sucrose	Sucrose Consumption E1	3L_12835065_SNP	C	T	C	0.2174	10	36	4.293	0.0488186	6.73	1.57393e-06	5.512	0.000403284	0.1427	0.131766	FBgn0036316	CG10960	INTRON	0
Methamphetamine, Sucrose	Sucrose Consumption E1	3L_12835074_DEL	CGCT	AAA	CGCT	0.2174	10	36	4.293	0.0488186	6.73	1.57393e-06	5.512	0.000403284	0.1427	0.131766	FBgn0036316	CG10960	INTRON	0
Methamphetamine, Sucrose	Sucrose Consumption E1	3L_12835081_DEL	AC	G	AC	0.2174	10	36	4.293	0.0488186	6.73	1.57393e-06	5.512	0.000403284	0.1427	0.131766	FBgn0036316	CG10960	INTRON	0
Methamphetamine, Sucrose	Sucrose Consumption E1	3L_12835084_SNP	T	A	T	0.2174	10	36	4.293	0.0488186	6.73	1.57393e-06	5.512	0.000403284	0.1427	0.131766	FBgn0036316	CG10960	INTRON	0
Methamphetamine, Sucrose	Sucrose Consumption E1	3L_12835090_SNP	A	C	A	0.2222	10	35	4.228	0.0532508	6.671	2.35034e-06	5.45	0.000510326	0.1477	0.132079	FBgn0036316	CG10960	INTRON	0
Methamphetamine, Sucrose	Sucrose Consumption E1	2R_17055873_SNP	A	G	G	0.1304	6	40	5.217	0.0506878	7.997	8.80268e-06	6.607	0.00121392	0.1729	0.161086	FBgn0034598	CG4266	INTRON	0	FBgn0034599	CG9437	UPSTREAM	592
Methamphetamine, Sucrose	Sucrose Consumption E1	3R_22869282_SNP	T	C	C	0.1364	6	38	10.42	2.98526e-05	7.777	1.33953e-05	9.096	3.9004e-06	0.1983	0.185291	FBgn0004842	NepYr	INTRON	0
Methamphetamine, Sucrose	Sucrose Consumption E1	3R_25599426_SNP	G	A	A	0.08696	4	42	6.374	0.0455583	9.514	7.54209e-06	7.944	0.000891129	0.1982	0.185814	FBgn0001297	kay	INTRON	0
Methamphetamine, Sucrose	Sucrose Consumption E1	2R_13916674_SNP	A	G	G	0.1333	6	39	5.506	0.0390338	8.124	6.29213e-06	6.815	0.00077964	0.2047	0.188221	INTERGENIC	INTERGENIC	INTERGENIC	> 1 kb
Methamphetamine, Sucrose	Sucrose Consumption E1	2R_10006869_SNP	C	G	C	0.2439	10	31	4.913	0.0258039	7.035	2.1728e-06	5.974	0.000410081	0.2206	0.19871	FBgn0040752	Prosap	INTRON	0
Methamphetamine, Sucrose	Sucrose Consumption E1	2R_5778612_SNP	G	A	G	0.2889	13	32	7.719	3.73728e-05	5.875	0.000176437	6.797	0.000139913	0.2277	0.217048	FBgn0033463	CG1513	INTRON	0	FBgn0050008	CG30008	UTR_3_PRIME	0
Methamphetamine, Sucrose	Sucrose Consumption E1	X_20466383_SNP	C	T	T	0.3182	14	30	-7.311	8.21198e-05	-5.647	3.31714e-05	-6.479	8.52882e-06	0.2578	0.258184	FBgn0083981	RunxA	INTRON	0
Methamphetamine, Sucrose	Sucrose Consumption E1	2R_10006840_SNP	T	A	T	0.25	11	33	4.707	0.0256894	6.382	9.53023e-06	5.545	0.000604964	0.3114	0.29058	FBgn0040752	Prosap	INTRON	0
Methamphetamine, Sucrose	Sucrose Consumption E1	3L_10761601_INS	CC	C	C	0.1364	6	38	6.907	0.00878053	8.905	2.73441e-07	7.906	6.69885e-05	0.3362	0.31789	INTERGENIC	INTERGENIC	INTERGENIC	> 1 kb
Methamphetamine, Sucrose	Sucrose Consumption E1	2R_17802787_SNP	A	T	T	0.1087	5	41	10.92	5.48127e-05	8.776	5.21859e-06	9.847	3.49721e-06	0.3343	0.320805	FBgn0085397	Fili	INTRON	0
Methamphetamine, Sucrose	Sucrose Consumption E1	3R_26182369_SNP	A	G	G	0.3864	17	27	-7.054	6.92974e-05	-5.757	1.01309e-05	-6.405	3.08354e-06	0.3754	0.357935	FBgn0010113	hdc	INTRON	0
Methamphetamine, Sucrose	Sucrose Consumption E1	3L_14336632_SNP	T	A	T	0.4634	19	22	5.178	0.00565359	6.464	4.00514e-07	5.821	4.65467e-05	0.3718	0.367973	FBgn0001085	fz	INTRON	0
Methamphetamine, Sucrose	Sucrose Consumption E1	2L_3387446_SNP	T	G	T	0.2093	9	34	5.224	0.0212615	6.762	9.54682e-06	5.993	0.000347058	0.3821	0.368069	FBgn0259949	Sfp23F	SYNONYMOUS_CODING	0	FBgn0259950	CG42460	DOWNSTREAM	452
Methamphetamine, Sucrose	Sucrose Consumption E1	X_11235853_SNP	C	T	T	0.4889	22	23	-6.705	8.97182e-05	-5.616	4.1546e-05	-6.161	8.74974e-05	0.4405	0.423268	FBgn0085377	CG34348	INTRON	0
Methamphetamine, Sucrose	Sucrose Consumption E1	3L_1362050_SNP	C	T	C	0.4318	19	25	7.146	3.70216e-05	6.069	1.79309e-06	6.607	1.15745e-06	0.456	0.438001	FBgn0003138	Ptp61F	INTRON	0
Methamphetamine, Sucrose	Sucrose Consumption E1	3R_26182370_SNP	T	G	G	0.3721	16	27	-6.909	0.000146651	-5.801	1.29685e-05	-6.355	6.06968e-06	0.4598	0.441372	FBgn0010113	hdc	INTRON	0
Methamphetamine, Sucrose	Sucrose Consumption E1	2R_18547534_SNP	A	T	T	0.4444	20	25	4.273	0.018388	5.307	4.8428e-06	4.79	0.000248654	0.4668	0.450408	FBgn0034759	CG13511	INTRON	0	FBgn0260767	CG42565	UPSTREAM	454
Methamphetamine, Sucrose	Sucrose Consumption E1	3R_1971622_SNP	T	C	C	0.3415	14	27	5.396	0.00614033	6.335	6.67707e-06	5.865	0.000155196	0.5573	0.533031	INTERGENIC	INTERGENIC	INTERGENIC	> 1 kb
Methamphetamine, Sucrose	Sucrose Consumption E1	2L_3776118_SNP	G	A	A	0.1087	5	41	7.354	0.0097373	8.697	6.15856e-06	8.026	0.000181864	0.5462	0.534953	FBgn0004893	bowl	INTRON	0
Methamphetamine, Sucrose	Sucrose Consumption E1	2R_15071292_SNP	G	A	A	0.1556	7	38	7.59	0.00179239	8.566	3.91246e-07	8.078	2.65243e-05	0.6118	0.603686	FBgn0263395	hppy	INTRON	0
Methamphetamine, Sucrose	Sucrose Consumption E1	3L_4978291_SNP	C	T	T	0.5	22	22	-5.085	0.00468537	-5.777	4.89508e-06	-5.431	0.00010244	0.6234	0.615805	FBgn0005775	Con	INTRON	0
Methamphetamine, Sucrose	Sucrose Consumption E1	3L_21045940_SNP	A	C	A	0.3182	14	30	5.388	0.0053072	6.096	3.46071e-06	5.742	8.8661e-05	0.6412	0.632365	FBgn0026179	siz	INTRON	0
Methamphetamine, Sucrose	Sucrose Consumption E1	2R_17644988_SNP	G	A	A	0.2222	10	35	7.216	0.000575396	6.479	6.72207e-06	6.847	2.2178e-05	0.6643	0.653027	FBgn0034658	Grx-1	UTR_5_PRIME	0
Methamphetamine, Sucrose	Sucrose Consumption E1	3R_20665597_INS	AA	A	A	0.2683	11	30	5.559	0.00855754	6.269	8.50294e-06	5.914	0.000234247	0.6498	0.659646	FBgn0039232	CG13636	DOWNSTREAM	33	FBgn0053658	CG33658	DOWNSTREAM	633
Methamphetamine, Sucrose	Sucrose Consumption E1	3R_27215016_SNP	A	T	T	0.2609	12	34	8.047	2.34594e-05	7.412	2.34541e-08	7.729	8.40626e-08	0.688	0.679599	FBgn0039844	CG1607	SYNONYMOUS_CODING	0
Methamphetamine, Sucrose	Sucrose Consumption E1	X_8779552_INS	TT	T	T	0.09091	4	40	8.9	0.00440862	9.711	8.68783e-06	9.306	0.000165092	0.7453	0.735456	FBgn0011661	Moe	INTRON	0
Methamphetamine, Sucrose	Sucrose Consumption E1	2L_10733577_SNP	A	G	A	0.2889	13	32	-6.641	0.000548108	-6.216	9.79982e-06	-6.429	2.29467e-05	0.7863	0.777934	FBgn0027868	Nup107	SYNONYMOUS_CODING	0	FBgn0032293	Dpy-30L1	DOWNSTREAM	270
Methamphetamine, Sucrose	Sucrose Consumption E1	2R_17644990_SNP	T	C	C	0.2391	11	35	7.226	0.000322566	6.802	5.41473e-07	7.014	4.86549e-06	0.7947	0.789006	FBgn0034658	Grx-1	UTR_5_PRIME	0
Methamphetamine, Sucrose	Sucrose Consumption E1	2R_9601148_SNP	A	G	G	0.3488	15	28	6.461	0.000547687	6.077	9.50568e-06	6.269	2.03345e-05	0.7987	0.793454	FBgn0000633	fas	INTRON	0
Methamphetamine, Sucrose	Sucrose Consumption E1	2R_19712753_SNP	C	T	C	0.4889	22	23	5.911	0.000713448	5.604	9.44767e-06	5.758	2.68248e-05	0.8282	0.821918	FBgn0034911	CG5549	INTRON	0	FBgn0034910	CG4763	UPSTREAM	362
Methamphetamine, Sucrose	Sucrose Consumption E1	3L_18472567_SNP	G	C	C	0.4318	19	25	6.186	0.000497187	5.876	6.98706e-07	6.031	3.96522e-06	0.8322	0.824033	INTERGENIC	INTERGENIC	INTERGENIC	> 1 kb
Methamphetamine, Sucrose	Sucrose Consumption E1	3L_4978279_SNP	T	C	C	0.4651	20	23	-5.656	0.00173894	-5.967	2.80317e-06	-5.812	3.78784e-05	0.834	0.824522	FBgn0005775	Con	INTRON	0
Methamphetamine, Sucrose	Sucrose Consumption E1	3L_3593924_SNP	C	T	T	0.2432	9	28	7.361	0.00108916	7.117	3.44289e-06	7.239	2.62644e-05	0.8882	0.889579	FBgn0005640	Eip63E	INTRON	0	FBgn0053504	snRNA:U7	DOWNSTREAM	31
Methamphetamine, Sucrose	Sucrose Consumption E1	3L_6739651_SNP	C	T	C	0.4889	22	23	5.827	0.000870604	5.744	1.39917e-05	5.785	9.20004e-05	0.9536	0.951822	FBgn0035713	velo	INTRON	0
Methamphetamine, Sucrose	Sucrose Consumption E1	3L_15652687_SNP	C	A	A	0.4651	20	23	-5.217	0.00418307	-5.263	4.73961e-06	-5.24	4.49445e-05	0.9753	0.974041	FBgn0014849	Eig71Ei	UPSTREAM	120	FBgn0014848	Eig71Eh	UPSTREAM	146
Methamphetamine, Sucrose	Sucrose Consumption E1	3L_4978443_SNP	G	T	T	0.4889	22	23	-5.781	0.000966779	-5.746	4.09133e-06	-5.764	2.5459e-05	0.9802	0.979547	FBgn0005775	Con	INTRON	0
Methamphetamine, Sucrose	Sucrose Consumption E3	X_16912287_SNP	G	T	T	0.08696	4	42	-5.08	0.0286969	4.23	0.178942	-0.425	0.368461	-9.311	9.99294e-08	FBgn0030810	CG9059	UTR_5_PRIME	0
Methamphetamine, Sucrose	Sucrose Consumption E3	3L_1987998_INS	T	TT	T	0.09524	4	38	-6.717	0.0139867	2.356	0.3364	-2.181	0.375932	-9.073	3.21569e-07	INTERGENIC	INTERGENIC	INTERGENIC	> 1 kb
Methamphetamine, Sucrose	Sucrose Consumption E3	X_18094334_SNP	A	G	G	0.09091	4	40	-3.211	0.140156	5.835	0.0518841	1.312	0.793597	-9.046	3.28272e-07	FBgn0083228	Frq2	INTRON	0
Methamphetamine, Sucrose	Sucrose Consumption E3	2R_13368601_SNP	T	C	C	0.08696	4	42	-6.819	0.00441675	2.149	0.503283	-2.335	0.123022	-8.968	4.14186e-07	FBgn0034225	veil	SYNONYMOUS_CODING	0	FBgn0262570	CG43110	DOWNSTREAM	900
Methamphetamine, Sucrose	Sucrose Consumption E3	2R_13371761_SNP	A	C	C	0.09091	4	40	-5.465	0.0210355	3.465	0.262012	-1	0.289403	-8.93	5.19917e-07	FBgn0262570	CG43110	UPSTREAM	230	FBgn0050104	NT5E-2	UPSTREAM	741
Methamphetamine, Sucrose	Sucrose Consumption E3	X_14857655_SNP	G	T	G	0.1111	4	32	-5.355	0.0601714	3.637	0.12079	-0.8586	0.78634	-8.992	6.03087e-07	FBgn0000535	eag	INTRON	0
Methamphetamine, Sucrose	Sucrose Consumption E3	2R_13369914_SNP	A	G	G	0.08889	4	41	-6.762	0.00479681	2.113	0.511464	-2.325	0.12428	-8.874	6.21392e-07	FBgn0262570	CG43110	STOP_GAINED	0	FBgn0034225	veil	DOWNSTREAM	281
Methamphetamine, Sucrose	Sucrose Consumption E3	2L_16165102_INS	AAA	A	A	0.08696	4	42	-8.243	0.00234883	0.6161	0.723315	-3.813	0.138456	-8.859	6.35371e-07	FBgn0001991	Ca-alpha1D	UPSTREAM	728
Methamphetamine, Sucrose	Sucrose Consumption E3	2L_16165110_SNP	A	G	G	0.08696	4	42	-8.243	0.00234883	0.6161	0.723315	-3.813	0.138456	-8.859	6.35371e-07	FBgn0001991	Ca-alpha1D	UPSTREAM	721
Methamphetamine, Sucrose	Sucrose Consumption E3	2L_16164982_SNP	C	T	T	0.09091	4	40	-8.24	0.00242361	0.6225	0.717299	-3.809	0.14082	-8.862	6.74697e-07	FBgn0001991	Ca-alpha1D	UPSTREAM	849
Methamphetamine, Sucrose	Sucrose Consumption E3	3L_6027180_SNP	T	G	G	0.08889	4	41	-8.225	0.00243726	0.5674	0.736481	-3.829	0.137452	-8.792	8.4841e-07	FBgn0035661	CG10477	STOP_GAINED	0
Methamphetamine, Sucrose	Sucrose Consumption E3	2R_13031659_SNP	A	C	C	0.1591	7	37	-8.59	1.75977e-05	-1.727	0.46373	-5.158	0.00537443	-6.862	1.10636e-06	FBgn0050234	tRNA:CR30234	UPSTREAM	108	FBgn0065048	snoRNA:U3:54Aa	UPSTREAM	461
[truncated: 1,142 more rows]

## Sheet: B. Variants and Genes
Cocaine Variant ID	Cocaine FlyBase ID	Cocaine Gene Symbol		Meth Variant ID	Meth FlyBase ID	Meth Gene Symbol		Common Variants	Common FlyBase ID	Common Gene Symbol
2L_10012040_SNP	FBgn0263116	5-HT1B		2L_10038648_SNP	FBgn0052062	A2bp1		2L_3455535_SNP	FBgn0027356	Amph
2L_10027685_SNP	FBgn0004573	5-HT7		2L_10038780_SNP	FBgn0024150	Ac78C		2L_3455545_SNP	FBgn0260642	Antp
2L_10046050_SNP	FBgn0028962	Aats-ala-m		2L_10061410_SNP	FBgn0000024	Ace		2L_4521529_SNP	FBgn0260941	app
2L_10092620_SNP	FBgn0027082	Aats-pro		2L_10090577_SNP	FBgn0026086	Adar		2L_4524086_SNP	FBgn0038498	beat-IIa
2L_10406305_SNP	FBgn0264442	ab		2L_10090585_SNP	FBgn0035657	alphaKap4		2L_4524091_SNP	FBgn0264001	bru-3
2L_10549867_SNP	FBgn0000017	Abl		2L_10130734_SNP	FBgn0034880	alphaPS5		2L_6007223_SNP	FBgn0001991	Ca-alpha1D
2L_10796381_SNP	FBgn0022710	Ac13E		2L_10130735_SNP	FBgn0000075	amd		2L_8462145_SNP	FBgn0259822	Ca-beta
2L_10796384_INS	FBgn0004852	Ac76E		2L_10179155_SNP	FBgn0023179	amon		2L_8462153_SNP	FBgn0032685	CG10211
2L_10796385_DEL	FBgn0002855	Acp26Aa		2L_10253699_SNP	FBgn0027356	Amph		2R_11528070_INS	FBgn0029660	CG10801
2L_10927096_SNP	FBgn0040507	ACXD		2L_10449994_SNP	FBgn0020506	Amyrel		2R_1328028_SNP	FBgn0036316	CG10960
2L_10927100_SNP	FBgn0020513	ade5		2L_10518336_SNP	FBgn0260642	Antp		2R_15071292_SNP	FBgn0032181	CG13133
2L_10927106_SNP	FBgn0039747	AdoR		2L_10667696_SNP	FBgn0029879	Apc7		2R_18547534_SNP	FBgn0034759	CG13511
2L_10942750_SNP	FBgn0000063	ald		2L_10680717_DEL	FBgn0016123	Aph-4		2R_19447874_SNP	FBgn0039617	CG14521
2L_11139074_SNP	FBgn0264855	alpha-Adaptin		2L_10716683_INS	FBgn0032136	Apoltp		2R_19450674_SNP	FBgn0039844	CG1607
2L_11175684_SNP	FBgn0015568	alpha-Est1		2L_10717004_SNP	FBgn0260941	app		2R_8846891_SNP	FBgn0029661	CG16781
2L_11234057_SNP	FBgn0261393	alpha-Est5		2L_10733577_SNP	FBgn0015903	apt		3L_18319793_SNP	FBgn0039485	CG17189
2L_11309104_SNP	FBgn0004372	aly		2L_10737159_SNP	FBgn0039595	AR-2		3L_18472567_SNP	FBgn0036454	CG17839
2L_11404645_DEL	FBgn0027356	Amph		2L_10858316_SNP	FBgn0034817	Art7		3L_2229859_SNP	FBgn0050015	CG30015
2L_11405387_DEL	FBgn0260642	Antp		2L_10866817_SNP	FBgn0041607	asparagine-synthetase		3L_3593924_SNP	FBgn0028496	CG30116
2L_11654963_SNP	FBgn0260941	app		2L_10933745_SNP	FBgn0261823	Asx		3L_8463663_SNP	FBgn0050377	CG30377
2L_11656295_SNP	FBgn0000114	aret		2L_10933806_SNP	FBgn0260945	Atg1		3L_8580063_SNP	FBgn0051002	CG31002
2L_11667628_SNP	FBgn0017418	ari-1		2L_11183636_SNP	FBgn0044452	Atg2		3L_9187879_DEL	FBgn0051204	CG31204
2L_11671643_SNP	FBgn0041164	armi		2L_11299565_SNP	FBgn0029943	Atg5		3R_10502558_SNP	FBgn0051690	CG31690
2L_12142964_SNP	FBgn0000119	arr		2L_11299744_SNP	FBgn0002921	Atpalpha		3R_11221585_SNP	FBgn0051760	CG31760
2L_12143323_SNP	FBgn0038189	Art6		2L_11299747_SNP	FBgn0016119	ATPsyn-Cf6		3R_14754378_SNP	FBgn0052406	CG32406
2L_12143350_SNP	FBgn0038188	Art9		2L_11342552_SNP	FBgn0000163	baz		3R_22928541_SNP	FBgn0085399	CG34370
2L_12143352_SNP	FBgn0034110	Atg9		2L_11785690_SNP	FBgn0038498	beat-IIa		3R_22932589_SNP	FBgn0085449	CG34420
2L_12143390_SNP	FBgn0041579	AttC		2L_11934391_SNP	FBgn0038087	beat-Va		3R_22944812_SNP	FBgn0029824	CG3726
2L_12143415_SNP	FBgn0262870	axo		2L_11968828_SNP	FBgn0035625	Blimp-1		3R_22944872_SNP	FBgn0259145	CG42260
2L_12143419_SNP	FBgn0025525	bab2		2L_1204992_SNP	FBgn0011211	blw		3R_22944884_SNP	FBgn0259164	CG42269
2L_12143421_SNP	FBgn0011300	babo		2L_12063761_SNP	FBgn0014135	bnl		3R_22946196_SNP	FBgn0259221	CG42321
2L_12143428_SNP	FBgn0260960	Baldspot		2L_12116116_SNP	FBgn0040487	BobA		3R_22946478_SNP	FBgn0259242	CG42340
2L_12143685_SNP	FBgn0037081	barc		2L_12152087_SNP	FBgn0260942	bond		3R_22946757_SNP	FBgn0259950	CG42460
2L_12143737_SNP	FBgn0087007	bbg		2L_12165500_SNP	FBgn0027535	botv		3R_27215016_SNP	FBgn0260429	CG42524
2L_12151332_DEL	FBgn0031255	BBS8		2L_12324280_SNP	FBgn0004893	bowl		3R_27215350_SNP	FBgn0260763	CG42561
2L_12151436_SNP	FBgn0013433	beat-Ia		2L_12424903_DEL	FBgn0024250	brk		3R_27218767_SNP	FBgn0260767	CG42565
2L_12154326_SNP	FBgn0028644	beat-Ic		2L_12753497_SNP	FBgn0264001	bru-3		X_3357124_SNP	FBgn0261262	CG42613
2L_12197801_SNP	FBgn0038498	beat-IIa		2L_12753503_SNP	FBgn0004101	bs		X_5569326_SNP	FBgn0261548	CG42666
2L_12460888_SNP	FBgn0038494	beat-IIb		2L_12753561_SNP	FBgn0003502	Btk29A		X_5830685_SNP	FBgn0262617	CG43143
2L_1249978_SNP	FBgn0039089	beat-IV		2L_12772078_SNP	FBgn0023096	btv		X_5830692_SNP	FBgn0263392	CG43444
2L_12548629_SNP	FBgn0025109	Bem46		2L_13186286_SNP	FBgn0001991	Ca-alpha1D			FBgn0264503	CG43902
2L_12721123_SNP	FBgn0264001	bru-3		2L_13186287_SNP	FBgn0259822	Ca-beta			FBgn0265002	CG44153
2L_12721135_SNP	FBgn0000227	Bsg25A		2L_13191180_SNP	FBgn0263111	cac			FBgn0027556	CG4928
2L_12871408_SNP	FBgn0005666	bt		2L_13565311_DEL	FBgn0037963	Cad87A			FBgn0039489	CG5880
2L_12898733_SNP	FBgn0259176	bun		2L_13565324_SNP	FBgn0015609	CadN			FBgn0039490	CG5882
2L_12989918_DEL	FBgn0000242	Bx		2L_13565327_DEL	FBgn0262018	CadN2			FBgn0028523	CG5888
2L_13362696_SNP	FBgn0001991	Ca-alpha1D		2L_13565405_SNP	FBgn0017414	cag			FBgn0036202	CG6024
2L_13476806_SNP	FBgn0259822	Ca-beta		2L_13565547_SNP	FBgn0030758	CanA-14F			FBgn0039491	CG6059
2L_13476848_DEL	FBgn0000256	capu		2L_1384857_SNP	FBgn0033504	CAP			FBgn0039486	CG6074
2L_13476866_SNP	FBgn0086757	cbs		2L_1388908_SNP	FBgn0023095	caps			FBgn0038286	CG6966
2L_13478074_SNP	FBgn0052499	Cda4		2L_1389129_SNP	FBgn0052183	Ccn			FBgn0035260	CG7991
2L_13591990_SNP	FBgn0034437	CG10051		2L_14011233_SNP	FBgn0034197	Cda9			FBgn0031762	CG9098
2L_13616864_SNP	FBgn0033949	CG10131		2L_14011348_SNP	FBgn0035918	Cdc6			FBgn0015622	Cnx99A
2L_13976220_SNP	FBgn0039084	CG10175		2L_14011416_SNP	FBgn0004876	cdi			FBgn0031536	Cog3
2L_13976223_SNP	FBgn0039094	CG10184		2L_14012487_SNP	FBgn0034439	CG10062			FBgn0005775	Con
2L_13977680_SNP	FBgn0032685	CG10211		2L_14086633_SNP	FBgn0032685	CG10211			FBgn0264448	CR43866
2L_13978113_SNP	FBgn0035690	CG10274		2L_14153758_DEL	FBgn0027596	CG10249			FBgn0086901	cv-c
2L_14063830_DEL	FBgn0036277	CG10418		2L_14153794_SNP	FBgn0032689	CG10413			FBgn0015625	CycB3
2L_14063846_SNP	FBgn0036377	CG10710		2L_14169069_SNP	FBgn0034638	CG10433			FBgn0053517	D2R
2L_1425125_SNP	FBgn0029660	CG10801		2L_1419078_SNP	FBgn0035661	CG10477			FBgn0011582	DopR
2L_14322551_SNP	FBgn0029666	CG10803		2L_14192792_SNP	FBgn0037059	CG10510			FBgn0053196	dp
2L_14330307_SNP	FBgn0034356	CG10924		2L_14212241_DEL	FBgn0037057	CG10512			FBgn0261871	dpr2
2L_14496330_SNP	FBgn0036316	CG10960		2L_14223622_INS	FBgn0032836	CG10680			FBgn0000547	ed
2L_1455678_SNP	FBgn0031736	CG11030		2L_14252428_SNP	FBgn0036300	CG10688			FBgn0003731	Egfr
2L_14621428_DEL	FBgn0034481	CG11041		2L_14266307_SNP	FBgn0029660	CG10801			FBgn0005640	Eip63E
2L_1488415_SNP	FBgn0037070	CG11309		2L_14275623_SNP	FBgn0029663	CG10804			FBgn0000568	Eip75B
2L_1489654_INS	FBgn0039816	CG11317		2L_14275650_SNP	FBgn0038839	CG10830			FBgn0000633	fas
2L_1493629_SNP	FBgn0031244	CG11601		2L_14275662_SNP	FBgn0028858	CG10839			FBgn0085397	Fili
2L_1493695_SNP	FBgn0036196	CG11658		2L_14502301_SNP	FBgn0034945	CG10904			FBgn0051774	fred
2L_1494259_SNP	FBgn0039629	CG11842		2L_14502303_SNP	FBgn0034308	CG10915			FBgn0030897	Frq1
2L_1494279_SNP	FBgn0039630	CG11843		2L_14572286_SNP	FBgn0029963	CG10920			FBgn0083228	Frq2
2L_1501645_SNP	FBgn0031248	CG11912		2L_14772090_SNP	FBgn0036316	CG10960			FBgn0026718	fu12
2L_1501818_SNP	FBgn0031620	CG11929		2L_14813416_SNP	FBgn0030524	CG10993			FBgn0004509	Fur1
2L_1502466_SNP	FBgn0030065	CG12075		2L_1507765_SNP	FBgn0033174	CG11125			FBgn0001085	fz
2L_1507662_SNP	FBgn0035232	CG12099		2L_1507769_SNP	FBgn0035397	CG11486			FBgn0016797	fz2
2L_15379351_SNP	FBgn0033473	CG12128		2L_15172042_SNP	FBgn0035400	CG11537			FBgn0001089	Gal
2L_1549288_SNP	FBgn0032094	CG12439		2L_15179280_SNP	FBgn0036194	CG11652			FBgn0264000	GluRIB
2L_1550508_SNP	FBgn0035360	CG1246		2L_15179282_SNP	FBgn0035430	CG12009			FBgn0264574	Glut1
2L_1550902_SNP	FBgn0038968	CG12499		2L_15195206_SNP	FBgn0035429	CG12017			FBgn0010113	hdc
2L_1551391_SNP	FBgn0031190	CG12576		2L_15237101_SNP	FBgn0035372	CG12093			FBgn0263395	hppy
2L_1551408_SNP	FBgn0037941	CG12594		2L_15237117_SNP	FBgn0038220	CG12207			FBgn0034261	HPS4
2L_1551484_SNP	FBgn0030952	CG12609		2L_15237154_SNP	FBgn0032295	CG12299			FBgn0013467	igl
2L_1551520_SNP	FBgn0031080	CG12655		2L_15237311_SNP	FBgn0031703	CG12512			FBgn0001297	kay
2L_1551656_SNP	FBgn0030420	CG12717		2L_15237356_SNP	FBgn0029657	CG12535			FBgn0031016	kek5
2L_1551871_SNP	FBgn0029816	CG12729		2L_15331290_SNP	FBgn0029816	CG12729			FBgn0262127	kibra
2L_1552942_SNP	FBgn0039544	CG12877		2L_1543958_SNP	FBgn0033502	CG12910			FBgn0028369	kirre
2L_1552946_SNP	FBgn0033490	CG12917		2L_15630648_SNP	FBgn0033569	CG12942			FBgn0001316	klar
2L_1552948_SNP	FBgn0036605	CG13041		2L_15630651_SNP	FBgn0035501	CG1299			FBgn0259984	kuz
2L_1552958_SNP	FBgn0040801	CG13053		2L_15760911_SNP	FBgn0036665	CG13024			FBgn0259247	laccase2
2L_1553520_SNP	FBgn0036583	CG13055		2L_15887133_SNP	FBgn0031141	CG1304			FBgn0051072	Lerp
2L_1553791_SNP	FBgn0032111	CG13110		2L_15979512_SNP	FBgn0032168	CG13126			FBgn0034877	levy
2L_1553881_SNP	FBgn0032176	CG13127		2L_15979538_SNP	FBgn0032181	CG13133			FBgn0034720	Liprin-gamma
2L_1554526_SNP	FBgn0032181	CG13133		2L_16127892_SNP	FBgn0033703	CG13170			FBgn0261565	Lmpt
2L_1558043_DEL	FBgn0033685	CG13178		2L_16133365_SNP	FBgn0033579	CG13229			FBgn0052372	ltl
2L_15596599_SNP	FBgn0033628	CG13203		2L_16136361_SNP	FBgn0032614	CG13284			FBgn0040765	luna
2L_1574939_SNP	FBgn0035932	CG13308		2L_16136362_SNP	FBgn0026874	CG13358			FBgn0261642	mbl
2L_1575022_SNP	FBgn0035933	CG13309		2L_16147478_SNP	FBgn0025620	CG13360			FBgn0265140	Meltrin
2L_15764095_SNP	FBgn0033794	CG13326		2L_16164982_SNP	FBgn0034545	CG13438			FBgn0261260	mgl
2L_15803648_SNP	FBgn0038929	CG13408		2L_16165102_INS	FBgn0040809	CG13465			FBgn0263490	mld
2L_15805702_SNP	FBgn0034723	CG13506		2L_16165110_SNP	FBgn0034670	CG13488			FBgn0259481	Mob2
2L_16014809_SNP	FBgn0034758	CG13510		2L_1619902_SNP	FBgn0034759	CG13511			FBgn0038662	Mpc1
2L_16014839_SNP	FBgn0034759	CG13511		2L_1620263_SNP	FBgn0039232	CG13636			FBgn0052296	Mrtf
2L_16015177_SNP	FBgn0039161	CG13606		2L_1620269_SNP	FBgn0033403	CG13739			FBgn0028875	nAcRalpha-34E
2L_16015200_SNP	FBgn0039203	CG13618		2L_1620442_SNP	FBgn0033363	CG13744			FBgn0015519	nAcRalpha-7E
2L_16015255_SNP	FBgn0039202	CG13622		2L_1620878_SNP	FBgn0033364	CG13747			FBgn0004842	NepYr
2L_16081505_SNP	FBgn0031252	CG13690		2L_1620911_SNP	FBgn0034477	CG13872			FBgn0051146	Nlg1
2L_16081524_SNP	FBgn0036781	CG13699		2L_1620932_SNP	FBgn0035157	CG13894			FBgn0011817	nmo
2L_16108722_SNP	FBgn0035237	CG13917		2L_1620989_SNP	FBgn0035176	CG13905			FBgn0035317	osm-1
2L_16172446_SNP	FBgn0031786	CG13989		2L_16238009_SNP	FBgn0033405	CG13954			FBgn0264908	pHCl
2L_16195136_SNP	FBgn0031770	CG13995		2L_16262693_SNP	FBgn0039518	CG13978			FBgn0015277	Pi3K59F
2L_1633266_INS	FBgn0031731	CG14007		2L_16403173_SNP	FBgn0031697	CG14024			FBgn0034878	pita
2L_16335825_SNP	FBgn0031725	CG14010		2L_16562624_SNP	FBgn0036814	CG14073			FBgn0022382	Pka-R2
2L_16381940_SNP	FBgn0260451	CG14042		2L_16631610_SNP	FBgn0036193	CG14135			FBgn0040752	Prosap
2L_1638612_DEL	FBgn0036232	CG14125		2L_16632702_SNP	FBgn0031023	CG14200			FBgn0003138	Ptp61F
2L_16403516_SNP	FBgn0036044	CG14168		2L_16637916_SNP	FBgn0031034	CG14205			FBgn0004369	Ptp99A
2L_17305278_SNP	FBgn0031042	CG14221		2L_16676207_SNP	FBgn0031060	CG14231			FBgn0262483	Rbp
2L_17305481_SNP	FBgn0031043	CG14222		2L_16838590_SNP	FBgn0031061	CG14232			FBgn0264493	rdx
2L_17305554_SNP	FBgn0039479	CG14257		2L_16846361_SNP	FBgn0039482	CG14258			FBgn0004795	retn
2L_17305557_SNP	FBgn0038643	CG14300		2L_16846370_SNP	FBgn0038632	CG14301			FBgn0041096	rols
2L_17427757_SNP	FBgn0040352	CG14416		2L_16861647_SNP	FBgn0038629	CG14304			FBgn0015806	S6k
2L_17428247_SNP	FBgn0037174	CG14457		2L_17362902_SNP	FBgn0038532	CG14322			FBgn0026369	Sara
2L_17428272_SNP	FBgn0034293	CG14495		2L_17391490_SNP	FBgn0031324	CG14342			FBgn0261873	sdt
2L_17428278_SNP	FBgn0039617	CG14521		2L_17391650_SNP	FBgn0040354	CG14418			FBgn0016059	Sema-1b
2L_18521951_SNP	FBgn0039404	CG14543		2L_17506495_SNP	FBgn0029639	CG14419			FBgn0259949	Sfp23F
2L_18588152_SNP	FBgn0040602	CG14545		2L_17585699_SNP	FBgn0029922	CG14431			FBgn0085408	Shroom
2L_18619666_SNP	FBgn0039405	CG14550		2L_17585731_SNP	FBgn0037171	CG14459			FBgn0263873	sick
2L_18620014_SNP	FBgn0037127	CG14566		2L_17585977_SNP	FBgn0039617	CG14521			FBgn0016061	side
2L_18861541_SNP	FBgn0037126	CG14567		2L_17588074_DEL	FBgn0037503	CG14598			FBgn0085447	sif
2L_18932782_SNP	FBgn0023513	CG14803		2L_17703884_SNP	FBgn0037964	CG14731			FBgn0026179	siz
2L_19823918_SNP	FBgn0023515	CG14814		2L_1781841_SNP	FBgn0032360	CG14926			FBgn0086906	sls
2L_19863377_SNP	FBgn0035797	CG14837		2L_1782411_SNP	FBgn0032405	CG14946			FBgn0264357	SNF4Agamma
2L_20499194_SNP	FBgn0035495	CG14989		2L_17869113_SNP	FBgn0035469	CG14977			FBgn0053504	snRNA:U7
2L_20691758_SNP	FBgn0029989	CG15333		2L_17869114_SNP	FBgn0031100	CG1504			FBgn0262733	Src64B
2L_20965291_SNP	FBgn0039686	CG15506		2L_17869150_SNP	FBgn0034331	CG15067			FBgn0032723	ssp3
2L_20965713_SNP	FBgn0039806	CG15545		2L_17869214_SNP	FBgn0034396	CG15097			FBgn0051057	tau
2L_20965730_SNP	FBgn0029999	CG1575		2L_17869237_SNP	FBgn0034413	CG15115			FBgn0031975	Tg
2L_20966949_SNP	FBgn0033186	CG1602		2L_17869250_SNP	FBgn0034417	CG15117			FBgn0015600	toc
2L_20993160_SNP	FBgn0039844	CG1607		2L_17875843_SNP	FBgn0033463	CG1513			FBgn0046687	Tre1
2L_21084612_SNP	FBgn0038721	CG16718		2L_17876486_SNP	FBgn0032663	CG15153			FBgn0035756	unc-13-4A
2L_21369803_SNP	FBgn0039092	CG16723		2L_17878004_SNP	FBgn0032692	CG15161			FBgn0261563	wb
2L_21371663_SNP	FBgn0037698	CG16779		2L_17882286_SNP	FBgn0029681	CG15239			FBgn0034876	wmd
2L_22034787_INS	FBgn0029661	CG16781		2L_17882291_SNP	FBgn0031542	CG15414
2L_22056185_SNP	FBgn0028482	CG16857		2L_17882292_SNP	FBgn0031602	CG15431
2L_22082596_SNP	FBgn0033167	CG1701		2L_17882407_SNP	FBgn0040705	CG15434
2L_22186743_SNP	FBgn0039485	CG17189		2L_17893588_SNP	FBgn0031607	CG15440
2L_22289412_SNP	FBgn0039836	CG1750		2L_17963994_SNP	FBgn0039804	CG15544
2L_2426311_SNP	FBgn0038717	CG17751		2L_17964001_SNP	FBgn0034639	CG15673
2L_2540727_SNP	FBgn0036454	CG17839		2L_17966607_SNP	FBgn0038606	CG15803
2L_2541968_SNP	FBgn0036837	CG18135		2L_17991412_DEL	FBgn0033798	CG15870
2L_2683987_SNP	FBgn0035262	CG18171		2L_17995223_SNP	FBgn0035316	CG15878
2L_2709049_SNP	FBgn0037553	CG18249		2L_17995342_SNP	FBgn0029864	CG15894
2L_2709068_SNP	FBgn0031869	CG18304		2L_17996262_SNP	FBgn0039844	CG1607
2L_282652_SNP	FBgn0033683	CG18343		2L_17998137_SNP	FBgn0029941	CG1677
2L_2843853_SNP	FBgn0039536	CG18437		2L_17998375_SNP	FBgn0029661	CG16781
2L_2843907_SNP	FBgn0038348	CG18519		2L_18091938_SNP	FBgn0032479	CG16974
2L_2884084_SNP	FBgn0038347	CG18522		2L_18092023_SNP	FBgn0032280	CG17105
2L_2893643_SNP	FBgn0031470	CG18557		2L_18100621_SNP	FBgn0036953	CG17145
2L_2987347_SNP	FBgn0031469	CG18558		2L_18214668_SNP	FBgn0039485	CG17189
2L_300821_SNP	FBgn0040625	CG18682		2L_18222758_DEL	FBgn0032414	CG17211
2L_305149_SNP	FBgn0030000	CG2260		2L_18297291_SNP	FBgn0042187	CG17234
2L_307423_SNP	FBgn0039792	CG2267		2L_18530525_SNP	FBgn0042186	CG17239
2L_3089805_SNP	FBgn0050015	CG30015		2L_18573668_SNP	FBgn0034202	CG17287
2L_309316_SNP	FBgn0050080	CG30080		2L_18603047_SNP	FBgn0034201	CG17290
2L_318650_SNP	FBgn0028496	CG30116		2L_18615029_SNP	FBgn0028906	CG17341
2L_3210293_SNP	FBgn0050184	CG30184		2L_18615587_SNP	FBgn0031195	CG17600
2L_3210559_SNP	FBgn0050268	CG30268		2L_18784309_SNP	FBgn0034883	CG17664
2L_3210619_SNP	FBgn0050291	CG30291		2L_18784314_SNP	FBgn0033802	CG17724
2L_3211939_SNP	FBgn0050344	CG30344		2L_18920097_SNP	FBgn0033756	CG17760
2L_3212368_SNP	FBgn0050345	CG30345		2L_1906841_SNP	FBgn0039196	CG17781
2L_3212508_SNP	FBgn0050349	CG30349		2L_19081194_SNP	FBgn0028394	CG17834
2L_3212528_SNP	FBgn0031645	CG3036		2L_19081430_SNP	FBgn0036454	CG17839
2L_3377324_SNP	FBgn0050377	CG30377		2L_19081565_SNP	FBgn0034624	CG17974
2L_3387357_SNP	FBgn0050456	CG30456		2L_19081571_SNP	FBgn0034330	CG18107
2L_3429382_SNP	FBgn0050460	CG30460		2L_19090341_SNP	FBgn0036839	CG18136
2L_3455535_SNP	FBgn0050463	CG30463		2L_19111542_SNP	FBgn0035568	CG18418
2L_3455545_SNP	FBgn0051002	CG31002		2L_19191209_SNP	FBgn0028518	CG18480
2L_3455598_SNP	FBgn0051004	CG31004		2L_1962557_SNP	FBgn0035290	CG1887
2L_3455730_SNP	FBgn0051016	CG31016		2L_19638935_SNP	FBgn0033187	CG2144
2L_3455749_SNP	FBgn0051145	CG31145		2L_19685829_SNP	FBgn0029995	CG2256
2L_3455753_INS	FBgn0051204	CG31204		2L_19685830_DEL	FBgn0029997	CG2258
2L_3457370_SNP	FBgn0051211	CG31211		2L_19685860_SNP	FBgn0030396	CG2556
[truncated: 1,260 more rows]

## Sheet: C. Cocaine Enrichment
GO Category	GO Term	Number of Genes in GO Term (Genome)	Observed Number of Genes in GO Term (List)	Expected Number of Genes in GO Term (List)	Increase (+) or Decrease (-)	Fold Enrichment	P-value	FDR
[truncated: 253 more rows]

[truncated: 1 more sheets: D. Meth Enrichment]
