# Supplementary material for: Genetics of cocaine and methamphetamine consumption and preference in Drosophila melanogaster
Source: PLoS Genet. 2019 May 20;15(5):e1007834. doi: 10.1371/journal.pgen.1007834 (PMC6527214; doi:10.1371/journal.pgen.1007834)
Supplement: S6 Table — The references indicate which of the human orthologs have been associated with addictive phenotypes. (XLSX) [file pgen.1007834.s006.xlsx]

## Sheet: Table S7
FlyBase ID	Fly Symbol	Human Orthologs	DIOPT Score	Reference
FBgn0028899	CG31817	-	0
FBgn0034734	CG4554	UTP20	13	1
FBgn0002565	Lsp2	-	0
FBgn0041111	lilli	AFF2	9
		AFF1	8
		AFF4	8
		AFF3	7
FBgn0050291	CG30291	CDK5RAP3	14
FBgn0035360	CG1246	-	0
FBgn0086913	Rab26	RAB26	11
		RAB37	11	2
FBgn0037070	CG11309	SERHL2	10
		SERHL	6
FBgn0050345	CG30345	SLC46A1	6
		SLC46A3	5
		SLC46A2	3
FBgn0051869	CG31869	-	0
FBgn0083963	Nlg3	NLGN3	10	3,4
		NLGN4X	9
		NLGN1	9
		NLGN4Y	9
		NLGN2	8
		CEL	2
FBgn0003042	Pc	CBX8	8
		CBX6	8
		CBX4	6
		CBX7	5
		CBX2	5
FBgn0041092	tai	NCOA3	3
		NCOA1	3
		NCOA2	3
FBgn0014396	tim	TIMELESS	6
FBgn0031725	DIP-eta	IGLON5	5
		OPCML	5
		NEGR1	4
		LSAMP	4
		NTM	4
		IGSF9B	2
FBgn0266670	Sec5	EXOC2	14
FBgn0033867	Cpr50Ca	-	0
FBgn0026239	gukh	NHS	3
		NHSL1	2
		WASF2	2
		WASF3	2
		WASF1	2
FBgn0040089	meso18E	MSANTD2	1
FBgn0039064	CG4467	LNPEP	5
		ERAP1	4
		ERAP2	4
		NPEPPS	2
FBgn0054039	CG34039	COMMD4	12
FBgn0037127	CG14566	-	0
FBgn0035970	CG4483	ZDHHC6	12
FBgn0010329	Tbh	DBH	15	5,6
		MOXD1	4
FBgn0000119	arr	LRP5	13	7,8
		LRP6	13	9
		LRP5L	3
		LRP4	2
FBgn0015946	grim	-	0
FBgn0261393	alpha-Est5	CES4A	4
		CES2	4
		CES5A	4
		CES1	4
		CES3	4
		CEL	3
		NLGN2	2
		NLGN4X	2
		NLGN1	2
		NLGN3	2
		NLGN4Y	2
FBgn0037174	CG14457	-	0
FBgn0015568	alpha-Est1	CES4A	3
		CES2	3
		CES5A	3
		CES1	3
		CES3	3
		NLGN2	2
		CEL	2
		NLGN4X	2
		NLGN1	2
		NLGN3	2
		NLGN4Y	2
FBgn0053462	CG33462	CTSG	1
		KLK6	1
		GZMB	1
		GZMH	1
		CMA1	1
FBgn0005536	Mbs	PPP1R12B	13	10, 11
		PPP1R12A	11	2
		PPP1R12C	6
		PPP1R27	2
FBgn0003130	Poxn	PAX8	3
		PAX2	3
		PAX5	3
		PAX1	2
		PAX9	2
FBgn0036277	CG10418	LSM2	11
FBgn0260470	SP555	SPSB3	3
FBgn0003896	tup	ISL1	11	12
		ISL2	9
FBgn0036278	CrzR	GNRHR	3
FBgn0011286	RyR	RYR2	14	13,14
		RYR1	14	14
		RYR3	10
FBgn0028644	beat-Ic	CADM2	1
		F11R	1
FBgn0038652	CG7720	SLC5A6	5
		SLC5A5	5
		SLC5A8	5
		SLC5A12	5
		SLC5A4	2
FBgn0010416	TH1	NELFCD	14
FBgn0031469	CG18558	C1GALT1	3
		C1GALT1C1	2
FBgn0004649	yl	LRP2	4
		LRP1	2
		LRP1B	2
FBgn0001123	Galphas	GNAL	13
		GNAS	11	15
		GNA12	2
		GNAT2	2
		GNAZ	2
		GNA15	2
		GNAO1	2
		GNAT3	2
		GNAT1	2
		GNAQ	2
		GNA13	2
		GNAI3	2
		GNAI2	2
		GNA11	2
		GNA14	2
		GNAI1	2
FBgn0027594	drpr	MEGF10	13
		MEGF11	11	16
		PEAR1	8
		MEGF6	3
FBgn0004108	Nrt	CES2	2
FBgn0033186	CG1602	ZNF485	1
		ZNF597	1
		ZBTB16	1
		ZNF438	1
		ZNF784	1
		ZNF345	1
		ZNF71	1
		ZNF711	1
FBgn0052626	AMPdeam	AMPD2	13
		AMPD3	6
		AMPD1	5
FBgn0261261	plx	TBC1D4	10
		TBC1D1	10	17
		EVI5	2
FBgn0035797	CG14837	-	0
FBgn0051145	CG31145	FAM20C	9
		FAM20A	6
		FAM20B	3
FBgn0261703	gce	ARNTL2	1
		ARNTL	1
FBgn0000256	capu	FMN2	9
		FMN1	6
		INF2	2
		GRID2IP	2
		DAAM2	2
		FHDC1	2
		DAAM1	2
FBgn0020513	ade5	PAICS	14
FBgn0028481	CG4341	TMTC2	15
FBgn0031620	CG11929	-	0
FBgn0085387	shakB	-	0
FBgn0265598	Bx	LMO1	9
		LMO3	8
		LMO2	4
FBgn0260967	CG42590	-	0
FBgn0262508	CG43078	-	0
FBgn0035056	spz6	-	0
FBgn0036044	Zasp67	PDLIM7	1
		PDLIM1	1
		PDLIM3	1
		LDB3	1
		PDLIM5	1
		PDLIM4	1
		PDLIM2	1
FBgn0259935	CG42458	HNRNPC	8
		RALY	7
		HNRNPCL1	7
		RALYL	7
		HNRNPCL3	4
		HNRNPCL2	4
		HNRNPCL4	4
FBgn0028482	bdl	IGSF9	5
		IGSF9B	5
FBgn0016698	Ptpa	PTPA	14
FBgn0263354	CG42784	-	0
FBgn0038282	dpr9	-	0
FBgn0039806	CG15545	-	0
FBgn0050147	Hil	KY	9
FBgn0040078	pont	RUVBL1	15
FBgn0265180	CG44245	-	0
FBgn0264911	CG44102	-	0
FBgn0035933	CG13309	-	0
FBgn0052082	IRSp53	BAIAP2	11
		BAIAP2L1	9
		BAIAP2L2	8
FBgn0051638	CG31638	CCDC102A	14
		CCDC102B	8
FBgn0261549	rdgA	DGKZ	13
		DGKI	11	18
FBgn0261560	Thor	EIF4EBP2	13
		EIF4EBP1	13	19
		EIF4EBP3	11
FBgn0010583	dock	NCK1	13	19
		NCK2	12	20
FBgn0036781	CG13699	-	0
FBgn0029838	CG4666	THEM6	13
FBgn0035495	CG14989	-	0
FBgn0052654	Sec16	SEC16A	10
		CRYZL2P-SEC16B	4
		SEC16B	4
FBgn0029762	NAAT1	SLC6A5	2
FBgn0267376	SelR	MSRB3	13
		MSRB2	8
		MSRB1	2
FBgn0034356	CG10924	PCK2	14
		PCK1	13
FBgn0046793	CG32236	PPIF	1
		RANBP2	1
		LOC105371242	1
		PPIAL4E	1
		PPIAL4G	1
		PPIAL4C	1
		PPIAL4D	1
		PPIA	1
		PPIAL4A	1
FBgn0027780	U26	AASDH	15
FBgn0041150	hoe1	OCA2	11
FBgn0019990	Gcn2	EIF2AK4	13
FBgn0035539	slow	EGFL7	8
FBgn0035539	slow	EGFL8	6
FBgn0085317	CG34288	-	0
FBgn0038189	Art6	PRMT8	4
FBgn0038189	Art6	PRMT1	4
FBgn0038189	Art6	PRMT6	3
FBgn0038189	Art6	PRMT2	2
FBgn0038189	Art6	PRMT3	2
FBgn0053509	CG33509	-	0
FBgn0023081	gek	CDC42BPA	14	15
		CDC42BPB	11
		CDC42BPG	9
		DMPK	4
		ROCK1	2
		ROCK2	2
FBgn0264606	Fife	RIMS1	3
		RIMS3	2
		RIMS2	2
FBgn0034474	Obp56g	-	0
FBgn0053527	SIFa	-	0
FBgn0038880	SIFaR	NPFFR1	5
		NPFFR2	5
FBgn0261816	CG42758	-	0
FBgn0024754	Flo1	FLOT1	14	21
FBgn0051213	CG31213	ABCA3	5
FBgn0034903	CG9850	ADAMTS6	2
		ADAMTSL5	2
		ADAMTS10	2
		ADAMTS14	2
FBgn0003892	ptc	PTCH1	14	15, 22
		PTCH2	14
FBgn0005666	bt	TTN	9
		OBSCN	4
		IGSF22	2
		OBSL1	2
FBgn0043005	prt	SLC18A2	5
		SLC18A1	4
		SLC18A3	3
FBgn0038494	beat-IIb	CADM2	1
FBgn0033092	CG9422	RPP25L	14
		RPP25	10
FBgn0038917	CG6678	RCCD1	11
		RPGR	2
		SERGEF	2
FBgn0035233	Pex10	PEX10	14
		RNF4	2
		RNF185	2
		RNF5	2
FBgn0035690	CG10274	GLI4	1
		ZNF280C	1
		ZNF280A	1
		ZNF280D	1
		ZNF281	1
		ZNF221	1
		ZBTB38	1
		ZNF284	1
		ZNF280B	1
		ZNF423	1
		ZNF341	1
		ZBTB4	1
		ZNF646	1
		ZNF648	1
		ZNF471	1
		ZNF317	1
FBgn0038188	Art9	PRMT1	4
		PRMT8	3
FBgn0011584	Trp1	SEC62	13
FBgn0050463	CG30463	GALNT12	6
		GALNT6	5
		GALNT3	5
		GALNT15	4
		GALNT13	4
		GALNT1	4
		POC1B-GALNT4	4
		GALNT5	3
		GALNTL5	2
		GALNT11	2
		GALNT7	2
		GALNTL6	2
		GALNT10	2
		GALNT8	2
		GALNT4	2
FBgn0010762	simj	GATAD2B	9
		GATAD2A	9
FBgn0036196	CG11658	FBXO25	13	23
		FBXO32	13
FBgn0052792	ppk8	ASIC5	5
		ASIC2	4
		SCNN1A	4
		ASIC4	3
		SCNN1D	3
		SCNN1G	3
		SCNN1B	3
		ASIC3	2
		ASIC1	2
FBgn0262975	cnc	NFE2L1	8
		NFE2	7
		NFE2L2	6
		NFE2L3	5
FBgn0028371	jbug	FLNA	5
		FLNC	4
		FLNB	4
FBgn0263005	CG43313	CHPF	13
		CHPF2	11
FBgn0004372	aly	LIN9	8
FBgn0031655	Marcal1	SMARCAL1	14	24
		ZRANB3	4
FBgn0036038	defl	INTS7	13
FBgn0039581	Moca-cyp	PPIG	10
		NKTR	6
		PPID	2
		PPIH	2
FBgn0004910	Eip63F-1	CALML6	2
		CALML5	2
FBgn0028962	AlaRS-m	AARS2	8
		AARS	6
FBgn0259748	CG42397	-	0
FBgn0266420	Ote	-	0
FBgn0261988	Gprk2	GRK5	15
		GRK4	12
		GRK6	12	25
		GRK7	5
		GRK1	4
FBgn0030087	CG7766	PHKA2	13	26
		PHKA1	11
FBgn0051017	PH4alphaNE3	P4HA1	5
		P4HA2	5
		P4HA3	4
		P4HTM	2
FBgn0000723	FER	FER	13
		FES	12
FBgn0023515	CG14814	GCNA	8
FBgn0260659	CG42542	TMEM165	11
FBgn0085450	Snoo	SKI	9
		SKIL	6
		SKOR2	2
FBgn0023513	CG14803	MMS22L	9
FBgn0037676	CG8861	-	0
FBgn0264090	CG43759	-	0
FBgn0023518	trr	KMT2C	9
		KMT2D	8
		KMT2B	2
FBgn0031730	CG7236	CDKL1	13
		CDKL4	10
		CDKL2	5
		CDKL3	2
		CDKL5	2
FBgn0265367	CR44308	-	0
FBgn0052685	ZAP3	YLPM1	10
FBgn0259736	CG42390	RANBP2	1
		RGPD8	1
		RGPD5	1
		RGPD3	1
		RANBP1	1
		RGPD2	1
		RGPD1	1
		RGPD4	1
FBgn0024244	drm	OSR2	1
		OSR1	1
FBgn0051632	sens-2	GFI1B	8
		GFI1	6
FBgn0014859	Hr38	NR4A2	12	27
		NR4A3	10	28
		NR4A1	9
FBgn0031914	CG5973	TTPAL	6
		TTPA	4
		CLVS1	4
		CLVS2	4
		RLBP1	3
FBgn0003507	srp	GATA3	4
		GATA2	4
		GATA6	4
		GATA5	4
		GATA4	4
		GATA1	3
		TRPS1	3
FBgn0033794	CG13326	ARMC3	6
FBgn0039792	CG2267	CCP110	1
FBgn0000479	dnc	PDE4D	11
		PDE4B	11	29
		PDE4A	10
		PDE4C	8
		PDE9A	2
FBgn0011016	SsRbeta	SSR2	14
FBgn0259176	bun	TSC22D1	10	15
		TSC22D2	5
		TSC22D4	5
		TSC22D3	4
FBgn0032176	CG13127	-	0
FBgn0037937	Fer3	FERD3L	9
		ATOH1	3
		BHLHA9	2
		ATOH7	2
FBgn0033728	Cpr49Ae	-	0
FBgn0034718	wdp	LRRC3	1
		RTN4R	1
		LRRC4C	1
		LRRC4	1
		LRRC4B	1
		LRRC53	1
		SLITRK4	1
FBgn0264871	CR44062	-	0
FBgn0032094	CG12439	-	0
FBgn0036428	Gbs-70E	PPP1R3C	9
		PPP1R3B	7
		PPP1R3E	2
		PPP1R3D	2
FBgn0001083	fw	CSMD3	4
		SVEP1	3
		CSMD2	3
		CSMD1	3
		SELP	2
		SELE	2
FBgn0024288	Sox100B	SOX8	8
		SOX10	6
		SOX9	5
FBgn0039544	CG12877	REXO1	8
		REXO1L1P	4
		REXO5	3
		LOC100288562	2
		REXO1L2P	2
FBgn0044323	Cka	STRN3	15
		STRN	13
		STRN4	10
FBgn0002855	Acp26Aa	-	0
FBgn0016715	Reg-2	HDHD3	11
		NANP	2
FBgn0037068	Cpr78Cb	-	0
FBgn0000567	Eip74EF	ELF2	8
		ELF4	5
		ELF1	5
FBgn0024947	NTPase	ENTPD5	14
		ENTPD6	13
		ENTPD4	2
FBgn0264476	CR43884	-	0
FBgn0039686	CG15506	-	0
FBgn0085209	CG34180	-	0
FBgn0085371	CG34342	FAR2	4
		FAR1	4
FBgn0263289	scrib	SCRIB	7
		LRRC1	6
		LRRC7	2
FBgn0003499	sr	EGR2	6
		EGR1	5
		EGR3	5
		EGR4	2
FBgn0020278	loco	RGS12	13	19, 30
		RGS14	7
		RGS10	4
		RGS4	2
		RGS16	2
		RGS20	2
		RGS13	2
		RGS2	2
		RGS1	2
		RGS21	2
		RGS17	2
		RGS3	2
		RGS8	2
		RGS19	2
		RGS18	2
FBgn0052773	CR32773	-	0
FBgn0267336	Glut4EF	ZNF704	9
		ZNF395	8
		SLC2A4RG	6
FBgn0038237	Pde6	PDE11A	7
FBgn0038237	Pde6	PDE5A	4
FBgn0054005	CG34005	-	0
FBgn0026323	Tak1	MAP3K7	11	19, 31
		MAP3K20	2
		RIPK1	2
FBgn0052204	CG32204	-	0
FBgn0026401	Nipped-B	NIPBL	13
FBgn0040801	CG13053	-	0
FBgn0004895	fd64A	FOXL1	5
		FOXS1	4
		FOXI3	4
		FOXC1	3
		FOXC2	3
		FOXD4	3
		FOXD3	3
		FOXI2	3
		FOXI1	3
		FOXB2	2
		FOXB1	2
		FOXG1	2
		FOXJ1	2
		FOXD4L3	2
		FOXA3	2
		FOXD1	2
		FOXD4L5	2
		FOXD4L6	2
		FOXD2	2
		FOXD4L4	2
		FOXD4L1	2
		FOXA2	2
		FOXE1	2
		FOXA1	2
		FOXL2	2
FBgn0051721	Trim9	TRIM9	14	31
		TRIM67	13
		FSD1	3
		MID2	3
		FSD1L	3
		MID1	3
		TRIM46	3
		TRIM36	3
		FSD2	2
		TRIM63	2
		TRIM54	2
		TRIM55	2
FBgn0038725	CG6184	FAM234B	7
		FAM234A	4
FBgn0051211	CG31211	PNISR	8
FBgn0041245	Gr39b	-	0
FBgn0259685	crb	CRB1	6
		CRB2	5
		EYS	3
		NOTCH2NL	2
FBgn0032945	CG8665	ALDH1L2	14
		ALDH1L1	14	32
		ALDH8A1	2
		ALDH2	2
		ALDH1A2	2
		ALDH1A3	2
		ALDH1B1	2
		ALDH1A1	2
		ALDH9A1	2
FBgn0261046	Dscam3	DSCAM	9
		DSCAML1	9
FBgn0053143	CG33143	FNDC5	1
		FNDC4	1
FBgn0038886	CG6475	UGT2B10	9
		UGT2B15	7
		UGT2B17	7
		UGT2B7	7
		UGT2B11	7
		UGT1A10	6
		UGT1A8	6
		UGT1A6	6
		UGT1A1	6
		UGT2B28	6
		UGT1A3	6
		UGT2B4	6
		UGT2A3	6
		UGT1A4	5
		UGT1A7	5
		UGT1A5	5
		UGT1A9	5
		UGT3A1	5
		UGT3A2	5
		UGT8	5
		UGT2A2	5
FBgn0051084	CR31084	-	0
FBgn0038720	CG6231	SLC22A23	3
		SLC22A4	2
		SLC22A5	2
		SLC22A31	2
		SLC22A17	2
		SLC22A2	2
		SLC22A24	2
		SLC22A7	2
		SLC22A10	2
		SLC22A12	2
		SLC22A25	2
		SLC22A11	2
		SLC22A9	2
		SLC22A8	2
		SLC22A6	2
		SLC22A1	2
FBgn0003011	ort	GLRB	5
		GLRA4	4
		GLRA2	3
		GLRA3	3
		GLRA1	3
FBgn0010551	Phb2	PHB2	14
		PHB	2
FBgn0010575	sbb	ZNF609	7
		ZNF608	7
FBgn0003301	rut	ADCY1	14	33
		ADCY4	3
		ADCY2	3
		ADCY8	3
		ADCY5	3
		ADCY3	3
		ADCY6	3
		ADCY7	3
FBgn0032021	CG7781	-	0
FBgn0041605	cpx	CPLX1	7
		CPLX2	6
FBgn0039747	AdoR	ADORA2B	7
		ADORA1	7
		ADORA3	5
		ADORA2A	5
FBgn0027279	l(1)G0196	PPIP5K2	14
		PPIP5K1	12
FBgn0031645	CG3036	SLC17A5	3
		SLC17A4	3
		SLC17A3	3
		SLC17A2	3
		SLC17A1	3
		SLC17A6	2
		SLC17A8	2
		SLC17A7	2
FBgn0015524	otp	OTP	8
FBgn0003016	osp	MPRIP	9
		TRIOBP	5
FBgn0002901	mus304	ATRIP	3
FBgn0031998	SLC5A11	SLC5A5	6
		SLC5A8	6
		SLC5A12	6
		SLC5A6	5
		SLC5A4	2
FBgn0085369	Drgx	DRGX	6
		PHOX2B	2
		PHOX2A	2
FBgn0086675	fne	ELAVL2	14	34
		ELAVL4	14	35
		ELAVL3	12	34
		ELAVL1	12
FBgn0024944	Oamb	ADRA1A	3
		ADRA1B	2
FBgn0038643	CG14300	-	0
FBgn0030624	CG9106	-	0
FBgn0037553	CG18249	LRRC4C	1
		LRRC4	1
		LRRC4B	1
FBgn0036007	path	SLC36A3	6
		SLC36A4	6
		SLC36A2	6
		SLC36A1	6
FBgn0086362	spn-F	-	0
FBgn0264442	ab	ZBTB37	2
		ZBTB12	2
FBgn0041182	Tep2	CD109	11
		C3	2
		C5	2
		C4B	2
		C4A	2
FBgn0036583	CG13055	-	0
FBgn0039092	CG16723	-	0
FBgn0029666	CG10803	TROVE2	9
FBgn0011828	Pxn	PXDN	14
		PXDNL	12
		TPO	4
		EPX	3
		MPO	3
		LPO	3
FBgn0004516	Gad1	GAD1	13	5
		GAD2	12
		CSAD	4
		GADL1	4
FBgn0266801	CG45263	KIRREL2	1
		OBSCN	1
		KIRREL3	1
		KIRREL1	1
		IL1R1	1
		SIGIRR	1
		IL18RAP	1
		IL1R2	1
		IL1RL2	1
		IL1RAPL1	1
		IL1RL1	1
		IL18R1	1
		IL1RAP	1
		IL1RAPL2	1
FBgn0053087	LRP1	LRP1	10	15
		LRP1B	9
		LRP2	6
		SORL1	2
		LRP4	2
FBgn0263405	CR43451	-	0
FBgn0053181	CG33181	SLC41A1	11	15
		SLC41A2	10
		SLC41A3	7
FBgn0261705	CG42741	KLF3	5
		KLF8	5
		KLF12	4
		KLF2	2
		KLF1	2
		KLF4	2
		KLF14	2
		KLF16	2
FBgn0036020	CG8336	PPID	13	36
		PPIG	3
		NKTR	3
		PPIH	3
		PPIF	2
		PPIB	2
		PPIAL4C	2
		PPIA	2
		LOC105371242	2
		PPIC	2
		PPIAL4F	2
		PPIAL4A	2
		PPIL6	2
FBgn0010909	msn	TNIK	12
		MINK1	11	37
		MAP4K4	9
		MYO3B	3
		NRK	3
		MYO3A	2
FBgn0051004	mesh	SUSD2	13	38
		MUC4	2
FBgn0050268	CG30268	CFAP61	12
FBgn0261090	Sytbeta	SYT3	2
		SYT9	2
		SYT6	2
		SYT10	2
FBgn0010768	sqz	ZNF362	3
		ZNF384	2
FBgn0037153	olf413	MOXD1	12
		MOXD2P	3
		DBH	3
FBgn0041604	dlp	GPC4	14
		GPC6	13
		GPC1	10
		GPC2	8
		GPC5	2
		GPC3	2
FBgn0003862	trx	KMT2B	9
		KMT2A	9
FBgn0053110	CG33110	ELOVL1	6
		ELOVL7	6
		ELOVL5	2
		ELOVL4	2
		ELOVL2	2
FBgn0261529	ms(2)34Fe	-	0
FBgn0038716	CG7342	SLC22A4	2
		SLC22A5	2
		SLC22A31	2
		SLC22A17	2
		SLC22A23	2
FBgn0052111	CR32111	-	0
FBgn0036772	CG5290	TTC27	13
FBgn0037081	barc	HTATSF1	11
FBgn0033633	Smyd4-3	SMYD4	10
FBgn0041164	armi	MOV10L1	10
		MOV10	7
FBgn0259680	Pkcdelta	PRKCD	12	39
		PRKCQ	10	40
		PRKCH	3
		PRKCE	3
		PRKCB	3
		PKN2	2
		PKN3	2
		PKN1	2
		PRKCA	2
		PRKCG	2
FBgn0264711	CG43980	ABTB2	12
		BTBD11	11	41
FBgn0000063	Mps1	TTK	10
FBgn0000064	Ald	ALDOA	14	2
		ALDOC	13	2
		ALDOB	11	19
FBgn0033167	CG1701	-	0
FBgn0261061	Sfp96F	-	0
FBgn0033628	CG13203	-	0
FBgn0029167	Hml	SSPO	5
		VWF	5
		OTOG	5
		MUC5B	5
		MUC6	4
		MUC5AC	3
		MUC2	3
		OTOGL	3
		TECTA	3
		FCGBP	2
		ZAN	2
FBgn0260971	CG42594	KCNK18	2
FBgn0035604	Ir64a	GRID1	2
FBgn0066101	LpR1	VLDLR	11
		LRP8	9
		LDLR	6
FBgn0031344	CG7420	SERGEF	14
		RPGR	3
FBgn0030925	Hayan	-	0
FBgn0030000	CG2260	WDR46	13
FBgn0031275	GABA-B-R3	GABBR2	2
		GABBR1	2
FBgn0011705	rost	-	0
FBgn0052373	CG32373	SCUBE2	3
		SCUBE3	3
		LTBP3	2
		CD93	2
		LTBP1	2
		SCUBE1	2
		VWCE	2
FBgn0267033	mamo	SP1	2
FBgn0010453	Wnt4	WNT9B	7
		WNT9A	5
		WNT11	4
		WNT16	3
		WNT1	3
		WNT2	3
		WNT2B	3
		WNT10B	2
		WNT7A	2
		WNT7B	2
		WNT5A	2
		WNT8A	2
		WNT4	2
		WNT6	2
		WNT10A	2
		WNT5B	2
		WNT8B	2
		WNT3	2
		WNT3A	2
FBgn0265340	CR44294	-	0
FBgn0053531	Ddr	DDR2	14
		DDR1	10
FBgn0039688	Kul	ADAM10	8
FBgn0034894	sigmar	TNFAIP8	14
		TNFAIP8L2	11
		TNFAIP8L1	10
		TNFAIP8L3	9
FBgn0025525	bab2	NACC1	2
		NACC2	2
FBgn0052982	CG32982	PLEK	1
		PLEK2	1
FBgn0039084	CG10175	CES4A	2
		CES2	2
		CES5A	2
		CES1	2
		CEL	2
		CES3	2
FBgn0017418	ari-1	ARIH1	14
		ARIH2	4
		ANKIB1	2
FBgn0022710	Ac13E	ADCY9	13	26
FBgn0052521	CG32521	-	0
FBgn0050456	CG30456	MCF2L	1
		MCF2	1
		SLC26A10	1
		ARHGEF40	1
		PLEKHG4B	1
		PLEKHG4	1
FBgn0284247	ds	DCHS1	13
		DCHS2	7
		FAT4	3
		FAT3	3
		FAT2	3
		CDH23	3
		FAT1	2
FBgn0262531	CG43085	-	0
FBgn0030065	CG12075	-	0
FBgn0028671	Vha100-1	ATP6V0A1	14
		ATP6V0A4	9
		ATP6V0A2	6
		TCIRG1	6
FBgn0031786	CG13989	-	0
FBgn0040602	CG14545	-	0
FBgn0039562	Gp93	HSP90B1	14
		HSP90AA1	3
		HSP90AB1	3
FBgn0039089	beat-IV	CADM2	1
FBgn0031888	Pvf2	VEGFC	1
FBgn0036490	CG6888	PRDX2	7
		PRDX1	6
		PRDX3	4
		PRDX4	4
FBgn0261509	haf	TRIL	2
FBgn0038721	subdued	ANO1	9
		ANO5	8
		ANO7	6
		ANO2	6
		ANO4	6
		ANO6	6
		ANO3	4
		ANO9	2
FBgn0010197	Gyc32E	NPR1	3
		NPR2	3
		GUCY2F	2
FBgn0033342	CG8258	CCT8	14
		CCT8L2	4
FBgn0004514	Oct-TyrR	ADRA2C	1
		ADRA2B	1
		ADRA2A	1
		HTR1D	1
		HTR1A	1
FBgn0039479	CG14257	-	0
FBgn0003071	Pfk	PFKM	14
		PFKP	13
		PFKL	12
FBgn0087007	bbg	IL16	3
		PDZD2	2
FBgn0250867	CG42238	-	0
FBgn0264437	CR43855	-	0
FBgn0004387	Klp98A	KIF16B	11
		KIF1A	2
		KIF13B	2
		KIF14	2
		KIF1C	2
		KIF13A	2
		KIF1B	2
FBgn0053283	CR33283	-	0
FBgn0259163	CG42268	-	0
FBgn0020440	Fak	PTK2	12	42
		PTK2B	10
FBgn0029737	CG6903	HGSNAT	13	41
FBgn0037659	Kdm2	KDM2A	14
		KDM2B	11	43
		FBXL19	5
		KDM7A	3
		PHF8	3
		PHF2	3
FBgn0261649	tinc	-	0
FBgn0015032	Cyp4c3	CYP4V2	14
		CYP4F12	4
		CYP4Z1	3
		CYP4B1	3
		CYP4F11	3
		CYP4X1	3
		CYP4F22	3
		CYP19A1	2
		CYP4F8	2
		CYP4A11	2
		CYP4F3	2
		CYP4F2	2
		CYP4A22	2
FBgn0035802	Pura	PLEKHG4	11
		PLEKHG4B	10	44
		ARHGEF40	7
		KIAA1755	3
FBgn0031030	Tao	TAOK1	13
		TAOK3	13
		TAOK2	12	45
FBgn0003165	pum	PUM2	12
		PUM1	10
FBgn0004606	zfh1	ZEB2	10
		ZEB1	10
FBgn0050460	CG30460	ZC2HC1A	4
FBgn0000114	bru1	CELF2	11
		CELF1	11
		CELF6	4
		CELF4	3
		CELF5	3
		CELF3	2
FBgn0267668	CR46006	-	0
FBgn0035382	Or63a	-	0
FBgn0004852	Ac76E	ADCY2	11
		ADCY4	10
		ADCY7	9
		ADCY8	2
		ADCY5	2
		ADCY1	2
		ADCY3	2
		ADCY6	2
FBgn0038727	CG7432	HGF	2
FBgn0038727	CG7432	MST1L	2
FBgn0039527	CG5639	TG	2
FBgn0031191	Cp110	CCP110	8
FBgn0031011	CG8034	SLC16A12	3
		SLC16A13	3
		SLC16A6	3
		SLC16A7	3
		SLC16A3	3
		SLC16A1	3
		SLC16A4	3
		SLC16A14	2
		SLC16A11	2
		SLC16A9	2
		SLC16A5	2
		SLC16A8	2
FBgn0035199	tfc	BCAN	3
		COLEC11	2
		CLEC3A	2
FBgn0039203	CG13618	-	0
FBgn0035237	CG13917	BTBD8	5
FBgn0264724	CR43992	-	0
FBgn0063498	GstE2	GSTT2B	3
		GSTT1	3
		GSTT2	3
FBgn0039161	CG13606	-	0
FBgn0038929	CG13408	-	0
FBgn0005659	Ets98B	SPDEF	10
		SPIC	2
		SPIB	2
		SPI1	2
FBgn0035574	RhoGEF64C	ARHGEF3	4
		NET1	4
FBgn0035427	ckd	-	0
FBgn0259731	tal-2A	-	0
FBgn0036837	CG18135	GPCPD1	7
FBgn0039530	Tusp	TULP4	13	15
FBgn0032110	CG3748	EMD	1
FBgn0004573	5-HT7	HTR7	4
		HTR1B	4
		HTR1D	4
		HTR1F	3
		HTR1A	3
FBgn0083965	CG34129	PRSS36	1
		PRSS53	1
		GZMK	1
		PRSS3	1
FBgn0033658	Twdlbeta	-	0
FBgn0032111	CG13110	C2orf70	1
FBgn0039629	CG11842	CTRB2	1
		CTRB1	1
		CELA2A	1
		CELA3A	1
		CTRC	1
		CELA3B	1
		CTRL	1
		CELA2B	1
		CELA1	1
FBgn0013756	Mtor	TPR	12	2
FBgn0263257	Cngl	CNGA4	1
		CNGA1	1
		CNGA3	1
		CNGA2	1
FBgn0013812	Dhc93AB	DNAH9	13
		DNAH17	11
		DNAH11	6
		DNAH12	2
		DNAH8	2
		DNAH3	2
		DNAH1	2
		DNAH7	2
		DYNC1H1	2
		DNAH6	2
		DNAH10	2
		DNAH2	2
		DYNC2H1	2
		DNAH5	2
FBgn0000355	Cp15	-	0
FBgn0025833	CG8910	MIB2	1
FBgn0028940	Cyp28a5	TBXAS1	5
		CYP3A43	4
		CYP3A4	4
		CYP3A5	4
		CYP3A7-CYP3A51P	3
		CYP3A7	2
FBgn0039536	unc80	UNC80	15
FBgn0263655	CG43646	-	0
FBgn0265991	Zasp52	LDB3	9
		PDLIM7	8
		PDLIM5	6
		PDLIM3	5
		PDLIM1	5
		PDLIM4	5
		PDLIM2	2
		LPXN	2
FBgn0264895	RapGAP1	RAP1GAP2	10	19
		RAP1GAP	10
		SIPA1L3	2
FBgn0034859	CG3520	FOCAD	10
FBgn0052432	CG32432	LRP3	1
FBgn0265597	rad	GARNL3	3
FBgn0013433	beat-Ia	CADM2	1
FBgn0030952	CG12609	-	0
FBgn0266442	CG45072	-	0
FBgn0266443	CG45073	-	0
FBgn0263258	chas	-	0
FBgn0031869	CG18304	SOGA3	4
		SOGA1	3
		MTCL1	3
FBgn0261934	dikar	CECR2	8
FBgn0035955	CG5194	-	0
FBgn0028577	hfp	PUF60	14
FBgn0035318	CG9018	RPRD1B	14
		RPRD1A	12
		RPRD2	4
FBgn0020248	stet	RHBDL3	13
		RHBDL1	11
		RHBDL2	3
FBgn0032694	MESR3	-	0
FBgn0259110	mmd	ADAM11	9
		ADAM22	8
		ADAM23	7
		ADAM9	4
		ADAM12	3
		ADAM28	3
		ADAM15	3
		ADAMDEC1	2
		ADAM7	2
		ADAM33	2
		ADAM20	2
		ADAM32	2
		ADAM29	2
		ADAM2	2
		ADAM18	2
		ADAM21	2
		ADAM30	2
		ADAM8	2
FBgn0034481	CG11041	EFCAB2	8
		CALML6	2
FBgn0035710	SP1173	MFSD6L	2
		MFSD6	2
FBgn0051163	SKIP	SAMSN1	7
		SAMD5	6
		SASH3	6
		SASH1	5
FBgn0034110	Atg9	ATG9A	12
		ATG9B	8
FBgn0034437	CG10051	ERMP1	13
FBgn0052758	CG32758	SNX27	14	46
FBgn0033649	pyr	-	0
FBgn0052133	Ptip	PAXIP1	10
		MDC1	5
FBgn0038295	Gyc88E	GUCY1B1	3
FBgn0039202	CG13622	-	0
FBgn0011274	Dif	RELB	8
		RELA	8
		REL	6
FBgn0000724	fr	-	0
FBgn0035385	FMRFaR	GPR139	1
		P2RY10	1
		OR52K1	1
FBgn0031736	CG11030	NGDN	13
FBgn0051718	Ir31a	GRID1	2
FBgn0052365	CG32365	-	0
FBgn0261929	5-HT2B	HTR2C	4
		HTR2A	4
		HTR2B	3
FBgn0004583	ex	FRMD1	7
		FRMD6	5
FBgn0002632	E(spl)m6-BFM	GPM6A	1
FBgn0263776	CG43693	SLC36A4	10
		SLC36A1	10	47
		SLC36A2	9
		SLC36A3	8
FBgn0036376	Liprin-beta	PPFIBP2	13
		PPFIBP1	13	48
FBgn0031255	BBS8	TTC8	14
FBgn0261836	Msp300	SYNE1	5
		SYNE2	4
		CLMN	3
		SYNE3	2
FBgn0031043	NAA20	NAA20	14
FBgn0038348	AOX2	AOX1	2
		XDH	2
FBgn0037941	CG12594	-	0
FBgn0038349	AOX3	XDH	2
FBgn0052600	dpr8	-	0
FBgn0011666	msi	MSI2	4
		MSI1	3
		DAZAP1	2
FBgn0002631	E(spl)m5-HLH	HES2	3
		HES5	2
		HES6	2
FBgn0266450	Kr-h1	ZNF683	1
		E4F1	1
		ZNF212	1
		ZNF662	1
		ZNF660	1
		ZNF658	1
		BCL11B	1
		ZNF132	1
		ZNF169	1
		BCL6B	1
		ZNF143	1
		ZNF530	1
		ZNF417	1
		ZBTB7A	1
		ZNF358	1
		ZNF131	1
		ZBTB49	1
		ZNF418	1
		ZSCAN10	1
		GFI1	1
		REPIN1	1
		ZBTB17	1
		ZBTB47	1
		ZBTB48	1
		ZBTB16	1
		PATZ1	1
		GLI4	1
		ZNF467	1
		ZBTB7B	1
		ZNF835	1
		ZNF569	1
		ZBTB41	1
		GFI1B	1
		ZNF652	1
		ZBTB11	1
		ZBTB7C	1
		ZBTB24	1
FBgn0000395	cv-2	BMPER	11	49
		KCP	3
		VWC2	2
		VWC2L	2
FBgn0028507	CG3793	LCMT1	14	24
		LCMT2	6
		TYW5	2
FBgn0029939	CG9650	BCL11B	10	18
		BCL11A	9
		ZNF296	4
FBgn0034184	CG9646	KIAA0930	8
FBgn0030594	CG9509	CHDH	4
FBgn0004619	GluRIA	GRIA3	15	50
		GRIA1	13	51
		GRIA2	13	51
		GRIA4	12	52
		GRIK1	2
		GRIK3	2
FBgn0260960	Baldspot	ELOVL6	14
		ELOVL3	7
FBgn0031619	CG3355	TMPRSS3	2
		TMPRSS6	2
FBgn0027495	Smyd4-4	SMYD4	7
FBgn0052479	Usp10	USP10	8
FBgn0033834	CG4744	-	0
FBgn0053147	Hs3st-A	HS3ST5	10
		HS3ST1	7
		HS3ST4	3
		HS3ST6	3
		HS3ST2	2
		HS3ST3B1	2
		HS3ST3A1	2
FBgn0031081	Nep3	ECE1	12
		ECE2	8
		KEL	3
		MMEL1	3
		MME	3
		PHEX	2
		ECEL1	2
FBgn0031080	CG12655	-	0
FBgn0261799	dsx-c73A	-	0
FBgn0261698	SLO2	KCNT1	13	53
		KCNT2	12
FBgn0033683	CG18343	-	0
FBgn0262111	f	ESPN	5
		ESPNL	3
FBgn0259211	grh	GRHL1	8
		GRHL2	7
		GRHL3	6
FBgn0039405	CG14550	PIGP	9
FBgn0051221	CG31221	LRP1B	1
FBgn0003416	sl	PLCG1	14
		PLCG2	10
FBgn0052499	Cda4	-	0
FBgn0011300	babo	TGFBR1	14
		ACVR1C	11	19
		ACVR1B	10	54
		BMPR1A	3
		BMPR1B	3
		ACVR1	2
FBgn0264855	AP-2alpha	AP2A2	14
		AP2A1	13
		AP1G2	2
		AP1G1	2
FBgn0033702	CG8854	-	0
FBgn0031287	CG4291	WBP4	13
FBgn0037698	CG16779	ELMSAN1	6
		TRERF1	5
		ZNF541	5
FBgn0031244	CG11601	AIG1	12
		ADTRP	6
FBgn0020622	Pi3K21B	PIK3R3	12	55
		PIK3R1	10
		PIK3R2	10	55
FBgn0263872	CR43719	-	0
FBgn0264462	CR43870	-	0
FBgn0042201	Nplp3	-	0
FBgn0039816	CG11317	-	0
FBgn0263116	5-HT1B	HTR1A	8
		HTR1B	6
		HTR1F	6
		HTR1D	6
		HTR1E	4
FBgn0265416	Neto	NETO2	8
		NETO1	5
FBgn0032456	MRP	ABCC3	14
		ABCC1	10	56
		ABCC2	7
		ABCC6	6
		ABCC8	3
		ABCC9	3
		ABCC12	3
		ABCC4	3
		ABCC11	3
		ABCC10	3
		ABCC5	3
		LOC105369239	2
FBgn0031726	Cyp6a16	CYP3A43	1
		CYP3A7-CYP3A51P	1
		CYP3A4	1
		CYP3A5	1
		TBXAS1	1
FBgn0034286	dpr13	-	0
FBgn0022069	Nnp-1	RRP1B	12
		RRP1	12	15
FBgn0033949	CG10131	CRYL1	12	57
FBgn0266098	rg	LRBA	12
		NBEA	11	37
FBgn0250786	Chd1	CHD2	12	58
		CHD1	11	58
FBgn0259244	CG42342	COL13A1	4
		COL25A1	2
FBgn0052072	Elo68alpha	ELOVL4	11
		ELOVL2	7
		ELOVL5	5
		ELOVL7	4
		ELOVL1	3
FBgn0053988	Mid1	FAM155B	1
		FAM155A	1
FBgn0260722	CR42549	-	0
FBgn0031681	pgant5	GALNT13	13
		GALNT1	13
		POC1B-GALNT4	2
		GALNTL5	2
		GALNT6	2
		GALNT12	2
		GALNT5	2
		GALNT11	2
		GALNT7	2
		GALNT3	2
		GALNTL6	2
		GALNT10	2
		GALNT15	2
		GALNT8	2
FBgn0265356	tn	TRIM2	4
		TRIM3	3
		TRIM71	2
FBgn0085395	Shawl	KCNC2	8
		KCNC3	8
		KCNC1	8
		KCNC4	8
		KCNV1	2
		KCNF1	2
		KCNG2	2
		KCNB1	2
		KCNG4	2
		KCNG3	2
		KCNV2	2
		KCNG1	2
		KCNS3	2
		KCNS2	2
		KCNB2	2
		KCNS1	2
FBgn0034723	CG13506	MYOT	1
		SIGIRR	1
		IL18R1	1
		IL1R1	1
		IL18RAP	1
		IL1RL2	1
		IL1RAPL1	1
		IL1RL1	1
		IL1RAP	1
		IL1RAPL2	1
		USH2A	1
		KIRREL2	1
		SDK1	1
		LRIT3	1
		PAPLN	1
		LRIT1	1
		IGSF9B	1
		KIRREL3	1
		KIRREL1	1
FBgn0283657	Tlk	TLK2	11
		TLK1	8
FBgn0034521	Mgat1	MGAT1	14
FBgn0003044	Pcl	PHF19	11
		MTF2	11
		PHF1	9
FBgn0036844	Mkp3	DUSP7	12
		DUSP6	10	59
		DUSP9	10
		SSH3	2
		SSH2	2
		DUSP8	2
		DUSP4	2
		DUSP14	2
		DUSP18	2
		DUSP16	2
		DUSP10	2
		DUSP1	2
FBgn0035625	Blimp-1	PRDM1	12
		ZNF683	5
FBgn0004449	Ten-m	TENM2	11
		TENM1	11
		TENM3	10
		TENM4	9
FBgn0039595	AstA-R2	GALR1	8
		GALR2	7
		GALR3	7
		KISS1R	3
FBgn0004179	Csp	DNAJC5	13
		DNAJC5B	10
		DNAJC5G	4
FBgn0263034	CG43329	-	0
FBgn0024509	Sec13	SEC13	11
FBgn0034439	CG10062	ERMP1	13
FBgn0030574	CG9413	SLC7A9	14
		SLC7A7	4
		SLC7A5	4
		SLC7A8	4
		SLC7A6	4
		SLC7A13	3
		SLC7A10	3
		SLC7A11	2
FBgn0036556	CG5830	CTDSP1	13
		CTDSPL	12
		CTDSP2	9
		CTDNEP1	3
		CTDSPL2	2
FBgn0035870	Gr66a	-	0
FBgn0033234	MFS12	SLC17A4	6
		SLC17A3	5
		SLC17A1	5
		SLC17A5	4
		SLC17A2	4
		SLC17A6	3
		SLC17A8	3
		SLC17A7	3
		SLC17A9	2
FBgn0050377	CG30377	CDK2AP1	1
		CDK2AP2	1
FBgn0051871	CG31871	LIPM	12
		LIPF	12
		LIPK	11
		LIPA	11
		LIPJ	9
		LIPN	9
FBgn0037503	CG14598	-	0
FBgn0259822	Ca-beta	CACNB4	11
		CACNB1	10	59
		CACNB2	10	60
		CACNB3	8
FBgn0028518	CG18480	LRRN3	1
		CHAD	1
		LRRC70	1
		LRRC52	1
		LGI1	1
		RTN4RL2	1
		LRRC55	1
		LRRC26	1
		LRRC15	1
		LRRC38	1
		LRTM2	1
		RTN4R	1
		IGFALS	1
		LRTM1	1
		CPN2	1
		LRRC24	1
FBgn0015277	Pi3K59F	PIK3C3	14
FBgn0085383	CG34354	TIA1	9
		TIAL1	9
FBgn0034670	CG13488	-	0
FBgn0039415	CG6142	CHDH	6
FBgn0027556	CG4928	UNC93A	15
FBgn0036665	CG13024	-	0
FBgn0030752	CG9947	TMEM30A	11
		TMEM30B	6
FBgn0031602	CG15431	-	0
FBgn0040279	Osi14	-	0
FBgn0001075	ft	FAT4	12
		DCHS1	4
		FAT3	3
		DCHS2	3
		FAT2	3
		CDH23	2
		FAT1	2
FBgn0036959	CG6951	DCTD	15
		CDADC1	3
FBgn0035978	UGP	UGP2	12
FBgn0034197	Cda9	-	0
FBgn0040849	Ir41a	GRID2	1
FBgn0032178	Spn31A	SERPINI2	1
		SERPINB3	1
		SERPINB13	1
		SERPINB9	1
		SERPINB6	1
		SERPINB4	1
		SERPINB12	1
		SERPINB8	1
		SERPINH1	1
		SERPINA10	1
FBgn0035791	CG8539	CPA3	4
		CPB1	4
		CPA2	3
		CPA5	3
		CPO	3
		CPB2	3
		CPA1	3
		CPA4	3
		CPA6	3
FBgn0038839	Ktl	KCTD16	13
		KCTD8	12
		KCTD12	11
FBgn0035789	mthl6	-	0
FBgn0015033	Cyp4d8	CYP4F8	3
		CYP4V2	3
		CYP4Z1	3
		CYP4B1	3
		CYP4F2	3
		CYP4F11	3
		CYP4F22	3
		CYP4F12	3
		CYP26A1	3
		CYP19A1	2
		CYP4X1	2
		CYP4A11	2
		CYP4F3	2
		CYP4A22	2
FBgn0035430	CG12009	-	0
FBgn0035792	CG7548	-	0
FBgn0053309	CG33309	-	0
FBgn0000405	CycB	CCNB1	11	47
		CCNB2	10	47
		CCNB3	3
FBgn0029657	CG12535	-	0
FBgn0259683	Ir40a	-	0
FBgn0001942	eIF-4a	EIF4A1	13
		EIF4A2	12	61
		EIF4A3	3
FBgn0264866	CR44057	-	0
FBgn0031885	Mnn1	MEN1	13
FBgn0010482	l(2)01289	ERP27	1
		DNAJC10	1
		TXNDC16	1
		PDILT	1
		PDIA6	1
		TXNDC5	1
		PDIA5	1
FBgn0038286	CG6966	FEM1C	14
		FEM1A	13
		FEM1B	2
FBgn0063649	CG6006	SLC22A5	4
		SLC22A4	3
		SLC22A24	3
		SLC22A7	3
		SLC22A10	3
		SLC22A12	3
		SLC22A25	3
		SLC22A11	3
		SLC22A9	3
		SLC22A14	3
		SLC22A8	3
		SLC22A13	3
		SLC22A6	3
		SLC22A2	2
		SLC22A15	2
		SLC22A1	2
FBgn0267390	dop	MAST4	10
		MAST3	10
		MAST1	9
		MAST2	8
FBgn0259247	laccase2	HEPHL1	3
		CP	3
		HEPH	3
FBgn0000163	baz	PARD3	12	62
		PARD3B	9
FBgn0263339	CR43420	-	0
FBgn0032723	ssp3	SCAPER	13
FBgn0262483	Rbp	RIMBP2	10
		TSPOAP1	10
		RIMBP3B	6
		RIMBP3C	6
		RIMBP3	6
FBgn0010441	pll	IRAK4	8
		IRAK1	6
		IRAK2	6
		IRAK3	3
FBgn0051204	CG31204	UGT1A1	1
		UGT3A1	1
		UGT8	1
		UGT2B4	1
		UGT2B15	1
		UGT2B17	1
		UGT2B11	1
		UGT2B28	1
		UGT2A3	1
		UGT2B7	1
		UGT1A3	1
		UGT2A2	1
		UGT2B10	1
		UGT3A2	1
FBgn0086901	cv-c	DLC1	7
		STARD13	6
		STARD8	5
FBgn0260487	CG42534	ANKRD35	1
		FAM83H-AS1	1
		INVS	1
FBgn0262866	S6kII	RPS6KA3	11
		RPS6KA2	11	59
		RPS6KA1	10
		RPS6KA6	9
		AKT1	2
		AKT2	2
		SGK2	2
		RPS6KA5	2
		AKT3	2
		SGK1	2
		RPS6KA4	2
		RPS6KB1	2
		RPS6KB2	2
FBgn0035711	CG8519	RASL11A	7
		RASL11B	5
		RERGL	4
		RERG	3
FBgn0039776	PH4alphaEFB	P4HA1	15
		P4HA2	13
		P4HA3	3
		P4HTM	2
FBgn0264357	SNF4Agamma	PRKAG2	9
		PRKAG1	9
		PRKAG3	6
FBgn0263658	CR43649	-	0
FBgn0263111	cac	CACNA1B	11
		CACNA1A	10
		CACNA1E	10
		CACNA1S	3
		CACNA1D	3
		CACNA1C	2
		CACNA1F	2
FBgn0035398	Cht7	CHIT1	10	10
		CHIA	10
		OVGP1	7
		CHI3L1	7
		CHI3L2	6
FBgn0029824	CG3726	NACC1	1
		NACC2	1
		ZBTB9	1
FBgn0039804	CG15544	-	0
FBgn0052369	CG32369	LONRF2	11	63
		LONRF3	10
		LONRF1	10
FBgn0002306	sas	WISP1	1
		NOV	1
		CTGF	1
		WISP3	1
		CYR61	1
		WISP2	1
FBgn0027836	Dgp-1	GTPBP1	15
		GTPBP2	3
FBgn0014073	Tie	FGFR4	2
		FGFR1	2
		FGFR3	2
		FGFR2	2
		TEK	2
		TIE1	2
FBgn0015222	Fer1HCH	FTH1	2
		FTHL17	2
		FTMT	2
FBgn0264475	CR43883	-	0
FBgn0032593	Trpgamma	TRPC4	13	64
		TRPC5	11	65
		TRPC1	6
		TRPC3	2
		TRPC7	2
		TRPC6	2
FBgn0039039	lmd	GLIS3	8
		GLIS1	6
FBgn0028884	CG4892	CDV3	1
FBgn0032614	CG13284	HSDL1	10
		HSD17B12	6
		HSD17B3	3
FBgn0034413	CG15115	-	0
FBgn0266491	SclA	PLN	1
FBgn0266492	SclB	-	0
FBgn0022238	lolal	ZBTB43	1
		ZBTB9	1
		ZBTB37	1
		ZBTB12	1
FBgn0259145	CG42260	CNGA2	4
		CNGA4	3
		CNGA1	3
		CNGA3	3
FBgn0015774	NetB	NTN1	11
		NTN3	8
		NTN5	4
		NTNG2	3
		NTNG1	3
		LAMC1	2
		LAMC3	2
FBgn0029941	CG1677	ZC3H18	10
FBgn0053696	CNMaR	TRHR	1
		GPR18	1
		GPR139	1
FBgn0026392	Or33a	-	0
FBgn0263869	CR43716	-	0
FBgn0002945	nkd	NKD2	6
		NKD1	6
FBgn0035756	unc-13-4A	BAIAP3	12	47
		UNC13D	7
FBgn0085427	CG34398	-	0
FBgn0028897	CG4935	WDR83	14
FBgn0054027	CG34027	-	0
FBgn0042129	OS9	-	0
FBgn0031637	mxt	MIF4GD	1
FBgn0039027	CG7031	-	0
FBgn0039485	CG17189	-	0
FBgn0032294	Vha16-5	ATP6V0C	7
FBgn0046687	Tre1	GPR84	7
		MTNR1A	7
		MTNR1B	6
		GPR50	5
FBgn0085390	Dgk	DGKB	13	18
		DGKG	10
		DGKA	10	66
		DGKE	2
		DGKQ	2
FBgn0039482	CG14258	-	0
FBgn0051824	CR31824	-	0
FBgn0036316	CG10960	SLC2A8	10
		SLC2A6	7
		SLC2A5	2
		SLC2A10	2
		SLC2A13	2
		SLC2A12	2
FBgn0034598	CG4266	SCAF8	11
		SCAF4	11
FBgn0004842	RYa-R	NPFFR2	3
		NPFFR1	3
FBgn0001297	kay	FOSL2	5
		FOSL1	5
		FOS	5
		FOSB	4
		JDP2	2
		ATF3	2
		BATF	2
		BATF2	2
		BATF3	2
		ATF7	2
		CREB5	2
		ATF2	2
FBgn0033463	CG1513	OSBPL9	15
		OSBPL11	3
		OSBPL10	3
		OSBPL8	3
		OSBPL5	3
FBgn0083981	RunxA	RUNX3	9
		RUNX1	7
		RUNX2	6
FBgn0259949	Sfp23F	-	0
FBgn0085377	CG34348	TMEM68	15
FBgn0267487	Ptp61F	PTPN1	11	15
		PTPN2	10
		PTPN18	2
		PTPN12	2
		PTPN22	2
FBgn0010113	hdc	HECA	12	17
FBgn0034759	CG13511	LITAF	2
FBgn0004893	bowl	OSR2	7
		OSR1	6
FBgn0263395	hppy	MAP4K3	14	67
		MAP4K5	13	67
		MAP4K2	9
		MAP4K1	7
		STK24	2
		STK3	2
		STK25	2
		STK4	2
FBgn0039232	sosie	-	0
FBgn0011661	Moe	MSN	14
		RDX	13
		EZR	11
		NF2	3
FBgn0027868	Nup107	NUP107	11
FBgn0034658	Grx-1	GLRX2	12
		GLRX	5
		TXNRD3	3
		TXNRD1	2
FBgn0035713	velo	SENP7	9
		SENP6	8
FBgn0014849	Eig71Ei	-	0
FBgn0083228	Frq2	NCS1	15	15, 68
		HPCA	4
		HPCAL1	4
		VSNL1	3
		HPCAL4	3
		KCNIP4	2
		GUCA1B	2
		KCNIP1	2
		KCNIP2	2
		GUCA1C	2
		RCVRN	2
FBgn0001991	Ca-alpha1D	CACNA1D	13
		CACNA1S	13
		CACNA1C	11
		CACNA1F	10
		CACNA1A	4
		CACNA1B	3
		SCN8A	2
		NALCN	2
		CACNA1E	2
FBgn0035661	CG10477	CTSG	1
		C1S	1
		PROC	1
FBgn0262485	CG43075	-	0
FBgn0264273	Sema2b	SEMA4C	5
		SEMA4A	4
		SEMA4D	4
		SEMA4G	4
		SEMA3F	3
		SEMA3E	3
		SEMA4F	3
		SEMA3D	3
		SEMA3C	3
		SEMA3G	3
		SEMA3A	3
		SEMA4B	3
		SEMA3B	2
		SEMA6B	2
		SEMA7A	2
		SEMA6D	2
		SEMA6A	2
		SEMA6C	2
FBgn0260945	Atg1	ULK1	13
		ULK2	12
		ULK3	5
FBgn0262486	CG43076	TMEM101	1
FBgn0264975	Nrg	NRCAM	12	69
		CHL1	11
		L1CAM	10
		NFASC	9
FBgn0000024	Ace	BCHE	10
		ACHE	9
FBgn0004511	dy	-	0
FBgn0262567	CG43107	-	0
FBgn0034201	CG17290	-	0
FBgn0030396	CG2556	-	0
FBgn0000535	eag	KCNH5	12
		KCNH1	11
FBgn0026404	Dronc	CASP2	5
		CASP14	4
		CASP8	3
		CASP10	3
		CASP4	3
		CASP5	3
		CASP1	3
		CASP12	2
		CASP3	2
		CASP6	2
		CASP9	2
		CASP7	2
FBgn0033995	GPHR	GPR89B	14
		GPR89A	12
FBgn0030738	CG9915	IWS1	11
FBgn0267912	CanA-14F	PPP3CA	14	2
		PPP3CC	12
		PPP3CB	12
FBgn0259164	CG42269	SLC22A4	3
		SLC22A5	3
		SLC22A23	3
		SLC22A2	3
		SLC22A24	3
		SLC22A7	3
		SLC22A10	3
		SLC22A12	3
		SLC22A25	3
		SLC22A11	3
		SLC22A9	3
		SLC22A8	3
		SLC22A6	3
		SLC22A1	3
		SLC22A31	2
		SLC22A17	2
		SLC22A14	2
		SLC22A15	2
		SLC22A13	2
FBgn0086655	jing	AEBP2	6
FBgn0003380	Sh	KCNA1	13
		KCNA2	12
		KCNA3	12
		KCNA4	9
		KCNA5	9
		KCNA6	8
		KCNA10	7
		KCNA7	7
FBgn0029816	CG12729	PSMF1	5
FBgn0283508	nw	REG1A	1
FBgn0036814	CG14073	BCORL1	7
		BCOR	7
FBgn0002643	mam	MAML1	2
FBgn0001149	GstD1	GSTT2B	2
		GSTT1	2
		GSTT2	2
FBgn0260486	Ziz	DOCK9	11
		DOCK10	11
		DOCK11	9
		DOCK7	2
FBgn0003174	pwn	-	0
FBgn0032405	firl	HSD17B11	4
		SDR16C5	3
		HSD17B13	3
		RDH10	3
		DHRS3	2
FBgn0017558	Pdk	PDK3	15	70
		PDK2	13
		PDK1	13
		PDK4	12
FBgn0026619	Taz	TAZ	14
FBgn0038606	CG15803	PATJ	7
		MPDZ	5
		LNX1	2
		FRMPD2	2
		IL16	2
		PDZD2	2
FBgn0028888	CG4168	IGFALS	1
		LRRC4C	1
		LRRC4	1
		LRRC4B	1
		LRRC15	1
		GP5	1
		CPN2	1
FBgn0034396	CG15097	KLHL17	11
FBgn0020503	CLIP-190	CLIP1	12
		CLIP2	12
FBgn0261873	sdt	MPP5	11	71
		CASK	2
		MPP6	2
		MPP7	2
		MPP1	2
		MPP2	2
		MPP3	2
		MPP4	2
FBgn0038183	CG9286	BCCIP	14
FBgn0032136	Apoltp	LOC400499	4
		APOB	4
FBgn0036043	CG8177	SLC4A2	14
		SLC4A3	12
		SLC4A1	12
		SLC4A10	4
		SLC4A8	4
		SLC4A7	4
		SLC4A5	3
		SLC4A4	3
		SLC4A9	3
		SLC4A11	2
FBgn0027356	Amph	BIN1	10
		AMPH	10
		BIN2	7
FBgn0036009	Or67a	-	0
FBgn0262018	CadN2	CDH6	3
		CDH9	3
		CDH10	3
		CDH12	3
		CDH22	3
		CDH11	3
		CDH7	3
		CDH19	3
		CDH18	3
		CDH8	3
		CDH24	3
		CDH5	3
		CDH20	3
		CDH15	2
		CDH1	2
		CDH13	2
		CDH3	2
		CDH4	2
		CDH26	2
		CDH17	2
		CDH2	2
FBgn0028516	ZnT35C	SLC30A2	14
		SLC30A8	11
		SLC30A3	10
		SLC30A4	4
FBgn0038975	Nrx-1	NRXN1	13
		NRXN3	12	3
		NRXN2	12
FBgn0041096	rols	TANC2	11
		TANC1	9
FBgn0032656	CG5674	-	0
FBgn0016123	Alp4	ALPP	8
		ALPPL2	7
		ALPI	7
		ALPL	7
FBgn0051030	CG31030	ATP6AP1L	3
[truncated: 2,528 more rows]

## Sheet: Sheet1
CG31817		CG31817
CG4554		CG4554
Lsp2		Lsp2
lilli		lilli
CG30291		CG30291
CG1246		CG1246
Rab26		Rab26
CG11309		CG11309
CG30345		CG30345
CG31869		CG31869
CG34127		CG34127
Pc		Pc
tai		tai
tim		tim
CG14010		CG14010
sec5		sec5
Cpr50Ca		Cpr50Ca
gukh		gukh
meso18E		meso18E
CG4467		CG4467
CG34039		CG34039
CG14566		CG14566
CG4483		CG4483
Tbh		Tbh
arr		arr
grim		grim
alpha-Est5		alpha-Est5
CG14457		CG14457
alpha-Est1		alpha-Est1
CG33462		CG33462
Mbs		Mbs
tRNA:P:35Bd		Poxn
Poxn		CG10418
CG10418		SP555
SP555		tup
tup		GRHRII
GRHRII		Rya-r44F
Rya-r44F		beat-Ic
beat-Ic		CG7720
CG7720		TH1
TH1		CG18558
CG18558		yl
yl		G-salpha60A
G-salpha60A		drpr
drpr		Nrt
Nrt		CG1602
CG1602		CG32626
CG32626		plx
plx		CG14837
CG14837		CG31145
CG31145		gce
gce		capu
capu		ade5
ade5		CG4341
CG4341		CG11929
CG11929		shakB
shakB		Bx
Bx		CG42590
CG42590		CG43078
CG43078		spz6
spz6		CG14168
CG14168		CG42458
CG42458		CG16857
CG16857		Ptpa
Ptpa		CG42784
CG42784		dpr9
dpr9		CG15545
CG15545		Hil
Hil		pont
pont		CG44245
CG44245		CG44102
CG44102		CG13309
CG13309		CG32082
CG32082		CG31638
CG31638		rdgA
rdgA		Thor
Thor		dock
dock		CG13699
CG13699		CG4666
CG4666		CG14989
snRNA:U4:25F		Sec16
CG14989		NAAT1
Sec16		SelR
NAAT1		CG10924
SelR		CG32236
CG10924		U26
CG32236		hoe1
U26		Gcn2
hoe1		slow
Gcn2		CG34288
slow		Art6
CG34288		CG33509
Art6		gek
CG33509		CG43955
gek		Obp56g
CG43955		SIFR
Obp56g		CG42758
SIFR		Flo-1
CG42758		CG31213
Flo-1		CG9850
CG31213		ptc
CG9850		bt
ptc		prt
bt		beat-IIb
prt		CG9422
beat-IIb		CG6678
CG9422		Pex10
CG6678		CG10274
Pex10		Art9
CG10274		Trp1
Art9		CG30463
Trp1		simj
CG30463		CG11658
simj		CG32792
CG11658		cnc
CG32792		jbug
cnc		CG43313
jbug		aly
CG43313		Marcal1
aly		defl
Marcal1		Moca-cyp
defl		Eip63F-1
Moca-cyp		Aats-ala-m
Eip63F-1		CG42397
Aats-ala-m		Ote
CG42397		Gprk2
Ote		CG7766
Gprk2		PH4alphaNE3
CG7766		Fps85D
PH4alphaNE3		CG14814
Fps85D		CG42542
CG14814		Snoo
CG42542		CG14803
Snoo		CG8861
CG14803		CG43759
CG8861		trr
CG43759		CG7236
trr		CR44308
CG7236		ZAP3
CR44308		CG42390
ZAP3		drm
CG42390		sens-2
drm		Hr38
sens-2		CG5973
Hr38		srp
CG5973		CG13326
srp		CG2267
CG13326		dnc
CG2267		SsRbeta
dnc		bun
SsRbeta		CG13127
bun		Fer3
CG13127		Cpr49Ae
Fer3		wdp
Cpr49Ae		CR44062
wdp		CG12439
CR44062		CG9238
CG12439		fw
CG9238		Sox100B
fw		CG12877
Sox100B		Cka
CG12877		Acp26Aa
Cka		Reg-2
Acp26Aa		Cpr78Cb
Reg-2		Eip74EF
Cpr78Cb		NTPase
Eip74EF		CR43884
NTPase		CG15506
CR43884		CG34180
CG15506		CG34342
CG34180		scrib
CG34342		sr
scrib		loco
sr		CG32773
loco		Glut4EF
CG32773		Pde6
Glut4EF		CG34005
Pde6		Tak1
CG34005		CG32204
Tak1		Nipped-B
CG32204		CG13053
Nipped-B		fd64A
CG13053		Trim9
fd64A		CG6184
Trim9		CG31211
CG6184		Gr39b
CG31211		crb
Gr39b		CG8665
crb		Dscam3
CG8665		CG33143
Dscam3		CG6475
CG33143		CR31084
CG6475		CG6231
CR31084		ort
CG6231		l(2)03709
ort		sbb
l(2)03709		rut
sbb		CG7781
rut		cpx
CG7781		AdoR
cpx		l(1)G0196
AdoR		CG3036
l(1)G0196		otp
CG3036		osp
otp		mus304
osp		CG8451
mus304		CG34340
CG8451		fne
CG34340		Oamb
fne		CG14300
Oamb		CG9106
CG14300		CG18249
CG9106		path
CG18249		spn-F
path		ab
spn-F		Tep2
ab		CG13055
Tep2		CG16723
CG13055		CG10803
CG16723		Pxn
CG10803		Gad1
Pxn		CG43462
Gad1		LRP1
CG43462		CR43451
LRP1		CG33181
CR43451		CG42741
CG33181		CG8336
CG42741		msn
CG8336		CG31004
msn		CG30268
CG31004		Sytbeta
CG30268		sqz
Sytbeta		olf413
sqz		dlp
olf413		trx
dlp		CG33110
trx		ms(2)34Fe
CG33110		CG7342
ms(2)34Fe		CG32111
CG7342		CG5290
CG32111		barc
CG5290		CG7759
barc		armi
CG7759		Pkcdelta
armi		CG43980
Pkcdelta		ald
CG43980		CG1701
ald		Sfp96F
CG1701		CG13203
Sfp96F		Hml
CG13203		CG42594
Hml		Ir64a
CG42594		LpR1
Ir64a		CG7420
LpR1		Hayan
CG7420		CG2260
Hayan		GABA-B-R3
CG2260		rost
GABA-B-R3		CG32373
rost		mamo
CG32373		Wnt4
mamo		CR44294
Wnt4		Ddr
CR44294		Kul
Ddr		CG4091
Kul		bab2
CG4091		CG32982
bab2		CG10175
CG32982		ari-1
CG10175		Ac13E
ari-1		CG32521
Ac13E		CG30456
CG32521		ds
CG30456		CG43085
ds		CG12075
CG43085		Vha100-1
CG12075		CG13989
Vha100-1		CG14545
CG13989		Gp93
CG14545		beat-IV
Gp93		Pvf2
beat-IV		CG6888
Pvf2		haf
CG6888		CG16718
haf		Gyc32E
CG16718		CG8258
Gyc32E		Oct-TyrR
CG8258		CG14257
Oct-TyrR		Pfk
CG14257		bbg
Pfk		CG42238
bbg		CR43855
CG42238		Klp98A
CR43855		CR33283
Klp98A		CG42268
CR33283		Fak
CG42268		CG6903
Fak		Kdm2
CG6903		tinc
Kdm2		Cyp4c3
tinc		CG33275
Cyp4c3		Tao
CG33275		pum
Tao		zfh1
pum		CG30460
zfh1		aret
CG30460		CR44327
aret		Or63a
CR44327		Ac76E
Or63a		CG7432
Ac76E		CG5639
CG7432		Cp110
CG5639		CG8034
Cp110		CG9134
CG8034		CG13618
CG9134		CG13917
CG13618		CR43992
CG13917		GstE2
CR43992		CG13606
GstE2		CG13408
CG13606		Ets98B
CG13408		Gef64C
Ets98B		ckd
Gef64C		tal-2A
ckd		CG18135
tal-2A		Tusp
CG18135		CG3748
Tusp		5-HT7
CG3748		CG34129
5-HT7		TwdlBeta
CG34129		CG13110
TwdlBeta		CG11842
CG13110		Mtor
CG11842		cngl
Mtor		Dhc93AB
cngl		Cp15
Dhc93AB		CG8910
Cp15		Cyp28a5
CG8910		CG18437
Cyp28a5		CG43646
CG18437		Zasp52
CG43646		Rapgap1
Zasp52		CG3520
Rapgap1		CG32432
CG3520		CG42629
CG32432		beat-Ia
CG42629		CG12609
beat-Ia		CG18682
CG12609		chas
CG18682		CG18304
chas		dikar
CG18304		CG5194
dikar		pUf68
CG5194		CG9018
pUf68		stet
CG9018		MESR3
stet		mmd
MESR3		CG11041
mmd		SP1173
CG11041		SKIP
SP1173		Atg9
SKIP		CG10051
Atg9		CG32758
CG10051		pyr
CG32758		ptip
pyr		Gyc88E
ptip		CG13622
Gyc88E		Dif
CG13622		FR
Dif		CG11030
FR		Ir31a
CG11030		CG32365
Ir31a		CG42796
CG32365		ex
CG42796		E(spl)m6-BFM
ex		CG43693
E(spl)m6-BFM		Liprin-beta
CG43693		BBS8
Liprin-beta		Msp-300
BBS8		CG14222
Msp-300		CG18519
CG14222		CG12594
CG18519		CG6045
CG12594		dpr8
CG6045		msi
dpr8		E(spl)m5-HLH
msi		Kr-h1
E(spl)m5-HLH		cv-2
Kr-h1		CG3793
cv-2		CG9650
CG3793		CG9646
CG9650		CG9509
CG9646		GluRIA
CG9509		Baldspot
GluRIA		CG3355
Baldspot		CG8378
CG3355		CG32479
CG8378		CG4744
CG32479		Hs3st-A
CG4744		Nep3
Hs3st-A		CG12655
Nep3		dsx-c73A
CG12655		CG42732
dsx-c73A		CG18343
CG42732		f
CG18343		grh
f		CG14550
grh		CG31221
CG14550		sl
CG31221		Cda4
sl		babo
Cda4		alpha-Adaptin
babo		CG8854
alpha-Adaptin		CG4291
CG8854		CG16779
CG4291		CG11601
CG16779		Pi3K21B
CG11601		CR43719
Pi3K21B		CR43870
CR43719		Nplp3
CR43870		CG11317
Nplp3		5-HT1B
CG11317		Neto
5-HT1B		MRP
Neto		Cyp6a16Psi
MRP		dpr13
Cyp6a16Psi		Nnp-1
dpr13		CG10131
Nnp-1		rg
CG10131		Chd1
rg		CG42342
Chd1		Elo68alpha
CG42342		CG33988
Elo68alpha		CR42549
CG33988		pgant5
CR42549		tn
pgant5		Shawl
tn		CG13506
Shawl		tlk
CG13506		Mgat1
tlk		Pcl
Mgat1		Mkp3
Pcl		Blimp-1
Mkp3		Ten-m
Blimp-1		AR-2
Ten-m		Csp
AR-2		CG43329
Csp		sec13
CG43329		CG10062
sec13		CG9413
CG10062		CG5830
CG9413		Gr66a
CG5830		CG8791
Gr66a		CG30377
CG8791		CG31871
CG30377		CG14598
CG31871		Ca-beta
CG14598		CG18480
Ca-beta		Pi3K59F
CG18480		CG34354
Pi3K59F		CG13488
CG34354		CG6142
CG13488		CG4928
CG6142		CG13024
CG4928		CG9947
CG13024		CG15431
CG9947		Osi14
CG15431		ft
Osi14		CG6951
ft		UGP
CG6951		Cda9
UGP		Ir41a
Cda9		Spn31A
Ir41a		CG8539
Spn31A		CG10830
CG8539		mthl6
CG10830		Cyp4d8
mthl6		CG12009
Cyp4d8		CG7548
CG12009		CG33309
CG7548		CycB
CG33309		CG12535
CycB		Ir40a
CG12535		eIF-4a
Ir40a		CR44057
eIF-4a		Mnn1
CR44057		l(2)01289
Mnn1		CG6966
l(2)01289		CG6006
CG6966		CG6498
CG6006		laccase2
CG6498		baz
laccase2		CR43420
baz		ssp3
CR43420		Rbp
ssp3		pll
tRNA:Q:34E		CG31204
Rbp		cv-c
pll		CG42534
CG31204		S6kII
cv-c		CG8519
CG42534		PH4alphaEFB
S6kII		SNF4Agamma
CG8519		CR43649
PH4alphaEFB		cac
SNF4Agamma		Cht7
CR43649		CG3726
cac		CG15544
Cht7		CG32369
CG3726		sas
CG15544		Dgp-1
CG32369		Tie
sas		Fer1HCH
Dgp-1		CR43883
Tie		trpgamma
Fer1HCH		lmd
CR43883		CG4892
trpgamma		CG13284
lmd		CG15115
CG4892		pncr003:2L
CG13284		lolal
CG15115		CG42260
pncr003:2L		NetB
lolal		CG1677
CG42260		CG33696
NetB		Or33a
CG1677		CR43716
CG33696		nkd
Or33a		unc-13-4A
CR43716		CG34398
nkd		CG4935
unc-13-4A		CG34027
CG34398		OS9
CG4935		CG2950
CG34027		CG7031
OS9		CG17189
CG2950		Vha16-5
CG7031		Tre1
CG17189		Dgk
Vha16-5		CG14258
Tre1		CR31824
Dgk		CG10960
CG14258		CG4266
CR31824		NepYr
CG10960		kay
CG4266		CG1513
NepYr		RunxA
kay		Sfp23F
CG1513		CG34348
RunxA		Ptp61F
Sfp23F		hdc
CG34348		CG13511
Ptp61F		bowl
hdc		hppy
CG13511		CG13636
bowl		Moe
hppy		Nup107
CG13636		Grx-1
Moe		velo
Nup107		Eig71Ei
Grx-1		Frq2
velo		Ca-alpha1D
Eig71Ei		CG10477
Frq2		CG43075
Ca-alpha1D		Sema-2b
CG10477		Atg1
CG43075		CG43076
Sema-2b		Nrg
Atg1		Ace
CG43076		dy
Nrg		CG43107
Ace		CG17290
dy		CG2556
CG43107		eag
CG17290		CG8090
CG2556		CG9915
eag		CanA-14F
CG8090		CG42269
CG9915		jing
CanA-14F		Sh
CG42269		CG12729
jing		CG43164
Sh		CG14073
CG12729		mam
CG43164		GstD1
CG14073		CG42533
mam		pwn
GstD1		CG14946
CG42533		Pdk
pwn		Taz
CG14946		CG15803
Pdk		CG4168
Taz		CG15097
CG15803		CLIP-190
CG4168		sdt
CG15097		CG9286
CLIP-190		Apoltp
sdt		CG8177
CG9286		Amph
Apoltp		Or67a
CG8177		CadN2
Amph		ZnT35C
Or67a		Nrx-1
CadN2		rols
ZnT35C		CG5674
Nrx-1		Aph-4
rols		CG31030
CG5674		Dhc36C
Aph-4		Shab
CG31030		BobA
Dhc36C		CG34126
Shab		CG31742
BobA		Antp
CG34126		caps
CG31742		Spn53F
Antp		CG2256
caps		CG8065
Spn53F		ham
CG2256		CG13438
CG8065		dlg1
ham		CG42321
CG13438		CG42389
dlg1		DopR
CG42321		GEFmeso
CG42389		CG43333
DopR		Ir56b
GEFmeso		Pkn
CG43333		Oaz
Ir56b		Btk29A
Pkn		qin
Oaz		CG43203
Btk29A		sif
qin		CG13739
CG43203		Ndae1
sif		CG32037
CG13739		apt
Ndae1		CG42272
CG32037		Cpr97Eb
apt		vri
CG42272		Gr64a
Cpr97Eb		Rcd6
vri		CG10839
Gr64a		Sema-5c
Rcd6		Shroom
CG10839		CadN
Sema-5c		Ir67a
Shroom		neuroligin
CadN		CG32138
Ir67a		edl
neuroligin		CG13872
CG32138		toc
edl		CG4502
CG13872		CG6023
toc		Src64B
CG4502		GluRIB
CG6023		CG8785
Src64B		rdx
GluRIB		CG12910
CG8785		CAP
rdx		enc
CG12910		CR30009
CAP		CG14459
enc		CG17839
CR30009		sls
CG14459		TppII
CG17839		CG8965
sls		Amyrel
TppII		CG11537
CG8965		CG32264
Amyrel		Fkbp13
CG11537		Lerp
CG32264		CG33993
Fkbp13		CG15161
Lerp		prominin-like
CG33993		CG12017
CG15161		sced
prominin-like		CG13905
CG12017		neo
sced		Ppcs
CG13905		Nrk
neo		Gug
Ppcs		Gap69C
Nrk		shn
Gug		Cht12
Gap69C		CG14200
shn		l(3)72Ab
Cht12		Zasp66
CG14200		Dys
l(3)72Ab		fusl
Zasp66		CoRest
Dys		Rim
fusl		side
CoRest		CG31068
Rim		CG31064
side		CG5984
CG31068		DNApol-alpha73
CG31064		lea
CG5984		Ir48b
DNApol-alpha73		CG6232
lea		bs
Ir48b		CG42340
CG6232		MYPT-75D
bs		CG30015
CG42340		CG33298
MYPT-75D		Ptp99A
CG30015		Sara
CG33298		CG1887
Ptp99A		CG34370
Sara		ckn
CG1887		CG6024
CG34370		CG6928
ckn		CG44270
CG6024		CR43960
CG6928		siz
CG44270		fru
CR43960		CG7991
siz		CG32700
fru		CG33109
CG7991		CG15067
CG32700		CG6163
CG33109		CR43858
CG15067		CG14731
CG6163		St2
CR43858		trp
CG14731		CG42339
St2		CG43444
trp		osm-6
CG42339		pgant6
CG43444		CG12093
osm-6		CG7669
pgant6		Eip63E
CG12093		PGRP-LC
CG7669		Stam
Eip63E		mRpS26
PGRP-LC		Egfr
Stam		CG5707
mRpS26		Atg2
Egfr		CG10915
CG5707		A2bp1
Atg2		CG13978
CG10915		Ccn
A2bp1		D2R
CG13978		cdi
Ccn		CG17760
D2R		CG33543
cdi		dpr3
CG17760		kuz
CG33543		CG5888
dpr3		CG30054
kuz		amd
CG5888		kirre
CG30054		CG43659
amd		CG14342
kirre		CG17834
CG43659		Gr63a
CG14342		Tango13
CG17834		kibra
Gr63a		fz2
Tango13		CG4022
kibra		CG18418
fz2		pgant2
CG4022		CG9806
CG18418		sff
pgant2		drl
CG9806		beat-IIa
sff		CG6282
drl		Prosap
beat-IIa		Mpc1
CG6282		CG42524
Prosap		DopR2
Mpc1		Lrr47
CG42524		pico
DopR2		Fur1
Lrr47		CG12942
pico		CG13229
Fur1		Eip75B
CG12942		X11Lbeta
CG13229		CG43347
Eip75B		CG10413
X11Lbeta		smi35A
CG43347		Rab9Db
CG10413		cpo
smi35A		CG33523
Rab9Db		ine
cpo		fz
CG33523		CG6490
ine		CG5549
fz		Obp99b
CG6490		tkv
CG5549		Apc7
Obp99b		CG9701
tkv		CG16974
Apc7		CG42817
CG9701		Cdc6
CG16974		sano
CG42817		Liprin-gamma
Cdc6		CheB42c
sano		rdgB
Liprin-gamma		Mob2
CheB42c		Pde9
rdgB		CG5987
Mob2		Esp
Pde9		CG3530
CG5987		erm
Esp		Sobp
CG3530		CG10920
erm		fas
Sobp		Hsp22
CG10920		Ror
fas		Evi5
Hsp22		CG13126
Ror		mld
Evi5		CG13894
CG13126		beat-Va
mld		Atpalpha
CG13894		Pde8
beat-Va		CG15414
Atpalpha		Gli
Pde8		CG43954
CG15414		CG4562
Gli		CG17239
CG43954		tnc
CG4562		CG33500
CG17239		Ten-a
tnc		CG14521
CG33500		CG14431
Ten-a		CG33144
CG14521		Meltrin
CG14431		CG31475
CG33144		CR44180
Meltrin		obst-B
CG31475		eIF-1A
CR44180		CR31386
obst-B		Ac78C
eIF-1A		CG9902
CR31386		elk
Ac78C		Tm1
CG9902		CG9005
elk		CG14322
Tm1		mbl
CG9005		CG14232
CG14322		Gem3
mbl		chb
CG14232		mxc
Gem3		Mrtf
chb		CG15117
mxc		CG7337
Mrtf		CG43248
CG15117		DmsR-1
CG7337		CG42541
CG43248		Mical
DmsR-1		osm-1
CG42541		CG8312
Mical		PP2A-B'
osm-1		CG43729
CG8312		CG31058
PP2A-B'		CG16781
CG43729		Asx
CG31058		ush
CG16781		CG31804
Asx		CG30116
ush		tau
CG31804		Tg
CG30116		CG34010
tau		CG10512
Tg		CG43902
CG34010		CG34104
CG10512		Nlg1
CG43902		CG42666
CG34104		CG42337
Nlg1		Eip78C
CG42666		Cnx99A
CG42337		CG30438
Eip78C		CG9098
Cnx99A		CR43887
CG30438		nAcRalpha-7E
CG9098		CG30458
CR43887		CG17287
nAcRalpha-7E		CG4520
CG30458		CG13170
CG17287		CG43366
CG4520		CG34362
CG13170		CG8405
CG43366		seq
CG34362		CG3812
CG8405		bond
seq		amon
CG3812		dpr2
bond		fa2h
amon		Nc73EF
dpr2		Vap-33-1
fa2h		eys
Nc73EF		ltl
Vap-33-1		Snp
eys		CR43314
ltl		Ser
Snp		nAcRalpha-34E
CR43314		Rbp6
Ser		CG9059
nAcRalpha-34E		Sox14
Rbp6		Phm
CG9059		CG3860
Sox14		Unc-89
Phm		nrm
CG3860		CG8870
Unc-89		CG42669
nrm		CG42750
CG8870		tok
CG42669		inaE
CG42750		CG34420
tok		mgl
inaE		CG10211
CG34420		tko
mgl		Dyb
CG10211		Dscam4
tko		igl
Dyb		eIF3-S8
Dscam4		pHCl
igl		CG31860
eIF3-S8		CG15878
pHCl		CG33342
CG31860		CG4019
CG15878		dve
CG33342		CG31323
CG4019		stwl
dve		retn
CG31323		CG12207
stwl		CG17145
retn		CG3065
CG12207		CG15153
CG17145		Pvf3
CG3065		CG1504
CG15153		Spn
Pvf3		Mctp
CG1504		Sec22
Spn		CG43867
Mctp		dpr6
Sec22		Rbf
CG43867		CG43243
dpr6		kn
Rbf		CG15434
CG43243		CG17341
kn		PpD5
CG15434		CG4766
CG17341		CG6983
PpD5		CG13360
CG4766		CG34202
CG6983		CG5514
CG13360		Rgk2
CG34202		CG3921
CG5514		mfrn
Rgk2		CG42673
CG3921		ctp
mfrn		CG5790
CG42673		CG1299
ctp		shd
CG5790		sda
CG1299		vav
shd		tyf
sda		CG10804
vav		CG6610
tyf		CR44018
CG10804		inv
CG6610		CG31140
CR44018		klar
inv		Psa
CG31140		Glut1
klar		kek5
Psa		fred
Glut1		CG2990
kek5		Rassf
fred		NK7.1
CG2990		Smr
Rassf		CG4497
NK7.1		CG9837
Smr		Tcp-1eta
CG4497		tara
CG9837		S-Lap2
Tcp-1eta		CG17974
tara		nwk
S-Lap2		pigs
CG17974		CG4328
nwk		CG34304
pigs		CG14926
CG4328		raw
CG34304		CG34401
CG14926		l(1)G0007
raw		CG13954
CG34401		CG10688
l(1)G0007		Lim3
CG13954		Sdc
CG10688		luna
Lim3		CG2258
Sdc		Frq1
luna		ems
CG2258		jvl
Frq1		Ser6
ems		CG31646
jvl		CG14205
Ser6		CG15894
CG31646		CG10249
CG14205		CG31690
CG15894		orb
CG10249		CG2144
CG31690		bru-3
orb		yip3
CG2144		CG42674
bru-3		dpr12
yip3		Dcr-1
CG42674		CG32406
dpr12		CG34317
Dcr-1		CG6405
CG32406		nmo
CG34317		CycB3
CG6405		Lar
nmo		clu
CycB3		Sur-8
Lar		CG34380
clu		shot
Sur-8		CG44153
CG34380		CG33772
shot		NetA
CG44153		bnl
CG33772		CG34279
NetA		Fili
bnl		mas
CG34279		CG43066
Fili		wb
mas		sick
CG43066		CG17211
wb		CG32698
sick		GlcAT-P
CG17211		Pdp1
CG32698		ed
GlcAT-P		Lmpt
Pdp1		tum
ed		dally
Lmpt		app
tum		TyrR
dally		grau
app		Aats-pro
TyrR		Cpr78Cc
grau		CG30344
Aats-pro		fu12
Cpr78Cc		CG7338
CG30344		Cog3
fu12		CG7324
CG7338		CG42565
Cog3		Lk
CG7324		CG14567
CG42565		CG15333
Lk		CG14416
CG14567		cbs
CG15333		CG30080
CG14416		CG14042
cbs		CG13308
CG30080		CG18557
CG14042		SILENT
CG13308		CG18171
CG18557		CG10184
SILENT		CG12717
CG18171		Bsg25A
CG10184		CG9547
CG12717		Ect4
Bsg25A		CG3880
CG9547		tutl
Ect4		CG9662
CG3880		CG43143
tutl		Glycogenin
CG9662		CG9550
CG43143		CG3529
Glycogenin		CG33926
CG9550		axo
CG3529		tobi
CG33926		CG42460
axo		fu2
tobi		CG5882
CG42460		CG34376
fu2		CG33510
CG5882		CG1607
CG34376		Hs6st
CG33510		CG12099
CG1607		CR44302
Hs6st		CG7376
CG12099		CG32791
CR44302		HPS4
CG7376		CG34124
CG32791		Naa60
snRNA:U7		Sema-1b
HPS4		CG14125
CG34124		pen-2
Naa60		CG34155
Sema-1b		CG31016
CG14125		Spn88Ea
pen-2		Pex5
CG34155		CG14007
CG31016		mir-967
Spn88Ea		CR44119
Pex5		CG1750
CG14007		CG7367
mir-967		CG33288
CR44119		CycJ
CG1750		rho
snoRNA:Me18S-G642		CG17751
CG7367		Sin3A
CG33288		Con
CycJ		CG13995
rho		Usf
CG17751		CG14495
Sin3A		CG34247
Con		CG34291
CG13995		CG7787
Usf		Mst57Dc
CG14495		CR44064
CG34247		CG1575
CG34291		CG31928
CG7787		CG33128
Mst57Dc		CG12128
CR44064		Pep
CG1575		Gal
CG31928		CG10801
CG33128		CG7565
CG12128		ymp
Pep		hgo
Gal		wmd
CG10801		CG30349
CG7565		Cpr97Ea
ymp		Sema-1a
hgo		CG4582
wmd		CG12576
CG30349		GstE1
Cpr97Ea		tal-3A
Sema-1a		Eaat1
CG4582		CG11843
CG12576		Sln
GstE1		CG30184
tal-3A		RpS10a
Eaat1		nimC1
CG11843		Cp19
Sln		Tsp42Ee
CG30184		sima
RpS10a		ACXD
nimC1		CG7747
Cp19		Mf
Tsp42Ee		Pp1alpha-96A
sima		obst-E
scaRNA:pUf68-a		CR43717
ACXD		CG10710
snoRNA:Psi28S-2622		CG14221
CG7747		CG18522
Mf		CG13690
Pp1alpha-96A		CR43467
obst-E		Flo-2
CR43717		Abl
CG10710		CG13178
CG14221		AttC
CG18522		CG33998
CG13690		CR43784
CR43467		CG33158
Flo-2		Gr47a
Abl		skpB
CG13178		CG42498
snoRNA:CG32479-a		ebi
AttC		kraken
CG33998		smo
CR43784		Plc21C
CG33158		CG11912
Gr47a		CG13041
skpB		CG5792
CG42498		Bem46
ebi		Elo68beta
kraken		mura
smo		CG42613
Plc21C		CR43865
CG11912		tmod
CG13041		CG14301
CG5792		CG1304
Bem46		CG13747
Elo68beta		CG13744
mura		srpk79D
CG42613		CG18136
snoRNA:abba-a		CG43330
CR43865		ATPsyn-Cf6
tmod		Sbp2
CG14301		pita
CG1304		levy
tRNA:CR31228		alphaPS5
CG13747		rngo
CG13744		Dpy-30L1
srpk79D		PGRP-LF
CG18136		Sgs8
CG43330		stl
ATPsyn-Cf6		btv
Sbp2		CG13133
pita		chic
levy		CG31961
alphaPS5		CG31907
rngo		CR43472
Dpy-30L1		CG42561
PGRP-LF		Galpha49B
Sgs8		TfIIA-L
stl		CG31002
btv		CG17600
CG13133		brk
chic		her
CG31961		blw
CG31907		Atg5
CR43472		fry
CG42561		CG6059
Galpha49B		dp
TfIIA-L		CG5880
tRNA:CR32289		twe
CG31002		CG10680
tRNA:CR32272		CG6074
CG17600		CG12299
snRNA:U5:63BC		CG9437
brk		CG30008
her		CG33658
blw		CG4763
Atg5		Eig71Eh
fry		CG43110
CG6059		NT5E-2
dp		veil
CG5880		CG6441
twe		rab3-GAP
CG10680		prel
CG6074		mRpL18
CG12299		Dip-B
CG9437		CG13465
CG30008		Ir56c
CG33658		S6k
CG4763		CG14024
Eig71Eh		Gr64c
CG43110		CG43231
NT5E-2		CG42540
veil		Cyp6d5
snoRNA:U3:54Aa		alphaKap4
CG6441		CG34439
rab3-GAP		gprs
prel		Dpit47
tRNA:CR30234		CG15870
mRpL18		Cht8
Dip-B		GAPsec
CG13465		CG12512
Ir56c		ppk10
S6k		CG2750
CG14024		Sp212
Gr64c		CG6012
CG43231		CG8420
CG42540		CG43800
Cyp6d5		Cad87A
alphaKap4		CG18107
CG34439		WRNexo
gprs		PGRP-LA
Dpit47		ial
CG15870		CG5147
Cht8		CR43464
GAPsec		CG14419
CG12512		Art7
ppk10		CG14977
CG2750		cag
Sp212		Dup99B
CG6012		Cyp4ac1
CG8420		mim
CG43800		CG4461
Cad87A		CG5676
CG18107		CG4709
WRNexo		Lasp
PGRP-LA		CG17234
ial		CR43605
CG5147		CG17105
CR43464		CG14231
CG14419		botv
Art7		CG15239
CG14977		CG30472
cag		woc
Dup99B		CG10510
Cyp4ac1		CG43218
mim		Adar
CG4461		asparagine-synthetase
CG5676		TpnC4
CG4709		CG11652
Lasp		CG17724
CG17234		CG11125
CR43605		CG9967
CG17105		CG44249
CG14231		CG30178
botv		Pask
CG15239		CG14304
CG30472		mRpS21
woc		CG10993
CG10510		CG31760
CG43218		CG17781
Adar		CG17664
asparagine-synthetase		CG3868
TpnC4		CG6933
CG11652		CG10904
CG17724		CG8359
CG11125		CG9839
CG9967		CG13358
CG44249		CG15673
CG30178		Gs1l
Pask		CG34201
mir-1009		CG8010
CG14304		CG6619
mRpS21		Pif1A
CG10993		CG31320
CG31760		CG13510
CG17781		CG12499
CG17664		CG9140
CG3868		Mst57Db
CG6933		Pka-R2
CG10904		tal-AA
CG8359		CR43701
CG9839		Or46a
mir-4940		CG12917
CG13358		CR30121
CG15673		CG14543
Gs1l		CG3625
CG34201		CG11486
CG8010		CG42375
CG6619		IM1
Pif1A		CG14418
CG31320		Gr59a
CG13510		Hsp67Bb
CG12499		CR43866
CG9140		CG14135
Mst57Db		Kdm4B
Pka-R2		CG10433
tal-AA		CG15440
CR43701		Pif1B
Or46a		tal-1A
CG12917		RpL34a
CR30121		CG9288
CG14543
CG3625
CG11486
CG42375
IM1
CG14418
Gr59a
Hsp67Bb
CR43866
CG14135
Kdm4B
CG10433
CG15440
Pif1B
tal-1A
RpL34a
tRNA:CR32285
tRNA:CR32287
CG9288
