# Supplementary material for: Genetics of cocaine and methamphetamine consumption and preference in Drosophila melanogaster
Source: PLoS Genet. 2019 May 20;15(5):e1007834. doi: 10.1371/journal.pgen.1007834 (PMC6527214; doi:10.1371/journal.pgen.1007834)
Supplement: S7 Table — (A) Genes in network. (B) Human orthologs. (C) Pathway and gene ontology enrichment analysis. (XLSX) [file pgen.1007834.s007.xlsx]

## Sheet: A. Genetic interaction network
FlyBase ID	Fly Gene Symbol
FBgn0264442	ab
FBgn0000017	Abl
FBgn0261823	Asx
FBgn0011300	babo
FBgn0000163	baz
FBgn0014135	bnl
FBgn0024250	brk
FBgn0004101	bs
FBgn0003502	Btk29A
FBgn0000242	Bx
FBgn0023095	caps
FBgn0000256	capu
FBgn0052521	CG32521
FBgn0021760	chb
FBgn0000308	chic
FBgn0044323	Cka
FBgn0259685	crb
FBgn0086901	cv-c
FBgn0000405	CycB
FBgn0015625	CycB3
FBgn0263930	dally
FBgn0001624	dlg1
FBgn0041604	dlp
FBgn0000479	dnc
FBgn0053196	dpy
FBgn0015380	drl
FBgn0000497	ds
FBgn0260003	Dys
FBgn0263933	ebi
FBgn0000547	ed
FBgn0003731	Egfr
FBgn0026250	eIF-1A
FBgn0051774	fred
FBgn0001075	ft
FBgn0001085	fz
FBgn0016797	fz2
FBgn0259211	grh
FBgn0015946	grim
FBgn0010825	Gug
FBgn0001269	inv
FBgn0001297	kay
FBgn0001319	kn
FBgn0000464	Lar
FBgn0002543	lea
FBgn0041111	lilli
FBgn0036844	Mkp3
FBgn0031885	Mnn1
FBgn0010909	msn
FBgn0260789	mxc
FBgn0002945	nkd
FBgn0011817	nmo
FBgn0004108	Nrt
FBgn0003042	Pc
FBgn0003044	Pcl
FBgn0020622	Pi3K21B
FBgn0004369	Ptp99A
FBgn0264895	RapGAP1
FBgn0003218	rdgB
FBgn0086911	rg
FBgn0004635	rho
FBgn0003301	rut
FBgn0010575	sbb
FBgn0013732	sced
FBgn0263289	scrib
FBgn0010415	Sdc
FBgn0261873	sdt
FBgn0003396	shn
FBgn0003416	sl
FBgn0086906	sls
FBgn0003444	smo
FBgn0085450	Snoo
FBgn0003499	sr
FBgn0262733	Src64B
FBgn0020248	stet
FBgn0026323	Tak1
FBgn0040071	tara
FBgn0003716	tkv
FBgn0003721	Tm1
FBgn0003861	trp
FBgn0003862	trx
FBgn0086356	tum

## Sheet: B.Human Orthologs
FlyBase ID	Fly Gene Symbol	Human Gene Symbol	DIOPT Score
FBgn0264442	ab	ZBTB37	2
FBgn0264442	ab	ZBTB12	2
FBgn0000017	Abl	ABL2	9
FBgn0000017	Abl	ABL1	8
FBgn0000017	Abl	LYN	2
FBgn0000017	Abl	SRC	2
FBgn0000017	Abl	BLK	2
FBgn0000017	Abl	LCK	2
FBgn0000017	Abl	FRK	2
FBgn0000017	Abl	FYN	2
FBgn0000017	Abl	FGR	2
FBgn0000017	Abl	SRMS	2
FBgn0261823	Asx	ASXL1	9
FBgn0261823	Asx	ASXL2	9
FBgn0261823	Asx	ASXL3	9
FBgn0011300	babo	TGFBR1	14
FBgn0011300	babo	ACVR1C	11
FBgn0011300	babo	ACVR1B	10
FBgn0011300	babo	BMPR1A	3
FBgn0011300	babo	BMPR1B	3
FBgn0011300	babo	ACVR1	2
FBgn0000163	baz	PARD3	12
FBgn0000163	baz	PARD3B	9
FBgn0014135	bnl	FGF20	4
FBgn0014135	bnl	FGF16	4
FBgn0014135	bnl	FGF10	3
FBgn0014135	bnl	FGF13	3
FBgn0014135	bnl	FGF4	3
FBgn0014135	bnl	FGF6	3
FBgn0014135	bnl	FGF5	3
FBgn0014135	bnl	FGF14	3
FBgn0014135	bnl	FGF11	3
FBgn0014135	bnl	FGF2	3
FBgn0014135	bnl	FGF1	3
FBgn0014135	bnl	FGF9	2
FBgn0014135	bnl	FGF22	2
FBgn0014135	bnl	FGF12	2
FBgn0014135	bnl	FGF21	2
FBgn0014135	bnl	FGF19	2
FBgn0014135	bnl	FGF3	2
FBgn0014135	bnl	FGF7	2
FBgn0014135	bnl	FGF23	2
FBgn0024250	brk	No ortholog	0
FBgn0004101	bs	SRF	13
FBgn0003502	Btk29A	TEC	13
FBgn0003502	Btk29A	ITK	12
FBgn0003502	Btk29A	BTK	11
FBgn0003502	Btk29A	TXK	11
FBgn0003502	Btk29A	BMX	10
FBgn0003502	Btk29A	PTK6	2
FBgn0003502	Btk29A	LCK	2
FBgn0003502	Btk29A	FRK	2
FBgn0003502	Btk29A	LYN	2
FBgn0003502	Btk29A	SRC	2
FBgn0003502	Btk29A	BLK	2
FBgn0003502	Btk29A	ABL1	2
FBgn0003502	Btk29A	ABL2	2
FBgn0003502	Btk29A	FYN	2
FBgn0003502	Btk29A	FGR	2
FBgn0003502	Btk29A	SRMS	2
FBgn0000242	Bx	LMO1	9
FBgn0000242	Bx	LMO3	8
FBgn0000242	Bx	LMO2	4
FBgn0023095	caps	LRRN2	5
FBgn0023095	caps	LRRN1	3
FBgn0023095	caps	LINGO2	2
FBgn0023095	caps	LRRN3	2
FBgn0023095	caps	LRRTM1	2
FBgn0000256	capu	FMN2	9
FBgn0000256	capu	FMN1	6
FBgn0000256	capu	INF2	2
FBgn0000256	capu	GRID2IP	2
FBgn0000256	capu	DAAM2	2
FBgn0000256	capu	FHDC1	2
FBgn0000256	capu	DAAM1	2
FBgn0052521	CG32521	No ortholog	0
FBgn0021760	chb	CLASP1	15
FBgn0021760	chb	CLASP2	13
FBgn0000308	chic	PFN4	8
FBgn0044323	Cka	STRN3	15
FBgn0044323	Cka	STRN	13
FBgn0044323	Cka	STRN4	10
FBgn0259685	crb	CRB1	6
FBgn0259685	crb	CRB2	5
FBgn0259685	crb	NOTCH2NL	2
FBgn0259685	crb	EYS	3
FBgn0086901	cv-c	DLC1	7
FBgn0086901	cv-c	STARD13	6
FBgn0086901	cv-c	STARD8	5
FBgn0000405	CycB	CCNB1	11
FBgn0000405	CycB	CCNB2	10
FBgn0000405	CycB	CCNB3	3
FBgn0015625	CycB3	CCNB3	10
FBgn0015625	CycB3	CCNO	2
FBgn0015625	CycB3	CCNB1	3
FBgn0015625	CycB3	CCNB2	3
FBgn0263930	dally	GPC5	13
FBgn0263930	dally	GPC3	8
FBgn0263930	dally	GPC2	2
FBgn0263930	dally	GPC1	2
FBgn0263930	dally	GPC4	2
FBgn0263930	dally	GPC6	2
FBgn0001624	dlg1	DLG1	13
FBgn0001624	dlg1	DLG2	12
FBgn0001624	dlg1	DLG4	12
FBgn0001624	dlg1	DLG3	9
FBgn0041604	dlp	GPC4	14
FBgn0041604	dlp	GPC6	13
FBgn0041604	dlp	GPC1	10
FBgn0041604	dlp	GPC2	8
FBgn0041604	dlp	GPC5	2
FBgn0041604	dlp	GPC3	2
FBgn0000479	dnc	PDE4D	11
FBgn0000479	dnc	PDE4B	11
FBgn0000479	dnc	PDE4A	10
FBgn0000479	dnc	PDE4C	8
FBgn0000479	dnc	PDE9A	2
FBgn0053196	dpy	FBN2	3
FBgn0053196	dpy	LTBP1	3
FBgn0053196	dpy	LTBP3	2
FBgn0053196	dpy	LTBP4	2
FBgn0053196	dpy	FBN3	2
FBgn0053196	dpy	FBN1	2
FBgn0053196	dpy	LTBP2	2
FBgn0015380	drl	RYK	13
FBgn0000497	ds	DCHS1	13
FBgn0000497	ds	DCHS2	7
FBgn0000497	ds	CDH23	3
FBgn0000497	ds	FAT4	3
FBgn0000497	ds	FAT3	3
FBgn0000497	ds	FAT2	3
FBgn0000497	ds	FAT1	2
FBgn0260003	Dys	DMD	12
FBgn0260003	Dys	UTRN	11
FBgn0260003	Dys	DRP2	5
FBgn0263933	ebi	TBL1X	15
FBgn0263933	ebi	TBL1XR1	13
FBgn0263933	ebi	TBL1Y	12
FBgn0000547	ed	OBSCN	1
FBgn0000547	ed	KIRREL2	1
FBgn0000547	ed	KIRREL3	1
FBgn0000547	ed	KIRREL1	1
FBgn0000547	ed	MALT1	1
FBgn0003731	Egfr	ERBB4	12
FBgn0003731	Egfr	EGFR	12
FBgn0003731	Egfr	ERBB2	11
FBgn0003731	Egfr	ERBB3	10
FBgn0026250	eIF-1A	EIF1AY	13
FBgn0026250	eIF-1A	LOC107984923	7
FBgn0026250	eIF-1A	EIF1AX	7
FBgn0051774	fred	OBSCN	1
FBgn0051774	fred	KIRREL2	1
FBgn0051774	fred	KIRREL3	1
FBgn0051774	fred	KIRREL1	1
FBgn0051774	fred	MALT1	1
FBgn0051774	fred	FPGS	1
FBgn0051774	fred	NPHS1	1
FBgn0001075	ft	FAT4	12
FBgn0001075	ft	DCHS1	4
FBgn0001075	ft	FAT3	3
FBgn0001075	ft	DCHS2	3
FBgn0001075	ft	FAT2	3
FBgn0001075	ft	CDH23	2
FBgn0001075	ft	FAT1	2
FBgn0001085	fz	FZD1	13
FBgn0001085	fz	FZD7	13
FBgn0001085	fz	FZD2	11
FBgn0001085	fz	FZD3	4
FBgn0001085	fz	FZD6	4
FBgn0001085	fz	FZD10	2
FBgn0001085	fz	FZD9	2
FBgn0001085	fz	FZD4	2
FBgn0001085	fz	FZD8	2
FBgn0001085	fz	SMO	2
FBgn0001085	fz	FZD5	2
FBgn0016797	fz2	FZD5	14
FBgn0016797	fz2	FZD8	12
FBgn0016797	fz2	SFRP4	2
FBgn0016797	fz2	FRZB	2
FBgn0016797	fz2	FZD10	2
FBgn0016797	fz2	FZD9	2
FBgn0016797	fz2	FZD4	2
FBgn0016797	fz2	FZD3	2
FBgn0016797	fz2	FZD2	2
FBgn0016797	fz2	FZD7	2
FBgn0016797	fz2	FZD6	2
FBgn0016797	fz2	SMO	2
FBgn0016797	fz2	FZD1	2
FBgn0259211	grh	GRHL1	8
FBgn0259211	grh	GRHL2	7
FBgn0259211	grh	GRHL3	6
FBgn0015946	grim	No ortholog	0
FBgn0010825	Gug	RERE	10
FBgn0010825	Gug	ATN1	8
FBgn0001269	inv	EN1	10
FBgn0001269	inv	EN2	10
FBgn0001297	kay	FOSL2	5
FBgn0001297	kay	FOSL1	5
FBgn0001297	kay	FOS	5
FBgn0001297	kay	FOSB	4
FBgn0001297	kay	BATF	2
FBgn0001297	kay	BATF2	2
FBgn0001297	kay	BATF3	2
FBgn0001297	kay	JDP2	2
FBgn0001297	kay	ATF3	2
FBgn0001297	kay	ATF7	2
FBgn0001297	kay	CREB5	2
FBgn0001297	kay	ATF2	2
FBgn0001319	kn	EBF3	12
FBgn0001319	kn	EBF2	11
FBgn0001319	kn	EBF1	10
FBgn0001319	kn	EBF4	10
FBgn0000464	Lar	PTPRD	14
FBgn0000464	Lar	PTPRF	13
FBgn0000464	Lar	PTPRS	12
FBgn0000464	Lar	PTPRC	2
FBgn0000464	Lar	PTPRZ1	2
FBgn0041111	lilli	AFF2	9
FBgn0041111	lilli	AFF1	8
FBgn0041111	lilli	AFF4	8
FBgn0041111	lilli	AFF3	7
FBgn0036844	Mkp3	DUSP7	12
FBgn0036844	Mkp3	DUSP6	10
FBgn0036844	Mkp3	DUSP9	10
FBgn0036844	Mkp3	SSH3	2
FBgn0036844	Mkp3	SSH2	2
FBgn0036844	Mkp3	DUSP8	2
FBgn0036844	Mkp3	DUSP4	2
FBgn0036844	Mkp3	DUSP14	2
FBgn0036844	Mkp3	DUSP18	2
FBgn0036844	Mkp3	DUSP16	2
FBgn0036844	Mkp3	DUSP10	2
FBgn0036844	Mkp3	DUSP1	2
FBgn0031885	Mnn1	MEN1	13
FBgn0010909	msn	TNIK	12
FBgn0010909	msn	MINK1	11
FBgn0010909	msn	MAP4K4	9
FBgn0010909	msn	NRK	3
FBgn0010909	msn	MYO3B	3
FBgn0010909	msn	MYO3A	2
FBgn0260789	mxc	No ortholog	0
FBgn0002945	nkd	NKD2	6
FBgn0002945	nkd	NKD1	6
FBgn0011817	nmo	NLK	12
FBgn0004108	Nrt	CES2	2
FBgn0003042	Pc	CBX8	8
FBgn0003042	Pc	CBX6	8
FBgn0003042	Pc	CBX4	6
FBgn0003042	Pc	CBX7	5
FBgn0003042	Pc	CBX2	5
FBgn0003044	Pcl	PHF19	11
FBgn0003044	Pcl	MTF2	11
FBgn0003044	Pcl	PHF1	9
FBgn0020622	Pi3K21B	PIK3R3	12
FBgn0020622	Pi3K21B	PIK3R1	10
FBgn0020622	Pi3K21B	PIK3R2	10
FBgn0004369	Ptp99A	PTPRG	9
FBgn0004369	Ptp99A	PTPRZ1	7
FBgn0264895	RapGAP1	RAP1GAP2	10
FBgn0264895	RapGAP1	RAP1GAP	10
FBgn0264895	RapGAP1	SIPA1L3	2
FBgn0003218	rdgB	PITPNM2	14
FBgn0003218	rdgB	PITPNM1	12
FBgn0003218	rdgB	PITPNM3	7
FBgn0003218	rdgB	PITPNB	2
FBgn0003218	rdgB	PITPNC1	2
FBgn0086911	rg	LRBA	12
FBgn0086911	rg	NBEA	11
FBgn0004635	rho	RHBDL3	8
FBgn0004635	rho	RHBDL1	7
FBgn0004635	rho	RHBDL2	5
FBgn0002543	robo2	ROBO1	8
FBgn0002543	robo2	ROBO2	7
FBgn0002543	robo2	ROBO3	7
FBgn0002543	robo2	ROBO4	2
FBgn0003301	rut	ADCY1	14
FBgn0003301	rut	ADCY4	3
FBgn0003301	rut	ADCY2	3
FBgn0003301	rut	ADCY8	3
FBgn0003301	rut	ADCY5	3
FBgn0003301	rut	ADCY3	3
FBgn0003301	rut	ADCY6	3
FBgn0003301	rut	ADCY7	3
FBgn0010575	sbb	ZNF609	7
FBgn0010575	sbb	ZNF608	7
FBgn0013732	sced	No ortholog	0
FBgn0263289	scrib	SCRIB	7
FBgn0263289	scrib	LRRC1	6
FBgn0263289	scrib	LRRC7	2
FBgn0010415	Sdc	SDC2	7
FBgn0010415	Sdc	SDC3	6
FBgn0010415	Sdc	SDC1	6
FBgn0010415	Sdc	SDC4	5
FBgn0261873	sdt	MPP5	11
FBgn0261873	sdt	CASK	2
FBgn0261873	sdt	MPP6	2
FBgn0261873	sdt	MPP7	2
FBgn0261873	sdt	MPP1	2
FBgn0261873	sdt	MPP2	2
FBgn0261873	sdt	MPP3	2
FBgn0261873	sdt	MPP4	2
FBgn0003396	shn	HIVEP2	8
FBgn0003396	shn	HIVEP1	7
FBgn0003396	shn	HIVEP3	6
FBgn0003416	sl	PLCG1	14
FBgn0003416	sl	PLCG2	10
FBgn0086906	sls	HMCN1	3
FBgn0086906	sls	TTN	3
FBgn0086906	sls	OBSCN	3
FBgn0086906	sls	IGSF22	2
FBgn0086906	sls	IGFN1	2
FBgn0086906	sls	OBSL1	2
FBgn0086906	sls	SPEG	2
FBgn0003444	smo	SMO	14
FBgn0003444	smo	FZD10	2
FBgn0003444	smo	FZD9	2
FBgn0003444	smo	FZD4	2
FBgn0003444	smo	FZD8	2
FBgn0003444	smo	FZD3	2
FBgn0003444	smo	FZD2	2
FBgn0003444	smo	FZD7	2
FBgn0003444	smo	FZD6	2
FBgn0003444	smo	FZD5	2
FBgn0003444	smo	FZD1	2
FBgn0085450	Snoo	SKI	9
FBgn0085450	Snoo	SKIL	6
FBgn0085450	Snoo	SKOR2	2
FBgn0003499	sr	EGR2	6
FBgn0003499	sr	EGR1	5
FBgn0003499	sr	EGR3	5
FBgn0003499	sr	EGR4	2
FBgn0262733	Src64B	SRC	9
FBgn0262733	Src64B	FYN	9
FBgn0262733	Src64B	FGR	8
FBgn0262733	Src64B	YES1	7
FBgn0262733	Src64B	LYN	6
FBgn0262733	Src64B	BLK	6
FBgn0262733	Src64B	LCK	6
FBgn0262733	Src64B	HCK	5
FBgn0262733	Src64B	FRK	5
FBgn0262733	Src64B	SLA2	2
FBgn0262733	Src64B	PTK6	3
FBgn0262733	Src64B	SRMS	3
FBgn0262733	Src64B	BMX	2
FBgn0262733	Src64B	TEC	2
FBgn0262733	Src64B	ABL1	2
FBgn0262733	Src64B	ABL2	2
FBgn0262733	Src64B	ITK	2
FBgn0262733	Src64B	BTK	2
FBgn0262733	Src64B	TXK	2
FBgn0020248	stet	RHBDL3	13
FBgn0020248	stet	RHBDL1	11
FBgn0020248	stet	RHBDL2	3
FBgn0026323	Tak1	MAP3K7	11
FBgn0026323	Tak1	MAP3K20	2
FBgn0026323	Tak1	RIPK1	2
FBgn0040071	tara	SERTAD2	1
FBgn0040071	tara	CDCA4	1
FBgn0040071	tara	SERTAD1	1
FBgn0003716	tkv	BMPR1B	12
FBgn0003716	tkv	BMPR1A	10
FBgn0003716	tkv	TGFBR1	3
FBgn0003716	tkv	ACVR1C	2
FBgn0003716	tkv	ACVR1B	2
FBgn0003721	Tm1	TPM1	12
FBgn0003721	Tm1	TPM3	10
FBgn0003721	Tm1	TPM4	10
FBgn0003721	Tm1	TPM2	9
FBgn0003861	trp	TRPC4	9
FBgn0003861	trp	TRPC5	9
FBgn0003861	trp	TRPC1	6
FBgn0003861	trp	TRPC7	3
FBgn0003861	trp	TRPC3	2
FBgn0003861	trp	TRPC6	2
FBgn0003862	trx	KMT2B	9
FBgn0003862	trx	KMT2A	9
FBgn0086356	tum	RACGAP1	13

## Sheet: C. Enrichment
GO Category	GO Term	Number of Genes in GO Term (Genome)	Observed Number of Genes in GO Term (List)	Expected Number of Genes in GO Term (List)	Increase (+) or Decrease (-)	Fold Enrichment	P-value	FDR
Panther Pathways	Wnt signaling pathway (P00057)	116	11	0.67	+	16.51	1.34e-10	2.08e-08
	CCKR signaling map (P06959)	19	4	0.11	+	36.66	8.03e-06	0.000415
	Cadherin signaling pathway (P00012)	47	5	0.27	+	18.53	1.12e-05	0.000436
	Angiogenesis (P00005)	63	5	0.36	+	13.82	4.2e-05	0.0013
	TGF-beta signaling pathway (P00052)	38	4	0.22	+	18.33	9.34e-05	0.00241
Rectome Pathways	Signal Transduction (R-DME-162582)	760	25	4.36	+	5.73	6.48e-13	9.02e-10
	Drosophila signaling pathways (R-DME-5252538)	191	13	1.1	+	11.85	1.19e-10	8.3e-08
	Planar Cell Polarity pathway (R-DME-350431)	28	7	0.16	+	43.53	8.92e-10	4.14e-07
	Homo-/heterophilic binding of transmembrane components (R-DME-350379)	6	4	0.03	+	> 100	2.01e-07	5.61e-05
	Signaling by Rho GTPases (R-DME-194315)	118	8	0.68	+	11.81	5.74e-07	0.000133
	Signaling by FGFR3 (R-DME-5654741)	24	4	0.14	+	29.02	1.82e-05	0.00316
	Signaling by FGFR1 (R-DME-5654736)	27	4	0.16	+	25.8	2.75e-05	0.0032
	Activation of Downstream Effectors (R-DME-450736)	25	4	0.14	+	27.86	2.1e-05	0.00324
	Cytokine Signaling in Immune system (R-DME-1280215)	147	7	0.84	+	8.29	2.74e-05	0.00346
	Signaling by FGFR4 (R-DME-5654743)	24	4	0.14	+	29.02	1.82e-05	0.00361
	Signaling by TGF-beta family members (R-DME-9006936)	57	5	0.33	+	15.28	2.68e-05	0.00373
	RHO GTPase Effectors (R-DME-195258)	69	5	0.4	+	12.62	6.32e-05	0.0044
	Downstream signaling of activated FGFR1 (R-DME-5654687)	11	3	0.06	+	47.49	6.23e-05	0.00457
	Downstream signaling of activated FGFR2 (R-DME-5654696)	11	3	0.06	+	47.49	6.23e-05	0.00482
	Axon guidance (R-DME-422475)	108	6	0.62	+	9.67	4.67e-05	0.005
	A tetrasaccharide linker sequence is required for GAG synthesis (R-DME-1971475)	11	3	0.06	+	47.49	6.23e-05	0.0051
	HS-GAG biosynthesis (R-DME-2022928)	12	3	0.07	+	43.53	7.76e-05	0.00514
	Downstream signaling of activated FGFR3 (R-DME-5654708)	11	3	0.06	+	47.49	6.23e-05	0.00542
	Oxidative Stress Induced Senescence (R-DME-2559580)	33	4	0.19	+	21.11	5.63e-05	0.0056
	Signaling by ROBO receptors (R-DME-376176)	13	3	0.07	+	40.19	9.51e-05	0.00576
	Downstream signaling of activated FGFR4 (R-DME-5654716)	11	3	0.06	+	47.49	6.23e-05	0.00578
	HS-GAG degradation (R-DME-2024096)	13	3	0.07	+	40.19	9.51e-05	0.00602
	Signaling by Interleukins (R-DME-449147)	126	6	0.72	+	8.29	0.000106	0.00613
	Interleukin-3, Interleukin-5 and GM-CSF signaling (R-DME-512988)	16	3	0.09	+	32.65	0.000163	0.0087
	Signaling by FGFR2 (R-DME-5654738)	44	4	0.25	+	15.83	0.000158	0.00881
	Signaling by FGFR (R-DME-190236)	47	4	0.27	+	14.82	0.000201	0.0103
	Signaling by TGF-beta Receptor Complex (R-DME-170834)	51	4	0.29	+	13.66	0.000269	0.0129
	Developmental Biology (R-DME-1266738)	150	6	0.86	+	6.97	0.000263	0.0131
	PI5P, PP2A and IER3 Regulate PI3K/AKT Signaling (R-DME-6811558)	20	3	0.11	+	26.12	0.000292	0.0136
	Subcellular localisation of D (R-DME-390023)	3	2	0.02	+	> 100	0.000318	0.0143
	Regulation of Insulin-like Growth Factor (IGF) transport and uptake by Insulin-like Growth Factor Binding Proteins (IGFBPs) (R-DME-381426)	56	4	0.32	+	12.44	0.000377	0.0159
	Formation of the nuclear AP-1 transcription factor 'scaffolding complex' (R-DME-209409)	4	2	0.02	+	87.07	0.000476	0.0162
	Post-translational protein phosphorylation (R-DME-8957275)	56	4	0.32	+	12.44	0.000377	0.0164
	Transcriptional activtion by AP-1 transcription factor (R-DME-209425)	4	2	0.02	+	87.07	0.000476	0.0166
	Positive regulation of FT and DS (R-DME-451850)	4	2	0.02	+	87.07	0.000476	0.017
	Negative regulation of the PI3K/AKT network (R-DME-199418)	23	3	0.13	+	22.71	0.000424	0.0173
	Phospholipase C-mediated cascade: FGFR1 (R-DME-5654219)	4	2	0.02	+	87.07	0.000476	0.0174
	Imd pathway (R-DME-209459)	25	3	0.14	+	20.9	0.00053	0.0176
	Phospholipase C-mediated cascade; FGFR2 (R-DME-5654221)	4	2	0.02	+	87.07	0.000476	0.0179
	Phospholipase C-mediated cascade; FGFR3 (R-DME-5654227)	4	2	0.02	+	87.07	0.000476	0.0184
	Phospholipase C-mediated cascade; FGFR4 (R-DME-5654228)	4	2	0.02	+	87.07	0.000476	0.0189
	Phosphorylation of ARR (R-DME-209387)	5	2	0.03	+	69.66	0.000664	0.0192
	Signaling by Receptor Tyrosine Kinases (R-DME-9006934)	177	6	1.02	+	5.9	0.000616	0.0195
	Role of ABL in ROBO-SLIT signaling (R-DME-428890)	5	2	0.03	+	69.66	0.000664	0.0197
	Cellular Senescence (R-DME-2559583)	64	4	0.37	+	10.88	0.000608	0.0197
	Formation and transport of the N-HH ligand (R-DME-209471)	5	2	0.03	+	69.66	0.000664	0.0201
	Heparan sulfate/heparin (HS-GAG) metabolism (R-DME-1638091)	28	3	0.16	+	18.66	0.000718	0.0204
	Assembly of receptor complex (R-DME-209472)	5	2	0.03	+	69.66	0.000664	0.0205
	Chondroitin sulfate/dermatan sulfate metabolism (R-DME-1793185)	29	3	0.17	+	18.01	0.000789	0.022
	Receptor-type tyrosine-protein phosphatases (R-DME-388844)	6	2	0.03	+	58.05	0.000881	0.0232
	JNK signalling (R-DME-450724)	6	2	0.03	+	58.05	0.000881	0.0236
	Protein-protein interactions at synapses (R-DME-6794362)	30	3	0.17	+	17.41	0.000864	0.0236
	Interleukin-17 signaling (R-DME-448424)	31	3	0.18	+	16.85	0.000944	0.0239
	MAP kinase activation (R-DME-450294)	31	3	0.18	+	16.85	0.000944	0.0243
	PI-3K cascade:FGFR1 (R-DME-5654689)	7	2	0.04	+	49.75	0.00113	0.0266
	PI-3K cascade:FGFR2 (R-DME-5654695)	7	2	0.04	+	49.75	0.00113	0.0271
	PI-3K cascade:FGFR3 (R-DME-5654710)	7	2	0.04	+	49.75	0.00113	0.0276
	PI-3K cascade:FGFR4 (R-DME-5654720)	7	2	0.04	+	49.75	0.00113	0.0281
	MyD88-independent TLR4 cascade (R-DME-166166)	36	3	0.21	+	14.51	0.00141	0.0307
	Toll Like Receptor 3 (TLR3) Cascade (R-DME-168164)	36	3	0.21	+	14.51	0.00141	0.0312
	TRIF(TICAM1)-mediated TLR4 signaling (R-DME-937061)	36	3	0.21	+	14.51	0.00141	0.0317
	GPVI-mediated activation cascade (R-DME-114604)	8	2	0.05	+	43.53	0.00141	0.0321
	Assembly of the 'signalling complexes' (R-DME-209338)	8	2	0.05	+	43.53	0.00141	0.0326
	Toll Like Receptor 2 (TLR2) Cascade (R-DME-181438)	40	3	0.23	+	13.06	0.00188	0.0353
	Toll Like Receptor 5 (TLR5) Cascade (R-DME-168176)	40	3	0.23	+	13.06	0.00188	0.0358
	TRAF6 mediated induction of NFkB and MAP kinases upon TLR7/8 or 9 activation (R-DME-975138)	41	3	0.24	+	12.74	0.002	0.0358
	RAC1 signalling (R-DME-450745)	9	2	0.05	+	38.7	0.00171	0.0361
	Antigen activates B Cell Receptor (BCR) leading to generation of second messengers (R-DME-983695)	10	2	0.06	+	34.83	0.00205	0.0361
	MyD88 dependent cascade initiated on endosome (R-DME-975155)	41	3	0.24	+	12.74	0.002	0.0362
	Toll Like Receptor TLR1:TLR2 Cascade (R-DME-168179)	40	3	0.23	+	13.06	0.00188	0.0363
	Activation of RAC1:GTP by FZ:DSH complex (R-DME-350376)	9	2	0.05	+	38.7	0.00171	0.0367
	Toll Like Receptor 10 (TLR10) Cascade (R-DME-168142)	41	3	0.24	+	12.74	0.002	0.0367
	Toll Like Receptor TLR6:TLR2 Cascade (R-DME-168188)	40	3	0.23	+	13.06	0.00188	0.0368
	Toll Like Receptor 7/8 (TLR7/8) Cascade (R-DME-168181)	41	3	0.24	+	12.74	0.002	0.0372
	MyD88 cascade initiated on plasma membrane (R-DME-975871)	40	3	0.23	+	13.06	0.00188	0.0373
	Toll Like Receptor 4 (TLR4) Cascade (R-DME-166016)	40	3	0.23	+	13.06	0.00188	0.0378
	Gene expression (Transcription) (R-DME-74160)	480	9	2.76	+	3.27	0.00183	0.038
	MyD88:Mal cascade initiated on plasma membrane (R-DME-166058)	40	3	0.23	+	13.06	0.00188	0.0384
	Generic Transcription Pathway (R-DME-212436)	311	7	1.79	+	3.92	0.00223	0.0388
	Toll Like Receptor 9 (TLR9) Cascade (R-DME-168138)	44	3	0.25	+	11.87	0.00242	0.0402
	Synaptic adhesion-like molecules (R-DME-8849932)	11	2	0.06	+	31.66	0.00241	0.0404
	Signaling by BMP (R-DME-201451)	11	2	0.06	+	31.66	0.00241	0.0409
	RHO GTPases Activate Formins (R-DME-5663220)	11	2	0.06	+	31.66	0.00241	0.0414
Molecular Function	protein binding (GO:0005515)	2305	48	13.24	+	3.63	2.7e-18	7.53e-15
	binding (GO:0005488)	5250	63	30.15	+	2.09	8.68e-14	1.21e-10
	kinase activity (GO:0016301)	359	15	2.06	+	7.28	2.54e-09	2.36e-06
	protein kinase activity (GO:0004672)	262	13	1.5	+	8.64	4.66e-09	3.25e-06
	transferase activity, transferring phosphorus-containing groups (GO:0016772)	466	15	2.68	+	5.61	7.34e-08	3.41e-05
	phosphotransferase activity, alcohol group as acceptor (GO:0016773)	332	13	1.91	+	6.82	6.88e-08	3.84e-05
	transcription regulator activity (GO:0140110)	586	15	3.37	+	4.46	1.27e-06	0.000506
	protein tyrosine kinase activity (GO:0004713)	37	5	0.21	+	23.53	3.85e-06	0.00134
	Wnt-protein binding (GO:0017147)	18	4	0.1	+	38.7	6.66e-06	0.00207
	Wnt-activated receptor activity (GO:0042813)	6	3	0.03	+	87.07	1.47e-05	0.0041
	DNA-binding transcription factor activity (GO:0003700)	472	12	2.71	+	4.43	1.78e-05	0.00452
	kinase binding (GO:0019900)	94	6	0.54	+	11.12	2.22e-05	0.00478
	SMAD binding (GO:0046332)	7	3	0.04	+	74.63	2.09e-05	0.00486
	transmembrane receptor protein kinase activity (GO:0019199)	28	4	0.16	+	24.88	3.13e-05	0.00625
	catalytic activity, acting on a protein (GO:0140096)	1406	21	8.07	+	2.6	3.45e-05	0.00641
	non-membrane spanning protein tyrosine kinase activity (GO:0004715)	10	3	0.06	+	52.24	4.92e-05	0.00858
	protein dimerization activity (GO:0046983)	312	9	1.79	+	5.02	8.6e-05	0.0141
	protein domain specific binding (GO:0019904)	79	5	0.45	+	11.02	0.000116	0.018
	protein kinase binding (GO:0019901)	83	5	0.48	+	10.49	0.000144	0.0212
	transmembrane signaling receptor activity (GO:0004888)	356	9	2.04	+	4.4	0.000227	0.0301
	protein homodimerization activity (GO:0042803)	145	6	0.83	+	7.21	0.000221	0.0308
	transforming growth factor beta receptor activity, type I (GO:0005025)	3	2	0.02	+	> 100	0.000318	0.0404
Biological Process	system development (GO:0048731)	1685	67	9.68	+	6.92	2.65e-48	2.06e-44
	multicellular organism development (GO:0007275)	2306	72	13.24	+	5.44	2.86e-47	1.11e-43
	anatomical structure morphogenesis (GO:0009653)	1501	63	8.62	+	7.31	2.57e-45	6.66e-42
	developmental process (GO:0032502)	2762	73	15.86	+	4.6	1.94e-43	3.78e-40
	anatomical structure development (GO:0048856)	2668	72	15.32	+	4.7	7.15e-43	1.11e-39
	tissue development (GO:0009888)	1064	54	6.11	+	8.84	1.05e-40	1.37e-37
	epithelium development (GO:0060429)	979	52	5.62	+	9.25	9.79e-40	9.52e-37
	animal organ development (GO:0048513)	1182	55	6.79	+	8.1	9.55e-40	1.06e-36
	multicellular organismal process (GO:0032501)	3580	75	20.56	+	3.65	1.14e-38	9.86e-36
	morphogenesis of an epithelium (GO:0002009)	590	44	3.39	+	12.99	2.07e-38	1.61e-35
	nervous system development (GO:0007399)	1060	52	6.09	+	8.54	4.66e-38	3.29e-35
	tissue morphogenesis (GO:0048729)	607	44	3.49	+	12.62	6.62e-38	4.29e-35
	neurogenesis (GO:0022008)	894	48	5.13	+	9.35	3.56e-36	2.13e-33
	generation of neurons (GO:0048699)	854	47	4.9	+	9.58	9.93e-36	5.52e-33
	tube morphogenesis (GO:0035239)	501	40	2.88	+	13.9	1.54e-35	8.01e-33
	tube development (GO:0035295)	700	44	4.02	+	10.95	2.24e-35	1.09e-32
	epithelial tube morphogenesis (GO:0060562)	465	39	2.67	+	14.61	2.59e-35	1.18e-32
	animal organ morphogenesis (GO:0009887)	725	44	4.16	+	10.57	9.37e-35	4.05e-32
	cell differentiation (GO:0030154)	1684	57	9.67	+	5.89	2.55e-34	1.04e-31
	cellular component morphogenesis (GO:0032989)	649	42	3.73	+	11.27	5.24e-34	2.04e-31
	regulation of cellular process (GO:0050794)	3442	71	19.77	+	3.59	8.57e-34	3.17e-31
	cellular developmental process (GO:0048869)	1727	57	9.92	+	5.75	9.69e-34	3.42e-31
	cell morphogenesis (GO:0000902)	523	39	3	+	12.99	1.79e-33	6.05e-31
	imaginal disc development (GO:0007444)	549	39	3.15	+	12.37	1.03e-32	3.33e-30
	neuron differentiation (GO:0030182)	685	41	3.93	+	10.42	8.53e-32	2.65e-29
	post-embryonic animal morphogenesis (GO:0009886)	455	36	2.61	+	13.78	1.74e-31	5.22e-29
	regulation of biological process (GO:0050789)	3755	71	21.56	+	3.29	3.06e-31	8.8e-29
	imaginal disc morphogenesis (GO:0007560)	391	34	2.25	+	15.14	7.2e-31	1.93e-28
	cell development (GO:0048468)	1331	50	7.64	+	6.54	7.53e-31	1.95e-28
	post-embryonic animal organ morphogenesis (GO:0048563)	391	34	2.25	+	15.14	7.2e-31	2e-28
	embryo development (GO:0009790)	526	37	3.02	+	12.25	1.05e-30	2.64e-28
	cell morphogenesis involved in differentiation (GO:0000904)	451	35	2.59	+	13.51	2.92e-30	7.11e-28
	instar larval or pupal development (GO:0002165)	544	37	3.12	+	11.84	3.31e-30	7.8e-28
	neuron development (GO:0048666)	569	37	3.27	+	11.32	1.53e-29	3.5e-27
	instar larval or pupal morphogenesis (GO:0048707)	441	34	2.53	+	13.43	3.11e-29	6.9e-27
	post-embryonic animal organ development (GO:0048569)	454	34	2.61	+	13.04	7.71e-29	1.66e-26
	wing disc development (GO:0035220)	379	32	2.18	+	14.7	1.5e-28	3.15e-26
	post-embryonic development (GO:0009791)	611	37	3.51	+	10.55	1.73e-28	3.54e-26
	metamorphosis (GO:0007552)	468	34	2.69	+	12.65	1.99e-28	3.97e-26
	biological regulation (GO:0065007)	4196	71	24.1	+	2.95	5.31e-28	1.03e-25
	cell morphogenesis involved in neuron differentiation (GO:0048667)	404	32	2.32	+	13.79	9.79e-28	1.86e-25
	pattern specification process (GO:0007389)	506	34	2.91	+	11.7	2.28e-27	4.22e-25
	plasma membrane bounded cell projection morphogenesis (GO:0120039)	417	32	2.39	+	13.36	2.48e-27	4.39e-25
	cell projection morphogenesis (GO:0048858)	417	32	2.39	+	13.36	2.48e-27	4.49e-25
	cell projection organization (GO:0030030)	614	36	3.53	+	10.21	3.57e-27	6.16e-25
	cell part morphogenesis (GO:0032990)	426	32	2.45	+	13.08	4.65e-27	7.86e-25
	wing disc morphogenesis (GO:0007472)	282	28	1.62	+	17.29	1.29e-26	2.14e-24
	plasma membrane bounded cell projection organization (GO:0120036)	606	35	3.48	+	10.06	3.9e-26	6.32e-24
	regulation of response to stimulus (GO:0048583)	969	41	5.56	+	7.37	3.98e-26	6.32e-24
	neuron projection morphogenesis (GO:0048812)	416	31	2.39	+	12.98	4.62e-26	7.19e-24
	imaginal disc-derived appendage development (GO:0048737)	335	29	1.92	+	15.07	5.06e-26	7.71e-24
	appendage development (GO:0048736)	340	29	1.95	+	14.85	7.5e-26	1.12e-23
	imaginal disc-derived wing morphogenesis (GO:0007476)	272	27	1.56	+	17.29	1.25e-25	1.83e-23
	regulation of signal transduction (GO:0009966)	743	37	4.27	+	8.67	1.31e-25	1.88e-23
	neuron projection development (GO:0031175)	438	31	2.52	+	12.32	2e-25	2.83e-23
	positive regulation of cellular process (GO:0048522)	1325	45	7.61	+	5.91	2.93e-25	4.06e-23
	regulation of cell communication (GO:0010646)	846	38	4.86	+	7.82	7.76e-25	1.06e-22
	regulation of signaling (GO:0023051)	849	38	4.88	+	7.79	8.77e-25	1.18e-22
	regionalization (GO:0003002)	467	31	2.68	+	11.56	1.23e-24	1.62e-22
	post-embryonic appendage morphogenesis (GO:0035120)	319	27	1.83	+	14.74	6.39e-24	8.28e-22
	imaginal disc-derived appendage morphogenesis (GO:0035114)	328	27	1.88	+	14.33	1.27e-23	1.62e-21
	appendage morphogenesis (GO:0035107)	331	27	1.9	+	14.2	1.59e-23	1.99e-21
	cellular component organization (GO:0016043)	2607	56	14.97	+	3.74	2.25e-23	2.78e-21
	positive regulation of biological process (GO:0048518)	1495	45	8.59	+	5.24	3.89e-23	4.73e-21
	cellular component organization or biogenesis (GO:0071840)	2729	56	15.67	+	3.57	2.22e-22	2.66e-20
	response to stimulus (GO:0050896)	2622	55	15.06	+	3.65	2.94e-22	3.47e-20
	locomotion (GO:0040011)	636	32	3.65	+	8.76	5.67e-22	6.58e-20
	axonogenesis (GO:0007409)	307	25	1.76	+	14.18	1e-21	1.15e-19
	negative regulation of cellular process (GO:0048523)	1216	40	6.98	+	5.73	1.9e-21	2.14e-19
	axon development (GO:0061564)	318	25	1.83	+	13.69	2.24e-21	2.48e-19
	regulation of developmental process (GO:0050793)	730	33	4.19	+	7.87	2.52e-21	2.76e-19
	negative regulation of biological process (GO:0048519)	1416	42	8.13	+	5.17	4.91e-21	5.3e-19
	morphogenesis of embryonic epithelium (GO:0016331)	122	18	0.7	+	25.69	6.58e-20	7.01e-18
	negative regulation of signal transduction (GO:0009968)	331	24	1.9	+	12.63	9.62e-20	1.01e-17
	embryonic development via the syncytial blastoderm (GO:0001700)	183	20	1.05	+	19.03	1.03e-19	1.07e-17
	taxis (GO:0042330)	344	24	1.98	+	12.15	2.23e-19	2.28e-17
	cellular process (GO:0009987)	6605	75	37.93	+	1.98	2.33e-19	2.35e-17
	negative regulation of response to stimulus (GO:0048585)	397	25	2.28	+	10.97	3.48e-19	3.47e-17
	negative regulation of signaling (GO:0023057)	352	24	2.02	+	11.87	3.68e-19	3.58e-17
	negative regulation of cell communication (GO:0010648)	352	24	2.02	+	11.87	3.68e-19	3.63e-17
	open tracheal system development (GO:0007424)	232	21	1.33	+	15.76	4.03e-19	3.87e-17
	regulation of multicellular organismal development (GO:2000026)	564	28	3.24	+	8.65	6.2e-19	5.88e-17
	respiratory system development (GO:0060541)	241	21	1.38	+	15.17	8.33e-19	7.81e-17
	regulation of multicellular organismal process (GO:0051239)	754	31	4.33	+	7.16	8.56e-19	7.93e-17
	embryo development ending in birth or egg hatching (GO:0009792)	207	20	1.19	+	16.83	9.7e-19	8.87e-17
	sensory organ development (GO:0007423)	466	26	2.68	+	9.72	9.94e-19	8.99e-17
	movement of cell or subcellular component (GO:0006928)	702	30	4.03	+	7.44	1.34e-18	1.2e-16
	cell communication (GO:0007154)	1315	38	7.55	+	5.03	2.5e-18	2.21e-16
	dorsal closure (GO:0007391)	105	16	0.6	+	26.54	5.74e-18	5.02e-16
	regulation of intracellular signal transduction (GO:1902531)	363	23	2.08	+	11.03	1.08e-17	9.31e-16
	sensory system development (GO:0048880)	370	23	2.12	+	10.82	1.6e-17	1.33e-15
	chemotaxis (GO:0006935)	281	21	1.61	+	13.01	1.56e-17	1.34e-15
	visual system development (GO:0150063)	370	23	2.12	+	10.82	1.6e-17	1.34e-15
	eye development (GO:0001654)	370	23	2.12	+	10.82	1.6e-17	1.36e-15
	regulation of macromolecule metabolic process (GO:0060255)	1897	43	10.89	+	3.95	3.02e-17	2.48e-15
	signaling (GO:0023052)	1246	36	7.16	+	5.03	3.13e-17	2.53e-15
	response to chemical (GO:0042221)	1101	34	6.32	+	5.38	5.06e-17	4.01e-15
	regulation of metabolic process (GO:0019222)	2028	44	11.65	+	3.78	5.02e-17	4.03e-15
	axon guidance (GO:0007411)	259	20	1.49	+	13.45	5.71e-17	4.48e-15
	neuron projection guidance (GO:0097485)	268	20	1.54	+	13	1.06e-16	8.25e-15
	response to external stimulus (GO:0009605)	914	31	5.25	+	5.91	1.68e-16	1.3e-14
	morphogenesis of a polarized epithelium (GO:0001738)	108	15	0.62	+	24.19	2.39e-16	1.82e-14
	embryonic morphogenesis (GO:0048598)	240	19	1.38	+	13.79	2.5e-16	1.89e-14
	regulation of cellular metabolic process (GO:0031323)	1847	41	10.61	+	3.87	5.87e-16	4.39e-14
	establishment or maintenance of cell polarity (GO:0007163)	216	18	1.24	+	14.51	7.34e-16	5.43e-14
	regulation of primary metabolic process (GO:0080090)	1794	40	10.3	+	3.88	1.47e-15	1.08e-13
	regulation of cellular component organization (GO:0051128)	788	28	4.53	+	6.19	2.56e-15	1.86e-13
	signal transduction (GO:0007165)	1013	31	5.82	+	5.33	2.71e-15	1.95e-13
	imaginal disc pattern formation (GO:0007447)	107	14	0.61	+	22.78	5.47e-15	3.9e-13
	regulation of nitrogen compound metabolic process (GO:0051171)	1771	39	10.17	+	3.83	6.36e-15	4.49e-13
	embryonic pattern specification (GO:0009880)	208	17	1.19	+	14.23	6.95e-15	4.87e-13
	compound eye development (GO:0048749)	348	20	2	+	10.01	1.19e-14	8.26e-13
	blastoderm segmentation (GO:0007350)	189	16	1.09	+	14.74	2.84e-14	1.96e-12
	establishment of planar polarity (GO:0001736)	97	13	0.56	+	23.34	4.18e-14	2.83e-12
	establishment of tissue polarity (GO:0007164)	97	13	0.56	+	23.34	4.18e-14	2.85e-12
	eye morphogenesis (GO:0048592)	281	18	1.61	+	11.15	5.32e-14	3.54e-12
	sensory organ morphogenesis (GO:0090596)	281	18	1.61	+	11.15	5.32e-14	3.57e-12
	segmentation (GO:0035282)	238	17	1.37	+	12.44	5.53e-14	3.58e-12
	positive regulation of signaling (GO:0023056)	379	20	2.18	+	9.19	5.5e-14	3.59e-12
	positive regulation of cell communication (GO:0010647)	379	20	2.18	+	9.19	5.5e-14	3.62e-12
	positive regulation of response to stimulus (GO:0048584)	447	21	2.57	+	8.18	1.01e-13	6.5e-12
	regulation of phosphorylation (GO:0042325)	248	17	1.42	+	11.94	1.04e-13	6.63e-12
	positive regulation of signal transduction (GO:0009967)	345	19	1.98	+	9.59	1.26e-13	7.96e-12
	regulation of anatomical structure morphogenesis (GO:0022603)	254	17	1.46	+	11.65	1.5e-13	9.41e-12
	regulation of growth (GO:0040008)	307	18	1.76	+	10.21	2.23e-13	1.39e-11
	establishment of ommatidial planar polarity (GO:0042067)	61	11	0.35	+	31.4	2.33e-13	1.44e-11
	regulation of developmental growth (GO:0048638)	221	16	1.27	+	12.61	2.74e-13	1.68e-11
	compound eye morphogenesis (GO:0001745)	269	17	1.54	+	11.01	3.61e-13	2.19e-11
	regulation of cell proliferation (GO:0042127)	233	16	1.34	+	11.96	5.88e-13	3.54e-11
	regulation of epidermal growth factor receptor signaling pathway (GO:0042058)	47	10	0.27	+	37.05	7.11e-13	4.22e-11
	regulation of ERBB signaling pathway (GO:1901184)	47	10	0.27	+	37.05	7.11e-13	4.25e-11
	regulation of phosphorus metabolic process (GO:0051174)	282	17	1.62	+	10.5	7.43e-13	4.34e-11
	regulation of phosphate metabolic process (GO:0019220)	282	17	1.62	+	10.5	7.43e-13	4.38e-11
	cell migration (GO:0016477)	290	17	1.67	+	10.21	1.14e-12	6.6e-11
	regulation of biological quality (GO:0065008)	1287	31	7.39	+	4.19	1.5e-12	8.67e-11
	wing disc pattern formation (GO:0035222)	74	11	0.42	+	25.89	1.55e-12	8.89e-11
	cellular response to stimulus (GO:0051716)	1487	33	8.54	+	3.86	1.91e-12	1.08e-10
	cell-cell adhesion (GO:0098609)	104	12	0.6	+	20.09	2.16e-12	1.22e-10
	cell surface receptor signaling pathway (GO:0007166)	409	19	2.35	+	8.09	2.24e-12	1.25e-10
	epithelial cell differentiation (GO:0030855)	415	19	2.38	+	7.97	2.86e-12	1.59e-10
	central nervous system development (GO:0007417)	266	16	1.53	+	10.47	3.95e-12	2.18e-10
	oogenesis (GO:0048477)	612	22	3.51	+	6.26	4.1e-12	2.25e-10
	regulation of protein phosphorylation (GO:0001932)	225	15	1.29	+	11.61	5.03e-12	2.73e-10
	developmental process involved in reproduction (GO:0003006)	838	25	4.81	+	5.2	5.26e-12	2.84e-10
	establishment or maintenance of bipolar cell polarity (GO:0061245)	40	9	0.23	+	39.18	6.9e-12	3.67e-10
	establishment or maintenance of apical/basal cell polarity (GO:0035088)	40	9	0.23	+	39.18	6.9e-12	3.7e-10
	regulation of protein modification process (GO:0031399)	327	17	1.88	+	9.05	7.05e-12	3.73e-10
	cell motility (GO:0048870)	337	17	1.94	+	8.78	1.11e-11	5.84e-10
	localization of cell (GO:0051674)	342	17	1.96	+	8.66	1.39e-11	7.25e-10
	salivary gland development (GO:0007431)	126	12	0.72	+	16.58	1.73e-11	8.91e-10
	exocrine system development (GO:0035272)	126	12	0.72	+	16.58	1.73e-11	8.97e-10
	germ cell development (GO:0007281)	736	23	4.23	+	5.44	1.9e-11	9.7e-10
	multi-organism process (GO:0051704)	1443	31	8.29	+	3.74	2.81e-11	1.43e-09
	female gamete generation (GO:0007292)	679	22	3.9	+	5.64	2.94e-11	1.48e-09
	epithelial cell development (GO:0002064)	361	17	2.07	+	8.2	3.13e-11	1.57e-09
	regulation of imaginal disc growth (GO:0045570)	31	8	0.18	+	44.94	4.19e-11	2.09e-09
	regulation of gene expression (GO:0010468)	1477	31	8.48	+	3.65	5.06e-11	2.5e-09
	photoreceptor cell differentiation (GO:0046530)	180	13	1.03	+	12.58	5.95e-11	2.93e-09
	positive regulation of intracellular signal transduction (GO:1902533)	184	13	1.06	+	12.3	7.7e-11	3.77e-09
	cell fate commitment (GO:0045165)	331	16	1.9	+	8.42	8.93e-11	4.34e-09
	cellular process involved in reproduction in multicellular organism (GO:0022412)	880	24	5.05	+	4.75	9.73e-11	4.7e-09
	reproductive process (GO:0022414)	1247	28	7.16	+	3.91	1.4e-10	6.74e-09
	regulation of protein metabolic process (GO:0051246)	595	20	3.42	+	5.85	1.51e-10	7.21e-09
	regulation of anatomical structure size (GO:0090066)	242	14	1.39	+	10.07	1.65e-10	7.81e-09
	anatomical structure formation involved in morphogenesis (GO:0048646)	546	19	3.14	+	6.06	2.71e-10	1.28e-08
	positive regulation of cellular metabolic process (GO:0031325)	770	22	4.42	+	4.98	3.07e-10	1.44e-08
	positive regulation of macromolecule metabolic process (GO:0010604)	774	22	4.44	+	4.95	3.38e-10	1.58e-08
	renal tubule development (GO:0061326)	66	9	0.38	+	23.75	3.74e-10	1.72e-08
	Malpighian tubule development (GO:0072002)	66	9	0.38	+	23.75	3.74e-10	1.73e-08
	multicellular organismal reproductive process (GO:0048609)	1121	26	6.44	+	4.04	4.11e-10	1.88e-08
	cell adhesion (GO:0007155)	169	12	0.97	+	12.36	4.16e-10	1.89e-08
	gamete generation (GO:0007276)	948	24	5.44	+	4.41	4.3e-10	1.95e-08
	regulation of MAPK cascade (GO:0043408)	131	11	0.75	+	14.62	4.48e-10	2.02e-08
	sexual reproduction (GO:0019953)	1127	26	6.47	+	4.02	4.6e-10	2.04e-08
	regulation of cellular protein metabolic process (GO:0032268)	564	19	3.24	+	5.87	4.59e-10	2.05e-08
	multi-organism reproductive process (GO:0044703)	1128	26	6.48	+	4.01	4.68e-10	2.07e-08
	biological adhesion (GO:0022610)	171	12	0.98	+	12.22	4.73e-10	2.08e-08
	imaginal disc-derived wing vein morphogenesis (GO:0008586)	44	8	0.25	+	31.66	4.83e-10	2.11e-08
	gland development (GO:0048732)	174	12	1	+	12.01	5.7e-10	2.48e-08
	cell cycle (GO:0007049)	646	20	3.71	+	5.39	6.14e-10	2.65e-08
	instar larval development (GO:0002168)	72	9	0.41	+	21.77	7.57e-10	3.25e-08
	periodic partitioning (GO:0007365)	47	8	0.27	+	29.64	7.71e-10	3.29e-08
	cell proliferation (GO:0008283)	180	12	1.03	+	11.61	8.22e-10	3.49e-08
	dendrite morphogenesis (GO:0048813)	140	11	0.8	+	13.68	8.67e-10	3.66e-08
	regulation of organelle organization (GO:0033043)	394	16	2.26	+	7.07	1.03e-09	4.34e-08
	urogenital system development (GO:0001655)	75	9	0.43	+	20.9	1.05e-09	4.38e-08
	renal system development (GO:0072001)	75	9	0.43	+	20.9	1.05e-09	4.4e-08
	positive regulation of nitrogen compound metabolic process (GO:0051173)	746	21	4.28	+	4.9	1.12e-09	4.61e-08
	cell fate specification (GO:0001708)	76	9	0.44	+	20.62	1.17e-09	4.82e-08
	dendrite development (GO:0016358)	145	11	0.83	+	13.21	1.23e-09	5.02e-08
	positive regulation of metabolic process (GO:0009893)	832	22	4.78	+	4.6	1.27e-09	5.19e-08
	establishment or maintenance of epithelial cell apical/basal polarity (GO:0045197)	30	7	0.17	+	40.63	1.35e-09	5.45e-08
	regulation of cell differentiation (GO:0045595)	402	16	2.31	+	6.93	1.37e-09	5.47e-08
	ommatidial rotation (GO:0016318)	30	7	0.17	+	40.63	1.35e-09	5.48e-08
	regulation of nucleic acid-templated transcription (GO:1903506)	1101	25	6.32	+	3.95	1.54e-09	6.07e-08
	regulation of transcription, DNA-templated (GO:0006355)	1101	25	6.32	+	3.95	1.54e-09	6.1e-08
	regulation of RNA biosynthetic process (GO:2001141)	1101	25	6.32	+	3.95	1.54e-09	6.13e-08
	regulation of organ growth (GO:0046620)	54	8	0.31	+	25.8	2.07e-09	8.14e-08
	larval development (GO:0002164)	153	11	0.88	+	12.52	2.09e-09	8.16e-08
	developmental growth involved in morphogenesis (GO:0060560)	84	9	0.48	+	18.66	2.64e-09	1.03e-07
	negative regulation of intracellular signal transduction (GO:1902532)	120	10	0.69	+	14.51	3.15e-09	1.22e-07
	learning or memory (GO:0007611)	161	11	0.92	+	11.9	3.46e-09	1.32e-07
	cognition (GO:0050890)	161	11	0.92	+	11.9	3.46e-09	1.33e-07
	localization (GO:0051179)	2093	34	12.02	+	2.83	3.53e-09	1.35e-07
	regulation of tube architecture, open tracheal system (GO:0035152)	88	9	0.51	+	17.81	3.85e-09	1.45e-07
	regulation of cellular component biogenesis (GO:0044087)	312	14	1.79	+	7.81	3.85e-09	1.46e-07
	cell division (GO:0051301)	259	13	1.49	+	8.74	4.08e-09	1.53e-07
	reproduction (GO:0000003)	1460	28	8.38	+	3.34	4.81e-09	1.8e-07
	segment polarity determination (GO:0007367)	37	7	0.21	+	32.95	4.88e-09	1.82e-07
	anterior/posterior pattern specification (GO:0009952)	169	11	0.97	+	11.33	5.58e-09	2.06e-07
	morphogenesis of a branching structure (GO:0001763)	62	8	0.36	+	22.47	5.58e-09	2.07e-07
	ovarian follicle cell development (GO:0030707)	324	14	1.86	+	7.52	6.11e-09	2.24e-07
	establishment of cell polarity (GO:0030010)	63	8	0.36	+	22.11	6.26e-09	2.28e-07
	columnar/cuboidal epithelial cell development (GO:0002066)	325	14	1.87	+	7.5	6.35e-09	2.3e-07
	regulation of transcription by RNA polymerase II (GO:0006357)	664	19	3.81	+	4.98	6.33e-09	2.3e-07
	negative regulation of metabolic process (GO:0009892)	749	20	4.3	+	4.65	7.31e-09	2.63e-07
	regulation of animal organ morphogenesis (GO:2000027)	97	9	0.56	+	16.16	8.49e-09	3.04e-07
	positive regulation of protein modification process (GO:0031401)	177	11	1.02	+	10.82	8.8e-09	3.14e-07
	regulation of cellular biosynthetic process (GO:0031326)	1300	26	7.47	+	3.48	9.03e-09	3.21e-07
	cell-cell signaling (GO:0007267)	335	14	1.92	+	7.28	9.19e-09	3.25e-07
	regulation of biosynthetic process (GO:0009889)	1303	26	7.48	+	3.47	9.47e-09	3.33e-07
	enzyme linked receptor protein signaling pathway (GO:0007167)	136	10	0.78	+	12.8	9.72e-09	3.4e-07
	positive regulation of phosphorylation (GO:0042327)	137	10	0.79	+	12.71	1.04e-08	3.62e-07
	regulation of RNA metabolic process (GO:0051252)	1214	25	6.97	+	3.59	1.09e-08	3.78e-07
	columnar/cuboidal epithelial cell differentiation (GO:0002065)	340	14	1.95	+	7.17	1.1e-08	3.81e-07
	salivary gland morphogenesis (GO:0007435)	102	9	0.59	+	15.37	1.28e-08	4.38e-07
	gland morphogenesis (GO:0022612)	102	9	0.59	+	15.37	1.28e-08	4.4e-07
	developmental growth (GO:0048589)	185	11	1.06	+	10.35	1.36e-08	4.61e-07
	growth (GO:0040007)	185	11	1.06	+	10.35	1.36e-08	4.63e-07
	mitotic cell cycle (GO:0000278)	410	15	2.35	+	6.37	1.43e-08	4.83e-07
	negative regulation of macromolecule metabolic process (GO:0010605)	703	19	4.04	+	4.71	1.56e-08	5.25e-07
	multicellular organism reproduction (GO:0032504)	1336	26	7.67	+	3.39	1.58e-08	5.29e-07
	regulation of nervous system development (GO:0051960)	352	14	2.02	+	6.93	1.68e-08	5.6e-07
	positive regulation of phosphate metabolic process (GO:0045937)	147	10	0.84	+	11.85	1.95e-08	6.44e-07
	regulation of cellular macromolecule biosynthetic process (GO:2000112)	1251	25	7.18	+	3.48	1.97e-08	6.45e-07
	positive regulation of phosphorus metabolic process (GO:0010562)	147	10	0.84	+	11.85	1.95e-08	6.47e-07
	cell fate determination (GO:0001709)	147	10	0.84	+	11.85	1.95e-08	6.49e-07
	regulation of macromolecule biosynthetic process (GO:0010556)	1257	25	7.22	+	3.46	2.16e-08	7.06e-07
	regulation of cytoskeleton organization (GO:0051493)	149	10	0.86	+	11.69	2.21e-08	7.18e-07
	regulation of nucleobase-containing compound metabolic process (GO:0019219)	1267	25	7.28	+	3.44	2.52e-08	8.17e-07
	positive regulation of MAPK cascade (GO:0043410)	77	8	0.44	+	18.09	2.66e-08	8.57e-07
	behavior (GO:0007610)	573	17	3.29	+	5.17	2.75e-08	8.85e-07
	establishment of apical/basal cell polarity (GO:0035089)	12	5	0.07	+	72.56	3.13e-08	1e-06
	wing disc dorsal/ventral pattern formation (GO:0048190)	51	7	0.29	+	23.9	3.59e-08	1.14e-06
	developmental maturation (GO:0021700)	207	11	1.19	+	9.25	4.08e-08	1.29e-06
	epithelial cell migration (GO:0010631)	161	10	0.92	+	10.82	4.41e-08	1.39e-06
	epithelium migration (GO:0090132)	162	10	0.93	+	10.75	4.66e-08	1.47e-06
	negative regulation of developmental process (GO:0051093)	214	11	1.23	+	8.95	5.64e-08	1.77e-06
	dorsal/ventral pattern formation, imaginal disc (GO:0007450)	56	7	0.32	+	21.77	6.46e-08	2.02e-06
	tissue migration (GO:0090130)	170	10	0.98	+	10.24	7.17e-08	2.23e-06
	cell cycle process (GO:0022402)	539	16	3.1	+	5.17	7.49e-08	2.32e-06
	establishment of monopolar cell polarity (GO:0061162)	15	5	0.09	+	58.05	7.74e-08	2.38e-06
	positive regulation of cellular protein metabolic process (GO:0032270)	276	12	1.58	+	7.57	7.78e-08	2.38e-06
	establishment or maintenance of monopolar cell polarity (GO:0061339)	15	5	0.09	+	58.05	7.74e-08	2.39e-06
	imaginal disc-derived wing vein specification (GO:0007474)	59	7	0.34	+	20.66	8.97e-08	2.73e-06
	positive regulation of protein phosphorylation (GO:0001934)	131	9	0.75	+	11.96	9.69e-08	2.94e-06
	positive regulation of cellular component organization (GO:0051130)	282	12	1.62	+	7.41	9.74e-08	2.95e-06
	branching involved in open tracheal system development (GO:0060446)	60	7	0.34	+	20.32	9.97e-08	2.98e-06
	morphogenesis of a branching epithelium (GO:0061138)	60	7	0.34	+	20.32	9.97e-08	2.99e-06
	branching morphogenesis of an epithelial tube (GO:0048754)	60	7	0.34	+	20.32	9.97e-08	3e-06
	positive regulation of cellular component biogenesis (GO:0044089)	133	9	0.76	+	11.78	1.1e-07	3.26e-06
	maintenance of cell number (GO:0098727)	94	8	0.54	+	14.82	1.12e-07	3.31e-06
	stem cell population maintenance (GO:0019827)	94	8	0.54	+	14.82	1.12e-07	3.32e-06
	regulation of localization (GO:0032879)	417	14	2.39	+	5.85	1.29e-07	3.79e-06
	ameboidal-type cell migration (GO:0001667)	182	10	1.05	+	9.57	1.32e-07	3.86e-06
	positive regulation of protein metabolic process (GO:0051247)	292	12	1.68	+	7.16	1.4e-07	4.08e-06
	actin cytoskeleton organization (GO:0030036)	235	11	1.35	+	8.15	1.4e-07	4.09e-06
	response to abiotic stimulus (GO:0009628)	428	14	2.46	+	5.7	1.75e-07	5.08e-06
	regulation of protein serine/threonine kinase activity (GO:0071900)	66	7	0.38	+	18.47	1.82e-07	5.25e-06
	cellular component assembly (GO:0022607)	1008	21	5.79	+	3.63	1.89e-07	5.44e-06
	photoreceptor cell development (GO:0042461)	102	8	0.59	+	13.66	2.02e-07	5.79e-06
	cytoskeleton organization (GO:0007010)	581	16	3.34	+	4.8	2.03e-07	5.8e-06
	regulation of kinase activity (GO:0043549)	103	8	0.59	+	13.53	2.16e-07	6.16e-06
	regulation of cell morphogenesis (GO:0022604)	145	9	0.83	+	10.81	2.2e-07	6.23e-06
	regulation of cell cycle (GO:0051726)	307	12	1.76	+	6.81	2.36e-07	6.67e-06
	regulation of cell development (GO:0060284)	311	12	1.79	+	6.72	2.7e-07	7.59e-06
	actin filament-based process (GO:0030029)	256	11	1.47	+	7.48	3.18e-07	8.94e-06
	dorsal/ventral pattern formation (GO:0009953)	153	9	0.88	+	10.24	3.38e-07	9.46e-06
	stem cell differentiation (GO:0048863)	73	7	0.42	+	16.7	3.43e-07	9.56e-06
	motor neuron axon guidance (GO:0008045)	74	7	0.42	+	16.47	3.74e-07	1.04e-05
	negative regulation of cellular metabolic process (GO:0031324)	615	16	3.53	+	4.53	4.28e-07	1.18e-05
	compound eye photoreceptor cell differentiation (GO:0001751)	159	9	0.91	+	9.86	4.6e-07	1.27e-05
	establishment or maintenance of polarity of embryonic epithelium (GO:0016332)	8	4	0.05	+	87.07	4.71e-07	1.29e-05
	formation of anatomical boundary (GO:0048859)	46	6	0.26	+	22.71	4.72e-07	1.29e-05
	positive regulation of growth (GO:0045927)	115	8	0.66	+	12.11	4.78e-07	1.3e-05
	negative regulation of multicellular organismal process (GO:0051241)	211	10	1.21	+	8.25	4.86e-07	1.32e-05
	negative regulation of gene expression (GO:0010629)	548	15	3.15	+	4.77	5.57e-07	1.51e-05
	cell growth (GO:0016049)	79	7	0.45	+	15.43	5.65e-07	1.52e-05
	eye photoreceptor cell differentiation (GO:0001754)	164	9	0.94	+	9.56	5.89e-07	1.59e-05
	regulation of transferase activity (GO:0051338)	119	8	0.68	+	11.71	6.1e-07	1.64e-05
	oocyte construction (GO:0007308)	120	8	0.69	+	11.61	6.48e-07	1.73e-05
	protein phosphorylation (GO:0006468)	276	11	1.58	+	6.94	6.53e-07	1.74e-05
	cell maturation (GO:0048469)	167	9	0.96	+	9.38	6.81e-07	1.8e-05
	JNK cascade (GO:0007254)	25	5	0.14	+	34.83	6.8e-07	1.81e-05
	regulation of cellular component size (GO:0032535)	169	9	0.97	+	9.27	7.49e-07	1.97e-05
	zonula adherens assembly (GO:0045186)	10	4	0.06	+	69.66	9.43e-07	2.46e-05
	establishment of epithelial cell apical/basal polarity (GO:0045198)	10	4	0.06	+	69.66	9.43e-07	2.47e-05
	polarized epithelial cell differentiation (GO:0030859)	10	4	0.06	+	69.66	9.43e-07	2.48e-05
	negative regulation of nitrogen compound metabolic process (GO:0051172)	573	15	3.29	+	4.56	9.64e-07	2.51e-05
	mitotic cell cycle process (GO:1903047)	289	11	1.66	+	6.63	1.01e-06	2.62e-05
	muscle organ development (GO:0007517)	87	7	0.5	+	14.01	1.04e-06	2.68e-05
	regulation of cell cycle process (GO:0010564)	178	9	1.02	+	8.8	1.13e-06	2.91e-05
	synapse organization (GO:0050808)	179	9	1.03	+	8.76	1.18e-06	3.04e-05
	positive regulation of developmental growth (GO:0048639)	90	7	0.52	+	13.54	1.28e-06	3.26e-05
	regulation of supramolecular fiber organization (GO:1902903)	90	7	0.52	+	13.54	1.28e-06	3.27e-05
	wing disc anterior/posterior pattern formation (GO:0048100)	11	4	0.06	+	63.32	1.28e-06	3.28e-05
	regulation of cell-cell adhesion (GO:0022407)	29	5	0.17	+	30.02	1.3e-06	3.29e-05
	stress-activated MAPK cascade (GO:0051403)	29	5	0.17	+	30.02	1.3e-06	3.31e-05
	cellular component biogenesis (GO:0044085)	1146	21	6.58	+	3.19	1.51e-06	3.79e-05
	regulation of actin cytoskeleton organization (GO:0032956)	93	7	0.53	+	13.11	1.58e-06	3.95e-05
	oocyte development (GO:0048599)	136	8	0.78	+	10.24	1.58e-06	3.95e-05
	regulation of actin filament-based process (GO:0032970)	93	7	0.53	+	13.11	1.58e-06	3.96e-05
	developmental cell growth (GO:0048588)	58	6	0.33	+	18.01	1.65e-06	4.09e-05
	maintenance of epithelial integrity, open tracheal system (GO:0035160)	12	4	0.07	+	58.05	1.7e-06	4.2e-05
	non-canonical Wnt signaling pathway (GO:0035567)	12	4	0.07	+	58.05	1.7e-06	4.21e-05
	head development (GO:0060322)	138	8	0.79	+	10.1	1.76e-06	4.33e-05
	tissue homeostasis (GO:0001894)	59	6	0.34	+	17.71	1.81e-06	4.43e-05
	regulation of mitotic cell cycle (GO:0007346)	189	9	1.09	+	8.29	1.82e-06	4.44e-05
	phosphate-containing compound metabolic process (GO:0006796)	867	18	4.98	+	3.62	1.82e-06	4.44e-05
	organelle organization (GO:0006996)	1709	26	9.81	+	2.65	1.95e-06	4.75e-05
	regulation of plasma membrane bounded cell projection organization (GO:0120035)	141	8	0.81	+	9.88	2.05e-06	4.96e-05
	regulation of cell projection organization (GO:0031344)	142	8	0.82	+	9.81	2.15e-06	5.2e-05
	transmembrane receptor protein serine/threonine kinase signaling pathway (GO:0007178)	33	5	0.19	+	26.38	2.31e-06	5.57e-05
	regulation of protein kinase activity (GO:0045859)	99	7	0.57	+	12.31	2.34e-06	5.61e-05
	photoreceptor cell fate commitment (GO:0046552)	62	6	0.36	+	16.85	2.36e-06	5.65e-05
	phosphorus metabolic process (GO:0006793)	886	18	5.09	+	3.54	2.46e-06	5.86e-05
	regulation of neurogenesis (GO:0050767)	255	10	1.46	+	6.83	2.53e-06	6.01e-05
	synapse assembly (GO:0007416)	64	6	0.37	+	16.33	2.8e-06	6.64e-05
	cellular protein modification process (GO:0006464)	1091	20	6.27	+	3.19	2.85e-06	6.71e-05
	protein modification process (GO:0036211)	1091	20	6.27	+	3.19	2.85e-06	6.73e-05
	cell fate commitment involved in pattern specification (GO:0060581)	35	5	0.2	+	24.88	3e-06	7.04e-05
	axon extension (GO:0048675)	35	5	0.2	+	24.88	3e-06	7.06e-05
	biological_process (GO:0008150)	11221	78	64.44	+	1.21	3.09e-06	7.2e-05
	Unclassified (UNCLASSIFIED)	2536	1	14.56	-	0.07	3.09e-06	7.22e-05
	response to organic substance (GO:0010033)	474	13	2.72	+	4.78	3.42e-06	7.95e-05
	R3/R4 cell fate commitment (GO:0007464)	15	4	0.09	+	46.44	3.57e-06	8.27e-05
	learning (GO:0007612)	67	6	0.38	+	15.59	3.59e-06	8.28e-05
	adherens junction organization (GO:0034332)	37	5	0.21	+	23.53	3.85e-06	8.78e-05
	cellular response to growth factor stimulus (GO:0071363)	37	5	0.21	+	23.53	3.85e-06	8.8e-05
	regulation of hippo signaling (GO:0035330)	37	5	0.21	+	23.53	3.85e-06	8.83e-05
	multicellular organismal homeostasis (GO:0048871)	68	6	0.39	+	15.37	3.89e-06	8.84e-05
	neuron projection extension (GO:1990138)	37	5	0.21	+	23.53	3.85e-06	8.86e-05
	regulation of actin filament organization (GO:0110053)	69	6	0.4	+	15.14	4.21e-06	9.54e-05
	response to growth factor (GO:0070848)	38	5	0.22	+	22.91	4.34e-06	9.8e-05
	R3/R4 cell differentiation (GO:0048056)	16	4	0.09	+	43.53	4.45e-06	0.0001
	establishment of epithelial cell polarity (GO:0090162)	16	4	0.09	+	43.53	4.45e-06	0.0001
	neuron fate commitment (GO:0048663)	70	6	0.4	+	14.93	4.55e-06	0.000101
	cytoskeleton-dependent cytokinesis (GO:0061640)	110	7	0.63	+	11.08	4.53e-06	0.000101
	cell-cell junction assembly (GO:0007043)	70	6	0.4	+	14.93	4.55e-06	0.000102
	oocyte differentiation (GO:0009994)	158	8	0.91	+	8.82	4.59e-06	0.000102
	muscle attachment (GO:0016203)	39	5	0.22	+	22.33	4.87e-06	0.000108
	stem cell fate commitment (GO:0048865)	39	5	0.22	+	22.33	4.87e-06	0.000108
	cytokinesis (GO:0000910)	112	7	0.64	+	10.88	5.07e-06	0.000112
	muscle structure development (GO:0061061)	216	9	1.24	+	7.26	5.2e-06	0.000114
	anatomical structure homeostasis (GO:0060249)	161	8	0.92	+	8.65	5.24e-06	0.000115
	transforming growth factor beta receptor signaling pathway (GO:0007179)	17	4	0.1	+	40.97	5.47e-06	0.000119
	syncytial blastoderm mitotic cell cycle (GO:0035186)	17	4	0.1	+	40.97	5.47e-06	0.000119
	negative regulation of small GTPase mediated signal transduction (GO:0051058)	17	4	0.1	+	40.97	5.47e-06	0.000119
	olfactory learning (GO:0008355)	40	5	0.23	+	21.77	5.46e-06	0.000119
	neuron recognition (GO:0008038)	114	7	0.65	+	10.69	5.66e-06	0.000122
	cell-cell adhesion via plasma-membrane adhesion molecules (GO:0098742)	73	6	0.42	+	14.31	5.7e-06	0.000123
	negative regulation of transcription, DNA-templated (GO:0045892)	349	11	2	+	5.49	5.89e-06	0.000126
	negative regulation of nucleic acid-templated transcription (GO:1903507)	349	11	2	+	5.49	5.89e-06	0.000126
	negative regulation of RNA biosynthetic process (GO:1902679)	349	11	2	+	5.49	5.89e-06	0.000127
	stress-activated protein kinase signaling cascade (GO:0031098)	41	5	0.24	+	21.24	6.09e-06	0.000129
	MAPK cascade (GO:0000165)	41	5	0.24	+	21.24	6.09e-06	0.00013
	cell-cell junction organization (GO:0045216)	74	6	0.42	+	14.12	6.14e-06	0.00013
	cell junction assembly (GO:0034329)	74	6	0.42	+	14.12	6.14e-06	0.00013
	brain development (GO:0007420)	116	7	0.67	+	10.51	6.31e-06	0.000133
	positive regulation of hippo signaling (GO:0035332)	18	4	0.1	+	38.7	6.66e-06	0.000139
	photoreceptor cell morphogenesis (GO:0008594)	18	4	0.1	+	38.7	6.66e-06	0.000139
	oocyte anterior/posterior axis specification (GO:0007314)	75	6	0.43	+	13.93	6.6e-06	0.000139
	oocyte axis specification (GO:0007309)	117	7	0.67	+	10.42	6.65e-06	0.000139
	regulation of cell projection assembly (GO:0060491)	42	5	0.24	+	20.73	6.79e-06	0.00014
	Wnt signaling pathway (GO:0016055)	42	5	0.24	+	20.73	6.79e-06	0.000141
	regulation of plasma membrane bounded cell projection assembly (GO:0120032)	42	5	0.24	+	20.73	6.79e-06	0.000141
	cell recognition (GO:0008037)	119	7	0.68	+	10.24	7.39e-06	0.000153
	olfactory behavior (GO:0042048)	77	6	0.44	+	13.57	7.61e-06	0.000156
	anterior/posterior pattern specification, imaginal disc (GO:0007448)	19	4	0.11	+	36.66	8.03e-06	0.000163
	response to transforming growth factor beta (GO:0071559)	19	4	0.11	+	36.66	8.03e-06	0.000164
	adherens junction assembly (GO:0034333)	19	4	0.11	+	36.66	8.03e-06	0.000164
	cellular response to transforming growth factor beta stimulus (GO:0071560)	19	4	0.11	+	36.66	8.03e-06	0.000165
	maternal determination of anterior/posterior axis, embryo (GO:0008358)	78	6	0.45	+	13.4	8.15e-06	0.000166
	macromolecule modification (GO:0043412)	1177	20	6.76	+	2.96	8.8e-06	0.000178
	regulation of neuron differentiation (GO:0045664)	174	8	1	+	8.01	9.04e-06	0.000183
	Malpighian tubule morphogenesis (GO:0007443)	45	5	0.26	+	19.35	9.25e-06	0.000185
	cell surface receptor signaling pathway involved in cell-cell signaling (GO:1905114)	45	5	0.26	+	19.35	9.25e-06	0.000186
	renal tubule morphogenesis (GO:0061333)	45	5	0.26	+	19.35	9.25e-06	0.000186
	negative regulation of RNA metabolic process (GO:0051253)	367	11	2.11	+	5.22	9.35e-06	0.000186
	positive regulation of gene expression (GO:0010628)	521	13	2.99	+	4.35	9.3e-06	0.000186
	response to radiation (GO:0009314)	175	8	1	+	7.96	9.41e-06	0.000187
	cell cycle comprising mitosis without cytokinesis (GO:0033301)	20	4	0.11	+	34.83	9.59e-06	0.00019
	phosphorylation (GO:0016310)	444	12	2.55	+	4.71	9.81e-06	0.000194
	homophilic cell adhesion via plasma membrane adhesion molecules (GO:0007156)	46	5	0.26	+	18.93	1.02e-05	0.000202
	ventral cord development (GO:0007419)	82	6	0.47	+	12.74	1.07e-05	0.00021
	positive regulation of MAP kinase activity (GO:0043406)	21	4	0.12	+	33.17	1.14e-05	0.000223
	signal transduction by protein phosphorylation (GO:0023014)	48	5	0.28	+	18.14	1.24e-05	0.000242
	regulation of cell adhesion (GO:0030155)	48	5	0.28	+	18.14	1.24e-05	0.000242
	positive regulation of nervous system development (GO:0051962)	131	7	0.75	+	9.31	1.34e-05	0.000262
	cell-cell signaling by wnt (GO:0198738)	49	5	0.28	+	17.77	1.36e-05	0.000264
	system process (GO:0003008)	717	15	4.12	+	3.64	1.4e-05	0.000271
	establishment or maintenance of polarity of larval imaginal disc epithelium (GO:0016336)	6	3	0.03	+	87.07	1.47e-05	0.000284
	ovarian follicle cell migration (GO:0007297)	133	7	0.76	+	9.17	1.48e-05	0.000285
	genital disc development (GO:0035215)	50	5	0.29	+	17.41	1.49e-05	0.000286
	regulation of establishment of planar polarity (GO:0090175)	23	4	0.13	+	30.29	1.56e-05	0.0003
	skeletal muscle organ development (GO:0060538)	51	5	0.29	+	17.07	1.62e-05	0.000309
	associative learning (GO:0008306)	51	5	0.29	+	17.07	1.62e-05	0.00031
	embryonic hindgut morphogenesis (GO:0048619)	51	5	0.29	+	17.07	1.62e-05	0.00031
	morphogenesis of follicular epithelium (GO:0016333)	51	5	0.29	+	17.07	1.62e-05	0.000311
	negative regulation of nucleobase-containing compound metabolic process (GO:0045934)	391	11	2.25	+	4.9	1.66e-05	0.000314
	actomyosin structure organization (GO:0031032)	89	6	0.51	+	11.74	1.66e-05	0.000315
	intracellular signal transduction (GO:0035556)	391	11	2.25	+	4.9	1.66e-05	0.000315
	nervous system process (GO:0050877)	645	14	3.7	+	3.78	1.89e-05	0.000356
	molting cycle, chitin-based cuticle (GO:0007591)	93	6	0.53	+	11.23	2.1e-05	0.000387
	cell junction organization (GO:0034330)	93	6	0.53	+	11.23	2.1e-05	0.000388
	molting cycle (GO:0042303)	93	6	0.53	+	11.23	2.1e-05	0.000389
	pole plasm assembly (GO:0007315)	54	5	0.31	+	16.12	2.1e-05	0.00039
	tracheal outgrowth, open tracheal system (GO:0007426)	25	4	0.14	+	27.86	2.1e-05	0.000391
	imaginal disc-derived wing margin morphogenesis (GO:0008587)	54	5	0.31	+	16.12	2.1e-05	0.000391
	Wnt signaling pathway, planar cell polarity pathway (GO:0060071)	7	3	0.04	+	74.63	2.09e-05	0.000392
	epithelial structure maintenance (GO:0010669)	25	4	0.14	+	27.86	2.1e-05	0.000392
	establishment of imaginal disc-derived wing hair orientation (GO:0001737)	25	4	0.14	+	27.86	2.1e-05	0.000393
	response to light stimulus (GO:0009416)	142	7	0.82	+	8.58	2.21e-05	0.000406
	behavioral response to ethanol (GO:0048149)	55	5	0.32	+	15.83	2.28e-05	0.000418
	compound eye photoreceptor fate commitment (GO:0001752)	56	5	0.32	+	15.55	2.47e-05	0.000452
	eye photoreceptor cell fate commitment (GO:0042706)	56	5	0.32	+	15.55	2.47e-05	0.000453
	regulation of actin polymerization or depolymerization (GO:0008064)	57	5	0.33	+	15.28	2.68e-05	0.000487
	regulation of actin filament length (GO:0030832)	57	5	0.33	+	15.28	2.68e-05	0.000488
	regulation of morphogenesis of an epithelium (GO:1905330)	27	4	0.16	+	25.8	2.75e-05	0.000499
	morphogenesis of larval imaginal disc epithelium (GO:0016335)	8	3	0.05	+	65.3	2.86e-05	0.000517
	negative regulation of cellular macromolecule biosynthetic process (GO:2000113)	416	11	2.39	+	4.6	2.9e-05	0.00052
	hindgut morphogenesis (GO:0007442)	58	5	0.33	+	15.01	2.9e-05	0.000521
	negative regulation of macromolecule biosynthetic process (GO:0010558)	416	11	2.39	+	4.6	2.9e-05	0.000522
	hindgut development (GO:0061525)	58	5	0.33	+	15.01	2.9e-05	0.000523
	establishment of mitotic spindle localization (GO:0040001)	28	4	0.16	+	24.88	3.13e-05	0.00056
	apical junction assembly (GO:0043297)	60	5	0.34	+	14.51	3.37e-05	0.000602
	regulation of catalytic activity (GO:0050790)	347	10	1.99	+	5.02	3.41e-05	0.000607
	negative regulation of animal organ morphogenesis (GO:0110111)	29	4	0.17	+	24.02	3.55e-05	0.000629
	establishment or maintenance of polarity of follicular epithelium (GO:0016334)	29	4	0.17	+	24.02	3.55e-05	0.000631
	cytoplasm organization (GO:0007028)	61	5	0.35	+	14.27	3.63e-05	0.000642
	negative regulation of biosynthetic process (GO:0009890)	427	11	2.45	+	4.49	3.67e-05	0.000645
	negative regulation of cellular biosynthetic process (GO:0031327)	427	11	2.45	+	4.49	3.67e-05	0.000646
	detection of light stimulus involved in visual perception (GO:0050908)	9	3	0.05	+	58.05	3.8e-05	0.000664
	determination of muscle attachment site (GO:0016204)	9	3	0.05	+	58.05	3.8e-05	0.000665
	peptidyl-tyrosine autophosphorylation (GO:0038083)	9	3	0.05	+	58.05	3.8e-05	0.000667
	regulation of MAP kinase activity (GO:0043405)	30	4	0.17	+	23.22	4.01e-05	0.000697
	mitotic cell cycle, embryonic (GO:0045448)	30	4	0.17	+	23.22	4.01e-05	0.000699
	detection of visible light (GO:0009584)	31	4	0.18	+	22.47	4.51e-05	0.00078
	smoothened signaling pathway (GO:0007224)	31	4	0.18	+	22.47	4.51e-05	0.000782
	regulation of synaptic growth at neuromuscular junction (GO:0008582)	109	6	0.63	+	9.59	4.91e-05	0.000846
	regulation of neuron projection development (GO:0010975)	109	6	0.63	+	9.59	4.91e-05	0.000848
	response to wounding (GO:0009611)	110	6	0.63	+	9.5	5.15e-05	0.000884
	actin filament organization (GO:0007015)	110	6	0.63	+	9.5	5.15e-05	0.000886
	positive regulation of developmental process (GO:0051094)	225	8	1.29	+	6.19	5.35e-05	0.000916
	segment specification (GO:0007379)	33	4	0.19	+	21.11	5.63e-05	0.000959
	negative regulation of epidermal growth factor receptor signaling pathway (GO:0042059)	33	4	0.19	+	21.11	5.63e-05	0.000961
	negative regulation of ERBB signaling pathway (GO:1901185)	33	4	0.19	+	21.11	5.63e-05	0.000963
	response to stress (GO:0006950)	1121	18	6.44	+	2.8	5.76e-05	0.000977
	digestive tract morphogenesis (GO:0048546)	68	5	0.39	+	12.8	5.92e-05	0.001
	anterior/posterior axis specification, embryo (GO:0008595)	113	6	0.65	+	9.25	5.94e-05	0.001
	regulation of neuromuscular junction development (GO:1904396)	113	6	0.65	+	9.25	5.94e-05	0.001
	tripartite regional subdivision (GO:0007351)	113	6	0.65	+	9.25	5.94e-05	0.001
	ovarian fusome organization (GO:0030723)	11	3	0.06	+	47.49	6.23e-05	0.00105
	ovarian nurse cell to oocyte transport (GO:0007300)	34	4	0.2	+	20.49	6.27e-05	0.00105
	spindle localization (GO:0051653)	34	4	0.2	+	20.49	6.27e-05	0.00105
	establishment of spindle localization (GO:0051293)	34	4	0.2	+	20.49	6.27e-05	0.00105
	mitotic cytokinesis (GO:0000281)	69	5	0.4	+	12.62	6.32e-05	0.00105
	regulation of synapse assembly (GO:0051963)	116	6	0.67	+	9.01	6.83e-05	0.00113
	regulation of Notch signaling pathway (GO:0008593)	116	6	0.67	+	9.01	6.83e-05	0.00113
	positive regulation of synaptic growth at neuromuscular junction (GO:0045887)	35	4	0.2	+	19.9	6.96e-05	0.00114
	regulation of tube length, open tracheal system (GO:0035159)	35	4	0.2	+	19.9	6.96e-05	0.00115
	positive regulation of neuromuscular junction development (GO:1904398)	35	4	0.2	+	19.9	6.96e-05	0.00115
	activation of protein kinase activity (GO:0032147)	35	4	0.2	+	19.9	6.96e-05	0.00115
	positive regulation of multicellular organismal process (GO:0051240)	234	8	1.34	+	5.95	6.98e-05	0.00115
	chromosome organization (GO:0051276)	546	12	3.14	+	3.83	7.13e-05	0.00117
	memory (GO:0007613)	118	6	0.68	+	8.85	7.48e-05	0.00122
	embryonic axis specification (GO:0000578)	118	6	0.68	+	8.85	7.48e-05	0.00122
	detection of light stimulus involved in sensory perception (GO:0050962)	12	3	0.07	+	43.53	7.76e-05	0.00125
	primary branching, open tracheal system (GO:0007428)	12	3	0.07	+	43.53	7.76e-05	0.00125
	negative regulation of MAPK cascade (GO:0043409)	36	4	0.21	+	19.35	7.7e-05	0.00125
	regulation of synapse structure or activity (GO:0050803)	174	7	1	+	7.01	7.65e-05	0.00125
	basal protein localization (GO:0045175)	12	3	0.07	+	43.53	7.76e-05	0.00126
	germ-line stem cell population maintenance (GO:0030718)	73	5	0.42	+	11.93	8.14e-05	0.00131
	border follicle cell migration (GO:0007298)	120	6	0.69	+	8.71	8.17e-05	0.00131
	protein autophosphorylation (GO:0046777)	37	4	0.21	+	18.83	8.49e-05	0.00136
	formation of animal organ boundary (GO:0010160)	37	4	0.21	+	18.83	8.49e-05	0.00136
	response to ethanol (GO:0045471)	74	5	0.42	+	11.77	8.65e-05	0.00138
	mushroom body development (GO:0016319)	74	5	0.42	+	11.77	8.65e-05	0.00138
	response to endogenous stimulus (GO:0009719)	180	7	1.03	+	6.77	9.39e-05	0.00149
	haltere development (GO:0007482)	13	3	0.07	+	40.19	9.51e-05	0.0015
	larval salivary gland morphogenesis (GO:0007436)	13	3	0.07	+	40.19	9.51e-05	0.0015
	positive regulation of ERBB signaling pathway (GO:1901186)	13	3	0.07	+	40.19	9.51e-05	0.00151
	positive regulation of epidermal growth factor receptor signaling pathway (GO:0045742)	13	3	0.07	+	40.19	9.51e-05	0.00151
	anterior/posterior axis specification (GO:0009948)	124	6	0.71	+	8.43	9.72e-05	0.00153
	positive regulation of synapse assembly (GO:0051965)	39	4	0.22	+	17.86	0.000103	0.00161
	positive regulation of protein serine/threonine kinase activity (GO:0071902)	39	4	0.22	+	17.86	0.000103	0.00161
	regulation of canonical Wnt signaling pathway (GO:0060828)	77	5	0.44	+	11.31	0.000103	0.00162
	cellular response to chemical stimulus (GO:0070887)	321	9	1.84	+	4.88	0.000106	0.00166
	supramolecular fiber organization (GO:0097435)	185	7	1.06	+	6.59	0.000111	0.00173
	negative regulation of cell cycle G1/S phase transition (GO:1902807)	14	3	0.08	+	37.32	0.000115	0.00178
	haltere disc development (GO:0035216)	14	3	0.08	+	37.32	0.000115	0.00178
	negative regulation of G1/S transition of mitotic cell cycle (GO:2000134)	14	3	0.08	+	37.32	0.000115	0.00178
	axis specification (GO:0009798)	186	7	1.07	+	6.55	0.000114	0.00178
	regulation of cellular component movement (GO:0051270)	79	5	0.45	+	11.02	0.000116	0.00179
	regulation of smoothened signaling pathway (GO:0008589)	41	4	0.24	+	16.99	0.000123	0.00188
	regulation of BMP signaling pathway (GO:0030510)	41	4	0.24	+	16.99	0.000123	0.00189
	negative regulation of developmental growth (GO:0048640)	80	5	0.46	+	10.88	0.000123	0.00189
	fusome organization (GO:0045478)	15	3	0.09	+	34.83	0.000137	0.0021
	chemosensory behavior (GO:0007635)	133	6	0.76	+	7.86	0.000141	0.00215
	response to antibiotic (GO:0046677)	83	5	0.48	+	10.49	0.000144	0.0022
	regulation of locomotion (GO:0040012)	83	5	0.48	+	10.49	0.000144	0.0022
	cuticle development (GO:0042335)	262	8	1.5	+	5.32	0.000149	0.00226
	regulation of molecular function (GO:0065009)	416	10	2.39	+	4.19	0.000149	0.00226
	neuromuscular junction development (GO:0007528)	84	5	0.48	+	10.37	0.000152	0.00231
	somatic muscle development (GO:0007525)	85	5	0.49	+	10.24	0.000161	0.00243
	negative regulation of Ras protein signal transduction (GO:0046580)	16	3	0.09	+	32.65	0.000163	0.00244
	peptidyl-tyrosine phosphorylation (GO:0018108)	16	3	0.09	+	32.65	0.000163	0.00245
	animal organ formation (GO:0048645)	46	4	0.26	+	15.14	0.000186	0.00279
	positive regulation of biosynthetic process (GO:0009891)	515	11	2.96	+	3.72	0.000188	0.0028
	positive regulation of cellular biosynthetic process (GO:0031328)	515	11	2.96	+	3.72	0.000188	0.00281
	apical protein localization (GO:0045176)	17	3	0.1	+	30.73	0.00019	0.00284
	peptidyl-tyrosine modification (GO:0018212)	17	3	0.1	+	30.73	0.00019	0.00284
	contractile actin filament bundle assembly (GO:0030038)	2	2	0.01	+	> 100	0.000192	0.00285
	positive regulation of transcription, DNA-templated (GO:0045893)	430	10	2.47	+	4.05	0.000193	0.00286
	positive regulation of nucleic acid-templated transcription (GO:1903508)	430	10	2.47	+	4.05	0.000193	0.00286
	positive regulation of RNA biosynthetic process (GO:1902680)	430	10	2.47	+	4.05	0.000193	0.00287
	imaginal disc-derived wing hair organization (GO:0035317)	47	4	0.27	+	14.82	0.000201	0.00296
	regulation of cell morphogenesis involved in differentiation (GO:0010769)	90	5	0.52	+	9.67	0.000207	0.00305
	non-sensory hair organization (GO:0035316)	48	4	0.28	+	14.51	0.000216	0.00318
	hair cell differentiation (GO:0035315)	48	4	0.28	+	14.51	0.000216	0.00318
	wound healing (GO:0042060)	91	5	0.52	+	9.57	0.000218	0.00318
	regulation of Wnt signaling pathway (GO:0030111)	91	5	0.52	+	9.57	0.000218	0.00319
	imaginal disc fusion (GO:0046528)	18	3	0.1	+	29.02	0.000221	0.00322
	imaginal disc fusion, thorax closure (GO:0046529)	18	3	0.1	+	29.02	0.000221	0.00323
	transmembrane receptor protein tyrosine kinase signaling pathway (GO:0007169)	93	5	0.53	+	9.36	0.00024	0.00348
	cellular response to endogenous stimulus (GO:0071495)	148	6	0.85	+	7.06	0.000245	0.00356
	regulation of cellular protein localization (GO:1903827)	50	4	0.29	+	13.93	0.000251	0.00362
	epidermal cell differentiation (GO:0009913)	50	4	0.29	+	13.93	0.000251	0.00363
	negative regulation of organ growth (GO:0046621)	19	3	0.11	+	27.5	0.000255	0.00367
	regulation of synapse organization (GO:0050807)	149	6	0.86	+	7.01	0.000254	0.00367
	positive regulation of RNA metabolic process (GO:0051254)	448	10	2.57	+	3.89	0.000267	0.00384
	regulation of cellular response to growth factor stimulus (GO:0090287)	51	4	0.29	+	13.66	0.000269	0.00385
	regulation of tube size, open tracheal system (GO:0035151)	51	4	0.29	+	13.66	0.000269	0.00386
	regulation of protein localization (GO:0032880)	96	5	0.55	+	9.07	0.000276	0.00394
	chemical synaptic transmission (GO:0007268)	217	7	1.25	+	5.62	0.000286	0.00408
	anterograde trans-synaptic signaling (GO:0098916)	217	7	1.25	+	5.62	0.000286	0.00408
	apposition of dorsal and ventral imaginal disc-derived wing surfaces (GO:0007475)	20	3	0.11	+	26.12	0.000292	0.00415
	trans-synaptic signaling (GO:0099537)	218	7	1.25	+	5.59	0.000294	0.00417
	synaptic signaling (GO:0099536)	219	7	1.26	+	5.57	0.000302	0.00428
	microtubule cytoskeleton organization involved in establishment of planar polarity (GO:0090176)	3	2	0.02	+	> 100	0.000318	0.00446
	peptide cross-linking (GO:0018149)	3	2	0.02	+	> 100	0.000318	0.00447
	conditioned taste aversion (GO:0001661)	3	2	0.02	+	> 100	0.000318	0.00448
	regulation of protein kinase A signaling (GO:0010738)	3	2	0.02	+	> 100	0.000318	0.00448
	anterior/posterior axis specification, follicular epithelium (GO:0030714)	3	2	0.02	+	> 100	0.000318	0.00449
	activation of MAPKKK activity (GO:0000185)	3	2	0.02	+	> 100	0.000318	0.0045
	regulation of JNK cascade (GO:0046328)	54	4	0.31	+	12.9	0.000331	0.00461
	cellular protein metabolic process (GO:0044267)	1633	21	9.38	+	2.24	0.000329	0.00461
	cellular response to organic substance (GO:0071310)	223	7	1.28	+	5.47	0.000336	0.00468
	cellular localization (GO:0051641)	955	15	5.48	+	2.74	0.000337	0.00469
	regulation of cell size (GO:0008361)	101	5	0.58	+	8.62	0.000345	0.00479
	regulation of tube size (GO:0035150)	55	4	0.32	+	12.66	0.000353	0.00488
	sleep (GO:0030431)	55	4	0.32	+	12.66	0.000353	0.00489
	regulation of mitotic cell cycle phase transition (GO:1901990)	102	5	0.59	+	8.54	0.00036	0.00498
	actin filament bundle assembly (GO:0051017)	22	3	0.13	+	23.75	0.000376	0.00517
	positive regulation of nucleobase-containing compound metabolic process (GO:0045935)	468	10	2.69	+	3.72	0.000375	0.00517
	positive regulation of JNK cascade (GO:0046330)	22	3	0.13	+	23.75	0.000376	0.00518
	regulation of small GTPase mediated signal transduction (GO:0051056)	104	5	0.6	+	8.37	0.000392	0.00538
	regulation of stress-activated protein kinase signaling cascade (GO:0070302)	57	4	0.33	+	12.22	0.000401	0.00547
	detection of light stimulus (GO:0009583)	57	4	0.33	+	12.22	0.000401	0.00547
	regulation of stress-activated MAPK cascade (GO:0032872)	57	4	0.33	+	12.22	0.000401	0.00548
	neuromuscular synaptic transmission (GO:0007274)	57	4	0.33	+	12.22	0.000401	0.00549
	leg disc development (GO:0035218)	105	5	0.6	+	8.29	0.000409	0.00556
	determination of adult lifespan (GO:0008340)	164	6	0.94	+	6.37	0.000417	0.00566
	negative chemotaxis (GO:0050919)	23	3	0.13	+	22.71	0.000424	0.00572
	cortical actin cytoskeleton organization (GO:0030866)	58	4	0.33	+	12.01	0.000427	0.00572
	digestive tract development (GO:0048565)	106	5	0.61	+	8.21	0.000427	0.00572
	assembly of actomyosin apparatus involved in cytokinesis (GO:0000912)	23	3	0.13	+	22.71	0.000424	0.00573
	asymmetric cell division (GO:0008356)	106	5	0.61	+	8.21	0.000427	0.00573
	spiracle morphogenesis, open tracheal system (GO:0035277)	23	3	0.13	+	22.71	0.000424	0.00574
	regulation of cell cycle phase transition (GO:1901987)	106	5	0.61	+	8.21	0.000427	0.00574
	digestive system development (GO:0055123)	106	5	0.61	+	8.21	0.000427	0.00575
	negative regulation of growth (GO:0045926)	107	5	0.61	+	8.14	0.000445	0.00594
	regulation of protein polymerization (GO:0032271)	59	4	0.34	+	11.81	0.000454	0.00606
	positive regulation of macromolecule biosynthetic process (GO:0010557)	480	10	2.76	+	3.63	0.000456	0.00607
	multicellular organism aging (GO:0010259)	167	6	0.96	+	6.26	0.000458	0.00609
	immune system process (GO:0002376)	312	8	1.79	+	4.47	0.00047	0.00624
	peptide bond cleavage involved in epidermal growth factor receptor ligand maturation (GO:0038005)	4	2	0.02	+	87.07	0.000476	0.00626
	regulation of chromatin binding (GO:0035561)	4	2	0.02	+	87.07	0.000476	0.00627
	positive regulation of stress-activated protein kinase signaling cascade (GO:0070304)	24	3	0.14	+	21.77	0.000475	0.00627
	visual perception (GO:0007601)	24	3	0.14	+	21.77	0.000475	0.00628
	positive regulation of stress-activated MAPK cascade (GO:0032874)	24	3	0.14	+	21.77	0.000475	0.00629
	regulation of cellular response to stress (GO:0080135)	109	5	0.63	+	7.99	0.000482	0.00633
	positive regulation of protein kinase activity (GO:0045860)	60	4	0.34	+	11.61	0.000482	0.00634
	epidermis development (GO:0008544)	61	4	0.35	+	11.42	0.000512	0.0067
	regulation of G1/S transition of mitotic cell cycle (GO:2000045)	25	3	0.14	+	20.9	0.00053	0.0069
	organelle localization (GO:0051640)	241	7	1.38	+	5.06	0.000528	0.0069
	actin filament bundle organization (GO:0061572)	25	3	0.14	+	20.9	0.00053	0.00691
	aging (GO:0007568)	172	6	0.99	+	6.07	0.000532	0.00692
	positive regulation of kinase activity (GO:0033674)	62	4	0.36	+	11.23	0.000542	0.00704
	regulation of transmembrane receptor protein serine/threonine kinase signaling pathway (GO:0090092)	63	4	0.36	+	11.06	0.000574	0.00744
	regulation of cyclin-dependent protein kinase activity (GO:1904029)	26	3	0.15	+	20.09	0.000588	0.00755
	positive regulation of plasma membrane bounded cell projection assembly (GO:0120034)	26	3	0.15	+	20.09	0.000588	0.00756
	regulation of extent of cell growth (GO:0061387)	26	3	0.15	+	20.09	0.000588	0.00757
	regulation of axon extension (GO:0030516)	26	3	0.15	+	20.09	0.000588	0.00759
	regulation of imaginal disc-derived wing size (GO:0044719)	26	3	0.15	+	20.09	0.000588	0.0076
	regulation of cyclin-dependent protein serine/threonine kinase activity (GO:0000079)	26	3	0.15	+	20.09	0.000588	0.00761
	response to oxygen-containing compound (GO:1901700)	324	8	1.86	+	4.3	0.000599	0.00768
	locomotor rhythm (GO:0045475)	64	4	0.37	+	10.88	0.000608	0.00777
	positive regulation of transcription by RNA polymerase II (GO:0045944)	327	8	1.88	+	4.26	0.000636	0.00812
	regulation of cell shape (GO:0008360)	65	4	0.37	+	10.72	0.000642	0.00816
	negative regulation of protein phosphorylation (GO:0001933)	65	4	0.37	+	10.72	0.000642	0.00817
	positive regulation of cell projection organization (GO:0031346)	65	4	0.37	+	10.72	0.000642	0.00819
	response to gravity (GO:0009629)	27	3	0.16	+	19.35	0.000651	0.0082
	short-term memory (GO:0007614)	27	3	0.16	+	19.35	0.000651	0.00822
	gravitaxis (GO:0042332)	27	3	0.16	+	19.35	0.000651	0.00823
	axon choice point recognition (GO:0016198)	27	3	0.16	+	19.35	0.000651	0.00824
	regulation of response to wounding (GO:1903034)	27	3	0.16	+	19.35	0.000651	0.00826
	epidermal growth factor receptor ligand maturation (GO:0038004)	5	2	0.03	+	69.66	0.000664	0.00834
	signal maturation (GO:0035638)	5	2	0.03	+	69.66	0.000664	0.00835
	cortical cytoskeleton organization (GO:0030865)	66	4	0.38	+	10.55	0.000678	0.00851
	negative regulation of phosphorylation (GO:0042326)	67	4	0.38	+	10.4	0.000716	0.00893
	regulation of cell cycle G1/S phase transition (GO:1902806)	28	3	0.16	+	18.66	0.000718	0.00894
	eye-antennal disc development (GO:0035214)	67	4	0.38	+	10.4	0.000716	0.00895
	stem cell proliferation (GO:0072089)	67	4	0.38	+	10.4	0.000716	0.00896
	sensory perception of light stimulus (GO:0050953)	29	3	0.17	+	18.01	0.000789	0.0098
	regulation of intracellular protein transport (GO:0033157)	29	3	0.17	+	18.01	0.000789	0.00981
	response to alcohol (GO:0097305)	123	5	0.71	+	7.08	0.000817	0.0101
	receptor localization to synapse (GO:0097120)	6	2	0.03	+	58.05	0.000881	0.0108
	photoreceptor cell fate determination (GO:0043703)	6	2	0.03	+	58.05	0.000881	0.0108
	equator specification (GO:0045317)	6	2	0.03	+	58.05	0.000881	0.0109
	larval central nervous system remodeling (GO:0035193)	6	2	0.03	+	58.05	0.000881	0.0109
	positive regulation of transferase activity (GO:0051347)	71	4	0.41	+	9.81	0.00088	0.0109
	circadian behavior (GO:0048512)	71	4	0.41	+	9.81	0.00088	0.0109
	macromolecule localization (GO:0033036)	829	13	4.76	+	2.73	0.000897	0.011
	regulation of response to stress (GO:0080134)	265	7	1.52	+	4.6	0.000911	0.0112
	regulation of axon guidance (GO:1902667)	31	3	0.18	+	16.85	0.000944	0.0115
	establishment of organelle localization (GO:0051656)	193	6	1.11	+	5.41	0.000955	0.0117
	rhythmic behavior (GO:0007622)	73	4	0.42	+	9.54	0.000971	0.0118
	regulation of cellular localization (GO:0060341)	129	5	0.74	+	6.75	0.001	0.0122
	chitin-based cuticle development (GO:0040003)	195	6	1.12	+	5.36	0.00101	0.0122
	oocyte karyosome formation (GO:0030717)	32	3	0.18	+	16.33	0.00103	0.0124
	regulation of filopodium assembly (GO:0051489)	32	3	0.18	+	16.33	0.00103	0.0124
	epithelial cell morphogenesis (GO:0003382)	32	3	0.18	+	16.33	0.00103	0.0124
	negative regulation of transcription by RNA polymerase II (GO:0000122)	196	6	1.13	+	5.33	0.00103	0.0124
	immune response (GO:0006955)	196	6	1.13	+	5.33	0.00103	0.0124
	karyosome formation (GO:0061988)	32	3	0.18	+	16.33	0.00103	0.0125
	pole plasm oskar mRNA localization (GO:0045451)	32	3	0.18	+	16.33	0.00103	0.0125
	cellular response to environmental stimulus (GO:0104004)	75	4	0.43	+	9.29	0.00107	0.0128
	cellular response to abiotic stimulus (GO:0071214)	75	4	0.43	+	9.29	0.00107	0.0128
	protein localization involved in establishment of planar polarity (GO:0090251)	7	2	0.04	+	49.75	0.00113	0.0134
	axis elongation (GO:0003401)	7	2	0.04	+	49.75	0.00113	0.0134
	neuron fate determination (GO:0048664)	7	2	0.04	+	49.75	0.00113	0.0134
	negative regulation of cellular response to transforming growth factor beta stimulus (GO:1903845)	7	2	0.04	+	49.75	0.00113	0.0134
	epithelial cell migration, open tracheal system (GO:0007427)	33	3	0.19	+	15.83	0.00112	0.0134
	neuron migration (GO:0001764)	7	2	0.04	+	49.75	0.00113	0.0135
	negative regulation of transforming growth factor beta receptor signaling pathway (GO:0030512)	7	2	0.04	+	49.75	0.00113	0.0135
	regulation of mitotic nuclear division (GO:0007088)	77	4	0.44	+	9.05	0.00117	0.0139
	cuticle pattern formation (GO:0035017)	34	3	0.2	+	15.37	0.00121	0.0143
	regulation of chemotaxis (GO:0050920)	34	3	0.2	+	15.37	0.00121	0.0143
	negative regulation of cell differentiation (GO:0045596)	135	5	0.78	+	6.45	0.00122	0.0144
	positive regulation of cellular component movement (GO:0051272)	35	3	0.2	+	14.93	0.00131	0.0154
	cell fate specification involved in pattern specification (GO:0060573)	8	2	0.05	+	43.53	0.00141	0.0163
	negative regulation of salivary gland boundary specification (GO:0045705)	8	2	0.05	+	43.53	0.00141	0.0163
	regulation of salivary gland boundary specification (GO:0045704)	8	2	0.05	+	43.53	0.00141	0.0163
	positive regulation of locomotion (GO:0040017)	36	3	0.21	+	14.51	0.00141	0.0163
	synaptic growth at neuromuscular junction (GO:0051124)	36	3	0.21	+	14.51	0.00141	0.0163
	second mitotic wave involved in compound eye morphogenesis (GO:0016330)	8	2	0.05	+	43.53	0.00141	0.0164
	tracheal pit formation in open tracheal system (GO:0035202)	8	2	0.05	+	43.53	0.00141	0.0164
	negative regulation of phosphate metabolic process (GO:0045936)	81	4	0.47	+	8.6	0.0014	0.0164
	detection of abiotic stimulus (GO:0009582)	81	4	0.47	+	8.6	0.0014	0.0164
	detection of external stimulus (GO:0009581)	81	4	0.47	+	8.6	0.0014	0.0164
	regulation of apoptotic process (GO:0042981)	209	6	1.2	+	5	0.00142	0.0164
	negative regulation of phosphorus metabolic process (GO:0010563)	81	4	0.47	+	8.6	0.0014	0.0165
	compound eye photoreceptor development (GO:0042051)	81	4	0.47	+	8.6	0.0014	0.0165
	regulation of cell growth (GO:0001558)	82	4	0.47	+	8.49	0.00147	0.0169
	regulation of nuclear division (GO:0051783)	83	4	0.48	+	8.39	0.00153	0.0176
	positive regulation of cell proliferation (GO:0008284)	83	4	0.48	+	8.39	0.00153	0.0176
	eye photoreceptor cell development (GO:0042462)	84	4	0.48	+	8.29	0.0016	0.0183
	reproductive system development (GO:0061458)	84	4	0.48	+	8.29	0.0016	0.0183
	reproductive structure development (GO:0048608)	84	4	0.48	+	8.29	0.0016	0.0183
	regulation of cellular response to transforming growth factor beta stimulus (GO:1903844)	9	2	0.05	+	38.7	0.00171	0.0194
	regulation of animal organ formation (GO:0003156)	9	2	0.05	+	38.7	0.00171	0.0194
	notum development (GO:0007477)	9	2	0.05	+	38.7	0.00171	0.0194
	negative regulation of imaginal disc growth (GO:0045571)	9	2	0.05	+	38.7	0.00171	0.0195
	regulation of transforming growth factor beta receptor signaling pathway (GO:0017015)	9	2	0.05	+	38.7	0.00171	0.0195
	epithelial cell-cell adhesion (GO:0090136)	9	2	0.05	+	38.7	0.00171	0.0195
	response to toxic substance (GO:0009636)	146	5	0.84	+	5.96	0.00171	0.0195
	negative regulation of cell development (GO:0010721)	86	4	0.49	+	8.1	0.00173	0.0196
	negative regulation of canonical Wnt signaling pathway (GO:0090090)	39	3	0.22	+	13.4	0.00175	0.0197
	pole plasm mRNA localization (GO:0019094)	39	3	0.22	+	13.4	0.00175	0.0198
	negative regulation of cell proliferation (GO:0008285)	87	4	0.5	+	8.01	0.00181	0.0203
	pole plasm RNA localization (GO:0007316)	40	3	0.23	+	13.06	0.00188	0.021
	regulation of hemocyte proliferation (GO:0035206)	40	3	0.23	+	13.06	0.00188	0.0211
	regulation of response to external stimulus (GO:0032101)	151	5	0.87	+	5.77	0.00197	0.0221
	regulation of cell fate commitment (GO:0010453)	41	3	0.24	+	12.74	0.002	0.0224
	decapentaplegic signaling pathway (GO:0008101)	10	2	0.06	+	34.83	0.00205	0.0227
	negative regulation of protein modification process (GO:0031400)	90	4	0.52	+	7.74	0.00203	0.0227
	regulation of sevenless signaling pathway (GO:0045501)	10	2	0.06	+	34.83	0.00205	0.0228
	positive regulation of BMP signaling pathway (GO:0030513)	10	2	0.06	+	34.83	0.00205	0.0228
	determination of genital disc primordium (GO:0035225)	10	2	0.06	+	34.83	0.00205	0.0228
	cytokinetic process (GO:0032506)	42	3	0.24	+	12.44	0.00214	0.0237
	regulation of ERK1 and ERK2 cascade (GO:0070372)	42	3	0.24	+	12.44	0.00214	0.0237
	eye-antennal disc morphogenesis (GO:0007455)	42	3	0.24	+	12.44	0.00214	0.0237
	cellular response to light stimulus (GO:0071482)	43	3	0.25	+	12.15	0.00228	0.0252
	epithelial cell proliferation involved in Malpighian tubule morphogenesis (GO:0061331)	11	2	0.06	+	31.66	0.00241	0.0264
	epithelial cell proliferation (GO:0050673)	11	2	0.06	+	31.66	0.00241	0.0264
	determination of imaginal disc primordium (GO:0007445)	11	2	0.06	+	31.66	0.00241	0.0264
	oenocyte differentiation (GO:0001742)	11	2	0.06	+	31.66	0.00241	0.0265
	epithelial cell proliferation involved in renal tubule morphogenesis (GO:2001013)	11	2	0.06	+	31.66	0.00241	0.0265
	regulation of axon extension involved in axon guidance (GO:0048841)	11	2	0.06	+	31.66	0.00241	0.0265
	negative regulation of Wnt signaling pathway (GO:0030178)	44	3	0.25	+	11.87	0.00242	0.0265
	female germline ring canal formation (GO:0007301)	11	2	0.06	+	31.66	0.00241	0.0266
	adult behavior (GO:0030534)	159	5	0.91	+	5.48	0.00245	0.0267
	protein metabolic process (GO:0019538)	2122	23	12.19	+	1.89	0.00253	0.0275
	regulation of Ras protein signal transduction (GO:0046578)	96	4	0.55	+	7.26	0.00255	0.0277
	circadian rhythm (GO:0007623)	96	4	0.55	+	7.26	0.00255	0.0277
	microtubule cytoskeleton organization involved in mitosis (GO:1902850)	97	4	0.56	+	7.18	0.00264	0.0286
	stem cell division (GO:0017145)	97	4	0.56	+	7.18	0.00264	0.0286
	regulation of programmed cell death (GO:0043067)	237	6	1.36	+	4.41	0.00263	0.0286
	regulation of histone modification (GO:0031056)	46	3	0.26	+	11.36	0.00273	0.0295
	positive regulation of cell growth (GO:0030307)	46	3	0.26	+	11.36	0.00273	0.0295
	germarium-derived egg chamber formation (GO:0007293)	98	4	0.56	+	7.11	0.00274	0.0295
	rhythmic process (GO:0048511)	98	4	0.56	+	7.11	0.00274	0.0295
	regulation of immune system process (GO:0002682)	239	6	1.37	+	4.37	0.00274	0.0295
	salivary gland boundary specification (GO:0007432)	12	2	0.07	+	29.02	0.0028	0.0299
	receptor clustering (GO:0043113)	12	2	0.07	+	29.02	0.0028	0.03
	histoblast morphogenesis (GO:0007488)	12	2	0.07	+	29.02	0.0028	0.03
	retinal ganglion cell axon guidance (GO:0031290)	12	2	0.07	+	29.02	0.0028	0.0301
	sex differentiation (GO:0007548)	100	4	0.57	+	6.97	0.00294	0.0313
	regulation of transport (GO:0051049)	245	6	1.41	+	4.26	0.00309	0.0329
	axon target recognition (GO:0007412)	13	2	0.07	+	26.79	0.00322	0.034
	pole plasm protein localization (GO:0007318)	13	2	0.07	+	26.79	0.00322	0.034
	negative regulation of cell-cell adhesion (GO:0022408)	13	2	0.07	+	26.79	0.00322	0.0341
	anesthesia-resistant memory (GO:0007615)	13	2	0.07	+	26.79	0.00322	0.0341
	synaptic target recognition (GO:0008039)	49	3	0.28	+	10.66	0.00324	0.0341
	wing and notum subfield formation (GO:0035309)	13	2	0.07	+	26.79	0.00322	0.0342
	regulation of epithelial cell migration, open tracheal system (GO:2000274)	13	2	0.07	+	26.79	0.00322	0.0342
	attachment of spindle microtubules to kinetochore (GO:0008608)	13	2	0.07	+	26.79	0.00322	0.0343
	intracellular mRNA localization involved in anterior/posterior axis specification (GO:0060811)	50	3	0.29	+	10.45	0.00342	0.036
	negative regulation of mitotic cell cycle phase transition (GO:1901991)	51	3	0.29	+	10.24	0.0036	0.0379
	regulation of wound healing (GO:0061041)	14	2	0.08	+	24.88	0.00367	0.0382
	positive regulation of axon extension (GO:0045773)	14	2	0.08	+	24.88	0.00367	0.0382
	rhodopsin mediated signaling pathway (GO:0016056)	14	2	0.08	+	24.88	0.00367	0.0383
	cell-cell adhesion mediated by cadherin (GO:0044331)	14	2	0.08	+	24.88	0.00367	0.0383
	male germ-line stem cell population maintenance (GO:0036098)	14	2	0.08	+	24.88	0.00367	0.0384
	organ or tissue specific immune response (GO:0002251)	14	2	0.08	+	24.88	0.00367	0.0384
	mucosal immune response (GO:0002385)	14	2	0.08	+	24.88	0.00367	0.0385
	molting cycle process (GO:0022404)	52	3	0.3	+	10.05	0.0038	0.0394
	negative regulation of Notch signaling pathway (GO:0045746)	52	3	0.3	+	10.05	0.0038	0.0394
	negative regulation of cell cycle phase transition (GO:1901988)	52	3	0.3	+	10.05	0.0038	0.0395
	regulation of protein complex assembly (GO:0043254)	108	4	0.62	+	6.45	0.00384	0.0397
	gonad development (GO:0008406)	53	3	0.3	+	9.86	0.004	0.0412
	intracellular mRNA localization involved in pattern specification process (GO:0060810)	53	3	0.3	+	9.86	0.004	0.0412
	regulation of actin filament polymerization (GO:0030833)	53	3	0.3	+	9.86	0.004	0.0413
	development of primary sexual characteristics (GO:0045137)	53	3	0.3	+	9.86	0.004	0.0413
	positive regulation of axon guidance (GO:1902669)	15	2	0.09	+	23.22	0.00414	0.0424
	synaptic target inhibition (GO:0016201)	15	2	0.09	+	23.22	0.00414	0.0424
	canonical Wnt signaling pathway (GO:0060070)	15	2	0.09	+	23.22	0.00414	0.0425
	nonassociative learning (GO:0046958)	15	2	0.09	+	23.22	0.00414	0.0425
	germline ring canal formation (GO:0030725)	15	2	0.09	+	23.22	0.00414	0.0426
	locomotory behavior (GO:0007626)	181	5	1.04	+	4.81	0.0042	0.0429
	chromosome organization involved in meiotic cell cycle (GO:0070192)	55	3	0.32	+	9.5	0.00441	0.045
	positive regulation of catalytic activity (GO:0043085)	185	5	1.06	+	4.71	0.0046	0.0468
	establishment or maintenance of neuroblast polarity (GO:0045196)	16	2	0.09	+	21.77	0.00464	0.0471
	positive regulation of chemotaxis (GO:0050921)	16	2	0.09	+	21.77	0.00464	0.0471
	negative regulation of cell adhesion (GO:0007162)	16	2	0.09	+	21.77	0.00464	0.0472
	intercellular bridge organization (GO:0043063)	16	2	0.09	+	21.77	0.00464	0.0472
	regulation of intracellular transport (GO:0032386)	57	3	0.33	+	9.17	0.00485	0.0491
Cellular Component	cell part (GO:0044464)	7100	73	40.77	+	1.79	8.68e-15	5.9e-12
	cell periphery (GO:0071944)	1343	34	7.71	+	4.41	1.71e-14	7.74e-12
	cell (GO:0005623)	7100	73	40.77	+	1.79	8.68e-15	1.18e-11
	plasma membrane part (GO:0044459)	804	25	4.62	+	5.41	2.17e-12	7.38e-10
	plasma membrane (GO:0005886)	1205	29	6.92	+	4.19	1.09e-11	2.97e-09
	cell cortex (GO:0005938)	172	13	0.99	+	13.16	3.5e-11	7.92e-09
	apicolateral plasma membrane (GO:0016327)	21	7	0.12	+	58.05	1.62e-10	3.15e-08
	cytoplasmic region (GO:0099568)	223	13	1.28	+	10.15	7.25e-10	1.23e-07
	intrinsic component of plasma membrane (GO:0031226)	474	16	2.72	+	5.88	1.32e-08	1.99e-06
	intracellular (GO:0005622)	6104	60	35.05	+	1.71	1.79e-08	2.21e-06
	intracellular part (GO:0044424)	6086	60	34.95	+	1.72	1.71e-08	2.32e-06
	plasma membrane region (GO:0098590)	311	12	1.79	+	6.72	2.7e-07	3.05e-05
	integral component of plasma membrane (GO:0005887)	461	14	2.65	+	5.29	4.2e-07	4.39e-05
	basolateral plasma membrane (GO:0016323)	49	6	0.28	+	21.32	6.63e-07	6.44e-05
	membrane part (GO:0044425)	1972	29	11.32	+	2.56	7.57e-07	6.86e-05
	cell projection (GO:0042995)	610	15	3.5	+	4.28	2.06e-06	0.000165
	plasma membrane bounded cell projection (GO:0120025)	608	15	3.49	+	4.3	1.98e-06	0.000168
	cellular_component (GO:0005575)	10515	76	60.38	+	1.26	3.08e-06	0.00022
	Unclassified (UNCLASSIFIED)	3242	3	18.62	-	0.16	3.08e-06	0.000232
	cell-cell junction (GO:0005911)	112	7	0.64	+	10.88	5.07e-06	0.000344
	nucleus (GO:0005634)	2549	32	14.64	+	2.19	6.59e-06	0.000427
	cell junction (GO:0030054)	168	8	0.96	+	8.29	7.07e-06	0.000437
	plasma membrane protein complex (GO:0098797)	170	8	0.98	+	8.19	7.68e-06	0.000454
	membrane (GO:0016020)	2624	32	15.07	+	2.12	1.04e-05	0.000589
	receptor complex (GO:0043235)	87	6	0.5	+	12.01	1.47e-05	0.000798
	adherens junction (GO:0005912)	89	6	0.51	+	11.74	1.66e-05	0.000835
	anchoring junction (GO:0070161)	89	6	0.51	+	11.74	1.66e-05	0.000867
	cytoneme (GO:0035230)	7	3	0.04	+	74.63	2.09e-05	0.00101
	apical part of cell (GO:0045177)	154	7	0.88	+	7.92	3.64e-05	0.00171
	cell cortex part (GO:0044448)	104	6	0.6	+	10.05	3.82e-05	0.00173
	axon (GO:0030424)	231	8	1.33	+	6.03	6.4e-05	0.0028
	apical junction complex (GO:0043296)	70	5	0.4	+	12.44	6.74e-05	0.00286
	cytoplasm (GO:0005737)	4061	40	23.32	+	1.72	9.88e-05	0.00407
	subapical complex (GO:0035003)	14	3	0.08	+	37.32	0.000115	0.0046
	perivitelline space (GO:0098595)	15	3	0.09	+	34.83	0.000137	0.00534
	neuron part (GO:0097458)	530	11	3.04	+	3.61	0.000239	0.00903
	cell-cell adherens junction (GO:0005913)	19	3	0.11	+	27.5	0.000255	0.00912
	apical cortex (GO:0045179)	51	4	0.29	+	13.66	0.000269	0.00914
	organelle (GO:0043226)	5034	45	28.91	+	1.56	0.000254	0.00932
	intrinsic component of membrane (GO:0031224)	1384	19	7.95	+	2.39	0.000268	0.00934
	intracellular organelle (GO:0043229)	4951	44	28.43	+	1.55	0.000386	0.0122
	membrane-bounded organelle (GO:0043227)	4417	41	25.36	+	1.62	0.000382	0.0124
	germline ring canal (GO:0045172)	22	3	0.13	+	23.75	0.000376	0.0125
	intercellular bridge (GO:0045171)	25	3	0.14	+	20.9	0.00053	0.0164
	cell cortex region (GO:0099738)	66	4	0.38	+	10.55	0.000678	0.0205
	PcG protein complex (GO:0031519)	28	3	0.16	+	18.66	0.000718	0.0212
	neuron projection (GO:0043005)	423	9	2.43	+	3.71	0.000771	0.0223
	extrinsic component of membrane (GO:0019898)	75	4	0.43	+	9.29	0.00107	0.0303
	neuromuscular junction (GO:0031594)	76	4	0.44	+	9.17	0.00112	0.0305
	basal part of cell (GO:0045178)	33	3	0.19	+	15.83	0.00112	0.031
	intracellular membrane-bounded organelle (GO:0043231)	4176	38	23.98	+	1.58	0.00125	0.0334
	rhabdomere (GO:0016028)	36	3	0.21	+	14.51	0.00141	0.0369
	chromosome (GO:0005694)	569	10	3.27	+	3.06	0.00163	0.0418
	cytoskeleton (GO:0005856)	483	9	2.77	+	3.24	0.00191	0.0471
	extrinsic component of plasma membrane (GO:0019897)	40	3	0.23	+	13.06	0.00188	0.0472
	integral component of membrane (GO:0016021)	1364	17	7.83	+	2.17	0.00199	0.0483
	anchored component of plasma membrane (GO:0046658)	10	2	0.06	+	34.83	0.00205	0.0488
