# Supplementary material for: Genetics of cocaine and methamphetamine consumption and preference in Drosophila melanogaster
Source: PLoS Genet. 2019 May 20;15(5):e1007834. doi: 10.1371/journal.pgen.1007834 (PMC6527214; doi:10.1371/journal.pgen.1007834)
Supplement: S8 Table — (A) Ubi156-GAL4. (B) elav-GAL4. (C) repo-GAL4. (D) 201Y-GAL4. (E) TH-GAL4. Data are given in mm; 1 mm = 0.067 μl. (XLSX) [file pgen.1007834.s008.xlsx]

## Sheet: A. Ubi156-GAL4
Solution	Sex	Genotype	Block	Replicate	Consumption	Exposure
Cocaine	F	olf413	1	1	64.8	1
Cocaine	F	olf413	1	2	35.8	1
Cocaine	F	olf413	1	3	55.8	1
Cocaine	F	olf413	1	4	41.8	1
Cocaine	F	olf413	1	5	31.8	1
Cocaine	F	olf413	1	6	67.8	1
Cocaine	F	olf413	1	7	26.8	1
Cocaine	F	olf413	1	8	51.8	1
Cocaine	F	olf413	1	9	56.8	1
Cocaine	F	olf413	1	10	56.8	1
Cocaine	F	olf413	1	1	47	2
Cocaine	F	olf413	1	2	59	2
Cocaine	F	olf413	1	3	57	2
Cocaine	F	olf413	1	4	44	2
Cocaine	F	olf413	1	5	51	2
Cocaine	F	olf413	1	6	89	2
Cocaine	F	olf413	1	7	42	2
Cocaine	F	olf413	1	8	50	2
Cocaine	F	olf413	1	9	39	2
Cocaine	F	olf413	1	10	89	2
Cocaine	F	olf413	1	1	44.4	3
Cocaine	F	olf413	1	2	47.4	3
Cocaine	F	olf413	1	3	40.4	3
Cocaine	F	olf413	1	4	38.4	3
Cocaine	F	olf413	1	5	17.4	3
Cocaine	F	olf413	1	6	36.4	3
Cocaine	F	olf413	1	7	28.4	3
Cocaine	F	olf413	1	8	24.4	3
Cocaine	F	olf413	1	9	25.4	3
Cocaine	F	olf413	1	10	39.4	3
Cocaine	M	olf413	1	1	26.8	1
Cocaine	M	olf413	1	2	28.8	1
Cocaine	M	olf413	1	3	23.8	1
Cocaine	M	olf413	1	4	30.8	1
Cocaine	M	olf413	1	5	30.8	1
Cocaine	M	olf413	1	6	20.8	1
Cocaine	M	olf413	1	7	24.8	1
Cocaine	M	olf413	1	8	31.8	1
Cocaine	M	olf413	1	9	34.8	1
Cocaine	M	olf413	1	10	32.8	1
Cocaine	M	olf413	1	1	29	2
Cocaine	M	olf413	1	2	37	2
Cocaine	M	olf413	1	3	39	2
Cocaine	M	olf413	1	4	35	2
Cocaine	M	olf413	1	5	34	2
Cocaine	M	olf413	1	6	37	2
Cocaine	M	olf413	1	7	20	2
Cocaine	M	olf413	1	8	27	2
Cocaine	M	olf413	1	9	49	2
Cocaine	M	olf413	1	10	34	2
Cocaine	M	olf413	1	1	41.4	3
Cocaine	M	olf413	1	2	54.4	3
Cocaine	M	olf413	1	3	34.4	3
Cocaine	M	olf413	1	4	49.4	3
Cocaine	M	olf413	1	5	33.4	3
Cocaine	M	olf413	1	6	41.4	3
Cocaine	M	olf413	1	7	35.4	3
Cocaine	M	olf413	1	8	43.4	3
Cocaine	M	olf413	1	9	35.4	3
Cocaine	M	olf413	1	10	30.4	3
Sucrose	F	olf413	1	1	72.8	1
Sucrose	F	olf413	1	2	37.8	1
Sucrose	F	olf413	1	3	90.8	1
Sucrose	F	olf413	1	4	62.8	1
Sucrose	F	olf413	1	5	57.8	1
Sucrose	F	olf413	1	6	106.8	1
Sucrose	F	olf413	1	7	35.8	1
Sucrose	F	olf413	1	8	40.8	1
Sucrose	F	olf413	1	9	86.8	1
Sucrose	F	olf413	1	10	95.8	1
Sucrose	F	olf413	1	1	81	2
Sucrose	F	olf413	1	2	85	2
Sucrose	F	olf413	1	3	52	2
Sucrose	F	olf413	1	4	49	2
Sucrose	F	olf413	1	5	55	2
Sucrose	F	olf413	1	6	41	2
Sucrose	F	olf413	1	7	43	2
Sucrose	F	olf413	1	8	83	2
Sucrose	F	olf413	1	9	74	2
Sucrose	F	olf413	1	10	76	2
Sucrose	F	olf413	1	1	47	3
Sucrose	F	olf413	1	2	81	3
Sucrose	F	olf413	1	3	48	3
Sucrose	F	olf413	1	4	43	3
Sucrose	F	olf413	1	5	65	3
Sucrose	F	olf413	1	6	47	3
Sucrose	F	olf413	1	7	45	3
Sucrose	F	olf413	1	8	45	3
Sucrose	F	olf413	1	9	69	3
Sucrose	F	olf413	1	10	76	3
Sucrose	M	olf413	1	1	37.8	1
Sucrose	M	olf413	1	2	49.8	1
Sucrose	M	olf413	1	3	41.8	1
Sucrose	M	olf413	1	4	36.8	1
Sucrose	M	olf413	1	5	42.8	1
Sucrose	M	olf413	1	6	55.8	1
Sucrose	M	olf413	1	7	54.8	1
Sucrose	M	olf413	1	8	39.8	1
Sucrose	M	olf413	1	9	47.8	1
Sucrose	M	olf413	1	10	48.8	1
Sucrose	M	olf413	1	1	58	2
Sucrose	M	olf413	1	2	33	2
Sucrose	M	olf413	1	3	37	2
Sucrose	M	olf413	1	4	54	2
Sucrose	M	olf413	1	5	31	2
Sucrose	M	olf413	1	6	34	2
Sucrose	M	olf413	1	7	26	2
Sucrose	M	olf413	1	8	45	2
Sucrose	M	olf413	1	9	62	2
Sucrose	M	olf413	1	10	65	2
Sucrose	M	olf413	1	1	49	3
Sucrose	M	olf413	1	2	29	3
Sucrose	M	olf413	1	3	47	3
Sucrose	M	olf413	1	4	42	3
Sucrose	M	olf413	1	5	27	3
Sucrose	M	olf413	1	6	43	3
Sucrose	M	olf413	1	7	41	3
Sucrose	M	olf413	1	8	13	3
Sucrose	M	olf413	1	9	85	3
Sucrose	M	olf413	1	10	74	3
Cocaine	F	CG9005	1	1	47.8	1
Cocaine	F	CG9005	1	2	48.8	1
Cocaine	F	CG9005	1	3	65.8	1
Cocaine	F	CG9005	1	4	37.8	1
Cocaine	F	CG9005	1	5	50.8	1
Cocaine	F	CG9005	1	6	38.8	1
Cocaine	F	CG9005	1	7	43.8	1
Cocaine	F	CG9005	1	8	44.8	1
Cocaine	F	CG9005	1	9	38.8	1
Cocaine	F	CG9005	1	10	37.8	1
Cocaine	F	CG9005	1	1	52	2
Cocaine	F	CG9005	1	2	64	2
Cocaine	F	CG9005	1	3	28	2
Cocaine	F	CG9005	1	4	32	2
Cocaine	F	CG9005	1	5	32	2
Cocaine	F	CG9005	1	6	17	2
Cocaine	F	CG9005	1	7	23	2
Cocaine	F	CG9005	1	8	22	2
Cocaine	F	CG9005	1	9	28	2
Cocaine	F	CG9005	1	10	33	2
Cocaine	F	CG9005	1	1	57.4	3
Cocaine	F	CG9005	1	2	36.4	3
Cocaine	F	CG9005	1	3	33.4	3
Cocaine	F	CG9005	1	4	31.4	3
Cocaine	F	CG9005	1	5	52.4	3
Cocaine	F	CG9005	1	6	62.4	3
Cocaine	F	CG9005	1	7	36.4	3
Cocaine	F	CG9005	1	8	43.4	3
Cocaine	F	CG9005	1	9	19.4	3
Cocaine	F	CG9005	1	10	43.4	3
Cocaine	M	CG9005	1	1	41.8	1
Cocaine	M	CG9005	1	2	52.8	1
Cocaine	M	CG9005	1	3	38.8	1
Cocaine	M	CG9005	1	4	47.8	1
Cocaine	M	CG9005	1	5	31.8	1
Cocaine	M	CG9005	1	6	39.8	1
Cocaine	M	CG9005	1	7	42.8	1
Cocaine	M	CG9005	1	8	45.8	1
Cocaine	M	CG9005	1	9	79.8	1
Cocaine	M	CG9005	1	10	31.8	1
Cocaine	M	CG9005	1	1	23	2
Cocaine	M	CG9005	1	2	32	2
Cocaine	M	CG9005	1	3	40	2
Cocaine	M	CG9005	1	4	50	2
Cocaine	M	CG9005	1	5	43	2
Cocaine	M	CG9005	1	6	30	2
Cocaine	M	CG9005	1	7	40	2
Cocaine	M	CG9005	1	8	52	2
Cocaine	M	CG9005	1	9	39	2
Cocaine	M	CG9005	1	10	33	2
Cocaine	M	CG9005	1	1	38.4	3
Cocaine	M	CG9005	1	2	26.4	3
Cocaine	M	CG9005	1	3	31.4	3
Cocaine	M	CG9005	1	4	37.4	3
Cocaine	M	CG9005	1	5	56.4	3
Cocaine	M	CG9005	1	6	22.4	3
Cocaine	M	CG9005	1	7	33.4	3
Cocaine	M	CG9005	1	8	48.4	3
Cocaine	M	CG9005	1	9	27.4	3
Cocaine	M	CG9005	1	10	31.4	3
Sucrose	F	CG9005	1	1	57.8	1
Sucrose	F	CG9005	1	2	47.8	1
Sucrose	F	CG9005	1	3	103.8	1
Sucrose	F	CG9005	1	4	47.8	1
Sucrose	F	CG9005	1	5	57.8	1
Sucrose	F	CG9005	1	6	38.8	1
Sucrose	F	CG9005	1	7	77.8	1
Sucrose	F	CG9005	1	8	40.8	1
Sucrose	F	CG9005	1	9	49.8	1
Sucrose	F	CG9005	1	10	51.8	1
Sucrose	F	CG9005	1	1	63	2
Sucrose	F	CG9005	1	2	28	2
Sucrose	F	CG9005	1	3	41	2
Sucrose	F	CG9005	1	4	56	2
Sucrose	F	CG9005	1	5	57	2
Sucrose	F	CG9005	1	6	54	2
Sucrose	F	CG9005	1	7	71	2
Sucrose	F	CG9005	1	8	72	2
Sucrose	F	CG9005	1	9	32	2
Sucrose	F	CG9005	1	10	66	2
Sucrose	F	CG9005	1	1	17	3
Sucrose	F	CG9005	1	2	57	3
Sucrose	F	CG9005	1	3	54	3
Sucrose	F	CG9005	1	4	24	3
Sucrose	F	CG9005	1	5	61	3
Sucrose	F	CG9005	1	6	47	3
Sucrose	F	CG9005	1	7	110	3
Sucrose	F	CG9005	1	8	31	3
Sucrose	F	CG9005	1	9	60	3
Sucrose	F	CG9005	1	10	51	3
Sucrose	M	CG9005	1	1	51.8	1
Sucrose	M	CG9005	1	2	37.8	1
Sucrose	M	CG9005	1	3	62.8	1
Sucrose	M	CG9005	1	4	38.8	1
Sucrose	M	CG9005	1	5	81.8	1
Sucrose	M	CG9005	1	6	35.8	1
Sucrose	M	CG9005	1	7	41.8	1
Sucrose	M	CG9005	1	8	70.8	1
Sucrose	M	CG9005	1	9	44.8	1
Sucrose	M	CG9005	1	10	75.8	1
Sucrose	M	CG9005	1	1	49	2
Sucrose	M	CG9005	1	2	37	2
Sucrose	M	CG9005	1	3	72	2
Sucrose	M	CG9005	1	4	33	2
Sucrose	M	CG9005	1	5	31	2
Sucrose	M	CG9005	1	6	80	2
Sucrose	M	CG9005	1	7	41	2
Sucrose	M	CG9005	1	8	59	2
Sucrose	M	CG9005	1	9	38	2
Sucrose	M	CG9005	1	10	70	2
Sucrose	M	CG9005	1	1	64	3
Sucrose	M	CG9005	1	2	68	3
Sucrose	M	CG9005	1	3	53	3
Sucrose	M	CG9005	1	4	43	3
Sucrose	M	CG9005	1	5	38	3
Sucrose	M	CG9005	1	6	52	3
Sucrose	M	CG9005	1	7	46	3
Sucrose	M	CG9005	1	8	27	3
Sucrose	M	CG9005	1	9	54	3
Sucrose	M	CG9005	1	10	49	3
Cocaine	F	KK_Control	1	1	55.8	1
Cocaine	F	KK_Control	1	2	51.8	1
Cocaine	F	KK_Control	1	3	105.8	1
Cocaine	F	KK_Control	1	4	52.8	1
Cocaine	F	KK_Control	1	5	40.8	1
Cocaine	F	KK_Control	1	6	46.8	1
Cocaine	F	KK_Control	1	7	37.8	1
Cocaine	F	KK_Control	1	8	48.8	1
Cocaine	F	KK_Control	1	9	41.8	1
Cocaine	F	KK_Control	1	10	39.8	1
Cocaine	F	KK_Control	1	1	39	2
Cocaine	F	KK_Control	1	2	34	2
Cocaine	F	KK_Control	1	3	41	2
Cocaine	F	KK_Control	1	4	49	2
Cocaine	F	KK_Control	1	5	64	2
Cocaine	F	KK_Control	1	6	33	2
Cocaine	F	KK_Control	1	7	41	2
Cocaine	F	KK_Control	1	8	72	2
Cocaine	F	KK_Control	1	9	27	2
Cocaine	F	KK_Control	1	10	50	2
Cocaine	F	KK_Control	1	1	31.4	3
Cocaine	F	KK_Control	1	2	32.4	3
Cocaine	F	KK_Control	1	3	33.4	3
Cocaine	F	KK_Control	1	4	27.4	3
Cocaine	F	KK_Control	1	5	23.4	3
Cocaine	F	KK_Control	1	6	40.4	3
Cocaine	F	KK_Control	1	7	28.4	3
Cocaine	F	KK_Control	1	8	27.4	3
Cocaine	F	KK_Control	1	9	38.4	3
Cocaine	F	KK_Control	1	10	35.4	3
Cocaine	M	KK_Control	1	1	65.8	1
Cocaine	M	KK_Control	1	2	34.8	1
Cocaine	M	KK_Control	1	3	59.8	1
Cocaine	M	KK_Control	1	4	45.8	1
Cocaine	M	KK_Control	1	5	35.8	1
Cocaine	M	KK_Control	1	6	38.8	1
Cocaine	M	KK_Control	1	7	35.8	1
Cocaine	M	KK_Control	1	8	37.8	1
Cocaine	M	KK_Control	1	9	33.8	1
Cocaine	M	KK_Control	1	10	35.8	1
Cocaine	M	KK_Control	1	1	45	2
Cocaine	M	KK_Control	1	2	36	2
Cocaine	M	KK_Control	1	3	40	2
Cocaine	M	KK_Control	1	4	32	2
Cocaine	M	KK_Control	1	5	43	2
Cocaine	M	KK_Control	1	6	28	2
Cocaine	M	KK_Control	1	7	39	2
Cocaine	M	KK_Control	1	8	42	2
Cocaine	M	KK_Control	1	9	47	2
Cocaine	M	KK_Control	1	10	40	2
Cocaine	M	KK_Control	1	1	31.4	3
Cocaine	M	KK_Control	1	2	26.4	3
Cocaine	M	KK_Control	1	3	43.4	3
Cocaine	M	KK_Control	1	4	33.4	3
Cocaine	M	KK_Control	1	5	24.4	3
Cocaine	M	KK_Control	1	6	25.4	3
Cocaine	M	KK_Control	1	7	25.4	3
Cocaine	M	KK_Control	1	8	47.4	3
Cocaine	M	KK_Control	1	9	38.4	3
Cocaine	M	KK_Control	1	10	28.4	3
Sucrose	F	KK_Control	1	1	62.8	1
Sucrose	F	KK_Control	1	2	62.8	1
Sucrose	F	KK_Control	1	3	38.8	1
Sucrose	F	KK_Control	1	4	77.8	1
Sucrose	F	KK_Control	1	5	52.8	1
Sucrose	F	KK_Control	1	6	72.8	1
Sucrose	F	KK_Control	1	7	52.8	1
Sucrose	F	KK_Control	1	8	54.8	1
Sucrose	F	KK_Control	1	9	60.8	1
Sucrose	F	KK_Control	1	10	65.8	1
Sucrose	F	KK_Control	1	1	63	2
Sucrose	F	KK_Control	1	2	63	2
Sucrose	F	KK_Control	1	3	76	2
Sucrose	F	KK_Control	1	4	53	2
Sucrose	F	KK_Control	1	5	99	2
Sucrose	F	KK_Control	1	6	52	2
Sucrose	F	KK_Control	1	7	51	2
Sucrose	F	KK_Control	1	8	71	2
Sucrose	F	KK_Control	1	9	57	2
Sucrose	F	KK_Control	1	10	77	2
Sucrose	F	KK_Control	1	1	50	3
Sucrose	F	KK_Control	1	2	38	3
Sucrose	F	KK_Control	1	3	77	3
Sucrose	F	KK_Control	1	4	78	3
Sucrose	F	KK_Control	1	5	37	3
Sucrose	F	KK_Control	1	6	36	3
Sucrose	F	KK_Control	1	7	56	3
Sucrose	F	KK_Control	1	8	86	3
Sucrose	F	KK_Control	1	9	58	3
Sucrose	F	KK_Control	1	10	70	3
Sucrose	M	KK_Control	1	1	50.8	1
Sucrose	M	KK_Control	1	2	77.8	1
Sucrose	M	KK_Control	1	3	57.8	1
Sucrose	M	KK_Control	1	4	42.8	1
Sucrose	M	KK_Control	1	5	46.8	1
Sucrose	M	KK_Control	1	6	59.8	1
Sucrose	M	KK_Control	1	7	42.8	1
Sucrose	M	KK_Control	1	8	61.8	1
Sucrose	M	KK_Control	1	9	35.8	1
Sucrose	M	KK_Control	1	10	28.8	1
Sucrose	M	KK_Control	1	1	47	2
Sucrose	M	KK_Control	1	2	74	2
Sucrose	M	KK_Control	1	3	30	2
Sucrose	M	KK_Control	1	4	89	2
Sucrose	M	KK_Control	1	5	50	2
Sucrose	M	KK_Control	1	6	62	2
Sucrose	M	KK_Control	1	7	36	2
Sucrose	M	KK_Control	1	8	56	2
Sucrose	M	KK_Control	1	9	50	2
Sucrose	M	KK_Control	1	10	62	2
Sucrose	M	KK_Control	1	1	41	3
Sucrose	M	KK_Control	1	2	61	3
Sucrose	M	KK_Control	1	3	40	3
Sucrose	M	KK_Control	1	4	40	3
Sucrose	M	KK_Control	1	5	40	3
Sucrose	M	KK_Control	1	6	80	3
Sucrose	M	KK_Control	1	7	44	3
Sucrose	M	KK_Control	1	8	47	3
Sucrose	M	KK_Control	1	9	11	3
Sucrose	M	KK_Control	1	10	49	3
Cocaine	F	tutl	1	1	50.8	1
Cocaine	F	tutl	1	2	49.8	1
Cocaine	F	tutl	1	3	42.8	1
Cocaine	F	tutl	1	4	31.8	1
Cocaine	F	tutl	1	5	36.8	1
Cocaine	F	tutl	1	6	42.8	1
Cocaine	F	tutl	1	7	87.8	1
Cocaine	F	tutl	1	8	52.8	1
Cocaine	F	tutl	1	9	54.8	1
Cocaine	F	tutl	1	10	43.8	1
Cocaine	F	tutl	1	1	34	2
Cocaine	F	tutl	1	2	28	2
Cocaine	F	tutl	1	3	42	2
Cocaine	F	tutl	1	4	34	2
Cocaine	F	tutl	1	5	33	2
Cocaine	F	tutl	1	6	32	2
Cocaine	F	tutl	1	7	42	2
Cocaine	F	tutl	1	8	27	2
Cocaine	F	tutl	1	9	36	2
Cocaine	F	tutl	1	10	16	2
Cocaine	F	tutl	1	1	30.4	3
Cocaine	F	tutl	1	2	71.4	3
Cocaine	F	tutl	1	3	19.4	3
Cocaine	F	tutl	1	4	28.4	3
Cocaine	F	tutl	1	5	35.4	3
Cocaine	F	tutl	1	6	32.4	3
Cocaine	F	tutl	1	7	42.4	3
Cocaine	F	tutl	1	8	13.4	3
Cocaine	F	tutl	1	9	81.4	3
Cocaine	F	tutl	1	10	0	3
Cocaine	M	tutl	1	1	60.8	1
Cocaine	M	tutl	1	2	41.8	1
Cocaine	M	tutl	1	3	33.8	1
Cocaine	M	tutl	1	4	51.8	1
Cocaine	M	tutl	1	5	20.8	1
Cocaine	M	tutl	1	6	18.8	1
Cocaine	M	tutl	1	7	59.8	1
Cocaine	M	tutl	1	8	23.8	1
Cocaine	M	tutl	1	9	43.8	1
Cocaine	M	tutl	1	10	33.8	1
Cocaine	M	tutl	1	1	43	2
Cocaine	M	tutl	1	2	40	2
Cocaine	M	tutl	1	3	45	2
Cocaine	M	tutl	1	4	38	2
Cocaine	M	tutl	1	5	44	2
Cocaine	M	tutl	1	6	14	2
Cocaine	M	tutl	1	7	61	2
Cocaine	M	tutl	1	8	64	2
Cocaine	M	tutl	1	9	31	2
Cocaine	M	tutl	1	10	53	2
Cocaine	M	tutl	1	1	38.4	3
Cocaine	M	tutl	1	2	24.4	3
Cocaine	M	tutl	1	3	47.4	3
Cocaine	M	tutl	1	4	15.4	3
Cocaine	M	tutl	1	5	47.4	3
Cocaine	M	tutl	1	6	26.4	3
Cocaine	M	tutl	1	7	50.4	3
Cocaine	M	tutl	1	8	39.4	3
Cocaine	M	tutl	1	9	77.4	3
Cocaine	M	tutl	1	10	39.4	3
Sucrose	F	tutl	1	1	67.8	1
Sucrose	F	tutl	1	2	62.8	1
Sucrose	F	tutl	1	3	48.8	1
Sucrose	F	tutl	1	4	34.8	1
Sucrose	F	tutl	1	5	46.8	1
Sucrose	F	tutl	1	6	75.8	1
Sucrose	F	tutl	1	7	88.8	1
Sucrose	F	tutl	1	8	63.8	1
Sucrose	F	tutl	1	9	65.8	1
Sucrose	F	tutl	1	10	42.8	1
Sucrose	F	tutl	1	1	34	2
Sucrose	F	tutl	1	2	54	2
Sucrose	F	tutl	1	3	59	2
Sucrose	F	tutl	1	4	33	2
Sucrose	F	tutl	1	5	67	2
Sucrose	F	tutl	1	6	69	2
Sucrose	F	tutl	1	7	84	2
Sucrose	F	tutl	1	8	91	2
Sucrose	F	tutl	1	9	56	2
Sucrose	F	tutl	1	10	69	2
Sucrose	F	tutl	1	1	48	3
Sucrose	F	tutl	1	2	15	3
Sucrose	F	tutl	1	3	61	3
Sucrose	F	tutl	1	4	40	3
Sucrose	F	tutl	1	5	49	3
Sucrose	F	tutl	1	6	77	3
Sucrose	F	tutl	1	7	60	3
Sucrose	F	tutl	1	8	104	3
Sucrose	F	tutl	1	9	106	3
Sucrose	F	tutl	1	10	87	3
Sucrose	M	tutl	1	1	65.8	1
Sucrose	M	tutl	1	2	42.8	1
Sucrose	M	tutl	1	3	68.8	1
Sucrose	M	tutl	1	4	33.8	1
Sucrose	M	tutl	1	5	33.8	1
Sucrose	M	tutl	1	6	5.8	1
Sucrose	M	tutl	1	7	61.8	1
Sucrose	M	tutl	1	8	61.8	1
Sucrose	M	tutl	1	9	61.8	1
Sucrose	M	tutl	1	10	23.8	1
Sucrose	M	tutl	1	1	78	2
Sucrose	M	tutl	1	2	34	2
Sucrose	M	tutl	1	3	64	2
Sucrose	M	tutl	1	4	36	2
Sucrose	M	tutl	1	5	46	2
Sucrose	M	tutl	1	6	24	2
Sucrose	M	tutl	1	7	54	2
Sucrose	M	tutl	1	8	48	2
Sucrose	M	tutl	1	9	55	2
Sucrose	M	tutl	1	10	55	2
Sucrose	M	tutl	1	1	23	3
Sucrose	M	tutl	1	2	43	3
Sucrose	M	tutl	1	3	50	3
Sucrose	M	tutl	1	4	29	3
Sucrose	M	tutl	1	5	26	3
Sucrose	M	tutl	1	6	61	3
Sucrose	M	tutl	1	7	8	3
Sucrose	M	tutl	1	8	18	3
Sucrose	M	tutl	1	9	30	3
Sucrose	M	tutl	1	10	40	3
Cocaine	F	Egfr	2	1	31	1
Cocaine	F	Egfr	2	2	35	1
Cocaine	F	Egfr	2	3	30	1
Cocaine	F	Egfr	2	4	36	1
Cocaine	F	Egfr	2	5	21	1
Cocaine	F	Egfr	2	6	23	1
Cocaine	F	Egfr	2	7	35	1
Cocaine	F	Egfr	2	8	15	1
Cocaine	F	Egfr	2	9	31	1
Cocaine	F	Egfr	2	10	41	1
Cocaine	F	Egfr	2	1	22.8	2
Cocaine	F	Egfr	2	2	37.8	2
Cocaine	F	Egfr	2	3	33.8	2
Cocaine	F	Egfr	2	4	37.8	2
Cocaine	F	Egfr	2	5	18.8	2
Cocaine	F	Egfr	2	6	15.8	2
Cocaine	F	Egfr	2	7	56.8	2
Cocaine	F	Egfr	2	8	42.8	2
Cocaine	F	Egfr	2	9	43.8	2
Cocaine	F	Egfr	2	10	29.8	2
Cocaine	F	Egfr	2	1	25.6	3
Cocaine	F	Egfr	2	2	38.6	3
Cocaine	F	Egfr	2	3	36.6	3
Cocaine	F	Egfr	2	4	35.6	3
Cocaine	F	Egfr	2	5	54.6	3
Cocaine	F	Egfr	2	6	17.6	3
Cocaine	F	Egfr	2	7	25.6	3
Cocaine	F	Egfr	2	8	44.6	3
Cocaine	F	Egfr	2	9	36.6	3
Cocaine	F	Egfr	2	10	25.6	3
Cocaine	M	Egfr	2	1	45	1
Cocaine	M	Egfr	2	2	48	1
Cocaine	M	Egfr	2	3	17	1
Cocaine	M	Egfr	2	4	17	1
Cocaine	M	Egfr	2	5	30	1
Cocaine	M	Egfr	2	6	17	1
Cocaine	M	Egfr	2	7	17	1
Cocaine	M	Egfr	2	8	32	1
Cocaine	M	Egfr	2	9	54	1
Cocaine	M	Egfr	2	10	39	1
Cocaine	M	Egfr	2	1	20.8	2
Cocaine	M	Egfr	2	2	35.8	2
Cocaine	M	Egfr	2	3	19.8	2
Cocaine	M	Egfr	2	4	22.8	2
Cocaine	M	Egfr	2	5	14.8	2
Cocaine	M	Egfr	2	6	11.8	2
Cocaine	M	Egfr	2	7	22.8	2
Cocaine	M	Egfr	2	8	6.8	2
Cocaine	M	Egfr	2	9	27.8	2
Cocaine	M	Egfr	2	10	33.8	2
Cocaine	M	Egfr	2	1	23.6	3
Cocaine	M	Egfr	2	2	22.6	3
Cocaine	M	Egfr	2	3	37.6	3
Cocaine	M	Egfr	2	4	15.6	3
Cocaine	M	Egfr	2	5	10.6	3
Cocaine	M	Egfr	2	6	32.6	3
Cocaine	M	Egfr	2	7	12.6	3
Cocaine	M	Egfr	2	8	16.6	3
Cocaine	M	Egfr	2	9	8.6	3
Cocaine	M	Egfr	2	10	45.6	3
Sucrose	F	Egfr	2	1	21.6	1
Sucrose	F	Egfr	2	2	33.6	1
Sucrose	F	Egfr	2	3	75.6	1
Sucrose	F	Egfr	2	4	40.6	1
Sucrose	F	Egfr	2	5	19.6	1
Sucrose	F	Egfr	2	6	30.6	1
Sucrose	F	Egfr	2	7	28.6	1
Sucrose	F	Egfr	2	8	34.6	1
Sucrose	F	Egfr	2	9	75.6	1
Sucrose	F	Egfr	2	10	61.6	1
Sucrose	F	Egfr	2	1	41.4	2
Sucrose	F	Egfr	2	2	61.4	2
Sucrose	F	Egfr	2	3	44.4	2
Sucrose	F	Egfr	2	4	62.4	2
Sucrose	F	Egfr	2	5	73.4	2
Sucrose	F	Egfr	2	6	50.4	2
Sucrose	F	Egfr	2	7	83.4	2
Sucrose	F	Egfr	2	8	40.4	2
Sucrose	F	Egfr	2	9	73.4	2
Sucrose	F	Egfr	2	10	38.4	2
Sucrose	F	Egfr	2	1	41	3
Sucrose	F	Egfr	2	2	50	3
Sucrose	F	Egfr	2	3	64	3
Sucrose	F	Egfr	2	4	37	3
Sucrose	F	Egfr	2	5	31	3
Sucrose	F	Egfr	2	6	43	3
Sucrose	F	Egfr	2	7	58	3
Sucrose	F	Egfr	2	8	67	3
Sucrose	F	Egfr	2	9	28	3
Sucrose	F	Egfr	2	10	49	3
Sucrose	M	Egfr	2	1	32.6	1
Sucrose	M	Egfr	2	2	39.6	1
Sucrose	M	Egfr	2	3	24.6	1
Sucrose	M	Egfr	2	4	6.6	1
Sucrose	M	Egfr	2	5	29.6	1
Sucrose	M	Egfr	2	6	20.6	1
Sucrose	M	Egfr	2	7	20.6	1
Sucrose	M	Egfr	2	8	25.6	1
Sucrose	M	Egfr	2	9	24.6	1
Sucrose	M	Egfr	2	10	43.6	1
Sucrose	M	Egfr	2	1	44.4	2
Sucrose	M	Egfr	2	2	47.4	2
Sucrose	M	Egfr	2	3	44.4	2
Sucrose	M	Egfr	2	4	38.4	2
Sucrose	M	Egfr	2	5	43.4	2
Sucrose	M	Egfr	2	6	34.4	2
Sucrose	M	Egfr	2	7	20.4	2
Sucrose	M	Egfr	2	8	42.4	2
Sucrose	M	Egfr	2	9	41.4	2
Sucrose	M	Egfr	2	10	47.4	2
Sucrose	M	Egfr	2	1	47	3
Sucrose	M	Egfr	2	2	44	3
Sucrose	M	Egfr	2	3	27	3
Sucrose	M	Egfr	2	4	31	3
Sucrose	M	Egfr	2	5	37	3
Sucrose	M	Egfr	2	6	24	3
Sucrose	M	Egfr	2	7	31	3
Sucrose	M	Egfr	2	8	27	3
Sucrose	M	Egfr	2	9	50	3
Sucrose	M	Egfr	2	10	29	3
Cocaine	F	KK_Control	2	1	53	1
Cocaine	F	KK_Control	2	2	36	1
Cocaine	F	KK_Control	2	3	34	1
Cocaine	F	KK_Control	2	4	28	1
Cocaine	F	KK_Control	2	5	42	1
Cocaine	F	KK_Control	2	6	41	1
Cocaine	F	KK_Control	2	7	30	1
Cocaine	F	KK_Control	2	8	54	1
Cocaine	F	KK_Control	2	9	46	1
Cocaine	F	KK_Control	2	10	35	1
Cocaine	F	KK_Control	2	1	38.8	2
Cocaine	F	KK_Control	2	2	39.8	2
Cocaine	F	KK_Control	2	3	43.8	2
Cocaine	F	KK_Control	2	4	40.8	2
Cocaine	F	KK_Control	2	5	28.8	2
Cocaine	F	KK_Control	2	6	44.8	2
Cocaine	F	KK_Control	2	7	27.8	2
Cocaine	F	KK_Control	2	8	42.8	2
Cocaine	F	KK_Control	2	9	50.8	2
Cocaine	F	KK_Control	2	10	76.8	2
Cocaine	F	KK_Control	2	1	63.6	3
Cocaine	F	KK_Control	2	2	31.6	3
Cocaine	F	KK_Control	2	3	22.6	3
Cocaine	F	KK_Control	2	4	26.6	3
Cocaine	F	KK_Control	2	5	25.6	3
Cocaine	F	KK_Control	2	6	24.6	3
Cocaine	F	KK_Control	2	7	26.6	3
Cocaine	F	KK_Control	2	8	18.6	3
Cocaine	F	KK_Control	2	9	18.6	3
Cocaine	F	KK_Control	2	10	21.6	3
Cocaine	M	KK_Control	2	1	41	1
Cocaine	M	KK_Control	2	2	72	1
Cocaine	M	KK_Control	2	3	59	1
Cocaine	M	KK_Control	2	4	47	1
Cocaine	M	KK_Control	2	5	39	1
Cocaine	M	KK_Control	2	6	60	1
Cocaine	M	KK_Control	2	7	72	1
Cocaine	M	KK_Control	2	8	52	1
Cocaine	M	KK_Control	2	9	42	1
Cocaine	M	KK_Control	2	10	52	1
Cocaine	M	KK_Control	2	1	48.8	2
Cocaine	M	KK_Control	2	2	34.8	2
Cocaine	M	KK_Control	2	3	47.8	2
Cocaine	M	KK_Control	2	4	24.8	2
Cocaine	M	KK_Control	2	5	33.8	2
Cocaine	M	KK_Control	2	6	42.8	2
Cocaine	M	KK_Control	2	7	43.8	2
Cocaine	M	KK_Control	2	8	43.8	2
Cocaine	M	KK_Control	2	9	23.8	2
Cocaine	M	KK_Control	2	10	43.8	2
Cocaine	M	KK_Control	2	1	39.6	3
Cocaine	M	KK_Control	2	2	39.6	3
Cocaine	M	KK_Control	2	3	24.6	3
Cocaine	M	KK_Control	2	4	14.6	3
Cocaine	M	KK_Control	2	5	43.6	3
Cocaine	M	KK_Control	2	6	23.6	3
Cocaine	M	KK_Control	2	7	36.6	3
Cocaine	M	KK_Control	2	8	15.6	3
Cocaine	M	KK_Control	2	9	37.6	3
Cocaine	M	KK_Control	2	10	25.6	3
Sucrose	F	KK_Control	2	1	77.6	1
Sucrose	F	KK_Control	2	2	35.6	1
Sucrose	F	KK_Control	2	3	75.6	1
Sucrose	F	KK_Control	2	4	46.6	1
Sucrose	F	KK_Control	2	5	38.6	1
Sucrose	F	KK_Control	2	6	37.6	1
Sucrose	F	KK_Control	2	7	45.6	1
Sucrose	F	KK_Control	2	8	39.6	1
Sucrose	F	KK_Control	2	9	47.6	1
Sucrose	F	KK_Control	2	10	46.6	1
Sucrose	F	KK_Control	2	1	47.4	2
Sucrose	F	KK_Control	2	2	41.4	2
Sucrose	F	KK_Control	2	3	56.4	2
Sucrose	F	KK_Control	2	4	46.4	2
Sucrose	F	KK_Control	2	5	54.4	2
Sucrose	F	KK_Control	2	6	19.4	2
Sucrose	F	KK_Control	2	7	32.4	2
Sucrose	F	KK_Control	2	8	31.4	2
Sucrose	F	KK_Control	2	9	48.4	2
Sucrose	F	KK_Control	2	10	20.4	2
Sucrose	F	KK_Control	2	1	72	3
Sucrose	F	KK_Control	2	2	26	3
Sucrose	F	KK_Control	2	3	53	3
Sucrose	F	KK_Control	2	4	58	3
Sucrose	F	KK_Control	2	5	45	3
Sucrose	F	KK_Control	2	6	51	3
Sucrose	F	KK_Control	2	7	43	3
Sucrose	F	KK_Control	2	8	71	3
Sucrose	F	KK_Control	2	9	58	3
Sucrose	F	KK_Control	2	10	28	3
Sucrose	M	KK_Control	2	1	38.6	1
Sucrose	M	KK_Control	2	2	48.6	1
Sucrose	M	KK_Control	2	3	35.6	1
Sucrose	M	KK_Control	2	4	41.6	1
Sucrose	M	KK_Control	2	5	46.6	1
Sucrose	M	KK_Control	2	6	38.6	1
Sucrose	M	KK_Control	2	7	44.6	1
Sucrose	M	KK_Control	2	8	53.6	1
Sucrose	M	KK_Control	2	9	57.6	1
Sucrose	M	KK_Control	2	10	46.6	1
Sucrose	M	KK_Control	2	1	17.4	2
Sucrose	M	KK_Control	2	2	49.4	2
Sucrose	M	KK_Control	2	3	41.4	2
Sucrose	M	KK_Control	2	4	16.4	2
Sucrose	M	KK_Control	2	5	25.4	2
Sucrose	M	KK_Control	2	6	23.4	2
Sucrose	M	KK_Control	2	7	28.4	2
Sucrose	M	KK_Control	2	8	20.4	2
Sucrose	M	KK_Control	2	9	41.4	2
Sucrose	M	KK_Control	2	10	33.4	2
Sucrose	M	KK_Control	2	1	27	3
Sucrose	M	KK_Control	2	2	49	3
Sucrose	M	KK_Control	2	3	81	3
Sucrose	M	KK_Control	2	4	43	3
Sucrose	M	KK_Control	2	5	27	3
Sucrose	M	KK_Control	2	6	38	3
Sucrose	M	KK_Control	2	7	48	3
Sucrose	M	KK_Control	2	8	62	3
Sucrose	M	KK_Control	2	9	8	3
Sucrose	M	KK_Control	2	10	35	3
Cocaine	F	PGRP-LC	2	1	28	1
Cocaine	F	PGRP-LC	2	2	24	1
Cocaine	F	PGRP-LC	2	3	26	1
Cocaine	F	PGRP-LC	2	4	21	1
Cocaine	F	PGRP-LC	2	5	27	1
Cocaine	F	PGRP-LC	2	6	43	1
Cocaine	F	PGRP-LC	2	7	16	1
Cocaine	F	PGRP-LC	2	8	38	1
Cocaine	F	PGRP-LC	2	9	46	1
Cocaine	F	PGRP-LC	2	10	30	1
Cocaine	F	PGRP-LC	2	1	43.8	2
Cocaine	F	PGRP-LC	2	2	38.8	2
Cocaine	F	PGRP-LC	2	3	47.8	2
Cocaine	F	PGRP-LC	2	4	58.8	2
Cocaine	F	PGRP-LC	2	5	33.8	2
Cocaine	F	PGRP-LC	2	6	45.8	2
Cocaine	F	PGRP-LC	2	7	36.8	2
Cocaine	F	PGRP-LC	2	8	41.8	2
Cocaine	F	PGRP-LC	2	9	61.8	2
Cocaine	F	PGRP-LC	2	10	28.8	2
Cocaine	F	PGRP-LC	2	1	23.6	3
Cocaine	F	PGRP-LC	2	2	33.6	3
Cocaine	F	PGRP-LC	2	3	22.6	3
Cocaine	F	PGRP-LC	2	4	42.6	3
Cocaine	F	PGRP-LC	2	5	57.6	3
Cocaine	F	PGRP-LC	2	6	22.6	3
Cocaine	F	PGRP-LC	2	7	20.6	3
Cocaine	F	PGRP-LC	2	8	56.6	3
Cocaine	F	PGRP-LC	2	9	55.6	3
Cocaine	F	PGRP-LC	2	10	32.6	3
Cocaine	M	PGRP-LC	2	1	28	1
Cocaine	M	PGRP-LC	2	2	52	1
Cocaine	M	PGRP-LC	2	3	37	1
Cocaine	M	PGRP-LC	2	4	31	1
Cocaine	M	PGRP-LC	2	5	26	1
Cocaine	M	PGRP-LC	2	6	45	1
Cocaine	M	PGRP-LC	2	7	93	1
Cocaine	M	PGRP-LC	2	8	27	1
Cocaine	M	PGRP-LC	2	9	43	1
Cocaine	M	PGRP-LC	2	10	48	1
Cocaine	M	PGRP-LC	2	1	33.8	2
Cocaine	M	PGRP-LC	2	2	33.8	2
Cocaine	M	PGRP-LC	2	3	23.8	2
Cocaine	M	PGRP-LC	2	4	53.8	2
Cocaine	M	PGRP-LC	2	5	19.8	2
Cocaine	M	PGRP-LC	2	6	18.8	2
Cocaine	M	PGRP-LC	2	7	26.8	2
Cocaine	M	PGRP-LC	2	8	64.8	2
Cocaine	M	PGRP-LC	2	9	23.8	2
Cocaine	M	PGRP-LC	2	10	25.8	2
Cocaine	M	PGRP-LC	2	1	38.6	3
Cocaine	M	PGRP-LC	2	2	22.6	3
Cocaine	M	PGRP-LC	2	3	38.6	3
Cocaine	M	PGRP-LC	2	4	53.6	3
Cocaine	M	PGRP-LC	2	5	37.6	3
Cocaine	M	PGRP-LC	2	6	32.6	3
Cocaine	M	PGRP-LC	2	7	32.6	3
Cocaine	M	PGRP-LC	2	8	30.6	3
Cocaine	M	PGRP-LC	2	9	36.6	3
Cocaine	M	PGRP-LC	2	10	36.6	3
Sucrose	F	PGRP-LC	2	1	24.6	1
Sucrose	F	PGRP-LC	2	2	40.6	1
Sucrose	F	PGRP-LC	2	3	32.6	1
Sucrose	F	PGRP-LC	2	4	16.6	1
Sucrose	F	PGRP-LC	2	5	19.6	1
Sucrose	F	PGRP-LC	2	6	16.6	1
Sucrose	F	PGRP-LC	2	7	21.6	1
Sucrose	F	PGRP-LC	2	8	20.6	1
Sucrose	F	PGRP-LC	2	9	34.6	1
Sucrose	F	PGRP-LC	2	10	28.6	1
Sucrose	F	PGRP-LC	2	1	28.4	2
Sucrose	F	PGRP-LC	2	2	66.4	2
Sucrose	F	PGRP-LC	2	3	49.4	2
Sucrose	F	PGRP-LC	2	4	24.4	2
Sucrose	F	PGRP-LC	2	5	25.4	2
Sucrose	F	PGRP-LC	2	6	64.4	2
Sucrose	F	PGRP-LC	2	7	48.4	2
Sucrose	F	PGRP-LC	2	8	42.4	2
Sucrose	F	PGRP-LC	2	9	35.4	2
Sucrose	F	PGRP-LC	2	10	45.4	2
Sucrose	F	PGRP-LC	2	1	57	3
Sucrose	F	PGRP-LC	2	2	76	3
Sucrose	F	PGRP-LC	2	3	48	3
Sucrose	F	PGRP-LC	2	4	27	3
Sucrose	F	PGRP-LC	2	5	20	3
Sucrose	F	PGRP-LC	2	6	55	3
Sucrose	F	PGRP-LC	2	7	40	3
Sucrose	F	PGRP-LC	2	8	42	3
Sucrose	F	PGRP-LC	2	9	25	3
Sucrose	F	PGRP-LC	2	10	49	3
Sucrose	M	PGRP-LC	2	1	14.6	1
Sucrose	M	PGRP-LC	2	2	60.6	1
Sucrose	M	PGRP-LC	2	3	23.6	1
Sucrose	M	PGRP-LC	2	4	41.6	1
Sucrose	M	PGRP-LC	2	5	22.6	1
Sucrose	M	PGRP-LC	2	6	25.6	1
Sucrose	M	PGRP-LC	2	7	25.6	1
Sucrose	M	PGRP-LC	2	8	28.6	1
Sucrose	M	PGRP-LC	2	9	18.6	1
Sucrose	M	PGRP-LC	2	10	62.6	1
Sucrose	M	PGRP-LC	2	1	50.4	2
Sucrose	M	PGRP-LC	2	2	48.4	2
Sucrose	M	PGRP-LC	2	3	25.4	2
Sucrose	M	PGRP-LC	2	4	78.4	2
Sucrose	M	PGRP-LC	2	5	58.4	2
Sucrose	M	PGRP-LC	2	6	34.4	2
Sucrose	M	PGRP-LC	2	7	40.4	2
Sucrose	M	PGRP-LC	2	8	43.4	2
Sucrose	M	PGRP-LC	2	9	28.4	2
Sucrose	M	PGRP-LC	2	10	63.4	2
Sucrose	M	PGRP-LC	2	1	29	3
Sucrose	M	PGRP-LC	2	2	30	3
Sucrose	M	PGRP-LC	2	3	37	3
Sucrose	M	PGRP-LC	2	4	45	3
Sucrose	M	PGRP-LC	2	5	40	3
Sucrose	M	PGRP-LC	2	6	16	3
Sucrose	M	PGRP-LC	2	7	50	3
Sucrose	M	PGRP-LC	2	8	37	3
Sucrose	M	PGRP-LC	2	9	29	3
Sucrose	M	PGRP-LC	2	10	26	3
Cocaine	F	dpr8	3	1	49.8	1
Cocaine	F	dpr8	3	2	40.8	1
Cocaine	F	dpr8	3	3	52.8	1
Cocaine	F	dpr8	3	4	86.8	1
Cocaine	F	dpr8	3	5	58.8	1
Cocaine	F	dpr8	3	6	47.8	1
Cocaine	F	dpr8	3	7	50.8	1
Cocaine	F	dpr8	3	8	65.8	1
Cocaine	F	dpr8	3	9	104.8	1
Cocaine	F	dpr8	3	10	61.8	1
Cocaine	F	dpr8	3	1	44	2
Cocaine	F	dpr8	3	2	33	2
Cocaine	F	dpr8	3	3	31	2
Cocaine	F	dpr8	3	4	37	2
Cocaine	F	dpr8	3	5	54	2
Cocaine	F	dpr8	3	6	36	2
Cocaine	F	dpr8	3	7	31	2
Cocaine	F	dpr8	3	8	55	2
Cocaine	F	dpr8	3	9	34	2
Cocaine	F	dpr8	3	10	50	2
Cocaine	F	dpr8	3	1	69.2	3
Cocaine	F	dpr8	3	2	54.2	3
Cocaine	F	dpr8	3	3	31.2	3
Cocaine	F	dpr8	3	4	33.2	3
Cocaine	F	dpr8	3	5	19.2	3
Cocaine	F	dpr8	3	6	46.2	3
Cocaine	F	dpr8	3	7	39.2	3
Cocaine	F	dpr8	3	8	56.2	3
Cocaine	F	dpr8	3	9	40.2	3
Cocaine	F	dpr8	3	10	90.2	3
Cocaine	M	dpr8	3	1	36.8	1
Cocaine	M	dpr8	3	2	102.8	1
Cocaine	M	dpr8	3	3	50.8	1
Cocaine	M	dpr8	3	4	53.8	1
Cocaine	M	dpr8	3	5	54.8	1
Cocaine	M	dpr8	3	6	49.8	1
Cocaine	M	dpr8	3	7	67.8	1
Cocaine	M	dpr8	3	8	43.8	1
Cocaine	M	dpr8	3	9	68.8	1
Cocaine	M	dpr8	3	10	60.8	1
Cocaine	M	dpr8	3	1	23	2
Cocaine	M	dpr8	3	2	44	2
Cocaine	M	dpr8	3	3	16	2
Cocaine	M	dpr8	3	4	33	2
Cocaine	M	dpr8	3	5	21	2
Cocaine	M	dpr8	3	6	38	2
Cocaine	M	dpr8	3	7	29	2
Cocaine	M	dpr8	3	8	42	2
Cocaine	M	dpr8	3	9	60	2
Cocaine	M	dpr8	3	10	26	2
Cocaine	M	dpr8	3	1	33.2	3
Cocaine	M	dpr8	3	2	71.2	3
Cocaine	M	dpr8	3	3	30.2	3
Cocaine	M	dpr8	3	4	29.2	3
Cocaine	M	dpr8	3	5	36.2	3
Cocaine	M	dpr8	3	6	34.2	3
Cocaine	M	dpr8	3	7	31.2	3
Cocaine	M	dpr8	3	8	59.2	3
Cocaine	M	dpr8	3	9	40.2	3
Cocaine	M	dpr8	3	10	47.2	3
Sucrose	F	dpr8	3	1	61.6	1
Sucrose	F	dpr8	3	2	39.6	1
Sucrose	F	dpr8	3	3	113.6	1
Sucrose	F	dpr8	3	4	93.6	1
Sucrose	F	dpr8	3	5	23.6	1
Sucrose	F	dpr8	3	6	94.6	1
Sucrose	F	dpr8	3	7	57.6	1
Sucrose	F	dpr8	3	8	93.6	1
Sucrose	F	dpr8	3	9	69.6	1
Sucrose	F	dpr8	3	10	78.6	1
Sucrose	F	dpr8	3	1	53.8	2
Sucrose	F	dpr8	3	2	35.8	2
Sucrose	F	dpr8	3	3	51.8	2
Sucrose	F	dpr8	3	4	47.8	2
Sucrose	F	dpr8	3	5	24.8	2
Sucrose	F	dpr8	3	6	69.8	2
Sucrose	F	dpr8	3	7	56.8	2
Sucrose	F	dpr8	3	8	82.8	2
Sucrose	F	dpr8	3	9	61.8	2
Sucrose	F	dpr8	3	10	63.8	2
Sucrose	F	dpr8	3	1	27.4	3
Sucrose	F	dpr8	3	2	19.4	3
Sucrose	F	dpr8	3	3	19.4	3
Sucrose	F	dpr8	3	4	34.4	3
Sucrose	F	dpr8	3	5	36.4	3
Sucrose	F	dpr8	3	6	15.4	3
Sucrose	F	dpr8	3	7	39.4	3
Sucrose	F	dpr8	3	8	30.4	3
Sucrose	F	dpr8	3	9	28.4	3
Sucrose	F	dpr8	3	10	43.4	3
Sucrose	M	dpr8	3	1	88.6	1
Sucrose	M	dpr8	3	2	90.6	1
Sucrose	M	dpr8	3	3	82.6	1
Sucrose	M	dpr8	3	4	73.6	1
Sucrose	M	dpr8	3	5	85.6	1
Sucrose	M	dpr8	3	6	73.6	1
Sucrose	M	dpr8	3	7	51.6	1
Sucrose	M	dpr8	3	8	63.6	1
Sucrose	M	dpr8	3	9	83.6	1
Sucrose	M	dpr8	3	10	78.6	1
Sucrose	M	dpr8	3	1	63.8	2
Sucrose	M	dpr8	3	2	62.8	2
Sucrose	M	dpr8	3	3	30.8	2
Sucrose	M	dpr8	3	4	31.8	2
Sucrose	M	dpr8	3	5	28.8	2
Sucrose	M	dpr8	3	6	15.8	2
Sucrose	M	dpr8	3	7	46.8	2
Sucrose	M	dpr8	3	8	39.8	2
Sucrose	M	dpr8	3	9	39.8	2
Sucrose	M	dpr8	3	10	51.8	2
Sucrose	M	dpr8	3	1	57.4	3
Sucrose	M	dpr8	3	2	39.4	3
Sucrose	M	dpr8	3	3	14.4	3
Sucrose	M	dpr8	3	4	32.4	3
Sucrose	M	dpr8	3	5	29.4	3
Sucrose	M	dpr8	3	6	14.4	3
Sucrose	M	dpr8	3	7	31.4	3
Sucrose	M	dpr8	3	8	32.4	3
Sucrose	M	dpr8	3	9	57.4	3
Sucrose	M	dpr8	3	10	20.4	3
Cocaine	F	ed	3	1	59.8	1
Cocaine	F	ed	3	2	49.8	1
Cocaine	F	ed	3	3	45.8	1
Cocaine	F	ed	3	4	45.8	1
Cocaine	F	ed	3	5	52.8	1
Cocaine	F	ed	3	6	42.8	1
Cocaine	F	ed	3	7	45.8	1
Cocaine	F	ed	3	8	44.8	1
Cocaine	F	ed	3	9	50.8	1
Cocaine	F	ed	3	10	31.8	1
Cocaine	F	ed	3	1	35	2
Cocaine	F	ed	3	2	20	2
Cocaine	F	ed	3	3	32	2
Cocaine	F	ed	3	4	23	2
Cocaine	F	ed	3	5	26	2
Cocaine	F	ed	3	6	9	2
Cocaine	F	ed	3	7	17	2
Cocaine	F	ed	3	8	37	2
Cocaine	F	ed	3	9	50	2
Cocaine	F	ed	3	10	10	2
Cocaine	F	ed	3	1	42.2	3
Cocaine	F	ed	3	2	37.2	3
Cocaine	F	ed	3	3	52.2	3
Cocaine	F	ed	3	4	45.2	3
Cocaine	F	ed	3	5	44.2	3
Cocaine	F	ed	3	6	43.2	3
Cocaine	F	ed	3	7	34.2	3
Cocaine	F	ed	3	8	28.2	3
Cocaine	F	ed	3	9	42.2	3
Cocaine	F	ed	3	10	33.2	3
Cocaine	M	ed	3	1	69.8	1
Cocaine	M	ed	3	2	74.8	1
Cocaine	M	ed	3	3	77.8	1
Cocaine	M	ed	3	4	93.8	1
Cocaine	M	ed	3	5	47.8	1
Cocaine	M	ed	3	6	65.8	1
Cocaine	M	ed	3	7	77.8	1
Cocaine	M	ed	3	8	87.8	1
Cocaine	M	ed	3	9	68.8	1
Cocaine	M	ed	3	10	55.8	1
Cocaine	M	ed	3	1	41	2
Cocaine	M	ed	3	2	54	2
Cocaine	M	ed	3	3	45	2
Cocaine	M	ed	3	4	52	2
Cocaine	M	ed	3	5	14	2
Cocaine	M	ed	3	6	32	2
Cocaine	M	ed	3	7	20	2
Cocaine	M	ed	3	8	11	2
Cocaine	M	ed	3	9	27	2
Cocaine	M	ed	3	10	37	2
Cocaine	M	ed	3	1	34.2	3
Cocaine	M	ed	3	2	26.2	3
Cocaine	M	ed	3	3	21.2	3
Cocaine	M	ed	3	4	28.2	3
Cocaine	M	ed	3	5	29.2	3
Cocaine	M	ed	3	6	28.2	3
Cocaine	M	ed	3	7	13.2	3
Cocaine	M	ed	3	8	23.2	3
Cocaine	M	ed	3	9	43.2	3
Cocaine	M	ed	3	10	54.2	3
Sucrose	F	ed	3	1	52.6	1
Sucrose	F	ed	3	2	81.6	1
Sucrose	F	ed	3	3	45.6	1
Sucrose	F	ed	3	4	45.6	1
Sucrose	F	ed	3	5	53.6	1
Sucrose	F	ed	3	6	39.6	1
Sucrose	F	ed	3	7	71.6	1
Sucrose	F	ed	3	8	50.6	1
Sucrose	F	ed	3	9	35.6	1
Sucrose	F	ed	3	10	41.6	1
Sucrose	F	ed	3	1	39.8	2
Sucrose	F	ed	3	2	53.8	2
Sucrose	F	ed	3	3	58.8	2
Sucrose	F	ed	3	4	54.8	2
Sucrose	F	ed	3	5	40.8	2
Sucrose	F	ed	3	6	68.8	2
Sucrose	F	ed	3	7	71.8	2
Sucrose	F	ed	3	8	18.8	2
Sucrose	F	ed	3	9	52.8	2
Sucrose	F	ed	3	10	62.8	2
Sucrose	F	ed	3	1	45.4	3
Sucrose	F	ed	3	2	52.4	3
Sucrose	F	ed	3	3	29.4	3
Sucrose	F	ed	3	4	35.4	3
Sucrose	F	ed	3	5	37.4	3
Sucrose	F	ed	3	6	64.4	3
Sucrose	F	ed	3	7	52.4	3
Sucrose	F	ed	3	8	41.4	3
Sucrose	F	ed	3	9	50.4	3
Sucrose	F	ed	3	10	44.4	3
Sucrose	M	ed	3	1	49.6	1
Sucrose	M	ed	3	2	79.6	1
Sucrose	M	ed	3	3	62.6	1
Sucrose	M	ed	3	4	46.6	1
Sucrose	M	ed	3	5	64.6	1
Sucrose	M	ed	3	6	66.6	1
Sucrose	M	ed	3	7	55.6	1
Sucrose	M	ed	3	8	48.6	1
Sucrose	M	ed	3	9	37.6	1
Sucrose	M	ed	3	10	47.6	1
Sucrose	M	ed	3	1	16.8	2
Sucrose	M	ed	3	2	13.8	2
Sucrose	M	ed	3	3	22.8	2
Sucrose	M	ed	3	4	27.8	2
Sucrose	M	ed	3	5	20.8	2
Sucrose	M	ed	3	6	23.8	2
Sucrose	M	ed	3	7	46.8	2
Sucrose	M	ed	3	8	40.8	2
Sucrose	M	ed	3	9	47.8	2
Sucrose	M	ed	3	10	12.8	2
Sucrose	M	ed	3	1	35.4	3
Sucrose	M	ed	3	2	35.4	3
Sucrose	M	ed	3	3	47.4	3
Sucrose	M	ed	3	4	56.4	3
Sucrose	M	ed	3	5	23.4	3
Sucrose	M	ed	3	6	14.4	3
Sucrose	M	ed	3	7	51.4	3
Sucrose	M	ed	3	8	36.4	3
Sucrose	M	ed	3	9	40.4	3
Sucrose	M	ed	3	10	27.4	3
Cocaine	F	GD_Control	3	1	42.8	1
Cocaine	F	GD_Control	3	2	31.8	1
Cocaine	F	GD_Control	3	3	35.8	1
Cocaine	F	GD_Control	3	4	45.8	1
Cocaine	F	GD_Control	3	5	40.8	1
Cocaine	F	GD_Control	3	6	40.8	1
Cocaine	F	GD_Control	3	7	55.8	1
Cocaine	F	GD_Control	3	8	39.8	1
Cocaine	F	GD_Control	3	9	61.8	1
Cocaine	F	GD_Control	3	10	29.8	1
Cocaine	F	GD_Control	3	1	14	2
Cocaine	F	GD_Control	3	2	20	2
Cocaine	F	GD_Control	3	3	34	2
Cocaine	F	GD_Control	3	4	19	2
Cocaine	F	GD_Control	3	5	29	2
Cocaine	F	GD_Control	3	6	13	2
Cocaine	F	GD_Control	3	7	22	2
Cocaine	F	GD_Control	3	8	16	2
Cocaine	F	GD_Control	3	9	13	2
Cocaine	F	GD_Control	3	10	40	2
Cocaine	F	GD_Control	3	1	26.2	3
Cocaine	F	GD_Control	3	2	10.2	3
Cocaine	F	GD_Control	3	3	24.2	3
Cocaine	F	GD_Control	3	4	31.2	3
Cocaine	F	GD_Control	3	5	47.2	3
Cocaine	F	GD_Control	3	6	35.2	3
Cocaine	F	GD_Control	3	7	21.2	3
Cocaine	F	GD_Control	3	8	17.2	3
Cocaine	F	GD_Control	3	9	8.2	3
Cocaine	F	GD_Control	3	10	32.2	3
Cocaine	M	GD_Control	3	1	70.8	1
Cocaine	M	GD_Control	3	2	63.8	1
Cocaine	M	GD_Control	3	3	61.8	1
Cocaine	M	GD_Control	3	4	52.8	1
Cocaine	M	GD_Control	3	5	60.8	1
Cocaine	M	GD_Control	3	6	63.8	1
Cocaine	M	GD_Control	3	7	72.8	1
Cocaine	M	GD_Control	3	8	66.8	1
Cocaine	M	GD_Control	3	9	52.8	1
Cocaine	M	GD_Control	3	10	60.8	1
Cocaine	M	GD_Control	3	1	40	2
Cocaine	M	GD_Control	3	2	37	2
Cocaine	M	GD_Control	3	3	28	2
Cocaine	M	GD_Control	3	4	18	2
Cocaine	M	GD_Control	3	5	38	2
Cocaine	M	GD_Control	3	6	7	2
Cocaine	M	GD_Control	3	7	47	2
Cocaine	M	GD_Control	3	8	37	2
Cocaine	M	GD_Control	3	9	23	2
Cocaine	M	GD_Control	3	10	23	2
Cocaine	M	GD_Control	3	1	70.2	3
Cocaine	M	GD_Control	3	2	47.2	3
Cocaine	M	GD_Control	3	3	40.2	3
Cocaine	M	GD_Control	3	4	28.2	3
Cocaine	M	GD_Control	3	5	49.2	3
Cocaine	M	GD_Control	3	6	35.2	3
Cocaine	M	GD_Control	3	7	33.2	3
Cocaine	M	GD_Control	3	8	41.2	3
Cocaine	M	GD_Control	3	9	51.2	3
Cocaine	M	GD_Control	3	10	19.2	3
Sucrose	F	GD_Control	3	1	47.6	1
Sucrose	F	GD_Control	3	2	30.6	1
Sucrose	F	GD_Control	3	3	77.6	1
Sucrose	F	GD_Control	3	4	54.6	1
Sucrose	F	GD_Control	3	5	40.6	1
Sucrose	F	GD_Control	3	6	41.6	1
Sucrose	F	GD_Control	3	7	49.6	1
Sucrose	F	GD_Control	3	8	44.6	1
Sucrose	F	GD_Control	3	9	26.6	1
Sucrose	F	GD_Control	3	10	45.6	1
Sucrose	F	GD_Control	3	1	33.8	2
Sucrose	F	GD_Control	3	2	52.8	2
Sucrose	F	GD_Control	3	3	42.8	2
Sucrose	F	GD_Control	3	4	75.8	2
Sucrose	F	GD_Control	3	5	36.8	2
Sucrose	F	GD_Control	3	6	42.8	2
Sucrose	F	GD_Control	3	7	40.8	2
Sucrose	F	GD_Control	3	8	69.8	2
Sucrose	F	GD_Control	3	9	51.8	2
Sucrose	F	GD_Control	3	10	45.8	2
Sucrose	F	GD_Control	3	1	60.4	3
Sucrose	F	GD_Control	3	2	84.4	3
Sucrose	F	GD_Control	3	3	63.4	3
Sucrose	F	GD_Control	3	4	55.4	3
Sucrose	F	GD_Control	3	5	61.4	3
Sucrose	F	GD_Control	3	6	40.4	3
Sucrose	F	GD_Control	3	7	72.4	3
Sucrose	F	GD_Control	3	8	92.4	3
Sucrose	F	GD_Control	3	9	81.4	3
Sucrose	F	GD_Control	3	10	65.4	3
Sucrose	M	GD_Control	3	1	86.6	1
Sucrose	M	GD_Control	3	2	83.6	1
Sucrose	M	GD_Control	3	3	64.6	1
Sucrose	M	GD_Control	3	4	75.6	1
Sucrose	M	GD_Control	3	5	55.6	1
Sucrose	M	GD_Control	3	6	91.6	1
Sucrose	M	GD_Control	3	7	54.6	1
Sucrose	M	GD_Control	3	8	45.6	1
Sucrose	M	GD_Control	3	9	56.6	1
Sucrose	M	GD_Control	3	10	56.6	1
Sucrose	M	GD_Control	3	1	71.8	2
Sucrose	M	GD_Control	3	2	50.8	2
Sucrose	M	GD_Control	3	3	42.8	2
Sucrose	M	GD_Control	3	4	48.8	2
Sucrose	M	GD_Control	3	5	52.8	2
Sucrose	M	GD_Control	3	6	53.8	2
Sucrose	M	GD_Control	3	7	32.8	2
Sucrose	M	GD_Control	3	8	28.8	2
Sucrose	M	GD_Control	3	9	41.8	2
Sucrose	M	GD_Control	3	10	61.8	2
Sucrose	M	GD_Control	3	1	62.4	3
Sucrose	M	GD_Control	3	2	56.4	3
Sucrose	M	GD_Control	3	3	20.4	3
Sucrose	M	GD_Control	3	4	37.4	3
Sucrose	M	GD_Control	3	5	51.4	3
Sucrose	M	GD_Control	3	6	32.4	3
Sucrose	M	GD_Control	3	7	49.4	3
Sucrose	M	GD_Control	3	8	27.4	3
Sucrose	M	GD_Control	3	9	19.4	3
Sucrose	M	GD_Control	3	10	48.4	3
Cocaine	F	KK_Control	3	1	64.8	1
Cocaine	F	KK_Control	3	2	93.8	1
Cocaine	F	KK_Control	3	3	52.8	1
Cocaine	F	KK_Control	3	4	58.8	1
Cocaine	F	KK_Control	3	5	44.8	1
Cocaine	F	KK_Control	3	6	70.8	1
Cocaine	F	KK_Control	3	7	35.8	1
Cocaine	F	KK_Control	3	8	24.8	1
Cocaine	F	KK_Control	3	9	32.8	1
Cocaine	F	KK_Control	3	10	40.8	1
Cocaine	F	KK_Control	3	1	30	2
Cocaine	F	KK_Control	3	2	17	2
Cocaine	F	KK_Control	3	3	33	2
Cocaine	F	KK_Control	3	4	34	2
Cocaine	F	KK_Control	3	5	30	2
Cocaine	F	KK_Control	3	6	11	2
Cocaine	F	KK_Control	3	7	13	2
Cocaine	F	KK_Control	3	8	5	2
Cocaine	F	KK_Control	3	9	16	2
Cocaine	F	KK_Control	3	10	33	2
Cocaine	F	KK_Control	3	1	35.2	3
Cocaine	F	KK_Control	3	2	32.2	3
Cocaine	F	KK_Control	3	3	49.2	3
Cocaine	F	KK_Control	3	4	42.2	3
Cocaine	F	KK_Control	3	5	31.2	3
Cocaine	F	KK_Control	3	6	23.2	3
Cocaine	F	KK_Control	3	7	34.2	3
Cocaine	F	KK_Control	3	8	27.2	3
Cocaine	F	KK_Control	3	9	43.2	3
Cocaine	F	KK_Control	3	10	21.2	3
Cocaine	M	KK_Control	3	1	62.8	1
Cocaine	M	KK_Control	3	2	46.8	1
Cocaine	M	KK_Control	3	3	55.8	1
Cocaine	M	KK_Control	3	4	71.8	1
Cocaine	M	KK_Control	3	5	79.8	1
Cocaine	M	KK_Control	3	6	57.8	1
Cocaine	M	KK_Control	3	7	74.8	1
Cocaine	M	KK_Control	3	8	58.8	1
Cocaine	M	KK_Control	3	9	40.8	1
Cocaine	M	KK_Control	3	10	111.8	1
Cocaine	M	KK_Control	3	1	33	2
Cocaine	M	KK_Control	3	2	41	2
Cocaine	M	KK_Control	3	3	39	2
Cocaine	M	KK_Control	3	4	45	2
Cocaine	M	KK_Control	3	5	28	2
Cocaine	M	KK_Control	3	6	49	2
Cocaine	M	KK_Control	3	7	43	2
Cocaine	M	KK_Control	3	8	61	2
Cocaine	M	KK_Control	3	9	33	2
Cocaine	M	KK_Control	3	10	52	2
Cocaine	M	KK_Control	3	1	43.2	3
Cocaine	M	KK_Control	3	2	36.2	3
Cocaine	M	KK_Control	3	3	21.2	3
Cocaine	M	KK_Control	3	4	32.2	3
Cocaine	M	KK_Control	3	5	31.2	3
Cocaine	M	KK_Control	3	6	45.2	3
Cocaine	M	KK_Control	3	7	26.2	3
Cocaine	M	KK_Control	3	8	33.2	3
Cocaine	M	KK_Control	3	9	46.2	3
Cocaine	M	KK_Control	3	10	48.2	3
Sucrose	F	KK_Control	3	1	60.6	1
Sucrose	F	KK_Control	3	2	72.6	1
Sucrose	F	KK_Control	3	3	43.6	1
Sucrose	F	KK_Control	3	4	64.6	1
Sucrose	F	KK_Control	3	5	39.6	1
Sucrose	F	KK_Control	3	6	23.6	1
Sucrose	F	KK_Control	3	7	32.6	1
Sucrose	F	KK_Control	3	8	32.6	1
Sucrose	F	KK_Control	3	9	45.6	1
Sucrose	F	KK_Control	3	10	54.6	1
Sucrose	F	KK_Control	3	1	47.8	2
Sucrose	F	KK_Control	3	2	70.8	2
Sucrose	F	KK_Control	3	3	58.8	2
Sucrose	F	KK_Control	3	4	38.8	2
Sucrose	F	KK_Control	3	5	19.8	2
Sucrose	F	KK_Control	3	6	22.8	2
Sucrose	F	KK_Control	3	7	31.8	2
Sucrose	F	KK_Control	3	8	41.8	2
Sucrose	F	KK_Control	3	9	40.8	2
Sucrose	F	KK_Control	3	10	45.8	2
Sucrose	F	KK_Control	3	1	49.4	3
Sucrose	F	KK_Control	3	2	62.4	3
Sucrose	F	KK_Control	3	3	62.4	3
Sucrose	F	KK_Control	3	4	50.4	3
Sucrose	F	KK_Control	3	5	51.4	3
Sucrose	F	KK_Control	3	6	42.4	3
Sucrose	F	KK_Control	3	7	42.4	3
Sucrose	F	KK_Control	3	8	48.4	3
Sucrose	F	KK_Control	3	9	37.4	3
Sucrose	F	KK_Control	3	10	57.4	3
Sucrose	M	KK_Control	3	1	83.6	1
Sucrose	M	KK_Control	3	2	72.6	1
Sucrose	M	KK_Control	3	3	62.6	1
Sucrose	M	KK_Control	3	4	76.6	1
Sucrose	M	KK_Control	3	5	56.6	1
Sucrose	M	KK_Control	3	6	70.6	1
Sucrose	M	KK_Control	3	7	68.6	1
Sucrose	M	KK_Control	3	8	70.6	1
Sucrose	M	KK_Control	3	9	64.6	1
Sucrose	M	KK_Control	3	10	46.6	1
Sucrose	M	KK_Control	3	1	51.8	2
Sucrose	M	KK_Control	3	2	22.8	2
Sucrose	M	KK_Control	3	3	29.8	2
Sucrose	M	KK_Control	3	4	40.8	2
Sucrose	M	KK_Control	3	5	47.8	2
Sucrose	M	KK_Control	3	6	60.8	2
Sucrose	M	KK_Control	3	7	60.8	2
Sucrose	M	KK_Control	3	8	56.8	2
Sucrose	M	KK_Control	3	9	36.8	2
Sucrose	M	KK_Control	3	10	40.8	2
Sucrose	M	KK_Control	3	1	38.4	3
Sucrose	M	KK_Control	3	2	35.4	3
Sucrose	M	KK_Control	3	3	41.4	3
Sucrose	M	KK_Control	3	4	68.4	3
Sucrose	M	KK_Control	3	5	54.4	3
Sucrose	M	KK_Control	3	6	61.4	3
Sucrose	M	KK_Control	3	7	55.4	3
Sucrose	M	KK_Control	3	8	39.4	3
Sucrose	M	KK_Control	3	9	28.4	3
Sucrose	M	KK_Control	3	10	70.4	3
Cocaine	F	Snoo	3	1	40.8	1
Cocaine	F	Snoo	3	2	33.8	1
Cocaine	F	Snoo	3	3	33.8	1
Cocaine	F	Snoo	3	4	99.8	1
Cocaine	F	Snoo	3	5	49.8	1
Cocaine	F	Snoo	3	6	54.8	1
Cocaine	F	Snoo	3	7	50.8	1
Cocaine	F	Snoo	3	8	26.8	1
Cocaine	F	Snoo	3	9	43.8	1
Cocaine	F	Snoo	3	10	50.8	1
Cocaine	F	Snoo	3	1	49	2
Cocaine	F	Snoo	3	2	26	2
Cocaine	F	Snoo	3	3	21	2
Cocaine	F	Snoo	3	4	49	2
Cocaine	F	Snoo	3	5	51	2
Cocaine	F	Snoo	3	6	52	2
Cocaine	F	Snoo	3	7	47	2
Cocaine	F	Snoo	3	8	35	2
Cocaine	F	Snoo	3	9	41	2
Cocaine	F	Snoo	3	10	47	2
Cocaine	F	Snoo	3	1	33.2	3
Cocaine	F	Snoo	3	2	21.2	3
Cocaine	F	Snoo	3	3	28.2	3
Cocaine	F	Snoo	3	4	42.2	3
Cocaine	F	Snoo	3	5	29.2	3
Cocaine	F	Snoo	3	6	42.2	3
Cocaine	F	Snoo	3	7	24.2	3
Cocaine	F	Snoo	3	8	21.2	3
Cocaine	F	Snoo	3	9	44.2	3
Cocaine	F	Snoo	3	10	27.2	3
Cocaine	M	Snoo	3	1	37.8	1
Cocaine	M	Snoo	3	2	61.8	1
Cocaine	M	Snoo	3	3	35.8	1
Cocaine	M	Snoo	3	4	32.8	1
Cocaine	M	Snoo	3	5	54.8	1
Cocaine	M	Snoo	3	6	20.8	1
Cocaine	M	Snoo	3	7	72.8	1
Cocaine	M	Snoo	3	8	35.8	1
Cocaine	M	Snoo	3	9	50.8	1
Cocaine	M	Snoo	3	10	36.8	1
Cocaine	M	Snoo	3	1	11	2
Cocaine	M	Snoo	3	2	15	2
Cocaine	M	Snoo	3	3	12	2
Cocaine	M	Snoo	3	4	10	2
Cocaine	M	Snoo	3	5	29	2
Cocaine	M	Snoo	3	6	11	2
Cocaine	M	Snoo	3	7	16	2
Cocaine	M	Snoo	3	8	37	2
Cocaine	M	Snoo	3	9	22	2
Cocaine	M	Snoo	3	10	32	2
Cocaine	M	Snoo	3	1	24.2	3
Cocaine	M	Snoo	3	2	25.2	3
Cocaine	M	Snoo	3	3	21.2	3
Cocaine	M	Snoo	3	4	18.2	3
Cocaine	M	Snoo	3	5	29.2	3
Cocaine	M	Snoo	3	6	23.2	3
Cocaine	M	Snoo	3	7	35.2	3
Cocaine	M	Snoo	3	8	33.2	3
Cocaine	M	Snoo	3	9	20.2	3
Cocaine	M	Snoo	3	10	35.2	3
Sucrose	F	Snoo	3	1	33.6	1
Sucrose	F	Snoo	3	2	34.6	1
Sucrose	F	Snoo	3	3	34.6	1
Sucrose	F	Snoo	3	4	58.6	1
Sucrose	F	Snoo	3	5	33.6	1
Sucrose	F	Snoo	3	6	51.6	1
Sucrose	F	Snoo	3	7	35.6	1
Sucrose	F	Snoo	3	8	50.6	1
Sucrose	F	Snoo	3	9	44.6	1
Sucrose	F	Snoo	3	10	41.6	1
Sucrose	F	Snoo	3	1	28.8	2
Sucrose	F	Snoo	3	2	23.8	2
Sucrose	F	Snoo	3	3	17.8	2
Sucrose	F	Snoo	3	4	59.8	2
Sucrose	F	Snoo	3	5	39.8	2
Sucrose	F	Snoo	3	6	75.8	2
Sucrose	F	Snoo	3	7	64.8	2
Sucrose	F	Snoo	3	8	24.8	2
Sucrose	F	Snoo	3	9	31.8	2
Sucrose	F	Snoo	3	10	25.8	2
Sucrose	F	Snoo	3	1	61.4	3
Sucrose	F	Snoo	3	2	54.4	3
Sucrose	F	Snoo	3	3	44.4	3
Sucrose	F	Snoo	3	4	77.4	3
Sucrose	F	Snoo	3	5	36.4	3
Sucrose	F	Snoo	3	6	65.4	3
Sucrose	F	Snoo	3	7	50.4	3
Sucrose	F	Snoo	3	8	58.4	3
Sucrose	F	Snoo	3	9	44.4	3
Sucrose	F	Snoo	3	10	78.4	3
Sucrose	M	Snoo	3	1	32.6	1
Sucrose	M	Snoo	3	2	31.6	1
Sucrose	M	Snoo	3	3	25.6	1
Sucrose	M	Snoo	3	4	39.6	1
Sucrose	M	Snoo	3	5	42.6	1
Sucrose	M	Snoo	3	6	115.6	1
Sucrose	M	Snoo	3	7	40.6	1
Sucrose	M	Snoo	3	8	71.6	1
Sucrose	M	Snoo	3	9	56.6	1
Sucrose	M	Snoo	3	10	62.6	1
Sucrose	M	Snoo	3	1	25.8	2
Sucrose	M	Snoo	3	2	41.8	2
Sucrose	M	Snoo	3	3	52.8	2
Sucrose	M	Snoo	3	4	8.8	2
Sucrose	M	Snoo	3	5	49.8	2
Sucrose	M	Snoo	3	6	75.8	2
Sucrose	M	Snoo	3	7	55.8	2
Sucrose	M	Snoo	3	8	23.8	2
Sucrose	M	Snoo	3	9	26.8	2
Sucrose	M	Snoo	3	10	32.8	2
Sucrose	M	Snoo	3	1	25.4	3
Sucrose	M	Snoo	3	2	43.4	3
Sucrose	M	Snoo	3	3	51.4	3
Sucrose	M	Snoo	3	4	24.4	3
Sucrose	M	Snoo	3	5	36.4	3
Sucrose	M	Snoo	3	6	66.4	3
Sucrose	M	Snoo	3	7	39.4	3
Sucrose	M	Snoo	3	8	41.4	3
Sucrose	M	Snoo	3	9	59.4	3
Sucrose	M	Snoo	3	10	36.4	3
Cocaine	F	Dop1R1	4	1	48.8	1
Cocaine	F	Dop1R1	4	2	37.8	1
Cocaine	F	Dop1R1	4	3	24.8	1
Cocaine	F	Dop1R1	4	4	57.8	1
Cocaine	F	Dop1R1	4	5	71.8	1
Cocaine	F	Dop1R1	4	6	39.8	1
Cocaine	F	Dop1R1	4	7	49.8	1
Cocaine	F	Dop1R1	4	8	75.8	1
Cocaine	F	Dop1R1	4	9	54.8	1
Cocaine	F	Dop1R1	4	10	53.8	1
Cocaine	F	Dop1R1	4	1	73	2
Cocaine	F	Dop1R1	4	2	45	2
Cocaine	F	Dop1R1	4	3	41	2
Cocaine	F	Dop1R1	4	4	26	2
Cocaine	F	Dop1R1	4	5	72	2
Cocaine	F	Dop1R1	4	6	46	2
Cocaine	F	Dop1R1	4	7	48	2
Cocaine	F	Dop1R1	4	8	50	2
Cocaine	F	Dop1R1	4	9	31	2
Cocaine	F	Dop1R1	4	10	42	2
Cocaine	F	Dop1R1	4	1	47.6	3
Cocaine	F	Dop1R1	4	2	48.6	3
Cocaine	F	Dop1R1	4	3	38.6	3
Cocaine	F	Dop1R1	4	4	30.6	3
Cocaine	F	Dop1R1	4	5	23.6	3
Cocaine	F	Dop1R1	4	6	29.6	3
Cocaine	F	Dop1R1	4	7	25.6	3
Cocaine	F	Dop1R1	4	8	48.6	3
Cocaine	F	Dop1R1	4	9	32.6	3
Cocaine	F	Dop1R1	4	10	39.6	3
Cocaine	M	Dop1R1	4	1	44.8	1
Cocaine	M	Dop1R1	4	2	57.8	1
Cocaine	M	Dop1R1	4	3	43.8	1
Cocaine	M	Dop1R1	4	4	63.8	1
Cocaine	M	Dop1R1	4	5	49.8	1
Cocaine	M	Dop1R1	4	6	31.8	1
Cocaine	M	Dop1R1	4	7	37.8	1
Cocaine	M	Dop1R1	4	8	45.8	1
Cocaine	M	Dop1R1	4	9	39.8	1
Cocaine	M	Dop1R1	4	10	31.8	1
Cocaine	M	Dop1R1	4	1	44	2
Cocaine	M	Dop1R1	4	2	36	2
Cocaine	M	Dop1R1	4	3	38	2
Cocaine	M	Dop1R1	4	4	57	2
Cocaine	M	Dop1R1	4	5	79	2
Cocaine	M	Dop1R1	4	6	33	2
Cocaine	M	Dop1R1	4	7	52	2
Cocaine	M	Dop1R1	4	8	60	2
Cocaine	M	Dop1R1	4	9	40	2
Cocaine	M	Dop1R1	4	10	72	2
Cocaine	M	Dop1R1	4	1	29.6	3
Cocaine	M	Dop1R1	4	2	45.6	3
Cocaine	M	Dop1R1	4	3	30.6	3
Cocaine	M	Dop1R1	4	4	50.6	3
Cocaine	M	Dop1R1	4	5	48.6	3
Cocaine	M	Dop1R1	4	6	41.6	3
Cocaine	M	Dop1R1	4	7	34.6	3
Cocaine	M	Dop1R1	4	8	60.6	3
Cocaine	M	Dop1R1	4	9	21.6	3
Cocaine	M	Dop1R1	4	10	28.6	3
Sucrose	F	Dop1R1	4	1	49.4	1
Sucrose	F	Dop1R1	4	2	35.4	1
Sucrose	F	Dop1R1	4	3	64.4	1
Sucrose	F	Dop1R1	4	4	77.4	1
Sucrose	F	Dop1R1	4	5	48.4	1
Sucrose	F	Dop1R1	4	6	86.4	1
Sucrose	F	Dop1R1	4	7	83.4	1
Sucrose	F	Dop1R1	4	8	73.4	1
Sucrose	F	Dop1R1	4	9	63.4	1
Sucrose	F	Dop1R1	4	10	50.4	1
Sucrose	F	Dop1R1	4	1	52.6	2
Sucrose	F	Dop1R1	4	2	48.6	2
Sucrose	F	Dop1R1	4	3	41.6	2
Sucrose	F	Dop1R1	4	4	46.6	2
Sucrose	F	Dop1R1	4	5	27.6	2
Sucrose	F	Dop1R1	4	6	46.6	2
Sucrose	F	Dop1R1	4	7	46.6	2
Sucrose	F	Dop1R1	4	8	64.6	2
Sucrose	F	Dop1R1	4	9	38.6	2
Sucrose	F	Dop1R1	4	10	74.6	2
Sucrose	F	Dop1R1	4	1	37.6	3
Sucrose	F	Dop1R1	4	2	42.6	3
Sucrose	F	Dop1R1	4	3	67.6	3
Sucrose	F	Dop1R1	4	4	45.6	3
Sucrose	F	Dop1R1	4	5	58.6	3
Sucrose	F	Dop1R1	4	6	64.6	3
Sucrose	F	Dop1R1	4	7	71.6	3
Sucrose	F	Dop1R1	4	8	47.6	3
Sucrose	F	Dop1R1	4	9	79.6	3
Sucrose	F	Dop1R1	4	10	51.6	3
Sucrose	M	Dop1R1	4	1	73.4	1
Sucrose	M	Dop1R1	4	2	47.4	1
Sucrose	M	Dop1R1	4	3	41.4	1
Sucrose	M	Dop1R1	4	4	30.4	1
Sucrose	M	Dop1R1	4	5	69.4	1
Sucrose	M	Dop1R1	4	6	38.4	1
Sucrose	M	Dop1R1	4	7	44.4	1
Sucrose	M	Dop1R1	4	8	74.4	1
Sucrose	M	Dop1R1	4	9	38.4	1
Sucrose	M	Dop1R1	4	10	25.4	1
Sucrose	M	Dop1R1	4	1	73.6	2
Sucrose	M	Dop1R1	4	2	67.6	2
Sucrose	M	Dop1R1	4	3	41.6	2
Sucrose	M	Dop1R1	4	4	54.6	2
Sucrose	M	Dop1R1	4	5	69.6	2
Sucrose	M	Dop1R1	4	6	60.6	2
Sucrose	M	Dop1R1	4	7	39.6	2
Sucrose	M	Dop1R1	4	8	71.6	2
Sucrose	M	Dop1R1	4	9	38.6	2
Sucrose	M	Dop1R1	4	10	42.6	2
Sucrose	M	Dop1R1	4	1	55.6	3
Sucrose	M	Dop1R1	4	2	47.6	3
Sucrose	M	Dop1R1	4	3	33.6	3
Sucrose	M	Dop1R1	4	4	41.6	3
Sucrose	M	Dop1R1	4	5	68.6	3
Sucrose	M	Dop1R1	4	6	20.6	3
Sucrose	M	Dop1R1	4	7	19.6	3
Sucrose	M	Dop1R1	4	8	50.6	3
Sucrose	M	Dop1R1	4	9	35.6	3
Sucrose	M	Dop1R1	4	10	57.6	3
Cocaine	F	KK_Control	4	1	27.8	1
Cocaine	F	KK_Control	4	2	24.8	1
Cocaine	F	KK_Control	4	3	39.8	1
Cocaine	F	KK_Control	4	4	32.8	1
Cocaine	F	KK_Control	4	5	30.8	1
Cocaine	F	KK_Control	4	6	34.8	1
Cocaine	F	KK_Control	4	7	44.8	1
Cocaine	F	KK_Control	4	8	72.8	1
Cocaine	F	KK_Control	4	9	17.8	1
Cocaine	F	KK_Control	4	10	42.8	1
Cocaine	F	KK_Control	4	1	27	2
Cocaine	F	KK_Control	4	2	33	2
Cocaine	F	KK_Control	4	3	50	2
Cocaine	F	KK_Control	4	4	38	2
Cocaine	F	KK_Control	4	5	35	2
Cocaine	F	KK_Control	4	6	33	2
Cocaine	F	KK_Control	4	7	32	2
Cocaine	F	KK_Control	4	8	37	2
Cocaine	F	KK_Control	4	9	49	2
Cocaine	F	KK_Control	4	10	44	2
Cocaine	F	KK_Control	4	1	27.6	3
Cocaine	F	KK_Control	4	2	28.6	3
Cocaine	F	KK_Control	4	3	45.6	3
Cocaine	F	KK_Control	4	4	43.6	3
Cocaine	F	KK_Control	4	5	20.6	3
Cocaine	F	KK_Control	4	6	26.6	3
Cocaine	F	KK_Control	4	7	28.6	3
Cocaine	F	KK_Control	4	8	28.6	3
Cocaine	F	KK_Control	4	9	38.6	3
Cocaine	F	KK_Control	4	10	51.6	3
Cocaine	M	KK_Control	4	1	41.8	1
Cocaine	M	KK_Control	4	2	28.8	1
Cocaine	M	KK_Control	4	3	50.8	1
Cocaine	M	KK_Control	4	4	65.8	1
Cocaine	M	KK_Control	4	5	50.8	1
Cocaine	M	KK_Control	4	6	27.8	1
Cocaine	M	KK_Control	4	7	43.8	1
Cocaine	M	KK_Control	4	8	41.8	1
Cocaine	M	KK_Control	4	9	43.8	1
Cocaine	M	KK_Control	4	10	45.8	1
Cocaine	M	KK_Control	4	1	46	2
Cocaine	M	KK_Control	4	2	45	2
Cocaine	M	KK_Control	4	3	44	2
Cocaine	M	KK_Control	4	4	79	2
Cocaine	M	KK_Control	4	5	69	2
Cocaine	M	KK_Control	4	6	29	2
Cocaine	M	KK_Control	4	7	40	2
Cocaine	M	KK_Control	4	8	42	2
Cocaine	M	KK_Control	4	9	41	2
Cocaine	M	KK_Control	4	10	59	2
Cocaine	M	KK_Control	4	1	23.6	3
Cocaine	M	KK_Control	4	2	37.6	3
Cocaine	M	KK_Control	4	3	59.6	3
Cocaine	M	KK_Control	4	4	55.6	3
Cocaine	M	KK_Control	4	5	66.6	3
Cocaine	M	KK_Control	4	6	29.6	3
Cocaine	M	KK_Control	4	7	42.6	3
Cocaine	M	KK_Control	4	8	32.6	3
Cocaine	M	KK_Control	4	9	35.6	3
Cocaine	M	KK_Control	4	10	34.6	3
Sucrose	F	KK_Control	4	1	36.4	1
Sucrose	F	KK_Control	4	2	73.4	1
Sucrose	F	KK_Control	4	3	76.4	1
Sucrose	F	KK_Control	4	4	55.4	1
Sucrose	F	KK_Control	4	5	47.4	1
Sucrose	F	KK_Control	4	6	59.4	1
Sucrose	F	KK_Control	4	7	33.4	1
Sucrose	F	KK_Control	4	8	29.4	1
Sucrose	F	KK_Control	4	9	65.4	1
Sucrose	F	KK_Control	4	10	47.4	1
Sucrose	F	KK_Control	4	1	59.6	2
Sucrose	F	KK_Control	4	2	68.6	2
Sucrose	F	KK_Control	4	3	41.6	2
Sucrose	F	KK_Control	4	4	79.6	2
Sucrose	F	KK_Control	4	5	70.6	2
Sucrose	F	KK_Control	4	6	57.6	2
Sucrose	F	KK_Control	4	7	38.6	2
Sucrose	F	KK_Control	4	8	56.6	2
Sucrose	F	KK_Control	4	9	76.6	2
Sucrose	F	KK_Control	4	10	36.6	2
Sucrose	F	KK_Control	4	1	36.6	3
Sucrose	F	KK_Control	4	2	19.6	3
Sucrose	F	KK_Control	4	3	37.6	3
Sucrose	F	KK_Control	4	4	48.6	3
Sucrose	F	KK_Control	4	5	44.6	3
Sucrose	F	KK_Control	4	6	56.6	3
Sucrose	F	KK_Control	4	7	43.6	3
Sucrose	F	KK_Control	4	8	42.6	3
Sucrose	F	KK_Control	4	9	47.6	3
Sucrose	F	KK_Control	4	10	43.6	3
Sucrose	M	KK_Control	4	1	58.4	1
Sucrose	M	KK_Control	4	2	62.4	1
Sucrose	M	KK_Control	4	3	70.4	1
Sucrose	M	KK_Control	4	4	65.4	1
Sucrose	M	KK_Control	4	5	63.4	1
Sucrose	M	KK_Control	4	6	32.4	1
Sucrose	M	KK_Control	4	7	55.4	1
Sucrose	M	KK_Control	4	8	37.4	1
Sucrose	M	KK_Control	4	9	62.4	1
Sucrose	M	KK_Control	4	10	49.4	1
Sucrose	M	KK_Control	4	1	63.6	2
Sucrose	M	KK_Control	4	2	47.6	2
Sucrose	M	KK_Control	4	3	61.6	2
Sucrose	M	KK_Control	4	4	54.6	2
Sucrose	M	KK_Control	4	5	65.6	2
Sucrose	M	KK_Control	4	6	77.6	2
Sucrose	M	KK_Control	4	7	52.6	2
Sucrose	M	KK_Control	4	8	42.6	2
Sucrose	M	KK_Control	4	9	47.6	2
Sucrose	M	KK_Control	4	10	56.6	2
Sucrose	M	KK_Control	4	1	60.6	3
Sucrose	M	KK_Control	4	2	41.6	3
Sucrose	M	KK_Control	4	3	46.6	3
Sucrose	M	KK_Control	4	4	57.6	3
Sucrose	M	KK_Control	4	5	42.6	3
Sucrose	M	KK_Control	4	6	66.6	3
Sucrose	M	KK_Control	4	7	31.6	3
Sucrose	M	KK_Control	4	8	38.6	3
Sucrose	M	KK_Control	4	9	32.6	3
Sucrose	M	KK_Control	4	10	63.6	3
Cocaine	F	Kul	4	1	31.8	1
Cocaine	F	Kul	4	2	44.8	1
Cocaine	F	Kul	4	3	31.8	1
Cocaine	F	Kul	4	4	25.8	1
Cocaine	F	Kul	4	5	26.8	1
Cocaine	F	Kul	4	6	28.8	1
Cocaine	F	Kul	4	7	34.8	1
Cocaine	F	Kul	4	8	23.8	1
Cocaine	F	Kul	4	9	21.8	1
Cocaine	F	Kul	4	10	39.8	1
Cocaine	F	Kul	4	1	66	2
Cocaine	F	Kul	4	2	59	2
Cocaine	F	Kul	4	3	50	2
Cocaine	F	Kul	4	4	35	2
Cocaine	F	Kul	4	5	66	2
Cocaine	F	Kul	4	6	73	2
Cocaine	F	Kul	4	7	33	2
Cocaine	F	Kul	4	8	53	2
Cocaine	F	Kul	4	9	61	2
Cocaine	F	Kul	4	10	73	2
Cocaine	F	Kul	4	1	58.6	3
Cocaine	F	Kul	4	2	49.6	3
Cocaine	F	Kul	4	3	42.6	3
Cocaine	F	Kul	4	4	64.6	3
Cocaine	F	Kul	4	5	64.6	3
Cocaine	F	Kul	4	6	78.6	3
Cocaine	F	Kul	4	7	71.6	3
Cocaine	F	Kul	4	8	28.6	3
Cocaine	F	Kul	4	9	35.6	3
Cocaine	F	Kul	4	10	72.6	3
Cocaine	M	Kul	4	1	38.8	1
Cocaine	M	Kul	4	2	54.8	1
Cocaine	M	Kul	4	3	23.8	1
Cocaine	M	Kul	4	4	45.8	1
Cocaine	M	Kul	4	5	55.8	1
Cocaine	M	Kul	4	6	40.8	1
Cocaine	M	Kul	4	7	49.8	1
Cocaine	M	Kul	4	8	52.8	1
Cocaine	M	Kul	4	9	40.8	1
Cocaine	M	Kul	4	10	23.8	1
Cocaine	M	Kul	4	1	36	2
Cocaine	M	Kul	4	2	60	2
Cocaine	M	Kul	4	3	69	2
Cocaine	M	Kul	4	4	58	2
Cocaine	M	Kul	4	5	52	2
Cocaine	M	Kul	4	6	59	2
Cocaine	M	Kul	4	7	41	2
Cocaine	M	Kul	4	8	50	2
Cocaine	M	Kul	4	9	59	2
Cocaine	M	Kul	4	10	38	2
Cocaine	M	Kul	4	1	55.6	3
Cocaine	M	Kul	4	2	40.6	3
Cocaine	M	Kul	4	3	46.6	3
Cocaine	M	Kul	4	4	35.6	3
Cocaine	M	Kul	4	5	38.6	3
Cocaine	M	Kul	4	6	49.6	3
Cocaine	M	Kul	4	7	59.6	3
Cocaine	M	Kul	4	8	38.6	3
Cocaine	M	Kul	4	9	60.6	3
Cocaine	M	Kul	4	10	43.6	3
Sucrose	F	Kul	4	1	33.4	1
Sucrose	F	Kul	4	2	23.4	1
Sucrose	F	Kul	4	3	25.4	1
Sucrose	F	Kul	4	4	33.4	1
Sucrose	F	Kul	4	5	39.4	1
Sucrose	F	Kul	4	6	31.4	1
Sucrose	F	Kul	4	7	34.4	1
Sucrose	F	Kul	4	8	36.4	1
Sucrose	F	Kul	4	9	47.4	1
Sucrose	F	Kul	4	10	29.4	1
Sucrose	F	Kul	4	1	57.6	2
Sucrose	F	Kul	4	2	68.6	2
Sucrose	F	Kul	4	3	62.6	2
Sucrose	F	Kul	4	4	48.6	2
Sucrose	F	Kul	4	5	47.6	2
Sucrose	F	Kul	4	6	60.6	2
Sucrose	F	Kul	4	7	96.6	2
Sucrose	F	Kul	4	8	74.6	2
Sucrose	F	Kul	4	9	40.6	2
Sucrose	F	Kul	4	10	44.6	2
Sucrose	F	Kul	4	1	60.6	3
Sucrose	F	Kul	4	2	51.6	3
Sucrose	F	Kul	4	3	84.6	3
Sucrose	F	Kul	4	4	65.6	3
Sucrose	F	Kul	4	5	64.6	3
Sucrose	F	Kul	4	6	41.6	3
Sucrose	F	Kul	4	7	69.6	3
Sucrose	F	Kul	4	8	110.6	3
Sucrose	F	Kul	4	9	47.6	3
Sucrose	F	Kul	4	10	44.6	3
Sucrose	M	Kul	4	1	45.4	1
Sucrose	M	Kul	4	2	69.4	1
Sucrose	M	Kul	4	3	72.4	1
Sucrose	M	Kul	4	4	47.4	1
Sucrose	M	Kul	4	5	41.4	1
Sucrose	M	Kul	4	6	56.4	1
Sucrose	M	Kul	4	7	64.4	1
Sucrose	M	Kul	4	8	59.4	1
Sucrose	M	Kul	4	9	76.4	1
Sucrose	M	Kul	4	10	78.4	1
Sucrose	M	Kul	4	1	91.6	2
Sucrose	M	Kul	4	2	53.6	2
Sucrose	M	Kul	4	3	69.6	2
Sucrose	M	Kul	4	4	47.6	2
Sucrose	M	Kul	4	5	49.6	2
Sucrose	M	Kul	4	6	72.6	2
Sucrose	M	Kul	4	7	64.6	2
Sucrose	M	Kul	4	8	45.6	2
Sucrose	M	Kul	4	9	67.6	2
Sucrose	M	Kul	4	10	50.6	2
Sucrose	M	Kul	4	1	53.6	3
Sucrose	M	Kul	4	2	49.6	3
Sucrose	M	Kul	4	3	56.6	3
Sucrose	M	Kul	4	4	56.6	3
Sucrose	M	Kul	4	5	56.6	3
Sucrose	M	Kul	4	6	48.6	3
Sucrose	M	Kul	4	7	43.6	3
Sucrose	M	Kul	4	8	49.6	3
Sucrose	M	Kul	4	9	50.6	3
Sucrose	M	Kul	4	10	68.6	3
Cocaine	F	nAcRalpha-7E	4	1	17.8	1
Cocaine	F	nAcRalpha-7E	4	2	44.8	1
Cocaine	F	nAcRalpha-7E	4	3	18.8	1
Cocaine	F	nAcRalpha-7E	4	4	29.8	1
Cocaine	F	nAcRalpha-7E	4	5	65.8	1
Cocaine	F	nAcRalpha-7E	4	6	24.8	1
Cocaine	F	nAcRalpha-7E	4	7	23.8	1
Cocaine	F	nAcRalpha-7E	4	8	36.8	1
Cocaine	F	nAcRalpha-7E	4	9	44.8	1
Cocaine	F	nAcRalpha-7E	4	10	24.8	1
Cocaine	F	nAcRalpha-7E	4	1	22	2
Cocaine	F	nAcRalpha-7E	4	2	43	2
Cocaine	F	nAcRalpha-7E	4	3	71	2
Cocaine	F	nAcRalpha-7E	4	4	63	2
Cocaine	F	nAcRalpha-7E	4	5	52	2
Cocaine	F	nAcRalpha-7E	4	6	27	2
Cocaine	F	nAcRalpha-7E	4	7	38	2
Cocaine	F	nAcRalpha-7E	4	8	65	2
Cocaine	F	nAcRalpha-7E	4	9	44	2
Cocaine	F	nAcRalpha-7E	4	10	69	2
Cocaine	F	nAcRalpha-7E	4	1	46.6	3
Cocaine	F	nAcRalpha-7E	4	2	33.6	3
Cocaine	F	nAcRalpha-7E	4	3	52.6	3
Cocaine	F	nAcRalpha-7E	4	4	37.6	3
Cocaine	F	nAcRalpha-7E	4	5	31.6	3
Cocaine	F	nAcRalpha-7E	4	6	37.6	3
Cocaine	F	nAcRalpha-7E	4	7	40.6	3
Cocaine	F	nAcRalpha-7E	4	8	49.6	3
Cocaine	F	nAcRalpha-7E	4	9	32.6	3
Cocaine	F	nAcRalpha-7E	4	10	45.6	3
Cocaine	M	nAcRalpha-7E	4	1	30.8	1
Cocaine	M	nAcRalpha-7E	4	2	48.8	1
Cocaine	M	nAcRalpha-7E	4	3	33.8	1
Cocaine	M	nAcRalpha-7E	4	4	31.8	1
Cocaine	M	nAcRalpha-7E	4	5	20.8	1
Cocaine	M	nAcRalpha-7E	4	6	56.8	1
Cocaine	M	nAcRalpha-7E	4	7	35.8	1
Cocaine	M	nAcRalpha-7E	4	8	55.8	1
Cocaine	M	nAcRalpha-7E	4	9	26.8	1
Cocaine	M	nAcRalpha-7E	4	10	33.8	1
Cocaine	M	nAcRalpha-7E	4	1	30	2
Cocaine	M	nAcRalpha-7E	4	2	39	2
Cocaine	M	nAcRalpha-7E	4	3	51	2
Cocaine	M	nAcRalpha-7E	4	4	46	2
Cocaine	M	nAcRalpha-7E	4	5	40	2
Cocaine	M	nAcRalpha-7E	4	6	71	2
Cocaine	M	nAcRalpha-7E	4	7	66	2
Cocaine	M	nAcRalpha-7E	4	8	48	2
Cocaine	M	nAcRalpha-7E	4	9	38	2
Cocaine	M	nAcRalpha-7E	4	10	37	2
Cocaine	M	nAcRalpha-7E	4	1	29.6	3
Cocaine	M	nAcRalpha-7E	4	2	36.6	3
Cocaine	M	nAcRalpha-7E	4	3	42.6	3
Cocaine	M	nAcRalpha-7E	4	4	54.6	3
Cocaine	M	nAcRalpha-7E	4	5	37.6	3
Cocaine	M	nAcRalpha-7E	4	6	47.6	3
Cocaine	M	nAcRalpha-7E	4	7	28.6	3
Cocaine	M	nAcRalpha-7E	4	8	43.6	3
Cocaine	M	nAcRalpha-7E	4	9	51.6	3
Cocaine	M	nAcRalpha-7E	4	10	44.6	3
Sucrose	F	nAcRalpha-7E	4	1	53.4	1
Sucrose	F	nAcRalpha-7E	4	2	65.4	1
Sucrose	F	nAcRalpha-7E	4	3	41.4	1
Sucrose	F	nAcRalpha-7E	4	4	48.4	1
Sucrose	F	nAcRalpha-7E	4	5	39.4	1
Sucrose	F	nAcRalpha-7E	4	6	30.4	1
Sucrose	F	nAcRalpha-7E	4	7	59.4	1
Sucrose	F	nAcRalpha-7E	4	8	42.4	1
Sucrose	F	nAcRalpha-7E	4	9	57.4	1
Sucrose	F	nAcRalpha-7E	4	10	64.4	1
Sucrose	F	nAcRalpha-7E	4	1	64.6	2
Sucrose	F	nAcRalpha-7E	4	2	37.6	2
Sucrose	F	nAcRalpha-7E	4	3	37.6	2
Sucrose	F	nAcRalpha-7E	4	4	41.6	2
Sucrose	F	nAcRalpha-7E	4	5	48.6	2
Sucrose	F	nAcRalpha-7E	4	6	33.6	2
Sucrose	F	nAcRalpha-7E	4	7	48.6	2
Sucrose	F	nAcRalpha-7E	4	8	57.6	2
Sucrose	F	nAcRalpha-7E	4	9	69.6	2
Sucrose	F	nAcRalpha-7E	4	10	61.6	2
Sucrose	F	nAcRalpha-7E	4	1	45.6	3
Sucrose	F	nAcRalpha-7E	4	2	63.6	3
Sucrose	F	nAcRalpha-7E	4	3	57.6	3
Sucrose	F	nAcRalpha-7E	4	4	57.6	3
Sucrose	F	nAcRalpha-7E	4	5	39.6	3
Sucrose	F	nAcRalpha-7E	4	6	26.6	3
Sucrose	F	nAcRalpha-7E	4	7	69.6	3
Sucrose	F	nAcRalpha-7E	4	8	63.6	3
Sucrose	F	nAcRalpha-7E	4	9	44.6	3
Sucrose	F	nAcRalpha-7E	4	10	30.6	3
Sucrose	M	nAcRalpha-7E	4	1	62.4	1
Sucrose	M	nAcRalpha-7E	4	2	37.4	1
Sucrose	M	nAcRalpha-7E	4	3	35.4	1
Sucrose	M	nAcRalpha-7E	4	4	43.4	1
Sucrose	M	nAcRalpha-7E	4	5	50.4	1
Sucrose	M	nAcRalpha-7E	4	6	58.4	1
Sucrose	M	nAcRalpha-7E	4	7	59.4	1
Sucrose	M	nAcRalpha-7E	4	8	38.4	1
Sucrose	M	nAcRalpha-7E	4	9	44.4	1
Sucrose	M	nAcRalpha-7E	4	10	41.4	1
Sucrose	M	nAcRalpha-7E	4	1	78.6	2
Sucrose	M	nAcRalpha-7E	4	2	48.6	2
Sucrose	M	nAcRalpha-7E	4	3	32.6	2
Sucrose	M	nAcRalpha-7E	4	4	62.6	2
Sucrose	M	nAcRalpha-7E	4	5	49.6	2
Sucrose	M	nAcRalpha-7E	4	6	39.6	2
Sucrose	M	nAcRalpha-7E	4	7	52.6	2
Sucrose	M	nAcRalpha-7E	4	8	53.6	2
Sucrose	M	nAcRalpha-7E	4	9	51.6	2
Sucrose	M	nAcRalpha-7E	4	10	56.6	2
Sucrose	M	nAcRalpha-7E	4	1	40.6	3
Sucrose	M	nAcRalpha-7E	4	2	33.6	3
Sucrose	M	nAcRalpha-7E	4	3	27.6	3
Sucrose	M	nAcRalpha-7E	4	4	35.6	3
Sucrose	M	nAcRalpha-7E	4	5	56.6	3
Sucrose	M	nAcRalpha-7E	4	6	39.6	3
Sucrose	M	nAcRalpha-7E	4	7	37.6	3
Sucrose	M	nAcRalpha-7E	4	8	54.6	3
Sucrose	M	nAcRalpha-7E	4	9	67.6	3
Sucrose	M	nAcRalpha-7E	4	10	50.6	3
Cocaine	F	tau	4	1	37.8	1
Cocaine	F	tau	4	2	39.8	1
Cocaine	F	tau	4	3	37.8	1
Cocaine	F	tau	4	4	44.8	1
Cocaine	F	tau	4	5	21.8	1
Cocaine	F	tau	4	6	16.8	1
Cocaine	F	tau	4	7	22.8	1
Cocaine	F	tau	4	8	18.8	1
Cocaine	F	tau	4	9	38.8	1
Cocaine	F	tau	4	10	44.8	1
Cocaine	F	tau	4	1	68	2
Cocaine	F	tau	4	2	29	2
Cocaine	F	tau	4	3	43	2
Cocaine	F	tau	4	4	77	2
Cocaine	F	tau	4	5	59	2
Cocaine	F	tau	4	6	33	2
Cocaine	F	tau	4	7	25	2
Cocaine	F	tau	4	8	65	2
Cocaine	F	tau	4	9	44	2
Cocaine	F	tau	4	10	46	2
Cocaine	F	tau	4	1	50.6	3
Cocaine	F	tau	4	2	47.6	3
Cocaine	F	tau	4	3	32.6	3
Cocaine	F	tau	4	4	42.6	3
Cocaine	F	tau	4	5	30.6	3
Cocaine	F	tau	4	6	40.6	3
Cocaine	F	tau	4	7	24.6	3
Cocaine	F	tau	4	8	47.6	3
Cocaine	F	tau	4	9	47.6	3
Cocaine	F	tau	4	10	81.6	3
Cocaine	M	tau	4	1	61.8	1
Cocaine	M	tau	4	2	35.8	1
Cocaine	M	tau	4	3	50.8	1
Cocaine	M	tau	4	4	38.8	1
Cocaine	M	tau	4	5	36.8	1
Cocaine	M	tau	4	6	49.8	1
Cocaine	M	tau	4	7	27.8	1
Cocaine	M	tau	4	8	46.8	1
Cocaine	M	tau	4	9	48.8	1
Cocaine	M	tau	4	10	43.8	1
Cocaine	M	tau	4	1	33	2
Cocaine	M	tau	4	2	42	2
Cocaine	M	tau	4	3	48	2
Cocaine	M	tau	4	4	48	2
Cocaine	M	tau	4	5	42	2
Cocaine	M	tau	4	6	24	2
Cocaine	M	tau	4	7	37	2
Cocaine	M	tau	4	8	34	2
Cocaine	M	tau	4	9	56	2
Cocaine	M	tau	4	10	54	2
Cocaine	M	tau	4	1	30.6	3
Cocaine	M	tau	4	2	22.6	3
Cocaine	M	tau	4	3	49.6	3
Cocaine	M	tau	4	4	44.6	3
Cocaine	M	tau	4	5	32.6	3
Cocaine	M	tau	4	6	48.6	3
Cocaine	M	tau	4	7	35.6	3
Cocaine	M	tau	4	8	32.6	3
Cocaine	M	tau	4	9	37.6	3
Cocaine	M	tau	4	10	39.6	3
Sucrose	F	tau	4	1	54.4	1
Sucrose	F	tau	4	2	83.4	1
Sucrose	F	tau	4	3	25.4	1
Sucrose	F	tau	4	4	58.4	1
Sucrose	F	tau	4	5	51.4	1
Sucrose	F	tau	4	6	57.4	1
Sucrose	F	tau	4	7	35.4	1
Sucrose	F	tau	4	8	71.4	1
Sucrose	F	tau	4	9	37.4	1
Sucrose	F	tau	4	10	35.4	1
Sucrose	F	tau	4	1	72.6	2
Sucrose	F	tau	4	2	53.6	2
Sucrose	F	tau	4	3	77.6	2
Sucrose	F	tau	4	4	51.6	2
Sucrose	F	tau	4	5	64.6	2
Sucrose	F	tau	4	6	53.6	2
Sucrose	F	tau	4	7	34.6	2
Sucrose	F	tau	4	8	56.6	2
Sucrose	F	tau	4	9	75.6	2
[truncated: 3,521 more rows]

## Sheet: B. elav-GAL4
Solution	Sex	Genotype	Block	Replicate	Consumption	Exposure
Cocaine	F	ed	1	1	58.6	1
Cocaine	F	ed	1	2	78.6	1
Cocaine	F	ed	1	3	41.6	1
Cocaine	F	ed	1	4	92.6	1
Cocaine	F	ed	1	5	53.6	1
Cocaine	F	ed	1	6	40.6	1
Cocaine	F	ed	1	7	66.6	1
Cocaine	F	ed	1	8	50.6	1
Cocaine	F	ed	1	9	55.6	1
Cocaine	F	ed	1	10	75.6	1
Cocaine	F	ed	1	1	40.4	2
Cocaine	F	ed	1	2	37.4	2
Cocaine	F	ed	1	3	26.4	2
Cocaine	F	ed	1	4	50.4	2
Cocaine	F	ed	1	5	35.4	2
Cocaine	F	ed	1	6	16.4	2
Cocaine	F	ed	1	7	62.4	2
Cocaine	F	ed	1	8	29.4	2
Cocaine	F	ed	1	9	34.4	2
Cocaine	F	ed	1	10	21.4	2
Cocaine	F	ed	1	1	28.6	3
Cocaine	F	ed	1	2	47.6	3
Cocaine	F	ed	1	3	43.6	3
Cocaine	F	ed	1	4	40.6	3
Cocaine	F	ed	1	5	26.6	3
Cocaine	F	ed	1	6	45.6	3
Cocaine	F	ed	1	7	35.6	3
Cocaine	F	ed	1	8	17.6	3
Cocaine	F	ed	1	9	37.6	3
Cocaine	F	ed	1	10	26.6	3
Cocaine	M	ed	1	1	29.6	1
Cocaine	M	ed	1	2	41.6	1
Cocaine	M	ed	1	3	32.6	1
Cocaine	M	ed	1	4	20.6	1
Cocaine	M	ed	1	5	41.6	1
Cocaine	M	ed	1	6	26.6	1
Cocaine	M	ed	1	7	33.6	1
Cocaine	M	ed	1	8	36.6	1
Cocaine	M	ed	1	9	60.6	1
Cocaine	M	ed	1	10	72.6	1
Cocaine	M	ed	1	1	15.4	2
Cocaine	M	ed	1	2	17.4	2
Cocaine	M	ed	1	3	21.4	2
Cocaine	M	ed	1	4	11.4	2
Cocaine	M	ed	1	5	31.4	2
Cocaine	M	ed	1	6	16.4	2
Cocaine	M	ed	1	7	31.4	2
Cocaine	M	ed	1	8	13.4	2
Cocaine	M	ed	1	9	14.4	2
Cocaine	M	ed	1	10	28.4	2
Cocaine	M	ed	1	1	6.6	3
Cocaine	M	ed	1	2	24.6	3
Cocaine	M	ed	1	3	20.6	3
Cocaine	M	ed	1	4	17.6	3
Cocaine	M	ed	1	5	12.6	3
Cocaine	M	ed	1	6	9.6	3
Cocaine	M	ed	1	7	13.6	3
Cocaine	M	ed	1	8	4.6	3
Cocaine	M	ed	1	9	22.6	3
Cocaine	M	ed	1	10	31.6	3
Sucrose	F	ed	1	1	63.2	1
Sucrose	F	ed	1	2	68.2	1
Sucrose	F	ed	1	3	82.2	1
Sucrose	F	ed	1	4	91.2	1
Sucrose	F	ed	1	5	59.2	1
Sucrose	F	ed	1	6	76.2	1
Sucrose	F	ed	1	7	72.2	1
Sucrose	F	ed	1	8	55.2	1
Sucrose	F	ed	1	9	77.2	1
Sucrose	F	ed	1	10	63.2	1
Sucrose	F	ed	1	1	78.4	2
Sucrose	F	ed	1	2	51.4	2
Sucrose	F	ed	1	3	38.4	2
Sucrose	F	ed	1	4	65.4	2
Sucrose	F	ed	1	5	63.4	2
Sucrose	F	ed	1	6	74.4	2
Sucrose	F	ed	1	7	51.4	2
Sucrose	F	ed	1	8	61.4	2
Sucrose	F	ed	1	9	57.4	2
Sucrose	F	ed	1	10	73.4	2
Sucrose	F	ed	1	1	87	3
Sucrose	F	ed	1	2	84	3
Sucrose	F	ed	1	3	55	3
Sucrose	F	ed	1	4	87	3
Sucrose	F	ed	1	5	68	3
Sucrose	F	ed	1	6	80	3
Sucrose	F	ed	1	7	85	3
Sucrose	F	ed	1	8	36	3
Sucrose	F	ed	1	9	42	3
Sucrose	F	ed	1	10	74	3
Sucrose	M	ed	1	1	49.2	1
Sucrose	M	ed	1	2	51.2	1
Sucrose	M	ed	1	3	25.2	1
Sucrose	M	ed	1	4	28.2	1
Sucrose	M	ed	1	5	52.2	1
Sucrose	M	ed	1	6	57.2	1
Sucrose	M	ed	1	7	52.2	1
Sucrose	M	ed	1	8	52.2	1
Sucrose	M	ed	1	9	41.2	1
Sucrose	M	ed	1	10	45.2	1
Sucrose	M	ed	1	1	44.4	2
Sucrose	M	ed	1	2	45.4	2
Sucrose	M	ed	1	3	23.4	2
Sucrose	M	ed	1	4	24.4	2
Sucrose	M	ed	1	5	40.4	2
Sucrose	M	ed	1	6	35.4	2
Sucrose	M	ed	1	7	31.4	2
Sucrose	M	ed	1	8	50.4	2
Sucrose	M	ed	1	9	31.4	2
Sucrose	M	ed	1	10	22.4	2
Sucrose	M	ed	1	1	17	3
Sucrose	M	ed	1	2	38	3
Sucrose	M	ed	1	3	40	3
Sucrose	M	ed	1	4	16	3
Sucrose	M	ed	1	5	42	3
Sucrose	M	ed	1	6	15	3
Sucrose	M	ed	1	7	29	3
Sucrose	M	ed	1	8	34	3
Sucrose	M	ed	1	9	28	3
Sucrose	M	ed	1	10	45	3
Cocaine	F	GD_Control	1	1	52.6	1
Cocaine	F	GD_Control	1	2	63.6	1
Cocaine	F	GD_Control	1	3	75.6	1
Cocaine	F	GD_Control	1	4	56.6	1
Cocaine	F	GD_Control	1	5	42.6	1
Cocaine	F	GD_Control	1	6	42.6	1
Cocaine	F	GD_Control	1	7	56.6	1
Cocaine	F	GD_Control	1	8	43.6	1
Cocaine	F	GD_Control	1	9	56.6	1
Cocaine	F	GD_Control	1	10	61.6	1
Cocaine	F	GD_Control	1	1	46.4	2
Cocaine	F	GD_Control	1	2	56.4	2
Cocaine	F	GD_Control	1	3	58.4	2
Cocaine	F	GD_Control	1	4	38.4	2
Cocaine	F	GD_Control	1	5	44.4	2
Cocaine	F	GD_Control	1	6	14.4	2
Cocaine	F	GD_Control	1	7	37.4	2
Cocaine	F	GD_Control	1	8	19.4	2
Cocaine	F	GD_Control	1	9	58.4	2
Cocaine	F	GD_Control	1	10	39.4	2
Cocaine	F	GD_Control	1	1	25.6	3
Cocaine	F	GD_Control	1	2	16.6	3
Cocaine	F	GD_Control	1	3	63.6	3
Cocaine	F	GD_Control	1	4	40.6	3
Cocaine	F	GD_Control	1	5	48.6	3
Cocaine	F	GD_Control	1	6	46.6	3
Cocaine	F	GD_Control	1	7	55.6	3
Cocaine	F	GD_Control	1	8	28.6	3
Cocaine	F	GD_Control	1	9	45.6	3
Cocaine	F	GD_Control	1	10	44.6	3
Cocaine	M	GD_Control	1	1	45.6	1
Cocaine	M	GD_Control	1	2	38.6	1
Cocaine	M	GD_Control	1	3	31.6	1
Cocaine	M	GD_Control	1	4	28.6	1
Cocaine	M	GD_Control	1	5	37.6	1
Cocaine	M	GD_Control	1	6	18.6	1
Cocaine	M	GD_Control	1	7	35.6	1
Cocaine	M	GD_Control	1	8	13.6	1
Cocaine	M	GD_Control	1	9	25.6	1
Cocaine	M	GD_Control	1	10	50.6	1
Cocaine	M	GD_Control	1	1	42.4	2
Cocaine	M	GD_Control	1	2	14.4	2
Cocaine	M	GD_Control	1	3	10.4	2
Cocaine	M	GD_Control	1	4	38.4	2
Cocaine	M	GD_Control	1	5	29.4	2
Cocaine	M	GD_Control	1	6	39.4	2
Cocaine	M	GD_Control	1	7	34.4	2
Cocaine	M	GD_Control	1	8	18.4	2
Cocaine	M	GD_Control	1	9	25.4	2
Cocaine	M	GD_Control	1	10	39.4	2
Cocaine	M	GD_Control	1	1	25.6	3
Cocaine	M	GD_Control	1	2	29.6	3
Cocaine	M	GD_Control	1	3	18.6	3
Cocaine	M	GD_Control	1	4	20.6	3
Cocaine	M	GD_Control	1	5	18.6	3
Cocaine	M	GD_Control	1	6	30.6	3
Cocaine	M	GD_Control	1	7	36.6	3
Cocaine	M	GD_Control	1	8	10.6	3
Cocaine	M	GD_Control	1	9	39.6	3
Cocaine	M	GD_Control	1	10	45.6	3
Sucrose	F	GD_Control	1	1	44.2	1
Sucrose	F	GD_Control	1	2	61.2	1
Sucrose	F	GD_Control	1	3	84.2	1
Sucrose	F	GD_Control	1	4	55.2	1
Sucrose	F	GD_Control	1	5	54.2	1
Sucrose	F	GD_Control	1	6	66.2	1
Sucrose	F	GD_Control	1	7	61.2	1
Sucrose	F	GD_Control	1	8	57.2	1
Sucrose	F	GD_Control	1	9	70.2	1
Sucrose	F	GD_Control	1	10	76.2	1
Sucrose	F	GD_Control	1	1	50.4	2
Sucrose	F	GD_Control	1	2	86.4	2
Sucrose	F	GD_Control	1	3	82.4	2
Sucrose	F	GD_Control	1	4	79.4	2
Sucrose	F	GD_Control	1	5	54.4	2
Sucrose	F	GD_Control	1	6	38.4	2
Sucrose	F	GD_Control	1	7	60.4	2
Sucrose	F	GD_Control	1	8	54.4	2
Sucrose	F	GD_Control	1	9	82.4	2
Sucrose	F	GD_Control	1	10	88.4	2
Sucrose	F	GD_Control	1	1	78	3
Sucrose	F	GD_Control	1	2	92	3
Sucrose	F	GD_Control	1	3	85	3
Sucrose	F	GD_Control	1	4	77	3
Sucrose	F	GD_Control	1	5	74	3
Sucrose	F	GD_Control	1	6	62	3
Sucrose	F	GD_Control	1	7	77	3
Sucrose	F	GD_Control	1	8	71	3
Sucrose	F	GD_Control	1	9	72	3
Sucrose	F	GD_Control	1	10	98	3
Sucrose	M	GD_Control	1	1	52.2	1
Sucrose	M	GD_Control	1	2	43.2	1
Sucrose	M	GD_Control	1	3	41.2	1
Sucrose	M	GD_Control	1	4	36.2	1
Sucrose	M	GD_Control	1	5	37.2	1
Sucrose	M	GD_Control	1	6	37.2	1
Sucrose	M	GD_Control	1	7	44.2	1
Sucrose	M	GD_Control	1	8	44.2	1
Sucrose	M	GD_Control	1	9	37.2	1
Sucrose	M	GD_Control	1	10	39.2	1
Sucrose	M	GD_Control	1	1	50.4	2
Sucrose	M	GD_Control	1	2	45.4	2
Sucrose	M	GD_Control	1	3	34.4	2
Sucrose	M	GD_Control	1	4	58.4	2
Sucrose	M	GD_Control	1	5	38.4	2
Sucrose	M	GD_Control	1	6	73.4	2
Sucrose	M	GD_Control	1	7	54.4	2
Sucrose	M	GD_Control	1	8	54.4	2
Sucrose	M	GD_Control	1	9	67.4	2
Sucrose	M	GD_Control	1	10	91.4	2
Sucrose	M	GD_Control	1	1	53	3
Sucrose	M	GD_Control	1	2	47	3
Sucrose	M	GD_Control	1	3	31	3
Sucrose	M	GD_Control	1	4	70	3
Sucrose	M	GD_Control	1	5	51	3
Sucrose	M	GD_Control	1	6	69	3
Sucrose	M	GD_Control	1	7	32	3
Sucrose	M	GD_Control	1	8	46	3
Sucrose	M	GD_Control	1	9	67	3
Sucrose	M	GD_Control	1	10	42	3
Cocaine	F	KK_Control	1	1	42.6	1
Cocaine	F	KK_Control	1	2	75.6	1
Cocaine	F	KK_Control	1	3	51.6	1
Cocaine	F	KK_Control	1	4	59.6	1
Cocaine	F	KK_Control	1	5	59.6	1
Cocaine	F	KK_Control	1	6	52.6	1
Cocaine	F	KK_Control	1	7	45.6	1
Cocaine	F	KK_Control	1	8	52.6	1
Cocaine	F	KK_Control	1	9	46.6	1
Cocaine	F	KK_Control	1	10	67.6	1
Cocaine	F	KK_Control	1	1	23.4	2
Cocaine	F	KK_Control	1	2	32.4	2
Cocaine	F	KK_Control	1	3	61.4	2
Cocaine	F	KK_Control	1	4	47.4	2
Cocaine	F	KK_Control	1	5	46.4	2
Cocaine	F	KK_Control	1	6	43.4	2
Cocaine	F	KK_Control	1	7	28.4	2
Cocaine	F	KK_Control	1	8	58.4	2
Cocaine	F	KK_Control	1	9	27.4	2
Cocaine	F	KK_Control	1	10	27.4	2
Cocaine	F	KK_Control	1	1	21.6	3
Cocaine	F	KK_Control	1	2	54.6	3
Cocaine	F	KK_Control	1	3	35.6	3
Cocaine	F	KK_Control	1	4	42.6	3
Cocaine	F	KK_Control	1	5	33.6	3
Cocaine	F	KK_Control	1	6	58.6	3
Cocaine	F	KK_Control	1	7	52.6	3
Cocaine	F	KK_Control	1	8	36.6	3
Cocaine	F	KK_Control	1	9	38.6	3
Cocaine	F	KK_Control	1	10	32.6	3
Cocaine	M	KK_Control	1	1	62.6	1
Cocaine	M	KK_Control	1	2	22.6	1
Cocaine	M	KK_Control	1	3	75.6	1
Cocaine	M	KK_Control	1	4	26.6	1
Cocaine	M	KK_Control	1	5	19.6	1
Cocaine	M	KK_Control	1	6	34.6	1
Cocaine	M	KK_Control	1	7	36.6	1
Cocaine	M	KK_Control	1	8	39.6	1
Cocaine	M	KK_Control	1	9	50.6	1
Cocaine	M	KK_Control	1	10	42.6	1
Cocaine	M	KK_Control	1	1	29.4	2
Cocaine	M	KK_Control	1	2	6.4	2
Cocaine	M	KK_Control	1	3	12.4	2
Cocaine	M	KK_Control	1	4	18.4	2
Cocaine	M	KK_Control	1	5	7.4	2
Cocaine	M	KK_Control	1	6	12.4	2
Cocaine	M	KK_Control	1	7	14.4	2
Cocaine	M	KK_Control	1	8	35.4	2
Cocaine	M	KK_Control	1	9	18.4	2
Cocaine	M	KK_Control	1	10	40.4	2
Cocaine	M	KK_Control	1	1	26.6	3
Cocaine	M	KK_Control	1	2	20.6	3
Cocaine	M	KK_Control	1	3	24.6	3
Cocaine	M	KK_Control	1	4	26.6	3
Cocaine	M	KK_Control	1	5	22.6	3
Cocaine	M	KK_Control	1	6	16.6	3
Cocaine	M	KK_Control	1	7	23.6	3
Cocaine	M	KK_Control	1	8	28.6	3
Cocaine	M	KK_Control	1	9	20.6	3
Cocaine	M	KK_Control	1	10	45.6	3
Sucrose	F	KK_Control	1	1	62.2	1
Sucrose	F	KK_Control	1	2	43.2	1
Sucrose	F	KK_Control	1	3	73.2	1
Sucrose	F	KK_Control	1	4	27.2	1
Sucrose	F	KK_Control	1	5	45.2	1
Sucrose	F	KK_Control	1	6	85.2	1
Sucrose	F	KK_Control	1	7	65.2	1
Sucrose	F	KK_Control	1	8	62.2	1
Sucrose	F	KK_Control	1	9	72.2	1
Sucrose	F	KK_Control	1	10	51.2	1
Sucrose	F	KK_Control	1	1	44.4	2
Sucrose	F	KK_Control	1	2	84.4	2
Sucrose	F	KK_Control	1	3	32.4	2
Sucrose	F	KK_Control	1	4	84.4	2
Sucrose	F	KK_Control	1	5	85.4	2
Sucrose	F	KK_Control	1	6	57.4	2
Sucrose	F	KK_Control	1	7	63.4	2
Sucrose	F	KK_Control	1	8	51.4	2
Sucrose	F	KK_Control	1	9	69.4	2
Sucrose	F	KK_Control	1	10	78.4	2
Sucrose	F	KK_Control	1	1	54	3
Sucrose	F	KK_Control	1	2	71	3
Sucrose	F	KK_Control	1	3	92	3
Sucrose	F	KK_Control	1	4	36	3
Sucrose	F	KK_Control	1	5	72	3
Sucrose	F	KK_Control	1	6	60	3
Sucrose	F	KK_Control	1	7	47	3
Sucrose	F	KK_Control	1	8	60	3
Sucrose	F	KK_Control	1	9	55	3
Sucrose	F	KK_Control	1	10	82	3
Sucrose	M	KK_Control	1	1	45.2	1
Sucrose	M	KK_Control	1	2	43.2	1
Sucrose	M	KK_Control	1	3	39.2	1
Sucrose	M	KK_Control	1	4	58.2	1
Sucrose	M	KK_Control	1	5	60.2	1
Sucrose	M	KK_Control	1	6	41.2	1
Sucrose	M	KK_Control	1	7	57.2	1
Sucrose	M	KK_Control	1	8	67.2	1
Sucrose	M	KK_Control	1	9	70.2	1
Sucrose	M	KK_Control	1	10	42.2	1
Sucrose	M	KK_Control	1	1	66.4	2
Sucrose	M	KK_Control	1	2	45.4	2
Sucrose	M	KK_Control	1	3	70.4	2
Sucrose	M	KK_Control	1	4	16.4	2
Sucrose	M	KK_Control	1	5	39.4	2
Sucrose	M	KK_Control	1	6	30.4	2
Sucrose	M	KK_Control	1	7	43.4	2
Sucrose	M	KK_Control	1	8	55.4	2
Sucrose	M	KK_Control	1	9	40.4	2
Sucrose	M	KK_Control	1	10	48.4	2
Sucrose	M	KK_Control	1	1	82	3
Sucrose	M	KK_Control	1	2	24	3
Sucrose	M	KK_Control	1	3	49	3
Sucrose	M	KK_Control	1	4	37	3
Sucrose	M	KK_Control	1	5	21	3
Sucrose	M	KK_Control	1	6	41	3
Sucrose	M	KK_Control	1	7	38	3
Sucrose	M	KK_Control	1	8	48	3
Sucrose	M	KK_Control	1	9	49	3
Sucrose	M	KK_Control	1	10	52	3
Cocaine	F	olf413	1	1	25.6	1
Cocaine	F	olf413	1	2	35.6	1
Cocaine	F	olf413	1	3	19.6	1
Cocaine	F	olf413	1	4	34.6	1
Cocaine	F	olf413	1	5	30.6	1
Cocaine	F	olf413	1	6	18.6	1
Cocaine	F	olf413	1	7	19.6	1
Cocaine	F	olf413	1	8	36.6	1
Cocaine	F	olf413	1	9	27.6	1
Cocaine	F	olf413	1	10	21.6	1
Cocaine	F	olf413	1	1	27.4	2
Cocaine	F	olf413	1	2	28.4	2
Cocaine	F	olf413	1	3	22.4	2
Cocaine	F	olf413	1	4	26.4	2
Cocaine	F	olf413	1	5	10.4	2
Cocaine	F	olf413	1	6	17.4	2
Cocaine	F	olf413	1	7	25.4	2
Cocaine	F	olf413	1	8	38.4	2
Cocaine	F	olf413	1	9	25.4	2
Cocaine	F	olf413	1	10	37.4	2
Cocaine	F	olf413	1	1	28.6	3
Cocaine	F	olf413	1	2	59.6	3
Cocaine	F	olf413	1	3	53.6	3
Cocaine	F	olf413	1	4	35.6	3
Cocaine	F	olf413	1	5	42.6	3
Cocaine	F	olf413	1	6	4.6	3
Cocaine	F	olf413	1	7	46.6	3
Cocaine	F	olf413	1	8	70.6	3
Cocaine	F	olf413	1	9	28.6	3
Cocaine	F	olf413	1	10	28.6	3
Cocaine	M	olf413	1	1	40.6	1
Cocaine	M	olf413	1	2	59.6	1
Cocaine	M	olf413	1	3	36.6	1
Cocaine	M	olf413	1	4	13.6	1
Cocaine	M	olf413	1	5	38.6	1
Cocaine	M	olf413	1	6	29.6	1
Cocaine	M	olf413	1	7	28.6	1
Cocaine	M	olf413	1	8	37.6	1
Cocaine	M	olf413	1	9	20.6	1
Cocaine	M	olf413	1	10	18.6	1
Cocaine	M	olf413	1	1	24.4	2
Cocaine	M	olf413	1	2	46.4	2
Cocaine	M	olf413	1	3	49.4	2
Cocaine	M	olf413	1	4	36.4	2
Cocaine	M	olf413	1	5	31.4	2
Cocaine	M	olf413	1	6	30.4	2
Cocaine	M	olf413	1	7	14.4	2
Cocaine	M	olf413	1	8	18.4	2
Cocaine	M	olf413	1	9	25.4	2
Cocaine	M	olf413	1	10	28.4	2
Cocaine	M	olf413	1	1	28.6	3
Cocaine	M	olf413	1	2	38.6	3
Cocaine	M	olf413	1	3	44.6	3
Cocaine	M	olf413	1	4	22.6	3
Cocaine	M	olf413	1	5	22.6	3
Cocaine	M	olf413	1	6	22.6	3
Cocaine	M	olf413	1	7	14.6	3
Cocaine	M	olf413	1	8	31.6	3
Cocaine	M	olf413	1	9	32.6	3
Cocaine	M	olf413	1	10	35.6	3
Sucrose	F	olf413	1	1	25.2	1
Sucrose	F	olf413	1	2	39.2	1
Sucrose	F	olf413	1	3	50.2	1
Sucrose	F	olf413	1	4	57.2	1
Sucrose	F	olf413	1	5	48.2	1
Sucrose	F	olf413	1	6	29.2	1
Sucrose	F	olf413	1	7	33.2	1
Sucrose	F	olf413	1	8	19.2	1
Sucrose	F	olf413	1	9	36.2	1
Sucrose	F	olf413	1	10	21.2	1
Sucrose	F	olf413	1	1	67.4	2
Sucrose	F	olf413	1	2	83.4	2
Sucrose	F	olf413	1	3	64.4	2
Sucrose	F	olf413	1	4	54.4	2
Sucrose	F	olf413	1	5	73.4	2
Sucrose	F	olf413	1	6	59.4	2
Sucrose	F	olf413	1	7	38.4	2
Sucrose	F	olf413	1	8	55.4	2
Sucrose	F	olf413	1	9	39.4	2
Sucrose	F	olf413	1	10	48.4	2
Sucrose	F	olf413	1	1	59	3
Sucrose	F	olf413	1	2	63	3
Sucrose	F	olf413	1	3	82	3
Sucrose	F	olf413	1	4	61	3
Sucrose	F	olf413	1	5	65	3
Sucrose	F	olf413	1	6	26	3
Sucrose	F	olf413	1	7	41	3
Sucrose	F	olf413	1	8	72	3
Sucrose	F	olf413	1	9	51	3
Sucrose	F	olf413	1	10	47	3
Sucrose	M	olf413	1	1	59.2	1
Sucrose	M	olf413	1	2	45.2	1
Sucrose	M	olf413	1	3	33.2	1
Sucrose	M	olf413	1	4	55.2	1
Sucrose	M	olf413	1	5	26.2	1
Sucrose	M	olf413	1	6	30.2	1
Sucrose	M	olf413	1	7	32.2	1
Sucrose	M	olf413	1	8	52.2	1
Sucrose	M	olf413	1	9	24.2	1
Sucrose	M	olf413	1	10	16.2	1
Sucrose	M	olf413	1	1	57.4	2
Sucrose	M	olf413	1	2	72.4	2
Sucrose	M	olf413	1	3	57.4	2
Sucrose	M	olf413	1	4	32.4	2
Sucrose	M	olf413	1	5	50.4	2
Sucrose	M	olf413	1	6	40.4	2
Sucrose	M	olf413	1	7	55.4	2
Sucrose	M	olf413	1	8	59.4	2
Sucrose	M	olf413	1	9	60.4	2
Sucrose	M	olf413	1	10	47.4	2
Sucrose	M	olf413	1	1	37	3
Sucrose	M	olf413	1	2	66	3
Sucrose	M	olf413	1	3	45	3
Sucrose	M	olf413	1	4	33	3
Sucrose	M	olf413	1	5	54	3
Sucrose	M	olf413	1	6	26	3
Sucrose	M	olf413	1	7	28	3
Sucrose	M	olf413	1	8	36	3
Sucrose	M	olf413	1	9	35	3
Sucrose	M	olf413	1	10	29	3
Cocaine	F	Snoo	1	1	48.6	1
Cocaine	F	Snoo	1	2	26.6	1
Cocaine	F	Snoo	1	3	33.6	1
Cocaine	F	Snoo	1	4	37.6	1
Cocaine	F	Snoo	1	5	31.6	1
Cocaine	F	Snoo	1	6	35.6	1
Cocaine	F	Snoo	1	7	42.6	1
Cocaine	F	Snoo	1	8	33.6	1
Cocaine	F	Snoo	1	9	22.6	1
Cocaine	F	Snoo	1	10	32.6	1
Cocaine	F	Snoo	1	1	13.4	2
Cocaine	F	Snoo	1	2	17.4	2
Cocaine	F	Snoo	1	3	21.4	2
Cocaine	F	Snoo	1	4	15.4	2
Cocaine	F	Snoo	1	5	21.4	2
Cocaine	F	Snoo	1	6	25.4	2
Cocaine	F	Snoo	1	7	13.4	2
Cocaine	F	Snoo	1	8	20.4	2
Cocaine	F	Snoo	1	9	43.4	2
Cocaine	F	Snoo	1	10	29.4	2
Cocaine	F	Snoo	1	1	20.6	3
Cocaine	F	Snoo	1	2	21.6	3
Cocaine	F	Snoo	1	3	53.6	3
Cocaine	F	Snoo	1	4	30.6	3
Cocaine	F	Snoo	1	5	24.6	3
Cocaine	F	Snoo	1	6	30.6	3
Cocaine	F	Snoo	1	7	19.6	3
Cocaine	F	Snoo	1	8	17.6	3
Cocaine	F	Snoo	1	9	57.6	3
Cocaine	F	Snoo	1	10	52.6	3
Cocaine	M	Snoo	1	1	34.6	1
Cocaine	M	Snoo	1	2	31.6	1
Cocaine	M	Snoo	1	3	46.6	1
Cocaine	M	Snoo	1	4	26.6	1
Cocaine	M	Snoo	1	5	37.6	1
Cocaine	M	Snoo	1	6	48.6	1
Cocaine	M	Snoo	1	7	33.6	1
Cocaine	M	Snoo	1	8	30.6	1
Cocaine	M	Snoo	1	9	28.6	1
Cocaine	M	Snoo	1	10	27.6	1
Cocaine	M	Snoo	1	1	21.4	2
Cocaine	M	Snoo	1	2	7.4	2
Cocaine	M	Snoo	1	3	18.4	2
Cocaine	M	Snoo	1	4	7.4	2
Cocaine	M	Snoo	1	5	15.4	2
Cocaine	M	Snoo	1	6	6.4	2
Cocaine	M	Snoo	1	7	17.4	2
Cocaine	M	Snoo	1	8	9.4	2
Cocaine	M	Snoo	1	9	21.4	2
Cocaine	M	Snoo	1	10	25.4	2
Cocaine	M	Snoo	1	1	19.6	3
Cocaine	M	Snoo	1	2	16.6	3
Cocaine	M	Snoo	1	3	13.6	3
Cocaine	M	Snoo	1	4	22.6	3
Cocaine	M	Snoo	1	5	26.6	3
Cocaine	M	Snoo	1	6	25.6	3
Cocaine	M	Snoo	1	7	13.6	3
Cocaine	M	Snoo	1	8	28.6	3
Cocaine	M	Snoo	1	9	27.6	3
Cocaine	M	Snoo	1	10	20.6	3
Sucrose	F	Snoo	1	1	21.2	1
Sucrose	F	Snoo	1	2	21.2	1
Sucrose	F	Snoo	1	3	35.2	1
Sucrose	F	Snoo	1	4	39.2	1
Sucrose	F	Snoo	1	5	50.2	1
Sucrose	F	Snoo	1	6	23.2	1
Sucrose	F	Snoo	1	7	22.2	1
Sucrose	F	Snoo	1	8	29.2	1
Sucrose	F	Snoo	1	9	36.2	1
Sucrose	F	Snoo	1	10	35.2	1
Sucrose	F	Snoo	1	1	42.4	2
Sucrose	F	Snoo	1	2	39.4	2
Sucrose	F	Snoo	1	3	45.4	2
Sucrose	F	Snoo	1	4	83.4	2
Sucrose	F	Snoo	1	5	47.4	2
Sucrose	F	Snoo	1	6	81.4	2
Sucrose	F	Snoo	1	7	54.4	2
Sucrose	F	Snoo	1	8	72.4	2
Sucrose	F	Snoo	1	9	72.4	2
Sucrose	F	Snoo	1	10	63.4	2
Sucrose	F	Snoo	1	1	32	3
Sucrose	F	Snoo	1	2	46	3
Sucrose	F	Snoo	1	3	60	3
Sucrose	F	Snoo	1	4	22	3
Sucrose	F	Snoo	1	5	46	3
Sucrose	F	Snoo	1	6	58	3
Sucrose	F	Snoo	1	7	20	3
Sucrose	F	Snoo	1	8	33	3
Sucrose	F	Snoo	1	9	52	3
Sucrose	F	Snoo	1	10	48	3
Sucrose	M	Snoo	1	1	52.2	1
Sucrose	M	Snoo	1	2	19.2	1
Sucrose	M	Snoo	1	3	29.2	1
Sucrose	M	Snoo	1	4	26.2	1
Sucrose	M	Snoo	1	5	20.2	1
Sucrose	M	Snoo	1	6	28.2	1
Sucrose	M	Snoo	1	7	33.2	1
Sucrose	M	Snoo	1	8	28.2	1
Sucrose	M	Snoo	1	9	19.2	1
Sucrose	M	Snoo	1	10	43.2	1
Sucrose	M	Snoo	1	1	18.4	2
Sucrose	M	Snoo	1	2	24.4	2
Sucrose	M	Snoo	1	3	29.4	2
Sucrose	M	Snoo	1	4	34.4	2
Sucrose	M	Snoo	1	5	39.4	2
Sucrose	M	Snoo	1	6	27.4	2
Sucrose	M	Snoo	1	7	29.4	2
Sucrose	M	Snoo	1	8	25.4	2
Sucrose	M	Snoo	1	9	15.4	2
Sucrose	M	Snoo	1	10	23.4	2
Sucrose	M	Snoo	1	1	29	3
Sucrose	M	Snoo	1	2	20	3
Sucrose	M	Snoo	1	3	22	3
Sucrose	M	Snoo	1	4	15	3
Sucrose	M	Snoo	1	5	42	3
Sucrose	M	Snoo	1	6	31	3
Sucrose	M	Snoo	1	7	48	3
Sucrose	M	Snoo	1	8	16	3
Sucrose	M	Snoo	1	9	32	3
Sucrose	M	Snoo	1	10	12	3
Cocaine	F	wmd	1	1	38.6	1
Cocaine	F	wmd	1	2	47.6	1
Cocaine	F	wmd	1	3	51.6	1
Cocaine	F	wmd	1	4	43.6	1
Cocaine	F	wmd	1	5	36.6	1
Cocaine	F	wmd	1	6	38.6	1
Cocaine	F	wmd	1	7	47.6	1
Cocaine	F	wmd	1	8	56.6	1
Cocaine	F	wmd	1	9	42.6	1
Cocaine	F	wmd	1	10	42.6	1
Cocaine	F	wmd	1	1	26.4	2
Cocaine	F	wmd	1	2	17.4	2
Cocaine	F	wmd	1	3	35.4	2
Cocaine	F	wmd	1	4	27.4	2
Cocaine	F	wmd	1	5	22.4	2
Cocaine	F	wmd	1	6	24.4	2
Cocaine	F	wmd	1	7	20.4	2
Cocaine	F	wmd	1	8	42.4	2
Cocaine	F	wmd	1	9	34.4	2
Cocaine	F	wmd	1	10	29.4	2
Cocaine	F	wmd	1	1	37.6	3
Cocaine	F	wmd	1	2	42.6	3
Cocaine	F	wmd	1	3	17.6	3
Cocaine	F	wmd	1	4	34.6	3
Cocaine	F	wmd	1	5	51.6	3
Cocaine	F	wmd	1	6	27.6	3
Cocaine	F	wmd	1	7	27.6	3
Cocaine	F	wmd	1	8	31.6	3
Cocaine	F	wmd	1	9	41.6	3
Cocaine	F	wmd	1	10	31.6	3
Cocaine	M	wmd	1	1	38.6	1
Cocaine	M	wmd	1	2	49.6	1
Cocaine	M	wmd	1	3	71.6	1
Cocaine	M	wmd	1	4	60.6	1
Cocaine	M	wmd	1	5	51.6	1
Cocaine	M	wmd	1	6	26.6	1
Cocaine	M	wmd	1	7	70.6	1
Cocaine	M	wmd	1	8	47.6	1
Cocaine	M	wmd	1	9	73.6	1
Cocaine	M	wmd	1	10	29.6	1
Cocaine	M	wmd	1	1	10.4	2
Cocaine	M	wmd	1	2	25.4	2
Cocaine	M	wmd	1	3	33.4	2
Cocaine	M	wmd	1	4	32.4	2
Cocaine	M	wmd	1	5	14.4	2
Cocaine	M	wmd	1	6	19.4	2
Cocaine	M	wmd	1	7	21.4	2
Cocaine	M	wmd	1	8	22.4	2
Cocaine	M	wmd	1	9	18.4	2
Cocaine	M	wmd	1	10	22.4	2
Cocaine	M	wmd	1	1	25.6	3
Cocaine	M	wmd	1	2	21.6	3
Cocaine	M	wmd	1	3	16.6	3
Cocaine	M	wmd	1	4	50.6	3
Cocaine	M	wmd	1	5	38.6	3
Cocaine	M	wmd	1	6	24.6	3
Cocaine	M	wmd	1	7	21.6	3
Cocaine	M	wmd	1	8	34.6	3
Cocaine	M	wmd	1	9	26.6	3
Cocaine	M	wmd	1	10	16.6	3
Sucrose	F	wmd	1	1	37.2	1
Sucrose	F	wmd	1	2	43.2	1
Sucrose	F	wmd	1	3	41.2	1
Sucrose	F	wmd	1	4	86.2	1
Sucrose	F	wmd	1	5	30.2	1
Sucrose	F	wmd	1	6	48.2	1
Sucrose	F	wmd	1	7	36.2	1
Sucrose	F	wmd	1	8	71.2	1
Sucrose	F	wmd	1	9	59.2	1
Sucrose	F	wmd	1	10	56.2	1
Sucrose	F	wmd	1	1	67.4	2
Sucrose	F	wmd	1	2	59.4	2
Sucrose	F	wmd	1	3	88.4	2
Sucrose	F	wmd	1	4	85.4	2
Sucrose	F	wmd	1	5	47.4	2
Sucrose	F	wmd	1	6	46.4	2
Sucrose	F	wmd	1	7	65.4	2
Sucrose	F	wmd	1	8	46.4	2
Sucrose	F	wmd	1	9	66.4	2
Sucrose	F	wmd	1	10	69.4	2
Sucrose	F	wmd	1	1	48	3
Sucrose	F	wmd	1	2	60	3
Sucrose	F	wmd	1	3	53	3
Sucrose	F	wmd	1	4	35	3
Sucrose	F	wmd	1	5	87	3
Sucrose	F	wmd	1	6	57	3
Sucrose	F	wmd	1	7	55	3
Sucrose	F	wmd	1	8	18	3
Sucrose	F	wmd	1	9	68	3
Sucrose	F	wmd	1	10	57	3
Sucrose	M	wmd	1	1	34.2	1
Sucrose	M	wmd	1	2	48.2	1
Sucrose	M	wmd	1	3	54.2	1
Sucrose	M	wmd	1	4	52.2	1
Sucrose	M	wmd	1	5	48.2	1
Sucrose	M	wmd	1	6	40.2	1
Sucrose	M	wmd	1	7	44.2	1
Sucrose	M	wmd	1	8	64.2	1
Sucrose	M	wmd	1	9	55.2	1
Sucrose	M	wmd	1	10	30.2	1
Sucrose	M	wmd	1	1	56.4	2
Sucrose	M	wmd	1	2	23.4	2
Sucrose	M	wmd	1	3	71.4	2
Sucrose	M	wmd	1	4	34.4	2
Sucrose	M	wmd	1	5	61.4	2
Sucrose	M	wmd	1	6	30.4	2
Sucrose	M	wmd	1	7	44.4	2
Sucrose	M	wmd	1	8	45.4	2
Sucrose	M	wmd	1	9	46.4	2
Sucrose	M	wmd	1	10	53.4	2
Sucrose	M	wmd	1	1	33	3
Sucrose	M	wmd	1	2	38	3
Sucrose	M	wmd	1	3	62	3
Sucrose	M	wmd	1	4	32	3
Sucrose	M	wmd	1	5	22	3
Sucrose	M	wmd	1	6	34	3
Sucrose	M	wmd	1	7	36	3
Sucrose	M	wmd	1	8	23	3
Sucrose	M	wmd	1	9	44	3
Sucrose	M	wmd	1	10	35	3
Cocaine	F	Dop1R1	2	1	22	1
Cocaine	F	Dop1R1	2	2	27	1
Cocaine	F	Dop1R1	2	3	36	1
Cocaine	F	Dop1R1	2	4	31	1
Cocaine	F	Dop1R1	2	5	29	1
Cocaine	F	Dop1R1	2	6	41	1
Cocaine	F	Dop1R1	2	7	33	1
Cocaine	F	Dop1R1	2	8	55	1
Cocaine	F	Dop1R1	2	9	31	1
Cocaine	F	Dop1R1	2	10	42	1
Cocaine	F	Dop1R1	2	1	75.2	2
Cocaine	F	Dop1R1	2	2	60.2	2
Cocaine	F	Dop1R1	2	3	92.2	2
Cocaine	F	Dop1R1	2	4	66.2	2
Cocaine	F	Dop1R1	2	5	64.2	2
Cocaine	F	Dop1R1	2	6	92.2	2
Cocaine	F	Dop1R1	2	7	61.2	2
Cocaine	F	Dop1R1	2	8	69.2	2
Cocaine	F	Dop1R1	2	9	57.2	2
Cocaine	F	Dop1R1	2	10	55.2	2
Cocaine	F	Dop1R1	2	1	65.8	3
Cocaine	F	Dop1R1	2	2	70.8	3
Cocaine	F	Dop1R1	2	3	54.8	3
Cocaine	F	Dop1R1	2	4	73.8	3
Cocaine	F	Dop1R1	2	5	53.8	3
Cocaine	F	Dop1R1	2	6	50.8	3
Cocaine	F	Dop1R1	2	7	64.8	3
Cocaine	F	Dop1R1	2	8	95.8	3
Cocaine	F	Dop1R1	2	9	41.8	3
Cocaine	F	Dop1R1	2	10	51.8	3
Cocaine	M	Dop1R1	2	1	27	1
Cocaine	M	Dop1R1	2	2	28	1
Cocaine	M	Dop1R1	2	3	18	1
Cocaine	M	Dop1R1	2	4	17	1
Cocaine	M	Dop1R1	2	5	18	1
Cocaine	M	Dop1R1	2	6	19	1
Cocaine	M	Dop1R1	2	7	20	1
Cocaine	M	Dop1R1	2	8	20	1
Cocaine	M	Dop1R1	2	9	30	1
Cocaine	M	Dop1R1	2	10	16	1
Cocaine	M	Dop1R1	2	1	37.2	2
Cocaine	M	Dop1R1	2	2	52.2	2
Cocaine	M	Dop1R1	2	3	34.2	2
Cocaine	M	Dop1R1	2	4	40.2	2
Cocaine	M	Dop1R1	2	5	38.2	2
Cocaine	M	Dop1R1	2	6	36.2	2
Cocaine	M	Dop1R1	2	7	56.2	2
Cocaine	M	Dop1R1	2	8	21.2	2
Cocaine	M	Dop1R1	2	9	42.2	2
Cocaine	M	Dop1R1	2	10	64.2	2
Cocaine	M	Dop1R1	2	1	37.8	3
Cocaine	M	Dop1R1	2	2	64.8	3
Cocaine	M	Dop1R1	2	3	64.8	3
Cocaine	M	Dop1R1	2	4	68.8	3
Cocaine	M	Dop1R1	2	5	70.8	3
Cocaine	M	Dop1R1	2	6	40.8	3
Cocaine	M	Dop1R1	2	7	35.8	3
Cocaine	M	Dop1R1	2	8	56.8	3
Cocaine	M	Dop1R1	2	9	36.8	3
Cocaine	M	Dop1R1	2	10	39.8	3
Sucrose	F	Dop1R1	2	1	51.2	1
Sucrose	F	Dop1R1	2	2	48.2	1
Sucrose	F	Dop1R1	2	3	109.2	1
Sucrose	F	Dop1R1	2	4	80.2	1
Sucrose	F	Dop1R1	2	5	98.2	1
Sucrose	F	Dop1R1	2	6	46.2	1
Sucrose	F	Dop1R1	2	7	66.2	1
Sucrose	F	Dop1R1	2	8	104.2	1
Sucrose	F	Dop1R1	2	9	89.2	1
Sucrose	F	Dop1R1	2	10	70.2	1
Sucrose	F	Dop1R1	2	1	77.2	2
Sucrose	F	Dop1R1	2	2	94.2	2
Sucrose	F	Dop1R1	2	3	107.2	2
Sucrose	F	Dop1R1	2	4	98.2	2
Sucrose	F	Dop1R1	2	5	75.2	2
Sucrose	F	Dop1R1	2	6	85.2	2
Sucrose	F	Dop1R1	2	7	95.2	2
Sucrose	F	Dop1R1	2	8	93.2	2
Sucrose	F	Dop1R1	2	9	107.2	2
Sucrose	F	Dop1R1	2	10	78.2	2
Sucrose	F	Dop1R1	2	1	77.4	3
Sucrose	F	Dop1R1	2	2	85.4	3
Sucrose	F	Dop1R1	2	3	99.4	3
Sucrose	F	Dop1R1	2	4	98.4	3
Sucrose	F	Dop1R1	2	5	90.4	3
Sucrose	F	Dop1R1	2	6	97.4	3
Sucrose	F	Dop1R1	2	7	110.4	3
Sucrose	F	Dop1R1	2	8	103.4	3
Sucrose	F	Dop1R1	2	9	72.4	3
Sucrose	F	Dop1R1	2	10	91.4	3
Sucrose	M	Dop1R1	2	1	50.2	1
Sucrose	M	Dop1R1	2	2	27.2	1
Sucrose	M	Dop1R1	2	3	38.2	1
Sucrose	M	Dop1R1	2	4	41.2	1
Sucrose	M	Dop1R1	2	5	43.2	1
Sucrose	M	Dop1R1	2	6	68.2	1
Sucrose	M	Dop1R1	2	7	25.2	1
Sucrose	M	Dop1R1	2	8	35.2	1
Sucrose	M	Dop1R1	2	9	36.2	1
Sucrose	M	Dop1R1	2	10	32.2	1
Sucrose	M	Dop1R1	2	1	82.2	2
Sucrose	M	Dop1R1	2	2	56.2	2
Sucrose	M	Dop1R1	2	3	69.2	2
Sucrose	M	Dop1R1	2	4	74.2	2
Sucrose	M	Dop1R1	2	5	62.2	2
Sucrose	M	Dop1R1	2	6	85.2	2
Sucrose	M	Dop1R1	2	7	42.2	2
Sucrose	M	Dop1R1	2	8	90.2	2
Sucrose	M	Dop1R1	2	9	87.2	2
Sucrose	M	Dop1R1	2	10	57.2	2
Sucrose	M	Dop1R1	2	1	83.4	3
Sucrose	M	Dop1R1	2	2	64.4	3
Sucrose	M	Dop1R1	2	3	56.4	3
Sucrose	M	Dop1R1	2	4	61.4	3
Sucrose	M	Dop1R1	2	5	58.4	3
Sucrose	M	Dop1R1	2	6	63.4	3
Sucrose	M	Dop1R1	2	7	79.4	3
Sucrose	M	Dop1R1	2	8	60.4	3
Sucrose	M	Dop1R1	2	9	51.4	3
Sucrose	M	Dop1R1	2	10	71.4	3
Cocaine	F	Ect4	2	1	74	1
Cocaine	F	Ect4	2	2	81	1
Cocaine	F	Ect4	2	3	65	1
Cocaine	F	Ect4	2	4	106	1
Cocaine	F	Ect4	2	5	44	1
Cocaine	F	Ect4	2	6	60	1
Cocaine	F	Ect4	2	7	52	1
Cocaine	F	Ect4	2	8	33	1
Cocaine	F	Ect4	2	9	19	1
Cocaine	F	Ect4	2	10	38	1
Cocaine	F	Ect4	2	1	57.2	2
Cocaine	F	Ect4	2	2	67.2	2
Cocaine	F	Ect4	2	3	41.2	2
Cocaine	F	Ect4	2	4	58.2	2
Cocaine	F	Ect4	2	5	35.2	2
Cocaine	F	Ect4	2	6	38.2	2
Cocaine	F	Ect4	2	7	42.2	2
Cocaine	F	Ect4	2	8	36.2	2
Cocaine	F	Ect4	2	9	20.2	2
Cocaine	F	Ect4	2	10	28.2	2
Cocaine	F	Ect4	2	1	50.8	3
Cocaine	F	Ect4	2	2	44.8	3
Cocaine	F	Ect4	2	3	77.8	3
Cocaine	F	Ect4	2	4	48.8	3
Cocaine	F	Ect4	2	5	55.8	3
Cocaine	F	Ect4	2	6	69.8	3
Cocaine	F	Ect4	2	7	62.8	3
Cocaine	F	Ect4	2	8	69.8	3
Cocaine	F	Ect4	2	9	32.8	3
Cocaine	F	Ect4	2	10	43.8	3
Cocaine	M	Ect4	2	1	24	1
Cocaine	M	Ect4	2	2	19	1
Cocaine	M	Ect4	2	3	35	1
Cocaine	M	Ect4	2	4	46	1
Cocaine	M	Ect4	2	5	14	1
Cocaine	M	Ect4	2	6	12	1
Cocaine	M	Ect4	2	7	37	1
Cocaine	M	Ect4	2	8	33	1
Cocaine	M	Ect4	2	9	15	1
Cocaine	M	Ect4	2	10	19	1
Cocaine	M	Ect4	2	1	16.2	2
Cocaine	M	Ect4	2	2	50.2	2
Cocaine	M	Ect4	2	3	46.2	2
Cocaine	M	Ect4	2	4	33.2	2
Cocaine	M	Ect4	2	5	17.2	2
Cocaine	M	Ect4	2	6	29.2	2
Cocaine	M	Ect4	2	7	25.2	2
Cocaine	M	Ect4	2	8	54.2	2
Cocaine	M	Ect4	2	9	29.2	2
Cocaine	M	Ect4	2	10	44.2	2
Cocaine	M	Ect4	2	1	29.8	3
Cocaine	M	Ect4	2	2	50.8	3
Cocaine	M	Ect4	2	3	45.8	3
Cocaine	M	Ect4	2	4	46.8	3
Cocaine	M	Ect4	2	5	28.8	3
Cocaine	M	Ect4	2	6	41.8	3
Cocaine	M	Ect4	2	7	30.8	3
Cocaine	M	Ect4	2	8	41.8	3
Cocaine	M	Ect4	2	9	54.8	3
Cocaine	M	Ect4	2	10	52.8	3
Sucrose	F	Ect4	2	1	73.2	1
Sucrose	F	Ect4	2	2	87.2	1
Sucrose	F	Ect4	2	3	83.2	1
Sucrose	F	Ect4	2	4	24.2	1
Sucrose	F	Ect4	2	5	34.2	1
Sucrose	F	Ect4	2	6	94.2	1
Sucrose	F	Ect4	2	7	76.2	1
Sucrose	F	Ect4	2	8	40.2	1
Sucrose	F	Ect4	2	9	38.2	1
Sucrose	F	Ect4	2	10	36.2	1
Sucrose	F	Ect4	2	1	85.2	2
Sucrose	F	Ect4	2	2	99.2	2
Sucrose	F	Ect4	2	3	93.2	2
Sucrose	F	Ect4	2	4	86.2	2
Sucrose	F	Ect4	2	5	102.2	2
Sucrose	F	Ect4	2	6	118.2	2
Sucrose	F	Ect4	2	7	61.2	2
Sucrose	F	Ect4	2	8	61.2	2
Sucrose	F	Ect4	2	9	87.2	2
Sucrose	F	Ect4	2	10	59.2	2
Sucrose	F	Ect4	2	1	106.4	3
Sucrose	F	Ect4	2	2	101.4	3
Sucrose	F	Ect4	2	3	92.4	3
Sucrose	F	Ect4	2	4	109.4	3
Sucrose	F	Ect4	2	5	84.4	3
Sucrose	F	Ect4	2	6	92.4	3
Sucrose	F	Ect4	2	7	98.4	3
Sucrose	F	Ect4	2	8	108.4	3
Sucrose	F	Ect4	2	9	72.4	3
Sucrose	F	Ect4	2	10	88.4	3
Sucrose	M	Ect4	2	1	28.2	1
Sucrose	M	Ect4	2	2	22.2	1
Sucrose	M	Ect4	2	3	48.2	1
Sucrose	M	Ect4	2	4	20.2	1
Sucrose	M	Ect4	2	5	17.2	1
Sucrose	M	Ect4	2	6	21.2	1
Sucrose	M	Ect4	2	7	27.2	1
Sucrose	M	Ect4	2	8	38.2	1
Sucrose	M	Ect4	2	9	30.2	1
Sucrose	M	Ect4	2	10	50.2	1
Sucrose	M	Ect4	2	1	47.2	2
Sucrose	M	Ect4	2	2	66.2	2
Sucrose	M	Ect4	2	3	38.2	2
Sucrose	M	Ect4	2	4	59.2	2
Sucrose	M	Ect4	2	5	28.2	2
Sucrose	M	Ect4	2	6	43.2	2
Sucrose	M	Ect4	2	7	33.2	2
Sucrose	M	Ect4	2	8	61.2	2
Sucrose	M	Ect4	2	9	53.2	2
Sucrose	M	Ect4	2	10	58.2	2
Sucrose	M	Ect4	2	1	42.4	3
Sucrose	M	Ect4	2	2	83.4	3
Sucrose	M	Ect4	2	3	46.4	3
Sucrose	M	Ect4	2	4	93.4	3
Sucrose	M	Ect4	2	5	51.4	3
Sucrose	M	Ect4	2	6	53.4	3
Sucrose	M	Ect4	2	7	28.4	3
Sucrose	M	Ect4	2	8	55.4	3
Sucrose	M	Ect4	2	9	55.4	3
Sucrose	M	Ect4	2	10	41.4	3
Cocaine	F	KK_Control	2	1	66	1
Cocaine	F	KK_Control	2	2	52	1
Cocaine	F	KK_Control	2	3	47	1
Cocaine	F	KK_Control	2	4	39	1
Cocaine	F	KK_Control	2	5	59	1
Cocaine	F	KK_Control	2	6	89	1
Cocaine	F	KK_Control	2	7	56	1
Cocaine	F	KK_Control	2	8	51	1
Cocaine	F	KK_Control	2	9	33	1
Cocaine	F	KK_Control	2	10	45	1
Cocaine	F	KK_Control	2	1	67.2	2
Cocaine	F	KK_Control	2	2	59.2	2
Cocaine	F	KK_Control	2	3	69.2	2
Cocaine	F	KK_Control	2	4	72.2	2
Cocaine	F	KK_Control	2	5	52.2	2
Cocaine	F	KK_Control	2	6	70.2	2
Cocaine	F	KK_Control	2	7	64.2	2
Cocaine	F	KK_Control	2	8	46.2	2
Cocaine	F	KK_Control	2	9	70.2	2
Cocaine	F	KK_Control	2	10	75.2	2
Cocaine	F	KK_Control	2	1	77.8	3
Cocaine	F	KK_Control	2	2	78.8	3
Cocaine	F	KK_Control	2	3	80.8	3
Cocaine	F	KK_Control	2	4	73.8	3
Cocaine	F	KK_Control	2	5	41.8	3
Cocaine	F	KK_Control	2	6	72.8	3
Cocaine	F	KK_Control	2	7	73.8	3
Cocaine	F	KK_Control	2	8	60.8	3
Cocaine	F	KK_Control	2	9	75.8	3
Cocaine	F	KK_Control	2	10	83.8	3
Cocaine	M	KK_Control	2	1	20	1
Cocaine	M	KK_Control	2	2	15	1
Cocaine	M	KK_Control	2	3	19	1
Cocaine	M	KK_Control	2	4	16	1
Cocaine	M	KK_Control	2	5	32	1
Cocaine	M	KK_Control	2	6	20	1
Cocaine	M	KK_Control	2	7	14	1
Cocaine	M	KK_Control	2	8	12	1
Cocaine	M	KK_Control	2	9	27	1
Cocaine	M	KK_Control	2	10	35	1
Cocaine	M	KK_Control	2	1	27.2	2
Cocaine	M	KK_Control	2	2	19.2	2
Cocaine	M	KK_Control	2	3	38.2	2
Cocaine	M	KK_Control	2	4	28.2	2
Cocaine	M	KK_Control	2	5	26.2	2
Cocaine	M	KK_Control	2	6	43.2	2
Cocaine	M	KK_Control	2	7	26.2	2
Cocaine	M	KK_Control	2	8	20.2	2
Cocaine	M	KK_Control	2	9	34.2	2
Cocaine	M	KK_Control	2	10	57.2	2
Cocaine	M	KK_Control	2	1	51.8	3
Cocaine	M	KK_Control	2	2	33.8	3
Cocaine	M	KK_Control	2	3	34.8	3
Cocaine	M	KK_Control	2	4	23.8	3
Cocaine	M	KK_Control	2	5	33.8	3
Cocaine	M	KK_Control	2	6	33.8	3
Cocaine	M	KK_Control	2	7	27.8	3
Cocaine	M	KK_Control	2	8	36.8	3
Cocaine	M	KK_Control	2	9	36.8	3
Cocaine	M	KK_Control	2	10	44.8	3
Sucrose	F	KK_Control	2	1	50.2	1
Sucrose	F	KK_Control	2	2	55.2	1
Sucrose	F	KK_Control	2	3	75.2	1
Sucrose	F	KK_Control	2	4	44.2	1
Sucrose	F	KK_Control	2	5	66.2	1
Sucrose	F	KK_Control	2	6	88.2	1
Sucrose	F	KK_Control	2	7	80.2	1
Sucrose	F	KK_Control	2	8	84.2	1
Sucrose	F	KK_Control	2	9	61.2	1
Sucrose	F	KK_Control	2	10	52.2	1
Sucrose	F	KK_Control	2	1	104.2	2
Sucrose	F	KK_Control	2	2	86.2	2
Sucrose	F	KK_Control	2	3	110.2	2
Sucrose	F	KK_Control	2	4	106.2	2
Sucrose	F	KK_Control	2	5	134.2	2
Sucrose	F	KK_Control	2	6	79.2	2
Sucrose	F	KK_Control	2	7	87.2	2
Sucrose	F	KK_Control	2	8	96.2	2
Sucrose	F	KK_Control	2	9	91.2	2
Sucrose	F	KK_Control	2	10	88.2	2
Sucrose	F	KK_Control	2	1	115.4	3
Sucrose	F	KK_Control	2	2	83.4	3
Sucrose	F	KK_Control	2	3	67.4	3
Sucrose	F	KK_Control	2	4	84.4	3
Sucrose	F	KK_Control	2	5	112.4	3
Sucrose	F	KK_Control	2	6	109.4	3
Sucrose	F	KK_Control	2	7	97.4	3
Sucrose	F	KK_Control	2	8	91.4	3
Sucrose	F	KK_Control	2	9	96.4	3
Sucrose	F	KK_Control	2	10	99.4	3
Sucrose	M	KK_Control	2	1	33.2	1
Sucrose	M	KK_Control	2	2	14.2	1
Sucrose	M	KK_Control	2	3	24.2	1
Sucrose	M	KK_Control	2	4	27.2	1
Sucrose	M	KK_Control	2	5	24.2	1
Sucrose	M	KK_Control	2	6	19.2	1
Sucrose	M	KK_Control	2	7	15.2	1
Sucrose	M	KK_Control	2	8	26.2	1
Sucrose	M	KK_Control	2	9	37.2	1
Sucrose	M	KK_Control	2	10	21.2	1
Sucrose	M	KK_Control	2	1	50.2	2
Sucrose	M	KK_Control	2	2	52.2	2
Sucrose	M	KK_Control	2	3	47.2	2
Sucrose	M	KK_Control	2	4	81.2	2
Sucrose	M	KK_Control	2	5	91.2	2
Sucrose	M	KK_Control	2	6	50.2	2
Sucrose	M	KK_Control	2	7	53.2	2
Sucrose	M	KK_Control	2	8	41.2	2
Sucrose	M	KK_Control	2	9	58.2	2
Sucrose	M	KK_Control	2	10	47.2	2
Sucrose	M	KK_Control	2	1	49.4	3
Sucrose	M	KK_Control	2	2	32.4	3
Sucrose	M	KK_Control	2	3	76.4	3
Sucrose	M	KK_Control	2	4	49.4	3
Sucrose	M	KK_Control	2	5	41.4	3
Sucrose	M	KK_Control	2	6	56.4	3
Sucrose	M	KK_Control	2	7	44.4	3
Sucrose	M	KK_Control	2	8	44.4	3
Sucrose	M	KK_Control	2	9	70.4	3
Sucrose	M	KK_Control	2	10	76.4	3
Cocaine	F	mld	2	1	35	1
Cocaine	F	mld	2	2	51	1
Cocaine	F	mld	2	3	52	1
Cocaine	F	mld	2	4	79	1
Cocaine	F	mld	2	5	68	1
Cocaine	F	mld	2	6	81	1
Cocaine	F	mld	2	7	54	1
Cocaine	F	mld	2	8	34	1
Cocaine	F	mld	2	9	38	1
Cocaine	F	mld	2	10	46	1
Cocaine	F	mld	2	1	48.2	2
Cocaine	F	mld	2	2	35.2	2
Cocaine	F	mld	2	3	44.2	2
Cocaine	F	mld	2	4	43.2	2
Cocaine	F	mld	2	5	52.2	2
Cocaine	F	mld	2	6	38.2	2
Cocaine	F	mld	2	7	50.2	2
Cocaine	F	mld	2	8	46.2	2
Cocaine	F	mld	2	9	48.2	2
Cocaine	F	mld	2	10	37.2	2
Cocaine	F	mld	2	1	47.8	3
Cocaine	F	mld	2	2	65.8	3
Cocaine	F	mld	2	3	72.8	3
Cocaine	F	mld	2	4	52.8	3
Cocaine	F	mld	2	5	57.8	3
Cocaine	F	mld	2	6	72.8	3
Cocaine	F	mld	2	7	66.8	3
Cocaine	F	mld	2	8	86.8	3
Cocaine	F	mld	2	9	64.8	3
Cocaine	F	mld	2	10	54.8	3
Cocaine	M	mld	2	1	15	1
Cocaine	M	mld	2	2	23	1
Cocaine	M	mld	2	3	31	1
Cocaine	M	mld	2	4	28	1
Cocaine	M	mld	2	5	45	1
Cocaine	M	mld	2	6	20	1
Cocaine	M	mld	2	7	47	1
Cocaine	M	mld	2	8	26	1
Cocaine	M	mld	2	9	24	1
Cocaine	M	mld	2	10	33	1
Cocaine	M	mld	2	1	57.2	2
Cocaine	M	mld	2	2	49.2	2
Cocaine	M	mld	2	3	36.2	2
Cocaine	M	mld	2	4	26.2	2
Cocaine	M	mld	2	5	67.2	2
Cocaine	M	mld	2	6	69.2	2
Cocaine	M	mld	2	7	49.2	2
Cocaine	M	mld	2	8	49.2	2
Cocaine	M	mld	2	9	41.2	2
Cocaine	M	mld	2	10	49.2	2
Cocaine	M	mld	2	1	48.8	3
Cocaine	M	mld	2	2	41.8	3
Cocaine	M	mld	2	3	63.8	3
Cocaine	M	mld	2	4	49.8	3
Cocaine	M	mld	2	5	47.8	3
Cocaine	M	mld	2	6	38.8	3
Cocaine	M	mld	2	7	61.8	3
Cocaine	M	mld	2	8	39.8	3
Cocaine	M	mld	2	9	43.8	3
Cocaine	M	mld	2	10	47.8	3
Sucrose	F	mld	2	1	69.2	1
Sucrose	F	mld	2	2	53.2	1
Sucrose	F	mld	2	3	58.2	1
Sucrose	F	mld	2	4	65.2	1
Sucrose	F	mld	2	5	47.2	1
Sucrose	F	mld	2	6	77.2	1
Sucrose	F	mld	2	7	46.2	1
Sucrose	F	mld	2	8	65.2	1
Sucrose	F	mld	2	9	60.2	1
Sucrose	F	mld	2	10	55.2	1
Sucrose	F	mld	2	1	100.2	2
Sucrose	F	mld	2	2	80.2	2
Sucrose	F	mld	2	3	92.2	2
Sucrose	F	mld	2	4	77.2	2
Sucrose	F	mld	2	5	84.2	2
Sucrose	F	mld	2	6	96.2	2
Sucrose	F	mld	2	7	76.2	2
Sucrose	F	mld	2	8	58.2	2
Sucrose	F	mld	2	9	103.2	2
Sucrose	F	mld	2	10	63.2	2
Sucrose	F	mld	2	1	75.4	3
Sucrose	F	mld	2	2	76.4	3
Sucrose	F	mld	2	3	81.4	3
Sucrose	F	mld	2	4	88.4	3
Sucrose	F	mld	2	5	73.4	3
Sucrose	F	mld	2	6	82.4	3
Sucrose	F	mld	2	7	87.4	3
Sucrose	F	mld	2	8	84.4	3
Sucrose	F	mld	2	9	43.4	3
Sucrose	F	mld	2	10	58.4	3
Sucrose	M	mld	2	1	28.2	1
Sucrose	M	mld	2	2	28.2	1
Sucrose	M	mld	2	3	34.2	1
Sucrose	M	mld	2	4	40.2	1
Sucrose	M	mld	2	5	45.2	1
Sucrose	M	mld	2	6	37.2	1
Sucrose	M	mld	2	7	35.2	1
Sucrose	M	mld	2	8	42.2	1
Sucrose	M	mld	2	9	33.2	1
Sucrose	M	mld	2	10	52.2	1
Sucrose	M	mld	2	1	49.2	2
Sucrose	M	mld	2	2	22.2	2
Sucrose	M	mld	2	3	58.2	2
Sucrose	M	mld	2	4	49.2	2
Sucrose	M	mld	2	5	66.2	2
Sucrose	M	mld	2	6	57.2	2
Sucrose	M	mld	2	7	49.2	2
Sucrose	M	mld	2	8	79.2	2
Sucrose	M	mld	2	9	65.2	2
Sucrose	M	mld	2	10	56.2	2
Sucrose	M	mld	2	1	43.4	3
Sucrose	M	mld	2	2	29.4	3
Sucrose	M	mld	2	3	54.4	3
Sucrose	M	mld	2	4	59.4	3
Sucrose	M	mld	2	5	98.4	3
Sucrose	M	mld	2	6	86.4	3
Sucrose	M	mld	2	7	64.4	3
Sucrose	M	mld	2	8	85.4	3
Sucrose	M	mld	2	9	47.4	3
Sucrose	M	mld	2	10	73.4	3
Cocaine	F	Vha100-1	2	1	48	1
Cocaine	F	Vha100-1	2	2	63	1
Cocaine	F	Vha100-1	2	3	54	1
Cocaine	F	Vha100-1	2	4	35	1
Cocaine	F	Vha100-1	2	5	60	1
Cocaine	F	Vha100-1	2	6	49	1
Cocaine	F	Vha100-1	2	7	69	1
Cocaine	F	Vha100-1	2	8	77	1
Cocaine	F	Vha100-1	2	9	72	1
Cocaine	F	Vha100-1	2	10	76	1
Cocaine	F	Vha100-1	2	1	48.2	2
Cocaine	F	Vha100-1	2	2	63.2	2
Cocaine	F	Vha100-1	2	3	49.2	2
Cocaine	F	Vha100-1	2	4	16.2	2
Cocaine	F	Vha100-1	2	5	45.2	2
Cocaine	F	Vha100-1	2	6	27.2	2
Cocaine	F	Vha100-1	2	7	45.2	2
Cocaine	F	Vha100-1	2	8	47.2	2
Cocaine	F	Vha100-1	2	9	39.2	2
Cocaine	F	Vha100-1	2	10	29.2	2
Cocaine	F	Vha100-1	2	1	59.8	3
Cocaine	F	Vha100-1	2	2	64.8	3
Cocaine	F	Vha100-1	2	3	69.8	3
Cocaine	F	Vha100-1	2	4	65.8	3
Cocaine	F	Vha100-1	2	5	65.8	3
Cocaine	F	Vha100-1	2	6	55.8	3
Cocaine	F	Vha100-1	2	7	81.8	3
Cocaine	F	Vha100-1	2	8	83.8	3
Cocaine	F	Vha100-1	2	9	69.8	3
Cocaine	F	Vha100-1	2	10	55.8	3
Cocaine	M	Vha100-1	2	1	31	1
Cocaine	M	Vha100-1	2	2	18	1
Cocaine	M	Vha100-1	2	3	43	1
Cocaine	M	Vha100-1	2	4	31	1
Cocaine	M	Vha100-1	2	5	30	1
Cocaine	M	Vha100-1	2	6	38	1
Cocaine	M	Vha100-1	2	7	31	1
Cocaine	M	Vha100-1	2	8	34	1
Cocaine	M	Vha100-1	2	9	37	1
Cocaine	M	Vha100-1	2	10	37	1
Cocaine	M	Vha100-1	2	1	23.2	2
Cocaine	M	Vha100-1	2	2	43.2	2
Cocaine	M	Vha100-1	2	3	39.2	2
Cocaine	M	Vha100-1	2	4	48.2	2
Cocaine	M	Vha100-1	2	5	23.2	2
Cocaine	M	Vha100-1	2	6	50.2	2
Cocaine	M	Vha100-1	2	7	32.2	2
Cocaine	M	Vha100-1	2	8	27.2	2
Cocaine	M	Vha100-1	2	9	42.2	2
Cocaine	M	Vha100-1	2	10	20.2	2
Cocaine	M	Vha100-1	2	1	42.8	3
Cocaine	M	Vha100-1	2	2	46.8	3
Cocaine	M	Vha100-1	2	3	60.8	3
Cocaine	M	Vha100-1	2	4	36.8	3
Cocaine	M	Vha100-1	2	5	34.8	3
Cocaine	M	Vha100-1	2	6	52.8	3
Cocaine	M	Vha100-1	2	7	33.8	3
Cocaine	M	Vha100-1	2	8	68.8	3
Cocaine	M	Vha100-1	2	9	30.8	3
Cocaine	M	Vha100-1	2	10	33.8	3
Sucrose	F	Vha100-1	2	1	60.2	1
Sucrose	F	Vha100-1	2	2	82.2	1
Sucrose	F	Vha100-1	2	3	48.2	1
Sucrose	F	Vha100-1	2	4	61.2	1
Sucrose	F	Vha100-1	2	5	64.2	1
Sucrose	F	Vha100-1	2	6	76.2	1
Sucrose	F	Vha100-1	2	7	74.2	1
Sucrose	F	Vha100-1	2	8	90.2	1
Sucrose	F	Vha100-1	2	9	59.2	1
Sucrose	F	Vha100-1	2	10	79.2	1
Sucrose	F	Vha100-1	2	1	69.2	2
Sucrose	F	Vha100-1	2	2	96.2	2
Sucrose	F	Vha100-1	2	3	98.2	2
Sucrose	F	Vha100-1	2	4	88.2	2
Sucrose	F	Vha100-1	2	5	105.2	2
Sucrose	F	Vha100-1	2	6	42.2	2
Sucrose	F	Vha100-1	2	7	86.2	2
Sucrose	F	Vha100-1	2	8	80.2	2
Sucrose	F	Vha100-1	2	9	74.2	2
Sucrose	F	Vha100-1	2	10	85.2	2
Sucrose	F	Vha100-1	2	1	78.4	3
Sucrose	F	Vha100-1	2	2	83.4	3
Sucrose	F	Vha100-1	2	3	92.4	3
Sucrose	F	Vha100-1	2	4	96.4	3
Sucrose	F	Vha100-1	2	5	76.4	3
Sucrose	F	Vha100-1	2	6	88.4	3
Sucrose	F	Vha100-1	2	7	83.4	3
Sucrose	F	Vha100-1	2	8	88.4	3
Sucrose	F	Vha100-1	2	9	97.4	3
Sucrose	F	Vha100-1	2	10	72.4	3
Sucrose	M	Vha100-1	2	1	25.2	1
Sucrose	M	Vha100-1	2	2	43.2	1
Sucrose	M	Vha100-1	2	3	37.2	1
Sucrose	M	Vha100-1	2	4	35.2	1
Sucrose	M	Vha100-1	2	5	58.2	1
Sucrose	M	Vha100-1	2	6	38.2	1
Sucrose	M	Vha100-1	2	7	66.2	1
Sucrose	M	Vha100-1	2	8	36.2	1
Sucrose	M	Vha100-1	2	9	47.2	1
Sucrose	M	Vha100-1	2	10	37.2	1
Sucrose	M	Vha100-1	2	1	88.2	2
Sucrose	M	Vha100-1	2	2	43.2	2
Sucrose	M	Vha100-1	2	3	87.2	2
Sucrose	M	Vha100-1	2	4	55.2	2
Sucrose	M	Vha100-1	2	5	56.2	2
Sucrose	M	Vha100-1	2	6	65.2	2
Sucrose	M	Vha100-1	2	7	65.2	2
Sucrose	M	Vha100-1	2	8	73.2	2
Sucrose	M	Vha100-1	2	9	53.2	2
Sucrose	M	Vha100-1	2	10	53.2	2
Sucrose	M	Vha100-1	2	1	57.4	3
Sucrose	M	Vha100-1	2	2	72.4	3
Sucrose	M	Vha100-1	2	3	87.4	3
Sucrose	M	Vha100-1	2	4	67.4	3
Sucrose	M	Vha100-1	2	5	64.4	3
Sucrose	M	Vha100-1	2	6	72.4	3
Sucrose	M	Vha100-1	2	7	49.4	3
Sucrose	M	Vha100-1	2	8	67.4	3
Sucrose	M	Vha100-1	2	9	50.4	3
Sucrose	M	Vha100-1	2	10	50.4	3
Cocaine	F	GD_Control	3	1	68.2	1
Cocaine	F	GD_Control	3	2	72.2	1
Cocaine	F	GD_Control	3	3	68.2	1
Cocaine	F	GD_Control	3	4	55.2	1
Cocaine	F	GD_Control	3	5	44.2	1
Cocaine	F	GD_Control	3	6	53.2	1
Cocaine	F	GD_Control	3	7	65.2	1
Cocaine	F	GD_Control	3	8	39.2	1
Cocaine	F	GD_Control	3	9	62.2	1
Cocaine	F	GD_Control	3	10	47.2	1
Cocaine	F	GD_Control	3	1	43.2	2
Cocaine	F	GD_Control	3	2	87.2	2
Cocaine	F	GD_Control	3	3	49.2	2
Cocaine	F	GD_Control	3	4	70.2	2
Cocaine	F	GD_Control	3	5	67.2	2
Cocaine	F	GD_Control	3	6	53.2	2
Cocaine	F	GD_Control	3	7	71.2	2
Cocaine	F	GD_Control	3	8	50.2	2
Cocaine	F	GD_Control	3	9	63.2	2
Cocaine	F	GD_Control	3	10	58.2	2
Cocaine	F	GD_Control	3	1	55.6	3
Cocaine	F	GD_Control	3	2	47.6	3
Cocaine	F	GD_Control	3	3	56.6	3
Cocaine	F	GD_Control	3	4	50.6	3
Cocaine	F	GD_Control	3	5	56.6	3
Cocaine	F	GD_Control	3	6	45.6	3
Cocaine	F	GD_Control	3	7	78.6	3
Cocaine	F	GD_Control	3	8	48.6	3
Cocaine	F	GD_Control	3	9	48.6	3
Cocaine	F	GD_Control	3	10	56.6	3
Cocaine	M	GD_Control	3	1	35.2	1
Cocaine	M	GD_Control	3	2	34.2	1
Cocaine	M	GD_Control	3	3	43.2	1
Cocaine	M	GD_Control	3	4	53.2	1
Cocaine	M	GD_Control	3	5	41.2	1
Cocaine	M	GD_Control	3	6	31.2	1
Cocaine	M	GD_Control	3	7	31.2	1
Cocaine	M	GD_Control	3	8	39.2	1
Cocaine	M	GD_Control	3	9	49.2	1
Cocaine	M	GD_Control	3	10	48.2	1
Cocaine	M	GD_Control	3	1	24.2	2
Cocaine	M	GD_Control	3	2	34.2	2
Cocaine	M	GD_Control	3	3	28.2	2
Cocaine	M	GD_Control	3	4	51.2	2
Cocaine	M	GD_Control	3	5	26.2	2
Cocaine	M	GD_Control	3	6	26.2	2
Cocaine	M	GD_Control	3	7	26.2	2
Cocaine	M	GD_Control	3	8	42.2	2
Cocaine	M	GD_Control	3	9	41.2	2
Cocaine	M	GD_Control	3	10	32.2	2
Cocaine	M	GD_Control	3	1	36.6	3
Cocaine	M	GD_Control	3	2	33.6	3
Cocaine	M	GD_Control	3	3	23.6	3
Cocaine	M	GD_Control	3	4	39.6	3
Cocaine	M	GD_Control	3	5	46.6	3
Cocaine	M	GD_Control	3	6	40.6	3
Cocaine	M	GD_Control	3	7	24.6	3
Cocaine	M	GD_Control	3	8	43.6	3
Cocaine	M	GD_Control	3	9	45.6	3
Cocaine	M	GD_Control	3	10	42.6	3
Sucrose	F	GD_Control	3	1	70.6	1
Sucrose	F	GD_Control	3	2	59.6	1
Sucrose	F	GD_Control	3	3	61.6	1
Sucrose	F	GD_Control	3	4	68.6	1
Sucrose	F	GD_Control	3	5	90.6	1
Sucrose	F	GD_Control	3	6	52.6	1
Sucrose	F	GD_Control	3	7	55.6	1
Sucrose	F	GD_Control	3	8	53.6	1
Sucrose	F	GD_Control	3	9	67.6	1
Sucrose	F	GD_Control	3	10	82.6	1
Sucrose	F	GD_Control	3	1	76.6	2
Sucrose	F	GD_Control	3	2	61.6	2
Sucrose	F	GD_Control	3	3	91.6	2
Sucrose	F	GD_Control	3	4	85.6	2
Sucrose	F	GD_Control	3	5	71.6	2
Sucrose	F	GD_Control	3	6	79.6	2
Sucrose	F	GD_Control	3	7	86.6	2
Sucrose	F	GD_Control	3	8	82.6	2
Sucrose	F	GD_Control	3	9	78.6	2
Sucrose	F	GD_Control	3	10	68.6	2
Sucrose	F	GD_Control	3	1	81	3
Sucrose	F	GD_Control	3	2	62	3
Sucrose	F	GD_Control	3	3	36	3
Sucrose	F	GD_Control	3	4	85	3
Sucrose	F	GD_Control	3	5	57	3
Sucrose	F	GD_Control	3	6	68	3
Sucrose	F	GD_Control	3	7	55	3
Sucrose	F	GD_Control	3	8	69	3
Sucrose	F	GD_Control	3	9	69	3
Sucrose	F	GD_Control	3	10	60	3
Sucrose	M	GD_Control	3	1	36.6	1
Sucrose	M	GD_Control	3	2	48.6	1
Sucrose	M	GD_Control	3	3	30.6	1
Sucrose	M	GD_Control	3	4	30.6	1
Sucrose	M	GD_Control	3	5	26.6	1
Sucrose	M	GD_Control	3	6	42.6	1
Sucrose	M	GD_Control	3	7	35.6	1
Sucrose	M	GD_Control	3	8	59.6	1
Sucrose	M	GD_Control	3	9	53.6	1
Sucrose	M	GD_Control	3	10	60.6	1
Sucrose	M	GD_Control	3	1	30.6	2
Sucrose	M	GD_Control	3	2	34.6	2
Sucrose	M	GD_Control	3	3	43.6	2
Sucrose	M	GD_Control	3	4	59.6	2
Sucrose	M	GD_Control	3	5	28.6	2
Sucrose	M	GD_Control	3	6	36.6	2
Sucrose	M	GD_Control	3	7	33.6	2
Sucrose	M	GD_Control	3	8	64.6	2
Sucrose	M	GD_Control	3	9	45.6	2
Sucrose	M	GD_Control	3	10	27.6	2
Sucrose	M	GD_Control	3	1	53	3
Sucrose	M	GD_Control	3	2	35	3
Sucrose	M	GD_Control	3	3	40	3
Sucrose	M	GD_Control	3	4	57	3
Sucrose	M	GD_Control	3	5	27	3
Sucrose	M	GD_Control	3	6	29	3
Sucrose	M	GD_Control	3	7	46	3
Sucrose	M	GD_Control	3	8	28	3
Sucrose	M	GD_Control	3	9	36	3
Sucrose	M	GD_Control	3	10	53	3
Cocaine	F	msi	3	1	73.2	1
Cocaine	F	msi	3	2	64.2	1
Cocaine	F	msi	3	3	78.2	1
Cocaine	F	msi	3	4	37.2	1
Cocaine	F	msi	3	5	67.2	1
Cocaine	F	msi	3	6	45.2	1
Cocaine	F	msi	3	7	57.2	1
Cocaine	F	msi	3	8	43.2	1
Cocaine	F	msi	3	9	94.2	1
Cocaine	F	msi	3	10	61.2	1
Cocaine	F	msi	3	1	83.2	2
Cocaine	F	msi	3	2	55.2	2
Cocaine	F	msi	3	3	52.2	2
Cocaine	F	msi	3	4	56.2	2
Cocaine	F	msi	3	5	48.2	2
Cocaine	F	msi	3	6	46.2	2
Cocaine	F	msi	3	7	61.2	2
Cocaine	F	msi	3	8	48.2	2
Cocaine	F	msi	3	9	60.2	2
Cocaine	F	msi	3	10	61.2	2
Cocaine	F	msi	3	1	51.6	3
Cocaine	F	msi	3	2	73.6	3
Cocaine	F	msi	3	3	87.6	3
Cocaine	F	msi	3	4	34.6	3
Cocaine	F	msi	3	5	37.6	3
Cocaine	F	msi	3	6	65.6	3
Cocaine	F	msi	3	7	57.6	3
Cocaine	F	msi	3	8	41.6	3
Cocaine	F	msi	3	9	58.6	3
Cocaine	F	msi	3	10	27.6	3
Cocaine	M	msi	3	1	40.2	1
Cocaine	M	msi	3	2	42.2	1
Cocaine	M	msi	3	3	26.2	1
Cocaine	M	msi	3	4	32.2	1
Cocaine	M	msi	3	5	27.2	1
Cocaine	M	msi	3	6	23.2	1
Cocaine	M	msi	3	7	25.2	1
Cocaine	M	msi	3	8	28.2	1
Cocaine	M	msi	3	9	18.2	1
Cocaine	M	msi	3	10	26.2	1
Cocaine	M	msi	3	1	25.2	2
Cocaine	M	msi	3	2	28.2	2
Cocaine	M	msi	3	3	22.2	2
Cocaine	M	msi	3	4	51.2	2
Cocaine	M	msi	3	5	43.2	2
Cocaine	M	msi	3	6	25.2	2
Cocaine	M	msi	3	7	37.2	2
Cocaine	M	msi	3	8	31.2	2
Cocaine	M	msi	3	9	32.2	2
Cocaine	M	msi	3	10	36.2	2
Cocaine	M	msi	3	1	72.6	3
Cocaine	M	msi	3	2	39.6	3
Cocaine	M	msi	3	3	32.6	3
Cocaine	M	msi	3	4	31.6	3
Cocaine	M	msi	3	5	40.6	3
Cocaine	M	msi	3	6	40.6	3
Cocaine	M	msi	3	7	61.6	3
Cocaine	M	msi	3	8	43.6	3
Cocaine	M	msi	3	9	51.6	3
Cocaine	M	msi	3	10	51.6	3
Sucrose	F	msi	3	1	57.6	1
Sucrose	F	msi	3	2	48.6	1
Sucrose	F	msi	3	3	87.6	1
Sucrose	F	msi	3	4	45.6	1
Sucrose	F	msi	3	5	52.6	1
Sucrose	F	msi	3	6	56.6	1
Sucrose	F	msi	3	7	63.6	1
Sucrose	F	msi	3	8	48.6	1
Sucrose	F	msi	3	9	58.6	1
Sucrose	F	msi	3	10	37.6	1
Sucrose	F	msi	3	1	86.6	2
Sucrose	F	msi	3	2	45.6	2
Sucrose	F	msi	3	3	73.6	2
Sucrose	F	msi	3	4	76.6	2
Sucrose	F	msi	3	5	53.6	2
Sucrose	F	msi	3	6	63.6	2
Sucrose	F	msi	3	7	74.6	2
Sucrose	F	msi	3	8	63.6	2
Sucrose	F	msi	3	9	83.6	2
Sucrose	F	msi	3	10	52.6	2
Sucrose	F	msi	3	1	83	3
Sucrose	F	msi	3	2	83	3
Sucrose	F	msi	3	3	80	3
Sucrose	F	msi	3	4	73	3
Sucrose	F	msi	3	5	60	3
Sucrose	F	msi	3	6	65	3
Sucrose	F	msi	3	7	60	3
Sucrose	F	msi	3	8	70	3
Sucrose	F	msi	3	9	71	3
Sucrose	F	msi	3	10	70	3
Sucrose	M	msi	3	1	15.6	1
Sucrose	M	msi	3	2	25.6	1
Sucrose	M	msi	3	3	19.6	1
Sucrose	M	msi	3	4	32.6	1
Sucrose	M	msi	3	5	25.6	1
Sucrose	M	msi	3	6	26.6	1
Sucrose	M	msi	3	7	31.6	1
Sucrose	M	msi	3	8	24.6	1
Sucrose	M	msi	3	9	24.6	1
Sucrose	M	msi	3	10	32.6	1
Sucrose	M	msi	3	1	33.6	2
Sucrose	M	msi	3	2	42.6	2
Sucrose	M	msi	3	3	33.6	2
Sucrose	M	msi	3	4	34.6	2
Sucrose	M	msi	3	5	54.6	2
Sucrose	M	msi	3	6	39.6	2
Sucrose	M	msi	3	7	34.6	2
Sucrose	M	msi	3	8	42.6	2
Sucrose	M	msi	3	9	41.6	2
Sucrose	M	msi	3	10	56.6	2
Sucrose	M	msi	3	1	39	3
Sucrose	M	msi	3	2	68	3
Sucrose	M	msi	3	3	55	3
Sucrose	M	msi	3	4	52	3
Sucrose	M	msi	3	5	77	3
Sucrose	M	msi	3	6	46	3
Sucrose	M	msi	3	7	51	3
Sucrose	M	msi	3	8	40	3
Sucrose	M	msi	3	9	82	3
Sucrose	M	msi	3	10	76	3
Cocaine	F	Oct-TyrR	3	1	42.2	1
Cocaine	F	Oct-TyrR	3	2	54.2	1
Cocaine	F	Oct-TyrR	3	3	48.2	1
Cocaine	F	Oct-TyrR	3	4	63.2	1
Cocaine	F	Oct-TyrR	3	5	52.2	1
Cocaine	F	Oct-TyrR	3	6	39.2	1
Cocaine	F	Oct-TyrR	3	7	61.2	1
Cocaine	F	Oct-TyrR	3	8	58.2	1
Cocaine	F	Oct-TyrR	3	9	62.2	1
Cocaine	F	Oct-TyrR	3	10	62.2	1
Cocaine	F	Oct-TyrR	3	1	74.2	2
Cocaine	F	Oct-TyrR	3	2	60.2	2
Cocaine	F	Oct-TyrR	3	3	45.2	2
Cocaine	F	Oct-TyrR	3	4	26.2	2
Cocaine	F	Oct-TyrR	3	5	60.2	2
Cocaine	F	Oct-TyrR	3	6	57.2	2
Cocaine	F	Oct-TyrR	3	7	50.2	2
Cocaine	F	Oct-TyrR	3	8	52.2	2
Cocaine	F	Oct-TyrR	3	9	85.2	2
Cocaine	F	Oct-TyrR	3	10	60.2	2
Cocaine	F	Oct-TyrR	3	1	57.6	3
Cocaine	F	Oct-TyrR	3	2	47.6	3
Cocaine	F	Oct-TyrR	3	3	35.6	3
Cocaine	F	Oct-TyrR	3	4	51.6	3
Cocaine	F	Oct-TyrR	3	5	59.6	3
Cocaine	F	Oct-TyrR	3	6	57.6	3
Cocaine	F	Oct-TyrR	3	7	61.6	3
Cocaine	F	Oct-TyrR	3	8	54.6	3
Cocaine	F	Oct-TyrR	3	9	53.6	3
Cocaine	F	Oct-TyrR	3	10	51.6	3
Cocaine	M	Oct-TyrR	3	1	28.2	1
Cocaine	M	Oct-TyrR	3	2	47.2	1
Cocaine	M	Oct-TyrR	3	3	35.2	1
Cocaine	M	Oct-TyrR	3	4	20.2	1
Cocaine	M	Oct-TyrR	3	5	25.2	1
Cocaine	M	Oct-TyrR	3	6	61.2	1
Cocaine	M	Oct-TyrR	3	7	38.2	1
Cocaine	M	Oct-TyrR	3	8	47.2	1
Cocaine	M	Oct-TyrR	3	9	29.2	1
Cocaine	M	Oct-TyrR	3	10	18.2	1
Cocaine	M	Oct-TyrR	3	1	46.2	2
Cocaine	M	Oct-TyrR	3	2	35.2	2
Cocaine	M	Oct-TyrR	3	3	33.2	2
Cocaine	M	Oct-TyrR	3	4	33.2	2
Cocaine	M	Oct-TyrR	3	5	41.2	2
Cocaine	M	Oct-TyrR	3	6	38.2	2
Cocaine	M	Oct-TyrR	3	7	43.2	2
Cocaine	M	Oct-TyrR	3	8	36.2	2
Cocaine	M	Oct-TyrR	3	9	41.2	2
Cocaine	M	Oct-TyrR	3	10	57.2	2
Cocaine	M	Oct-TyrR	3	1	27.6	3
Cocaine	M	Oct-TyrR	3	2	48.6	3
Cocaine	M	Oct-TyrR	3	3	38.6	3
Cocaine	M	Oct-TyrR	3	4	41.6	3
Cocaine	M	Oct-TyrR	3	5	33.6	3
Cocaine	M	Oct-TyrR	3	6	37.6	3
Cocaine	M	Oct-TyrR	3	7	48.6	3
Cocaine	M	Oct-TyrR	3	8	60.6	3
Cocaine	M	Oct-TyrR	3	9	25.6	3
Cocaine	M	Oct-TyrR	3	10	33.6	3
Sucrose	F	Oct-TyrR	3	1	79.6	1
Sucrose	F	Oct-TyrR	3	2	60.6	1
Sucrose	F	Oct-TyrR	3	3	56.6	1
Sucrose	F	Oct-TyrR	3	4	74.6	1
Sucrose	F	Oct-TyrR	3	5	51.6	1
Sucrose	F	Oct-TyrR	3	6	62.6	1
Sucrose	F	Oct-TyrR	3	7	57.6	1
Sucrose	F	Oct-TyrR	3	8	58.6	1
Sucrose	F	Oct-TyrR	3	9	49.6	1
Sucrose	F	Oct-TyrR	3	10	74.6	1
Sucrose	F	Oct-TyrR	3	1	34.6	2
Sucrose	F	Oct-TyrR	3	2	41.6	2
Sucrose	F	Oct-TyrR	3	3	65.6	2
Sucrose	F	Oct-TyrR	3	4	55.6	2
Sucrose	F	Oct-TyrR	3	5	49.6	2
Sucrose	F	Oct-TyrR	3	6	57.6	2
Sucrose	F	Oct-TyrR	3	7	41.6	2
Sucrose	F	Oct-TyrR	3	8	49.6	2
Sucrose	F	Oct-TyrR	3	9	48.6	2
Sucrose	F	Oct-TyrR	3	10	53.6	2
Sucrose	F	Oct-TyrR	3	1	61	3
Sucrose	F	Oct-TyrR	3	2	62	3
Sucrose	F	Oct-TyrR	3	3	36	3
Sucrose	F	Oct-TyrR	3	4	65	3
Sucrose	F	Oct-TyrR	3	5	57	3
Sucrose	F	Oct-TyrR	3	6	68	3
Sucrose	F	Oct-TyrR	3	7	55	3
Sucrose	F	Oct-TyrR	3	8	69	3
Sucrose	F	Oct-TyrR	3	9	69	3
Sucrose	F	Oct-TyrR	3	10	60	3
Sucrose	M	Oct-TyrR	3	1	18.6	1
Sucrose	M	Oct-TyrR	3	2	28.6	1
Sucrose	M	Oct-TyrR	3	3	40.6	1
Sucrose	M	Oct-TyrR	3	4	32.6	1
Sucrose	M	Oct-TyrR	3	5	23.6	1
Sucrose	M	Oct-TyrR	3	6	37.6	1
Sucrose	M	Oct-TyrR	3	7	31.6	1
Sucrose	M	Oct-TyrR	3	8	33.6	1
Sucrose	M	Oct-TyrR	3	9	29.6	1
Sucrose	M	Oct-TyrR	3	10	46.6	1
Sucrose	M	Oct-TyrR	3	1	26.6	2
Sucrose	M	Oct-TyrR	3	2	38.6	2
Sucrose	M	Oct-TyrR	3	3	60.6	2
Sucrose	M	Oct-TyrR	3	4	55.6	2
Sucrose	M	Oct-TyrR	3	5	31.6	2
Sucrose	M	Oct-TyrR	3	6	35.6	2
Sucrose	M	Oct-TyrR	3	7	34.6	2
Sucrose	M	Oct-TyrR	3	8	19.6	2
Sucrose	M	Oct-TyrR	3	9	40.6	2
Sucrose	M	Oct-TyrR	3	10	30.6	2
Sucrose	M	Oct-TyrR	3	1	53	3
Sucrose	M	Oct-TyrR	3	2	35	3
Sucrose	M	Oct-TyrR	3	3	40	3
Sucrose	M	Oct-TyrR	3	4	57	3
Sucrose	M	Oct-TyrR	3	5	27	3
Sucrose	M	Oct-TyrR	3	6	29	3
Sucrose	M	Oct-TyrR	3	7	46	3
Sucrose	M	Oct-TyrR	3	8	28	3
Sucrose	M	Oct-TyrR	3	9	36	3
Sucrose	M	Oct-TyrR	3	10	53	3

## Sheet: C. repo-GAL4
Solution	Sex	Genotype	Block	Replicate	Consumption	Exposure
Cocaine	F	ed	1	1	30.6	1
Cocaine	F	ed	1	2	27.6	1
Cocaine	F	ed	1	3	20.6	1
Cocaine	F	ed	1	4	37.6	1
Cocaine	F	ed	1	5	26.6	1
Cocaine	F	ed	1	6	15.6	1
Cocaine	F	ed	1	7	38.6	1
Cocaine	F	ed	1	8	22.6	1
Cocaine	F	ed	1	9	35.6	1
Cocaine	F	ed	1	10	46.6	1
Cocaine	F	ed	1	1	25.2	2
Cocaine	F	ed	1	2	19.2	2
Cocaine	F	ed	1	3	22.2	2
Cocaine	F	ed	1	4	62.2	2
Cocaine	F	ed	1	5	43.2	2
Cocaine	F	ed	1	6	23.2	2
Cocaine	F	ed	1	7	30.2	2
Cocaine	F	ed	1	8	15.2	2
Cocaine	F	ed	1	9	34.2	2
Cocaine	F	ed	1	10	40.2	2
Cocaine	F	ed	1	1	34.4	3
Cocaine	F	ed	1	2	16.4	3
Cocaine	F	ed	1	3	16.4	3
Cocaine	F	ed	1	4	24.4	3
Cocaine	F	ed	1	5	47.4	3
Cocaine	F	ed	1	6	24.4	3
Cocaine	F	ed	1	7	16.4	3
Cocaine	F	ed	1	8	20.4	3
Cocaine	F	ed	1	9	14.4	3
Cocaine	F	ed	1	10	13.4	3
Cocaine	M	ed	1	1	36.6	1
Cocaine	M	ed	1	2	39.6	1
Cocaine	M	ed	1	3	16.6	1
Cocaine	M	ed	1	4	39.6	1
Cocaine	M	ed	1	5	35.6	1
Cocaine	M	ed	1	6	30.6	1
Cocaine	M	ed	1	7	37.6	1
Cocaine	M	ed	1	8	36.6	1
Cocaine	M	ed	1	9	34.6	1
Cocaine	M	ed	1	10	34.6	1
Cocaine	M	ed	1	1	33.2	2
Cocaine	M	ed	1	2	33.2	2
Cocaine	M	ed	1	3	19.2	2
Cocaine	M	ed	1	4	44.2	2
Cocaine	M	ed	1	5	22.2	2
Cocaine	M	ed	1	6	48.2	2
Cocaine	M	ed	1	7	13.2	2
Cocaine	M	ed	1	8	19.2	2
Cocaine	M	ed	1	9	20.2	2
Cocaine	M	ed	1	10	31.2	2
Cocaine	M	ed	1	1	12.4	3
Cocaine	M	ed	1	2	20.4	3
Cocaine	M	ed	1	3	14.4	3
Cocaine	M	ed	1	4	33.4	3
Cocaine	M	ed	1	5	19.4	3
Cocaine	M	ed	1	6	14.4	3
Cocaine	M	ed	1	7	10.4	3
Cocaine	M	ed	1	8	27.4	3
Cocaine	M	ed	1	9	22.4	3
Cocaine	M	ed	1	10	27.4	3
Sucrose	F	ed	1	1	49.4	1
Sucrose	F	ed	1	2	43.4	1
Sucrose	F	ed	1	3	48.4	1
Sucrose	F	ed	1	4	76.4	1
Sucrose	F	ed	1	5	73.4	1
Sucrose	F	ed	1	6	66.4	1
Sucrose	F	ed	1	7	59.4	1
Sucrose	F	ed	1	8	55.4	1
Sucrose	F	ed	1	9	64.4	1
Sucrose	F	ed	1	10	55.4	1
Sucrose	F	ed	1	1	47.8	2
Sucrose	F	ed	1	2	67.8	2
Sucrose	F	ed	1	3	69.8	2
Sucrose	F	ed	1	4	59.8	2
Sucrose	F	ed	1	5	53.8	2
Sucrose	F	ed	1	6	42.8	2
Sucrose	F	ed	1	7	76.8	2
Sucrose	F	ed	1	8	43.8	2
Sucrose	F	ed	1	9	70.8	2
Sucrose	F	ed	1	10	61.8	2
Sucrose	F	ed	1	1	57.2	3
Sucrose	F	ed	1	2	36.2	3
Sucrose	F	ed	1	3	51.2	3
Sucrose	F	ed	1	4	56.2	3
Sucrose	F	ed	1	5	37.2	3
Sucrose	F	ed	1	6	36.2	3
Sucrose	F	ed	1	7	37.2	3
Sucrose	F	ed	1	8	39.2	3
Sucrose	F	ed	1	9	34.2	3
Sucrose	F	ed	1	10	52.2	3
Sucrose	M	ed	1	1	41.4	1
Sucrose	M	ed	1	2	94.4	1
Sucrose	M	ed	1	3	42.4	1
Sucrose	M	ed	1	4	58.4	1
Sucrose	M	ed	1	5	41.4	1
Sucrose	M	ed	1	6	54.4	1
Sucrose	M	ed	1	7	56.4	1
Sucrose	M	ed	1	8	61.4	1
Sucrose	M	ed	1	9	50.4	1
Sucrose	M	ed	1	10	43.4	1
Sucrose	M	ed	1	1	40.8	2
Sucrose	M	ed	1	2	65.8	2
Sucrose	M	ed	1	3	32.8	2
Sucrose	M	ed	1	4	77.8	2
Sucrose	M	ed	1	5	41.8	2
Sucrose	M	ed	1	6	35.8	2
Sucrose	M	ed	1	7	58.8	2
Sucrose	M	ed	1	8	54.8	2
Sucrose	M	ed	1	9	26.8	2
Sucrose	M	ed	1	10	39.8	2
Sucrose	M	ed	1	1	61.2	3
Sucrose	M	ed	1	2	55.2	3
Sucrose	M	ed	1	3	24.2	3
Sucrose	M	ed	1	4	41.2	3
Sucrose	M	ed	1	5	35.2	3
Sucrose	M	ed	1	6	39.2	3
Sucrose	M	ed	1	7	37.2	3
Sucrose	M	ed	1	8	29.2	3
Sucrose	M	ed	1	9	42.2	3
Sucrose	M	ed	1	10	29.2	3
Cocaine	F	GD_Control	1	1	34.6	1
Cocaine	F	GD_Control	1	2	28.6	1
Cocaine	F	GD_Control	1	3	20.6	1
Cocaine	F	GD_Control	1	4	22.6	1
Cocaine	F	GD_Control	1	5	29.6	1
Cocaine	F	GD_Control	1	6	20.6	1
Cocaine	F	GD_Control	1	7	25.6	1
Cocaine	F	GD_Control	1	8	30.6	1
Cocaine	F	GD_Control	1	9	35.6	1
Cocaine	F	GD_Control	1	10	28.6	1
Cocaine	F	GD_Control	1	1	37.2	2
Cocaine	F	GD_Control	1	2	36.2	2
Cocaine	F	GD_Control	1	3	27.2	2
Cocaine	F	GD_Control	1	4	25.2	2
Cocaine	F	GD_Control	1	5	29.2	2
Cocaine	F	GD_Control	1	6	25.2	2
Cocaine	F	GD_Control	1	7	40.2	2
Cocaine	F	GD_Control	1	8	33.2	2
Cocaine	F	GD_Control	1	9	28.2	2
Cocaine	F	GD_Control	1	10	23.2	2
Cocaine	F	GD_Control	1	1	27.4	3
Cocaine	F	GD_Control	1	2	47.4	3
Cocaine	F	GD_Control	1	3	30.4	3
Cocaine	F	GD_Control	1	4	54.4	3
Cocaine	F	GD_Control	1	5	34.4	3
Cocaine	F	GD_Control	1	6	39.4	3
Cocaine	F	GD_Control	1	7	12.4	3
Cocaine	F	GD_Control	1	8	22.4	3
Cocaine	F	GD_Control	1	9	21.4	3
Cocaine	F	GD_Control	1	10	16.4	3
Cocaine	M	GD_Control	1	1	23.6	1
Cocaine	M	GD_Control	1	2	26.6	1
Cocaine	M	GD_Control	1	3	25.6	1
Cocaine	M	GD_Control	1	4	27.6	1
Cocaine	M	GD_Control	1	5	22.6	1
Cocaine	M	GD_Control	1	6	39.6	1
Cocaine	M	GD_Control	1	7	29.6	1
Cocaine	M	GD_Control	1	8	31.6	1
Cocaine	M	GD_Control	1	9	31.6	1
Cocaine	M	GD_Control	1	10	23.6	1
Cocaine	M	GD_Control	1	1	30.2	2
Cocaine	M	GD_Control	1	2	24.2	2
Cocaine	M	GD_Control	1	3	16.2	2
Cocaine	M	GD_Control	1	4	20.2	2
Cocaine	M	GD_Control	1	5	24.2	2
Cocaine	M	GD_Control	1	6	21.2	2
Cocaine	M	GD_Control	1	7	28.2	2
Cocaine	M	GD_Control	1	8	30.2	2
Cocaine	M	GD_Control	1	9	20.2	2
Cocaine	M	GD_Control	1	10	28.2	2
Cocaine	M	GD_Control	1	1	16.4	3
Cocaine	M	GD_Control	1	2	18.4	3
Cocaine	M	GD_Control	1	3	27.4	3
Cocaine	M	GD_Control	1	4	26.4	3
Cocaine	M	GD_Control	1	5	13.4	3
Cocaine	M	GD_Control	1	6	8.4	3
Cocaine	M	GD_Control	1	7	12.4	3
Cocaine	M	GD_Control	1	8	16.4	3
Cocaine	M	GD_Control	1	9	23.4	3
Cocaine	M	GD_Control	1	10	24.4	3
Sucrose	F	GD_Control	1	1	42.4	1
Sucrose	F	GD_Control	1	2	56.4	1
Sucrose	F	GD_Control	1	3	50.4	1
Sucrose	F	GD_Control	1	4	54.4	1
Sucrose	F	GD_Control	1	5	51.4	1
Sucrose	F	GD_Control	1	6	48.4	1
Sucrose	F	GD_Control	1	7	60.4	1
Sucrose	F	GD_Control	1	8	67.4	1
Sucrose	F	GD_Control	1	9	61.4	1
Sucrose	F	GD_Control	1	10	53.4	1
Sucrose	F	GD_Control	1	1	56.8	2
Sucrose	F	GD_Control	1	2	55.8	2
Sucrose	F	GD_Control	1	3	44.8	2
Sucrose	F	GD_Control	1	4	54.8	2
Sucrose	F	GD_Control	1	5	41.8	2
Sucrose	F	GD_Control	1	6	53.8	2
Sucrose	F	GD_Control	1	7	54.8	2
Sucrose	F	GD_Control	1	8	42.8	2
Sucrose	F	GD_Control	1	9	38.8	2
Sucrose	F	GD_Control	1	10	49.8	2
Sucrose	F	GD_Control	1	1	57.2	3
Sucrose	F	GD_Control	1	2	51.2	3
Sucrose	F	GD_Control	1	3	38.2	3
Sucrose	F	GD_Control	1	4	35.2	3
Sucrose	F	GD_Control	1	5	36.2	3
Sucrose	F	GD_Control	1	6	45.2	3
Sucrose	F	GD_Control	1	7	55.2	3
Sucrose	F	GD_Control	1	8	73.2	3
Sucrose	F	GD_Control	1	9	74.2	3
Sucrose	F	GD_Control	1	10	67.2	3
Sucrose	M	GD_Control	1	1	56.4	1
Sucrose	M	GD_Control	1	2	46.4	1
Sucrose	M	GD_Control	1	3	40.4	1
Sucrose	M	GD_Control	1	4	38.4	1
Sucrose	M	GD_Control	1	5	40.4	1
Sucrose	M	GD_Control	1	6	57.4	1
Sucrose	M	GD_Control	1	7	50.4	1
Sucrose	M	GD_Control	1	8	41.4	1
Sucrose	M	GD_Control	1	9	60.4	1
Sucrose	M	GD_Control	1	10	44.4	1
Sucrose	M	GD_Control	1	1	33.8	2
Sucrose	M	GD_Control	1	2	41.8	2
Sucrose	M	GD_Control	1	3	40.8	2
Sucrose	M	GD_Control	1	4	53.8	2
Sucrose	M	GD_Control	1	5	45.8	2
Sucrose	M	GD_Control	1	6	43.8	2
Sucrose	M	GD_Control	1	7	29.8	2
Sucrose	M	GD_Control	1	8	39.8	2
Sucrose	M	GD_Control	1	9	53.8	2
Sucrose	M	GD_Control	1	10	38.8	2
Sucrose	M	GD_Control	1	1	47.2	3
Sucrose	M	GD_Control	1	2	44.2	3
Sucrose	M	GD_Control	1	3	46.2	3
Sucrose	M	GD_Control	1	4	37.2	3
Sucrose	M	GD_Control	1	5	37.2	3
Sucrose	M	GD_Control	1	6	48.2	3
Sucrose	M	GD_Control	1	7	56.2	3
Sucrose	M	GD_Control	1	8	43.2	3
Sucrose	M	GD_Control	1	9	36.2	3
Sucrose	M	GD_Control	1	10	35.2	3
Cocaine	F	KK_Control	1	1	25.6	1
Cocaine	F	KK_Control	1	2	44.6	1
Cocaine	F	KK_Control	1	3	25.6	1
Cocaine	F	KK_Control	1	4	30.6	1
Cocaine	F	KK_Control	1	5	27.6	1
Cocaine	F	KK_Control	1	6	35.6	1
Cocaine	F	KK_Control	1	7	35.6	1
Cocaine	F	KK_Control	1	8	19.6	1
Cocaine	F	KK_Control	1	9	32.6	1
Cocaine	F	KK_Control	1	10	24.6	1
Cocaine	F	KK_Control	1	1	29.2	2
Cocaine	F	KK_Control	1	2	13.2	2
Cocaine	F	KK_Control	1	3	46.2	2
Cocaine	F	KK_Control	1	4	19.2	2
Cocaine	F	KK_Control	1	5	18.2	2
Cocaine	F	KK_Control	1	6	15.2	2
Cocaine	F	KK_Control	1	7	27.2	2
Cocaine	F	KK_Control	1	8	36.2	2
Cocaine	F	KK_Control	1	9	28.2	2
Cocaine	F	KK_Control	1	10	43.2	2
Cocaine	F	KK_Control	1	1	23.4	3
Cocaine	F	KK_Control	1	2	18.4	3
Cocaine	F	KK_Control	1	3	19.4	3
Cocaine	F	KK_Control	1	4	43.4	3
Cocaine	F	KK_Control	1	5	26.4	3
Cocaine	F	KK_Control	1	6	20.4	3
Cocaine	F	KK_Control	1	7	42.4	3
Cocaine	F	KK_Control	1	8	45.4	3
Cocaine	F	KK_Control	1	9	40.4	3
Cocaine	F	KK_Control	1	10	41.4	3
Cocaine	M	KK_Control	1	1	34.6	1
Cocaine	M	KK_Control	1	2	25.6	1
Cocaine	M	KK_Control	1	3	28.6	1
Cocaine	M	KK_Control	1	4	37.6	1
Cocaine	M	KK_Control	1	5	28.6	1
Cocaine	M	KK_Control	1	6	25.6	1
Cocaine	M	KK_Control	1	7	36.6	1
Cocaine	M	KK_Control	1	8	43.6	1
Cocaine	M	KK_Control	1	9	34.6	1
Cocaine	M	KK_Control	1	10	19.6	1
Cocaine	M	KK_Control	1	1	26.2	2
Cocaine	M	KK_Control	1	2	16.2	2
Cocaine	M	KK_Control	1	3	13.2	2
Cocaine	M	KK_Control	1	4	22.2	2
Cocaine	M	KK_Control	1	5	25.2	2
Cocaine	M	KK_Control	1	6	16.2	2
Cocaine	M	KK_Control	1	7	22.2	2
Cocaine	M	KK_Control	1	8	34.2	2
Cocaine	M	KK_Control	1	9	17.2	2
Cocaine	M	KK_Control	1	10	32.2	2
Cocaine	M	KK_Control	1	1	21.4	3
Cocaine	M	KK_Control	1	2	16.4	3
Cocaine	M	KK_Control	1	3	40.4	3
Cocaine	M	KK_Control	1	4	21.4	3
Cocaine	M	KK_Control	1	5	26.4	3
Cocaine	M	KK_Control	1	6	21.4	3
Cocaine	M	KK_Control	1	7	29.4	3
Cocaine	M	KK_Control	1	8	21.4	3
Cocaine	M	KK_Control	1	9	26.4	3
Cocaine	M	KK_Control	1	10	32.4	3
Sucrose	F	KK_Control	1	1	43.4	1
Sucrose	F	KK_Control	1	2	34.4	1
Sucrose	F	KK_Control	1	3	54.4	1
Sucrose	F	KK_Control	1	4	44.4	1
Sucrose	F	KK_Control	1	5	50.4	1
Sucrose	F	KK_Control	1	6	41.4	1
Sucrose	F	KK_Control	1	7	61.4	1
Sucrose	F	KK_Control	1	8	47.4	1
Sucrose	F	KK_Control	1	9	37.4	1
Sucrose	F	KK_Control	1	10	40.4	1
Sucrose	F	KK_Control	1	1	57.8	2
Sucrose	F	KK_Control	1	2	69.8	2
Sucrose	F	KK_Control	1	3	70.8	2
Sucrose	F	KK_Control	1	4	73.8	2
Sucrose	F	KK_Control	1	5	73.8	2
Sucrose	F	KK_Control	1	6	63.8	2
Sucrose	F	KK_Control	1	7	40.8	2
Sucrose	F	KK_Control	1	8	43.8	2
Sucrose	F	KK_Control	1	9	70.8	2
Sucrose	F	KK_Control	1	10	39.8	2
Sucrose	F	KK_Control	1	1	70.2	3
Sucrose	F	KK_Control	1	2	62.2	3
Sucrose	F	KK_Control	1	3	74.2	3
Sucrose	F	KK_Control	1	4	40.2	3
Sucrose	F	KK_Control	1	5	53.2	3
Sucrose	F	KK_Control	1	6	48.2	3
Sucrose	F	KK_Control	1	7	75.2	3
Sucrose	F	KK_Control	1	8	48.2	3
Sucrose	F	KK_Control	1	9	40.2	3
Sucrose	F	KK_Control	1	10	47.2	3
Sucrose	M	KK_Control	1	1	66.4	1
Sucrose	M	KK_Control	1	2	41.4	1
Sucrose	M	KK_Control	1	3	70.4	1
Sucrose	M	KK_Control	1	4	70.4	1
Sucrose	M	KK_Control	1	5	48.4	1
Sucrose	M	KK_Control	1	6	55.4	1
Sucrose	M	KK_Control	1	7	38.4	1
Sucrose	M	KK_Control	1	8	36.4	1
Sucrose	M	KK_Control	1	9	43.4	1
Sucrose	M	KK_Control	1	10	43.4	1
Sucrose	M	KK_Control	1	1	51.8	2
Sucrose	M	KK_Control	1	2	59.8	2
Sucrose	M	KK_Control	1	3	36.8	2
Sucrose	M	KK_Control	1	4	40.8	2
Sucrose	M	KK_Control	1	5	39.8	2
Sucrose	M	KK_Control	1	6	30.8	2
Sucrose	M	KK_Control	1	7	39.8	2
Sucrose	M	KK_Control	1	8	38.8	2
Sucrose	M	KK_Control	1	9	44.8	2
Sucrose	M	KK_Control	1	10	41.8	2
Sucrose	M	KK_Control	1	1	36.2	3
Sucrose	M	KK_Control	1	2	53.2	3
Sucrose	M	KK_Control	1	3	28.2	3
Sucrose	M	KK_Control	1	4	36.2	3
Sucrose	M	KK_Control	1	5	37.2	3
Sucrose	M	KK_Control	1	6	33.2	3
Sucrose	M	KK_Control	1	7	45.2	3
Sucrose	M	KK_Control	1	8	44.2	3
Sucrose	M	KK_Control	1	9	22.2	3
Sucrose	M	KK_Control	1	10	35.2	3
Cocaine	F	olf413	1	1	26.6	1
Cocaine	F	olf413	1	2	13.6	1
Cocaine	F	olf413	1	3	50.6	1
Cocaine	F	olf413	1	4	29.6	1
Cocaine	F	olf413	1	5	63.6	1
Cocaine	F	olf413	1	6	21.6	1
Cocaine	F	olf413	1	7	20.6	1
Cocaine	F	olf413	1	8	30.6	1
Cocaine	F	olf413	1	9	42.6	1
Cocaine	F	olf413	1	10	51.6	1
Cocaine	F	olf413	1	1	35.2	2
Cocaine	F	olf413	1	2	48.2	2
Cocaine	F	olf413	1	3	37.2	2
Cocaine	F	olf413	1	4	18.2	2
Cocaine	F	olf413	1	5	19.2	2
Cocaine	F	olf413	1	6	27.2	2
Cocaine	F	olf413	1	7	27.2	2
Cocaine	F	olf413	1	8	26.2	2
Cocaine	F	olf413	1	9	31.2	2
Cocaine	F	olf413	1	10	30.2	2
Cocaine	F	olf413	1	1	43.4	3
Cocaine	F	olf413	1	2	22.4	3
Cocaine	F	olf413	1	3	18.4	3
Cocaine	F	olf413	1	4	31.4	3
Cocaine	F	olf413	1	5	32.4	3
Cocaine	F	olf413	1	6	18.4	3
Cocaine	F	olf413	1	7	11.4	3
Cocaine	F	olf413	1	8	42.4	3
Cocaine	F	olf413	1	9	58.4	3
Cocaine	F	olf413	1	10	53.4	3
Cocaine	M	olf413	1	1	20.6	1
Cocaine	M	olf413	1	2	14.6	1
Cocaine	M	olf413	1	3	16.6	1
Cocaine	M	olf413	1	4	36.6	1
Cocaine	M	olf413	1	5	15.6	1
Cocaine	M	olf413	1	6	43.6	1
Cocaine	M	olf413	1	7	14.6	1
Cocaine	M	olf413	1	8	13.6	1
Cocaine	M	olf413	1	9	40.6	1
Cocaine	M	olf413	1	10	11.6	1
Cocaine	M	olf413	1	1	22.2	2
Cocaine	M	olf413	1	2	17.2	2
Cocaine	M	olf413	1	3	22.2	2
Cocaine	M	olf413	1	4	20.2	2
Cocaine	M	olf413	1	5	18.2	2
Cocaine	M	olf413	1	6	17.2	2
Cocaine	M	olf413	1	7	26.2	2
Cocaine	M	olf413	1	8	11.2	2
Cocaine	M	olf413	1	9	11.2	2
Cocaine	M	olf413	1	10	19.2	2
Cocaine	M	olf413	1	1	37.4	3
Cocaine	M	olf413	1	2	25.4	3
Cocaine	M	olf413	1	3	28.4	3
Cocaine	M	olf413	1	4	28.4	3
Cocaine	M	olf413	1	5	19.4	3
Cocaine	M	olf413	1	6	23.4	3
Cocaine	M	olf413	1	7	12.4	3
Cocaine	M	olf413	1	8	17.4	3
Cocaine	M	olf413	1	9	22.4	3
Cocaine	M	olf413	1	10	26.4	3
Sucrose	F	olf413	1	1	47.4	1
Sucrose	F	olf413	1	2	63.4	1
Sucrose	F	olf413	1	3	61.4	1
Sucrose	F	olf413	1	4	62.4	1
Sucrose	F	olf413	1	5	31.4	1
Sucrose	F	olf413	1	6	74.4	1
Sucrose	F	olf413	1	7	71.4	1
Sucrose	F	olf413	1	8	66.4	1
Sucrose	F	olf413	1	9	21.4	1
Sucrose	F	olf413	1	10	29.4	1
Sucrose	F	olf413	1	1	41.8	2
Sucrose	F	olf413	1	2	56.8	2
Sucrose	F	olf413	1	3	67.8	2
Sucrose	F	olf413	1	4	69.8	2
Sucrose	F	olf413	1	5	36.8	2
Sucrose	F	olf413	1	6	57.8	2
Sucrose	F	olf413	1	7	45.8	2
Sucrose	F	olf413	1	8	48.8	2
Sucrose	F	olf413	1	9	46.8	2
Sucrose	F	olf413	1	10	46.8	2
Sucrose	F	olf413	1	1	59.2	3
Sucrose	F	olf413	1	2	52.2	3
Sucrose	F	olf413	1	3	49.2	3
Sucrose	F	olf413	1	4	42.2	3
Sucrose	F	olf413	1	5	51.2	3
Sucrose	F	olf413	1	6	76.2	3
Sucrose	F	olf413	1	7	68.2	3
Sucrose	F	olf413	1	8	74.2	3
Sucrose	F	olf413	1	9	32.2	3
Sucrose	F	olf413	1	10	55.2	3
Sucrose	M	olf413	1	1	57.4	1
Sucrose	M	olf413	1	2	29.4	1
Sucrose	M	olf413	1	3	66.4	1
Sucrose	M	olf413	1	4	33.4	1
Sucrose	M	olf413	1	5	31.4	1
Sucrose	M	olf413	1	6	42.4	1
Sucrose	M	olf413	1	7	46.4	1
Sucrose	M	olf413	1	8	54.4	1
Sucrose	M	olf413	1	9	31.4	1
Sucrose	M	olf413	1	10	47.4	1
Sucrose	M	olf413	1	1	33.8	2
Sucrose	M	olf413	1	2	41.8	2
Sucrose	M	olf413	1	3	49.8	2
Sucrose	M	olf413	1	4	24.8	2
Sucrose	M	olf413	1	5	22.8	2
Sucrose	M	olf413	1	6	31.8	2
Sucrose	M	olf413	1	7	29.8	2
Sucrose	M	olf413	1	8	26.8	2
Sucrose	M	olf413	1	9	50.8	2
Sucrose	M	olf413	1	10	29.8	2
Sucrose	M	olf413	1	1	29.2	3
Sucrose	M	olf413	1	2	56.2	3
Sucrose	M	olf413	1	3	37.2	3
Sucrose	M	olf413	1	4	25.2	3
Sucrose	M	olf413	1	5	55.2	3
Sucrose	M	olf413	1	6	47.2	3
Sucrose	M	olf413	1	7	51.2	3
Sucrose	M	olf413	1	8	53.2	3
Sucrose	M	olf413	1	9	39.2	3
Sucrose	M	olf413	1	10	38.2	3
Cocaine	F	Snoo	1	1	14.6	1
Cocaine	F	Snoo	1	2	22.6	1
Cocaine	F	Snoo	1	3	18.6	1
Cocaine	F	Snoo	1	4	18.6	1
Cocaine	F	Snoo	1	5	12.6	1
Cocaine	F	Snoo	1	6	14.6	1
Cocaine	F	Snoo	1	7	39.6	1
Cocaine	F	Snoo	1	8	23.6	1
Cocaine	F	Snoo	1	9	25.6	1
Cocaine	F	Snoo	1	10	17.6	1
Cocaine	F	Snoo	1	1	23.2	2
Cocaine	F	Snoo	1	2	31.2	2
Cocaine	F	Snoo	1	3	22.2	2
Cocaine	F	Snoo	1	4	10.2	2
Cocaine	F	Snoo	1	5	44.2	2
Cocaine	F	Snoo	1	6	19.2	2
Cocaine	F	Snoo	1	7	46.2	2
Cocaine	F	Snoo	1	8	17.2	2
Cocaine	F	Snoo	1	9	52.2	2
Cocaine	F	Snoo	1	10	26.2	2
Cocaine	F	Snoo	1	1	25.4	3
Cocaine	F	Snoo	1	2	48.4	3
Cocaine	F	Snoo	1	3	12.4	3
Cocaine	F	Snoo	1	4	36.4	3
Cocaine	F	Snoo	1	5	38.4	3
Cocaine	F	Snoo	1	6	25.4	3
Cocaine	F	Snoo	1	7	20.4	3
Cocaine	F	Snoo	1	8	38.4	3
Cocaine	F	Snoo	1	9	18.4	3
Cocaine	F	Snoo	1	10	26.4	3
Cocaine	M	Snoo	1	1	28.6	1
Cocaine	M	Snoo	1	2	31.6	1
Cocaine	M	Snoo	1	3	46.6	1
Cocaine	M	Snoo	1	4	34.6	1
Cocaine	M	Snoo	1	5	37.6	1
Cocaine	M	Snoo	1	6	33.6	1
Cocaine	M	Snoo	1	7	9.6	1
Cocaine	M	Snoo	1	8	15.6	1
Cocaine	M	Snoo	1	9	14.6	1
Cocaine	M	Snoo	1	10	36.6	1
Cocaine	M	Snoo	1	1	22.2	2
Cocaine	M	Snoo	1	2	28.2	2
Cocaine	M	Snoo	1	3	38.2	2
Cocaine	M	Snoo	1	4	35.2	2
Cocaine	M	Snoo	1	5	30.2	2
Cocaine	M	Snoo	1	6	20.2	2
Cocaine	M	Snoo	1	7	14.2	2
Cocaine	M	Snoo	1	8	17.2	2
Cocaine	M	Snoo	1	9	18.2	2
Cocaine	M	Snoo	1	10	43.2	2
Cocaine	M	Snoo	1	1	13.4	3
Cocaine	M	Snoo	1	2	26.4	3
Cocaine	M	Snoo	1	3	15.4	3
Cocaine	M	Snoo	1	4	28.4	3
Cocaine	M	Snoo	1	5	19.4	3
Cocaine	M	Snoo	1	6	18.4	3
Cocaine	M	Snoo	1	7	9.4	3
Cocaine	M	Snoo	1	8	14.4	3
Cocaine	M	Snoo	1	9	26.4	3
Cocaine	M	Snoo	1	10	15.4	3
Sucrose	F	Snoo	1	1	64.4	1
Sucrose	F	Snoo	1	2	38.4	1
Sucrose	F	Snoo	1	3	27.4	1
Sucrose	F	Snoo	1	4	37.4	1
Sucrose	F	Snoo	1	5	50.4	1
Sucrose	F	Snoo	1	6	27.4	1
Sucrose	F	Snoo	1	7	54.4	1
Sucrose	F	Snoo	1	8	60.4	1
Sucrose	F	Snoo	1	9	84.4	1
Sucrose	F	Snoo	1	10	47.4	1
Sucrose	F	Snoo	1	1	52.8	2
Sucrose	F	Snoo	1	2	55.8	2
Sucrose	F	Snoo	1	3	19.8	2
Sucrose	F	Snoo	1	4	31.8	2
Sucrose	F	Snoo	1	5	41.8	2
Sucrose	F	Snoo	1	6	29.8	2
Sucrose	F	Snoo	1	7	65.8	2
Sucrose	F	Snoo	1	8	38.8	2
Sucrose	F	Snoo	1	9	75.8	2
Sucrose	F	Snoo	1	10	40.8	2
Sucrose	F	Snoo	1	1	34.2	3
Sucrose	F	Snoo	1	2	56.2	3
Sucrose	F	Snoo	1	3	26.2	3
Sucrose	F	Snoo	1	4	69.2	3
Sucrose	F	Snoo	1	5	49.2	3
Sucrose	F	Snoo	1	6	59.2	3
Sucrose	F	Snoo	1	7	81.2	3
Sucrose	F	Snoo	1	8	62.2	3
Sucrose	F	Snoo	1	9	53.2	3
Sucrose	F	Snoo	1	10	71.2	3
Sucrose	M	Snoo	1	1	62.4	1
Sucrose	M	Snoo	1	2	59.4	1
Sucrose	M	Snoo	1	3	71.4	1
Sucrose	M	Snoo	1	4	57.4	1
Sucrose	M	Snoo	1	5	55.4	1
Sucrose	M	Snoo	1	6	35.4	1
Sucrose	M	Snoo	1	7	45.4	1
Sucrose	M	Snoo	1	8	51.4	1
Sucrose	M	Snoo	1	9	27.4	1
Sucrose	M	Snoo	1	10	55.4	1
Sucrose	M	Snoo	1	1	43.8	2
Sucrose	M	Snoo	1	2	42.8	2
Sucrose	M	Snoo	1	3	30.8	2
Sucrose	M	Snoo	1	4	27.8	2
Sucrose	M	Snoo	1	5	42.8	2
Sucrose	M	Snoo	1	6	33.8	2
Sucrose	M	Snoo	1	7	28.8	2
Sucrose	M	Snoo	1	8	28.8	2
Sucrose	M	Snoo	1	9	42.8	2
Sucrose	M	Snoo	1	10	47.8	2
Sucrose	M	Snoo	1	1	73.2	3
Sucrose	M	Snoo	1	2	61.2	3
Sucrose	M	Snoo	1	3	29.2	3
Sucrose	M	Snoo	1	4	34.2	3
Sucrose	M	Snoo	1	5	70.2	3
Sucrose	M	Snoo	1	6	42.2	3
Sucrose	M	Snoo	1	7	68.2	3
Sucrose	M	Snoo	1	8	44.2	3
Sucrose	M	Snoo	1	9	37.2	3
Sucrose	M	Snoo	1	10	33.2	3
Cocaine	F	wmd	1	1	6.6	1
Cocaine	F	wmd	1	2	48.6	1
Cocaine	F	wmd	1	3	28.6	1
Cocaine	F	wmd	1	4	22.6	1
Cocaine	F	wmd	1	5	23.6	1
Cocaine	F	wmd	1	6	24.6	1
Cocaine	F	wmd	1	7	33.6	1
Cocaine	F	wmd	1	8	15.6	1
Cocaine	F	wmd	1	9	35.6	1
Cocaine	F	wmd	1	10	29.6	1
Cocaine	F	wmd	1	1	57.2	2
Cocaine	F	wmd	1	2	72.2	2
Cocaine	F	wmd	1	3	80.2	2
Cocaine	F	wmd	1	4	55.2	2
Cocaine	F	wmd	1	5	67.2	2
Cocaine	F	wmd	1	6	24.2	2
Cocaine	F	wmd	1	7	47.2	2
Cocaine	F	wmd	1	8	40.2	2
Cocaine	F	wmd	1	9	54.2	2
Cocaine	F	wmd	1	10	32.2	2
Cocaine	F	wmd	1	1	47.4	3
Cocaine	F	wmd	1	2	30.4	3
Cocaine	F	wmd	1	3	17.4	3
Cocaine	F	wmd	1	4	34.4	3
Cocaine	F	wmd	1	5	29.4	3
Cocaine	F	wmd	1	6	35.4	3
Cocaine	F	wmd	1	7	14.4	3
Cocaine	F	wmd	1	8	41.4	3
Cocaine	F	wmd	1	9	31.4	3
Cocaine	F	wmd	1	10	55.4	3
Cocaine	M	wmd	1	1	40.6	1
Cocaine	M	wmd	1	2	49.6	1
Cocaine	M	wmd	1	3	28.6	1
Cocaine	M	wmd	1	4	31.6	1
Cocaine	M	wmd	1	5	41.6	1
Cocaine	M	wmd	1	6	31.6	1
Cocaine	M	wmd	1	7	28.6	1
Cocaine	M	wmd	1	8	20.6	1
Cocaine	M	wmd	1	9	21.6	1
Cocaine	M	wmd	1	10	15.6	1
Cocaine	M	wmd	1	1	65.2	2
Cocaine	M	wmd	1	2	35.2	2
Cocaine	M	wmd	1	3	33.2	2
Cocaine	M	wmd	1	4	34.2	2
Cocaine	M	wmd	1	5	24.2	2
Cocaine	M	wmd	1	6	40.2	2
Cocaine	M	wmd	1	7	33.2	2
Cocaine	M	wmd	1	8	55.2	2
Cocaine	M	wmd	1	9	26.2	2
Cocaine	M	wmd	1	10	35.2	2
Cocaine	M	wmd	1	1	17.4	3
Cocaine	M	wmd	1	2	22.4	3
Cocaine	M	wmd	1	3	27.4	3
Cocaine	M	wmd	1	4	21.4	3
Cocaine	M	wmd	1	5	28.4	3
Cocaine	M	wmd	1	6	22.4	3
Cocaine	M	wmd	1	7	23.4	3
Cocaine	M	wmd	1	8	36.4	3
Cocaine	M	wmd	1	9	20.4	3
Cocaine	M	wmd	1	10	52.4	3
Sucrose	F	wmd	1	1	79.4	1
Sucrose	F	wmd	1	2	71.4	1
Sucrose	F	wmd	1	3	54.4	1
Sucrose	F	wmd	1	4	72.4	1
Sucrose	F	wmd	1	5	47.4	1
Sucrose	F	wmd	1	6	43.4	1
Sucrose	F	wmd	1	7	48.4	1
Sucrose	F	wmd	1	8	60.4	1
Sucrose	F	wmd	1	9	52.4	1
Sucrose	F	wmd	1	10	58.4	1
Sucrose	F	wmd	1	1	65.8	2
Sucrose	F	wmd	1	2	63.8	2
Sucrose	F	wmd	1	3	47.8	2
Sucrose	F	wmd	1	4	81.8	2
Sucrose	F	wmd	1	5	48.8	2
Sucrose	F	wmd	1	6	62.8	2
Sucrose	F	wmd	1	7	56.8	2
Sucrose	F	wmd	1	8	45.8	2
Sucrose	F	wmd	1	9	56.8	2
Sucrose	F	wmd	1	10	40.8	2
Sucrose	F	wmd	1	1	71.2	3
Sucrose	F	wmd	1	2	65.2	3
Sucrose	F	wmd	1	3	50.2	3
Sucrose	F	wmd	1	4	55.2	3
Sucrose	F	wmd	1	5	61.2	3
Sucrose	F	wmd	1	6	52.2	3
Sucrose	F	wmd	1	7	52.2	3
Sucrose	F	wmd	1	8	39.2	3
Sucrose	F	wmd	1	9	44.2	3
Sucrose	F	wmd	1	10	51.2	3
Sucrose	M	wmd	1	1	56.4	1
Sucrose	M	wmd	1	2	60.4	1
Sucrose	M	wmd	1	3	75.4	1
Sucrose	M	wmd	1	4	56.4	1
Sucrose	M	wmd	1	5	56.4	1
Sucrose	M	wmd	1	6	46.4	1
Sucrose	M	wmd	1	7	50.4	1
Sucrose	M	wmd	1	8	64.4	1
Sucrose	M	wmd	1	9	30.4	1
Sucrose	M	wmd	1	10	75.4	1
Sucrose	M	wmd	1	1	50.8	2
Sucrose	M	wmd	1	2	65.8	2
Sucrose	M	wmd	1	3	68.8	2
Sucrose	M	wmd	1	4	41.8	2
Sucrose	M	wmd	1	5	53.8	2
Sucrose	M	wmd	1	6	39.8	2
Sucrose	M	wmd	1	7	36.8	2
Sucrose	M	wmd	1	8	64.8	2
Sucrose	M	wmd	1	9	29.8	2
Sucrose	M	wmd	1	10	71.8	2
Sucrose	M	wmd	1	1	50.2	3
Sucrose	M	wmd	1	2	63.2	3
Sucrose	M	wmd	1	3	56.2	3
Sucrose	M	wmd	1	4	39.2	3
Sucrose	M	wmd	1	5	37.2	3
Sucrose	M	wmd	1	6	47.2	3
Sucrose	M	wmd	1	7	67.2	3
Sucrose	M	wmd	1	8	28.2	3
Sucrose	M	wmd	1	9	48.2	3
Sucrose	M	wmd	1	10	51.2	3
Cocaine	F	Dop1R1	2	1	68.4	1
Cocaine	F	Dop1R1	2	2	57.4	1
Cocaine	F	Dop1R1	2	3	72.4	1
Cocaine	F	Dop1R1	2	4	84.4	1
Cocaine	F	Dop1R1	2	5	61.4	1
Cocaine	F	Dop1R1	2	6	95.4	1
Cocaine	F	Dop1R1	2	7	79.4	1
Cocaine	F	Dop1R1	2	8	92.4	1
Cocaine	F	Dop1R1	2	9	83.4	1
Cocaine	F	Dop1R1	2	10	53.4	1
Cocaine	F	Dop1R1	2	1	39.6	2
Cocaine	F	Dop1R1	2	2	51.6	2
Cocaine	F	Dop1R1	2	3	55.6	2
Cocaine	F	Dop1R1	2	4	26.6	2
Cocaine	F	Dop1R1	2	5	18.6	2
Cocaine	F	Dop1R1	2	6	46.6	2
Cocaine	F	Dop1R1	2	7	30.6	2
Cocaine	F	Dop1R1	2	8	16.6	2
Cocaine	F	Dop1R1	2	9	23.6	2
Cocaine	F	Dop1R1	2	10	19.6	2
Cocaine	F	Dop1R1	2	1	36.4	3
Cocaine	F	Dop1R1	2	2	29.4	3
Cocaine	F	Dop1R1	2	3	56.4	3
Cocaine	F	Dop1R1	2	4	32.4	3
Cocaine	F	Dop1R1	2	5	20.4	3
Cocaine	F	Dop1R1	2	6	19.4	3
Cocaine	F	Dop1R1	2	7	36.4	3
Cocaine	F	Dop1R1	2	8	20.4	3
Cocaine	F	Dop1R1	2	9	33.4	3
Cocaine	F	Dop1R1	2	10	28.4	3
Cocaine	M	Dop1R1	2	1	37.4	1
Cocaine	M	Dop1R1	2	2	64.4	1
Cocaine	M	Dop1R1	2	3	56.4	1
Cocaine	M	Dop1R1	2	4	82.4	1
Cocaine	M	Dop1R1	2	5	53.4	1
Cocaine	M	Dop1R1	2	6	59.4	1
Cocaine	M	Dop1R1	2	7	40.4	1
Cocaine	M	Dop1R1	2	8	59.4	1
Cocaine	M	Dop1R1	2	9	42.4	1
Cocaine	M	Dop1R1	2	10	54.4	1
Cocaine	M	Dop1R1	2	1	35.6	2
Cocaine	M	Dop1R1	2	2	25.6	2
Cocaine	M	Dop1R1	2	3	68.6	2
Cocaine	M	Dop1R1	2	4	37.6	2
Cocaine	M	Dop1R1	2	5	15.6	2
Cocaine	M	Dop1R1	2	6	20.6	2
Cocaine	M	Dop1R1	2	7	20.6	2
Cocaine	M	Dop1R1	2	8	28.6	2
Cocaine	M	Dop1R1	2	9	20.6	2
Cocaine	M	Dop1R1	2	10	28.6	2
Cocaine	M	Dop1R1	2	1	43.4	3
Cocaine	M	Dop1R1	2	2	37.4	3
Cocaine	M	Dop1R1	2	3	23.4	3
Cocaine	M	Dop1R1	2	4	27.4	3
Cocaine	M	Dop1R1	2	5	22.4	3
Cocaine	M	Dop1R1	2	6	16.4	3
Cocaine	M	Dop1R1	2	7	24.4	3
Cocaine	M	Dop1R1	2	8	35.4	3
Cocaine	M	Dop1R1	2	9	27.4	3
Cocaine	M	Dop1R1	2	10	13.4	3
Sucrose	F	Dop1R1	2	1	86.4	1
Sucrose	F	Dop1R1	2	2	112.4	1
Sucrose	F	Dop1R1	2	3	90.4	1
Sucrose	F	Dop1R1	2	4	112.4	1
Sucrose	F	Dop1R1	2	5	76.4	1
Sucrose	F	Dop1R1	2	6	98.4	1
Sucrose	F	Dop1R1	2	7	100.4	1
Sucrose	F	Dop1R1	2	8	103.4	1
Sucrose	F	Dop1R1	2	9	98.4	1
Sucrose	F	Dop1R1	2	10	101.4	1
Sucrose	F	Dop1R1	2	1	72.2	2
Sucrose	F	Dop1R1	2	2	61.2	2
Sucrose	F	Dop1R1	2	3	51.2	2
Sucrose	F	Dop1R1	2	4	62.2	2
Sucrose	F	Dop1R1	2	5	68.2	2
Sucrose	F	Dop1R1	2	6	39.2	2
Sucrose	F	Dop1R1	2	7	42.2	2
Sucrose	F	Dop1R1	2	8	72.2	2
Sucrose	F	Dop1R1	2	9	89.2	2
Sucrose	F	Dop1R1	2	10	60.2	2
Sucrose	F	Dop1R1	2	1	33.4	3
Sucrose	F	Dop1R1	2	2	65.4	3
Sucrose	F	Dop1R1	2	3	53.4	3
Sucrose	F	Dop1R1	2	4	36.4	3
Sucrose	F	Dop1R1	2	5	42.4	3
Sucrose	F	Dop1R1	2	6	36.4	3
Sucrose	F	Dop1R1	2	7	42.4	3
Sucrose	F	Dop1R1	2	8	62.4	3
Sucrose	F	Dop1R1	2	9	42.4	3
Sucrose	F	Dop1R1	2	10	61.4	3
Sucrose	M	Dop1R1	2	1	53.4	1
Sucrose	M	Dop1R1	2	2	79.4	1
Sucrose	M	Dop1R1	2	3	84.4	1
Sucrose	M	Dop1R1	2	4	64.4	1
Sucrose	M	Dop1R1	2	5	64.4	1
Sucrose	M	Dop1R1	2	6	62.4	1
Sucrose	M	Dop1R1	2	7	75.4	1
Sucrose	M	Dop1R1	2	8	61.4	1
Sucrose	M	Dop1R1	2	9	92.4	1
Sucrose	M	Dop1R1	2	10	68.4	1
Sucrose	M	Dop1R1	2	1	42.2	2
Sucrose	M	Dop1R1	2	2	57.2	2
Sucrose	M	Dop1R1	2	3	34.2	2
Sucrose	M	Dop1R1	2	4	36.2	2
Sucrose	M	Dop1R1	2	5	61.2	2
Sucrose	M	Dop1R1	2	6	46.2	2
Sucrose	M	Dop1R1	2	7	34.2	2
Sucrose	M	Dop1R1	2	8	69.2	2
Sucrose	M	Dop1R1	2	9	30.2	2
Sucrose	M	Dop1R1	2	10	22.2	2
Sucrose	M	Dop1R1	2	1	20.4	3
Sucrose	M	Dop1R1	2	2	45.4	3
Sucrose	M	Dop1R1	2	3	71.4	3
Sucrose	M	Dop1R1	2	4	31.4	3
Sucrose	M	Dop1R1	2	5	30.4	3
Sucrose	M	Dop1R1	2	6	36.4	3
Sucrose	M	Dop1R1	2	7	31.4	3
Sucrose	M	Dop1R1	2	8	49.4	3
Sucrose	M	Dop1R1	2	9	38.4	3
Sucrose	M	Dop1R1	2	10	58.4	3
Cocaine	F	Ect4	2	1	29.4	1
Cocaine	F	Ect4	2	2	38.4	1
Cocaine	F	Ect4	2	3	45.4	1
Cocaine	F	Ect4	2	4	42.4	1
Cocaine	F	Ect4	2	5	30.4	1
Cocaine	F	Ect4	2	6	35.4	1
Cocaine	F	Ect4	2	7	62.4	1
Cocaine	F	Ect4	2	8	46.4	1
Cocaine	F	Ect4	2	9	37.4	1
Cocaine	F	Ect4	2	10	51.4	1
Cocaine	F	Ect4	2	1	50.6	2
Cocaine	F	Ect4	2	2	84.6	2
Cocaine	F	Ect4	2	3	21.6	2
Cocaine	F	Ect4	2	4	50.6	2
Cocaine	F	Ect4	2	5	27.6	2
Cocaine	F	Ect4	2	6	30.6	2
Cocaine	F	Ect4	2	7	46.6	2
Cocaine	F	Ect4	2	8	57.6	2
Cocaine	F	Ect4	2	9	21.6	2
Cocaine	F	Ect4	2	10	53.6	2
Cocaine	F	Ect4	2	1	25.4	3
Cocaine	F	Ect4	2	2	24.4	3
Cocaine	F	Ect4	2	3	32.4	3
Cocaine	F	Ect4	2	4	25.4	3
Cocaine	F	Ect4	2	5	25.4	3
Cocaine	F	Ect4	2	6	19.4	3
Cocaine	F	Ect4	2	7	33.4	3
Cocaine	F	Ect4	2	8	40.4	3
Cocaine	F	Ect4	2	9	14.4	3
Cocaine	F	Ect4	2	10	16.4	3
Cocaine	M	Ect4	2	1	36.4	1
Cocaine	M	Ect4	2	2	30.4	1
Cocaine	M	Ect4	2	3	62.4	1
Cocaine	M	Ect4	2	4	31.4	1
Cocaine	M	Ect4	2	5	32.4	1
Cocaine	M	Ect4	2	6	36.4	1
Cocaine	M	Ect4	2	7	26.4	1
Cocaine	M	Ect4	2	8	25.4	1
Cocaine	M	Ect4	2	9	28.4	1
Cocaine	M	Ect4	2	10	50.4	1
Cocaine	M	Ect4	2	1	20.6	2
Cocaine	M	Ect4	2	2	24.6	2
Cocaine	M	Ect4	2	3	22.6	2
Cocaine	M	Ect4	2	4	24.6	2
Cocaine	M	Ect4	2	5	10.6	2
Cocaine	M	Ect4	2	6	32.6	2
Cocaine	M	Ect4	2	7	16.6	2
Cocaine	M	Ect4	2	8	24.6	2
Cocaine	M	Ect4	2	9	30.6	2
Cocaine	M	Ect4	2	10	41.6	2
Cocaine	M	Ect4	2	1	26.4	3
Cocaine	M	Ect4	2	2	28.4	3
Cocaine	M	Ect4	2	3	36.4	3
Cocaine	M	Ect4	2	4	13.4	3
Cocaine	M	Ect4	2	5	41.4	3
Cocaine	M	Ect4	2	6	16.4	3
Cocaine	M	Ect4	2	7	14.4	3
Cocaine	M	Ect4	2	8	22.4	3
Cocaine	M	Ect4	2	9	19.4	3
Cocaine	M	Ect4	2	10	30.4	3
Sucrose	F	Ect4	2	1	37.4	1
Sucrose	F	Ect4	2	2	64.4	1
Sucrose	F	Ect4	2	3	30.4	1
Sucrose	F	Ect4	2	4	50.4	1
Sucrose	F	Ect4	2	5	40.4	1
Sucrose	F	Ect4	2	6	38.4	1
Sucrose	F	Ect4	2	7	23.4	1
Sucrose	F	Ect4	2	8	71.4	1
Sucrose	F	Ect4	2	9	61.4	1
Sucrose	F	Ect4	2	10	54.4	1
Sucrose	F	Ect4	2	1	73.2	2
Sucrose	F	Ect4	2	2	47.2	2
Sucrose	F	Ect4	2	3	53.2	2
Sucrose	F	Ect4	2	4	29.2	2
Sucrose	F	Ect4	2	5	26.2	2
Sucrose	F	Ect4	2	6	62.2	2
Sucrose	F	Ect4	2	7	70.2	2
Sucrose	F	Ect4	2	8	66.2	2
Sucrose	F	Ect4	2	9	56.2	2
Sucrose	F	Ect4	2	10	31.2	2
Sucrose	F	Ect4	2	1	26.4	3
Sucrose	F	Ect4	2	2	29.4	3
Sucrose	F	Ect4	2	3	40.4	3
Sucrose	F	Ect4	2	4	53.4	3
Sucrose	F	Ect4	2	5	34.4	3
Sucrose	F	Ect4	2	6	25.4	3
Sucrose	F	Ect4	2	7	24.4	3
Sucrose	F	Ect4	2	8	59.4	3
Sucrose	F	Ect4	2	9	44.4	3
Sucrose	F	Ect4	2	10	54.4	3
Sucrose	M	Ect4	2	1	22.4	1
Sucrose	M	Ect4	2	2	45.4	1
Sucrose	M	Ect4	2	3	35.4	1
Sucrose	M	Ect4	2	4	34.4	1
Sucrose	M	Ect4	2	5	31.4	1
Sucrose	M	Ect4	2	6	55.4	1
Sucrose	M	Ect4	2	7	62.4	1
Sucrose	M	Ect4	2	8	71.4	1
Sucrose	M	Ect4	2	9	34.4	1
Sucrose	M	Ect4	2	10	58.4	1
Sucrose	M	Ect4	2	1	52.2	2
Sucrose	M	Ect4	2	2	37.2	2
Sucrose	M	Ect4	2	3	26.2	2
Sucrose	M	Ect4	2	4	33.2	2
Sucrose	M	Ect4	2	5	56.2	2
Sucrose	M	Ect4	2	6	31.2	2
Sucrose	M	Ect4	2	7	48.2	2
Sucrose	M	Ect4	2	8	33.2	2
Sucrose	M	Ect4	2	9	49.2	2
Sucrose	M	Ect4	2	10	40.2	2
Sucrose	M	Ect4	2	1	23.4	3
Sucrose	M	Ect4	2	2	29.4	3
Sucrose	M	Ect4	2	3	30.4	3
Sucrose	M	Ect4	2	4	29.4	3
Sucrose	M	Ect4	2	5	19.4	3
Sucrose	M	Ect4	2	6	31.4	3
Sucrose	M	Ect4	2	7	32.4	3
Sucrose	M	Ect4	2	8	39.4	3
Sucrose	M	Ect4	2	9	34.4	3
Sucrose	M	Ect4	2	10	37.4	3
Cocaine	F	KK_Control	2	1	47.4	1
Cocaine	F	KK_Control	2	2	58.4	1
Cocaine	F	KK_Control	2	3	68.4	1
Cocaine	F	KK_Control	2	4	51.4	1
Cocaine	F	KK_Control	2	5	84.4	1
Cocaine	F	KK_Control	2	6	75.4	1
Cocaine	F	KK_Control	2	7	87.4	1
Cocaine	F	KK_Control	2	8	73.4	1
Cocaine	F	KK_Control	2	9	52.4	1
Cocaine	F	KK_Control	2	10	92.4	1
Cocaine	F	KK_Control	2	1	66.6	2
Cocaine	F	KK_Control	2	2	43.6	2
Cocaine	F	KK_Control	2	3	28.6	2
Cocaine	F	KK_Control	2	4	35.6	2
Cocaine	F	KK_Control	2	5	30.6	2
Cocaine	F	KK_Control	2	6	39.6	2
Cocaine	F	KK_Control	2	7	42.6	2
Cocaine	F	KK_Control	2	8	45.6	2
Cocaine	F	KK_Control	2	9	41.6	2
Cocaine	F	KK_Control	2	10	43.6	2
Cocaine	F	KK_Control	2	1	23.4	3
Cocaine	F	KK_Control	2	2	15.4	3
Cocaine	F	KK_Control	2	3	23.4	3
Cocaine	F	KK_Control	2	4	11.4	3
Cocaine	F	KK_Control	2	5	20.4	3
Cocaine	F	KK_Control	2	6	15.4	3
Cocaine	F	KK_Control	2	7	30.4	3
Cocaine	F	KK_Control	2	8	23.4	3
Cocaine	F	KK_Control	2	9	12.4	3
Cocaine	F	KK_Control	2	10	28.4	3
Cocaine	M	KK_Control	2	1	52.4	1
Cocaine	M	KK_Control	2	2	39.4	1
Cocaine	M	KK_Control	2	3	48.4	1
Cocaine	M	KK_Control	2	4	54.4	1
Cocaine	M	KK_Control	2	5	48.4	1
Cocaine	M	KK_Control	2	6	57.4	1
Cocaine	M	KK_Control	2	7	44.4	1
Cocaine	M	KK_Control	2	8	75.4	1
Cocaine	M	KK_Control	2	9	47.4	1
Cocaine	M	KK_Control	2	10	70.4	1
Cocaine	M	KK_Control	2	1	63.6	2
Cocaine	M	KK_Control	2	2	11.6	2
Cocaine	M	KK_Control	2	3	31.6	2
Cocaine	M	KK_Control	2	4	42.6	2
Cocaine	M	KK_Control	2	5	40.6	2
Cocaine	M	KK_Control	2	6	31.6	2
Cocaine	M	KK_Control	2	7	28.6	2
Cocaine	M	KK_Control	2	8	35.6	2
Cocaine	M	KK_Control	2	9	23.6	2
Cocaine	M	KK_Control	2	10	38.6	2
Cocaine	M	KK_Control	2	1	22.4	3
Cocaine	M	KK_Control	2	2	20.4	3
Cocaine	M	KK_Control	2	3	30.4	3
Cocaine	M	KK_Control	2	4	14.4	3
Cocaine	M	KK_Control	2	5	37.4	3
Cocaine	M	KK_Control	2	6	30.4	3
Cocaine	M	KK_Control	2	7	47.4	3
Cocaine	M	KK_Control	2	8	19.4	3
Cocaine	M	KK_Control	2	9	46.4	3
Cocaine	M	KK_Control	2	10	31.4	3
Sucrose	F	KK_Control	2	1	86.4	1
Sucrose	F	KK_Control	2	2	61.4	1
Sucrose	F	KK_Control	2	3	101.4	1
Sucrose	F	KK_Control	2	4	63.4	1
Sucrose	F	KK_Control	2	5	88.4	1
Sucrose	F	KK_Control	2	6	81.4	1
Sucrose	F	KK_Control	2	7	115.4	1
Sucrose	F	KK_Control	2	8	81.4	1
Sucrose	F	KK_Control	2	9	64.4	1
Sucrose	F	KK_Control	2	10	91.4	1
Sucrose	F	KK_Control	2	1	73.2	2
Sucrose	F	KK_Control	2	2	70.2	2
Sucrose	F	KK_Control	2	3	58.2	2
Sucrose	F	KK_Control	2	4	75.2	2
Sucrose	F	KK_Control	2	5	46.2	2
Sucrose	F	KK_Control	2	6	71.2	2
Sucrose	F	KK_Control	2	7	69.2	2
Sucrose	F	KK_Control	2	8	67.2	2
Sucrose	F	KK_Control	2	9	71.2	2
Sucrose	F	KK_Control	2	10	75.2	2
Sucrose	F	KK_Control	2	1	65.4	3
Sucrose	F	KK_Control	2	2	39.4	3
Sucrose	F	KK_Control	2	3	49.4	3
Sucrose	F	KK_Control	2	4	52.4	3
Sucrose	F	KK_Control	2	5	42.4	3
Sucrose	F	KK_Control	2	6	71.4	3
Sucrose	F	KK_Control	2	7	68.4	3
Sucrose	F	KK_Control	2	8	48.4	3
Sucrose	F	KK_Control	2	9	59.4	3
Sucrose	F	KK_Control	2	10	64.4	3
Sucrose	M	KK_Control	2	1	54.4	1
Sucrose	M	KK_Control	2	2	59.4	1
Sucrose	M	KK_Control	2	3	88.4	1
Sucrose	M	KK_Control	2	4	65.4	1
Sucrose	M	KK_Control	2	5	61.4	1
Sucrose	M	KK_Control	2	6	74.4	1
Sucrose	M	KK_Control	2	7	83.4	1
Sucrose	M	KK_Control	2	8	65.4	1
Sucrose	M	KK_Control	2	9	76.4	1
Sucrose	M	KK_Control	2	10	66.4	1
Sucrose	M	KK_Control	2	1	32.2	2
Sucrose	M	KK_Control	2	2	51.2	2
Sucrose	M	KK_Control	2	3	66.2	2
Sucrose	M	KK_Control	2	4	44.2	2
Sucrose	M	KK_Control	2	5	79.2	2
Sucrose	M	KK_Control	2	6	55.2	2
Sucrose	M	KK_Control	2	7	71.2	2
Sucrose	M	KK_Control	2	8	64.2	2
Sucrose	M	KK_Control	2	9	74.2	2
Sucrose	M	KK_Control	2	10	57.2	2
Sucrose	M	KK_Control	2	1	45.4	3
Sucrose	M	KK_Control	2	2	36.4	3
Sucrose	M	KK_Control	2	3	22.4	3
Sucrose	M	KK_Control	2	4	75.4	3
Sucrose	M	KK_Control	2	5	55.4	3
Sucrose	M	KK_Control	2	6	44.4	3
Sucrose	M	KK_Control	2	7	20.4	3
Sucrose	M	KK_Control	2	8	47.4	3
Sucrose	M	KK_Control	2	9	55.4	3
Sucrose	M	KK_Control	2	10	40.4	3
Cocaine	F	mld	2	1	82.4	1
Cocaine	F	mld	2	2	57.4	1
Cocaine	F	mld	2	3	71.4	1
Cocaine	F	mld	2	4	60.4	1
Cocaine	F	mld	2	5	80.4	1
Cocaine	F	mld	2	6	72.4	1
Cocaine	F	mld	2	7	62.4	1
Cocaine	F	mld	2	8	38.4	1
Cocaine	F	mld	2	9	55.4	1
Cocaine	F	mld	2	10	75.4	1
Cocaine	F	mld	2	1	65.6	2
Cocaine	F	mld	2	2	59.6	2
Cocaine	F	mld	2	3	39.6	2
Cocaine	F	mld	2	4	56.6	2
Cocaine	F	mld	2	5	26.6	2
Cocaine	F	mld	2	6	41.6	2
Cocaine	F	mld	2	7	71.6	2
Cocaine	F	mld	2	8	30.6	2
Cocaine	F	mld	2	9	56.6	2
Cocaine	F	mld	2	10	32.6	2
Cocaine	F	mld	2	1	48.4	3
Cocaine	F	mld	2	2	42.4	3
Cocaine	F	mld	2	3	25.4	3
Cocaine	F	mld	2	4	57.4	3
Cocaine	F	mld	2	5	42.4	3
Cocaine	F	mld	2	6	43.4	3
Cocaine	F	mld	2	7	72.4	3
Cocaine	F	mld	2	8	13.4	3
Cocaine	F	mld	2	9	44.4	3
Cocaine	F	mld	2	10	45.4	3
Cocaine	M	mld	2	1	62.4	1
Cocaine	M	mld	2	2	97.4	1
Cocaine	M	mld	2	3	64.4	1
Cocaine	M	mld	2	4	74.4	1
Cocaine	M	mld	2	5	23.4	1
Cocaine	M	mld	2	6	46.4	1
Cocaine	M	mld	2	7	45.4	1
Cocaine	M	mld	2	8	49.4	1
Cocaine	M	mld	2	9	69.4	1
Cocaine	M	mld	2	10	49.4	1
Cocaine	M	mld	2	1	30.6	2
Cocaine	M	mld	2	2	37.6	2
Cocaine	M	mld	2	3	24.6	2
Cocaine	M	mld	2	4	23.6	2
Cocaine	M	mld	2	5	28.6	2
Cocaine	M	mld	2	6	37.6	2
Cocaine	M	mld	2	7	49.6	2
Cocaine	M	mld	2	8	21.6	2
Cocaine	M	mld	2	9	39.6	2
Cocaine	M	mld	2	10	28.6	2
Cocaine	M	mld	2	1	36.4	3
Cocaine	M	mld	2	2	37.4	3
Cocaine	M	mld	2	3	26.4	3
Cocaine	M	mld	2	4	43.4	3
Cocaine	M	mld	2	5	24.4	3
Cocaine	M	mld	2	6	41.4	3
Cocaine	M	mld	2	7	29.4	3
Cocaine	M	mld	2	8	39.4	3
Cocaine	M	mld	2	9	27.4	3
Cocaine	M	mld	2	10	37.4	3
Sucrose	F	mld	2	1	58.4	1
Sucrose	F	mld	2	2	62.4	1
Sucrose	F	mld	2	3	77.4	1
Sucrose	F	mld	2	4	89.4	1
Sucrose	F	mld	2	5	88.4	1
Sucrose	F	mld	2	6	79.4	1
Sucrose	F	mld	2	7	98.4	1
Sucrose	F	mld	2	8	71.4	1
Sucrose	F	mld	2	9	61.4	1
Sucrose	F	mld	2	10	86.4	1
Sucrose	F	mld	2	1	61.2	2
Sucrose	F	mld	2	2	62.2	2
Sucrose	F	mld	2	3	68.2	2
Sucrose	F	mld	2	4	62.2	2
Sucrose	F	mld	2	5	73.2	2
Sucrose	F	mld	2	6	70.2	2
Sucrose	F	mld	2	7	20.2	2
Sucrose	F	mld	2	8	38.2	2
Sucrose	F	mld	2	9	59.2	2
Sucrose	F	mld	2	10	65.2	2
Sucrose	F	mld	2	1	68.4	3
Sucrose	F	mld	2	2	68.4	3
Sucrose	F	mld	2	3	59.4	3
Sucrose	F	mld	2	4	75.4	3
Sucrose	F	mld	2	5	47.4	3
Sucrose	F	mld	2	6	44.4	3
Sucrose	F	mld	2	7	24.4	3
Sucrose	F	mld	2	8	59.4	3
Sucrose	F	mld	2	9	51.4	3
Sucrose	F	mld	2	10	57.4	3
Sucrose	M	mld	2	1	100.4	1
Sucrose	M	mld	2	2	33.4	1
Sucrose	M	mld	2	3	34.4	1
Sucrose	M	mld	2	4	49.4	1
Sucrose	M	mld	2	5	67.4	1
Sucrose	M	mld	2	6	85.4	1
Sucrose	M	mld	2	7	69.4	1
Sucrose	M	mld	2	8	45.4	1
Sucrose	M	mld	2	9	49.4	1
Sucrose	M	mld	2	10	71.4	1
Sucrose	M	mld	2	1	77.2	2
Sucrose	M	mld	2	2	65.2	2
Sucrose	M	mld	2	3	60.2	2
Sucrose	M	mld	2	4	69.2	2
Sucrose	M	mld	2	5	54.2	2
Sucrose	M	mld	2	6	63.2	2
Sucrose	M	mld	2	7	47.2	2
Sucrose	M	mld	2	8	22.2	2
Sucrose	M	mld	2	9	55.2	2
Sucrose	M	mld	2	10	32.2	2
Sucrose	M	mld	2	1	61.4	3
Sucrose	M	mld	2	2	75.4	3
Sucrose	M	mld	2	3	40.4	3
Sucrose	M	mld	2	4	29.4	3
Sucrose	M	mld	2	5	44.4	3
Sucrose	M	mld	2	6	73.4	3
Sucrose	M	mld	2	7	72.4	3
Sucrose	M	mld	2	8	34.4	3
Sucrose	M	mld	2	9	67.4	3
Sucrose	M	mld	2	10	72.4	3
Cocaine	F	Vha100-1	2	1	24.4	1
Cocaine	F	Vha100-1	2	2	89.4	1
Cocaine	F	Vha100-1	2	3	54.4	1
Cocaine	F	Vha100-1	2	4	59.4	1
Cocaine	F	Vha100-1	2	5	46.4	1
Cocaine	F	Vha100-1	2	6	31.4	1
Cocaine	F	Vha100-1	2	7	41.4	1
Cocaine	F	Vha100-1	2	8	34.4	1
Cocaine	F	Vha100-1	2	9	58.4	1
Cocaine	F	Vha100-1	2	10	26.4	1
Cocaine	F	Vha100-1	2	1	36.6	2
Cocaine	F	Vha100-1	2	2	38.6	2
Cocaine	F	Vha100-1	2	3	31.6	2
Cocaine	F	Vha100-1	2	4	28.6	2
Cocaine	F	Vha100-1	2	5	26.6	2
Cocaine	F	Vha100-1	2	6	27.6	2
Cocaine	F	Vha100-1	2	7	37.6	2
Cocaine	F	Vha100-1	2	8	31.6	2
Cocaine	F	Vha100-1	2	9	35.6	2
Cocaine	F	Vha100-1	2	10	17.6	2
Cocaine	F	Vha100-1	2	1	30.4	3
Cocaine	F	Vha100-1	2	2	28.4	3
Cocaine	F	Vha100-1	2	3	30.4	3
Cocaine	F	Vha100-1	2	4	19.4	3
Cocaine	F	Vha100-1	2	5	28.4	3
Cocaine	F	Vha100-1	2	6	18.4	3
Cocaine	F	Vha100-1	2	7	29.4	3
Cocaine	F	Vha100-1	2	8	40.4	3
Cocaine	F	Vha100-1	2	9	31.4	3
Cocaine	F	Vha100-1	2	10	18.4	3
Cocaine	M	Vha100-1	2	1	8.4	1
Cocaine	M	Vha100-1	2	2	27.4	1
Cocaine	M	Vha100-1	2	3	12.4	1
Cocaine	M	Vha100-1	2	4	33.4	1
Cocaine	M	Vha100-1	2	5	27.4	1
Cocaine	M	Vha100-1	2	6	35.4	1
Cocaine	M	Vha100-1	2	7	23.4	1
Cocaine	M	Vha100-1	2	8	32.4	1
Cocaine	M	Vha100-1	2	9	38.4	1
Cocaine	M	Vha100-1	2	10	27.4	1
Cocaine	M	Vha100-1	2	1	19.6	2
Cocaine	M	Vha100-1	2	2	19.6	2
Cocaine	M	Vha100-1	2	3	24.6	2
Cocaine	M	Vha100-1	2	4	21.6	2
Cocaine	M	Vha100-1	2	5	29.6	2
Cocaine	M	Vha100-1	2	6	16.6	2
Cocaine	M	Vha100-1	2	7	22.6	2
Cocaine	M	Vha100-1	2	8	17.6	2
Cocaine	M	Vha100-1	2	9	31.6	2
Cocaine	M	Vha100-1	2	10	54.6	2
Cocaine	M	Vha100-1	2	1	13.4	3
Cocaine	M	Vha100-1	2	2	31.4	3
Cocaine	M	Vha100-1	2	3	23.4	3
Cocaine	M	Vha100-1	2	4	23.4	3
Cocaine	M	Vha100-1	2	5	29.4	3
Cocaine	M	Vha100-1	2	6	23.4	3
Cocaine	M	Vha100-1	2	7	14.4	3
Cocaine	M	Vha100-1	2	8	28.4	3
Cocaine	M	Vha100-1	2	9	32.4	3
Cocaine	M	Vha100-1	2	10	39.4	3
Sucrose	F	Vha100-1	2	1	53.4	1
Sucrose	F	Vha100-1	2	2	74.4	1
Sucrose	F	Vha100-1	2	3	59.4	1
Sucrose	F	Vha100-1	2	4	46.4	1
Sucrose	F	Vha100-1	2	5	49.4	1
Sucrose	F	Vha100-1	2	6	43.4	1
Sucrose	F	Vha100-1	2	7	63.4	1
Sucrose	F	Vha100-1	2	8	54.4	1
Sucrose	F	Vha100-1	2	9	46.4	1
Sucrose	F	Vha100-1	2	10	22.4	1
Sucrose	F	Vha100-1	2	1	68.2	2
Sucrose	F	Vha100-1	2	2	60.2	2
Sucrose	F	Vha100-1	2	3	62.2	2
Sucrose	F	Vha100-1	2	4	34.2	2
Sucrose	F	Vha100-1	2	5	26.2	2
Sucrose	F	Vha100-1	2	6	50.2	2
Sucrose	F	Vha100-1	2	7	34.2	2
Sucrose	F	Vha100-1	2	8	58.2	2
Sucrose	F	Vha100-1	2	9	38.2	2
Sucrose	F	Vha100-1	2	10	24.2	2
Sucrose	F	Vha100-1	2	1	41.4	3
Sucrose	F	Vha100-1	2	2	63.4	3
Sucrose	F	Vha100-1	2	3	43.4	3
Sucrose	F	Vha100-1	2	4	40.4	3
Sucrose	F	Vha100-1	2	5	26.4	3
Sucrose	F	Vha100-1	2	6	53.4	3
Sucrose	F	Vha100-1	2	7	44.4	3
Sucrose	F	Vha100-1	2	8	44.4	3
Sucrose	F	Vha100-1	2	9	27.4	3
Sucrose	F	Vha100-1	2	10	45.4	3
Sucrose	M	Vha100-1	2	1	34.4	1
Sucrose	M	Vha100-1	2	2	38.4	1
Sucrose	M	Vha100-1	2	3	36.4	1
Sucrose	M	Vha100-1	2	4	59.4	1
Sucrose	M	Vha100-1	2	5	23.4	1
Sucrose	M	Vha100-1	2	6	31.4	1
Sucrose	M	Vha100-1	2	7	26.4	1
Sucrose	M	Vha100-1	2	8	26.4	1
Sucrose	M	Vha100-1	2	9	51.4	1
Sucrose	M	Vha100-1	2	10	49.4	1
Sucrose	M	Vha100-1	2	1	27.2	2
Sucrose	M	Vha100-1	2	2	53.2	2
Sucrose	M	Vha100-1	2	3	29.2	2
Sucrose	M	Vha100-1	2	4	47.2	2
Sucrose	M	Vha100-1	2	5	37.2	2
Sucrose	M	Vha100-1	2	6	22.2	2
Sucrose	M	Vha100-1	2	7	35.2	2
Sucrose	M	Vha100-1	2	8	20.2	2
Sucrose	M	Vha100-1	2	9	35.2	2
Sucrose	M	Vha100-1	2	10	25.2	2
Sucrose	M	Vha100-1	2	1	29.4	3
Sucrose	M	Vha100-1	2	2	21.4	3
Sucrose	M	Vha100-1	2	3	33.4	3
Sucrose	M	Vha100-1	2	4	31.4	3
Sucrose	M	Vha100-1	2	5	25.4	3
Sucrose	M	Vha100-1	2	6	41.4	3
Sucrose	M	Vha100-1	2	7	37.4	3
Sucrose	M	Vha100-1	2	8	18.4	3
Sucrose	M	Vha100-1	2	9	42.4	3
Sucrose	M	Vha100-1	2	10	30.4	3
Cocaine	F	GD_Control	3	1	38.2	1
Cocaine	F	GD_Control	3	2	32.2	1
Cocaine	F	GD_Control	3	3	31.2	1
Cocaine	F	GD_Control	3	4	46.2	1
Cocaine	F	GD_Control	3	5	43.2	1
Cocaine	F	GD_Control	3	6	39.2	1
Cocaine	F	GD_Control	3	7	36.2	1
Cocaine	F	GD_Control	3	8	45.2	1
Cocaine	F	GD_Control	3	9	34.2	1
Cocaine	F	GD_Control	3	10	40.2	1
Cocaine	F	GD_Control	3	1	28.2	2
Cocaine	F	GD_Control	3	2	26.2	2
Cocaine	F	GD_Control	3	3	35.2	2
Cocaine	F	GD_Control	3	4	34.2	2
Cocaine	F	GD_Control	3	5	41.2	2
Cocaine	F	GD_Control	3	6	39.2	2
Cocaine	F	GD_Control	3	7	20.2	2
Cocaine	F	GD_Control	3	8	43.2	2
Cocaine	F	GD_Control	3	9	42.2	2
Cocaine	F	GD_Control	3	10	39.2	2
Cocaine	F	GD_Control	3	1	44.6	3
Cocaine	F	GD_Control	3	2	37.6	3
Cocaine	F	GD_Control	3	3	48.6	3
Cocaine	F	GD_Control	3	4	24.6	3
Cocaine	F	GD_Control	3	5	41.6	3
Cocaine	F	GD_Control	3	6	72.6	3
Cocaine	F	GD_Control	3	7	39.6	3
Cocaine	F	GD_Control	3	8	52.6	3
Cocaine	F	GD_Control	3	9	28.6	3
Cocaine	F	GD_Control	3	10	55.6	3
Cocaine	M	GD_Control	3	1	36.2	1
Cocaine	M	GD_Control	3	2	50.2	1
Cocaine	M	GD_Control	3	3	32.2	1
Cocaine	M	GD_Control	3	4	56.2	1
Cocaine	M	GD_Control	3	5	27.2	1
Cocaine	M	GD_Control	3	6	32.2	1
Cocaine	M	GD_Control	3	7	31.2	1
Cocaine	M	GD_Control	3	8	41.2	1
Cocaine	M	GD_Control	3	9	32.2	1
Cocaine	M	GD_Control	3	10	33.2	1
Cocaine	M	GD_Control	3	1	34.2	2
Cocaine	M	GD_Control	3	2	37.2	2
Cocaine	M	GD_Control	3	3	27.2	2
Cocaine	M	GD_Control	3	4	48.2	2
Cocaine	M	GD_Control	3	5	40.2	2
Cocaine	M	GD_Control	3	6	33.2	2
Cocaine	M	GD_Control	3	7	35.2	2
Cocaine	M	GD_Control	3	8	24.2	2
Cocaine	M	GD_Control	3	9	29.2	2
Cocaine	M	GD_Control	3	10	34.2	2
Cocaine	M	GD_Control	3	1	39.6	3
Cocaine	M	GD_Control	3	2	29.6	3
Cocaine	M	GD_Control	3	3	31.6	3
Cocaine	M	GD_Control	3	4	38.6	3
Cocaine	M	GD_Control	3	5	22.6	3
Cocaine	M	GD_Control	3	6	46.6	3
Cocaine	M	GD_Control	3	7	50.6	3
Cocaine	M	GD_Control	3	8	51.6	3
Cocaine	M	GD_Control	3	9	55.6	3
Cocaine	M	GD_Control	3	10	40.6	3
Sucrose	F	GD_Control	3	1	44.6	1
Sucrose	F	GD_Control	3	2	59.6	1
Sucrose	F	GD_Control	3	3	45.6	1
Sucrose	F	GD_Control	3	4	49.6	1
Sucrose	F	GD_Control	3	5	64.6	1
Sucrose	F	GD_Control	3	6	31.6	1
Sucrose	F	GD_Control	3	7	23.6	1
Sucrose	F	GD_Control	3	8	51.6	1
Sucrose	F	GD_Control	3	9	59.6	1
Sucrose	F	GD_Control	3	10	44.6	1
Sucrose	F	GD_Control	3	1	46.6	2
Sucrose	F	GD_Control	3	2	56.6	2
Sucrose	F	GD_Control	3	3	39.6	2
Sucrose	F	GD_Control	3	4	48.6	2
Sucrose	F	GD_Control	3	5	53.6	2
Sucrose	F	GD_Control	3	6	71.6	2
Sucrose	F	GD_Control	3	7	39.6	2
Sucrose	F	GD_Control	3	8	34.6	2
Sucrose	F	GD_Control	3	9	50.6	2
Sucrose	F	GD_Control	3	10	40.6	2
Sucrose	F	GD_Control	3	1	41	3
Sucrose	F	GD_Control	3	2	37	3
Sucrose	F	GD_Control	3	3	51	3
Sucrose	F	GD_Control	3	4	72	3
Sucrose	F	GD_Control	3	5	46	3
Sucrose	F	GD_Control	3	6	32	3
Sucrose	F	GD_Control	3	7	49	3
Sucrose	F	GD_Control	3	8	49	3
Sucrose	F	GD_Control	3	9	80	3
Sucrose	F	GD_Control	3	10	54	3
Sucrose	M	GD_Control	3	1	45.6	1
Sucrose	M	GD_Control	3	2	48.6	1
Sucrose	M	GD_Control	3	3	40.6	1
Sucrose	M	GD_Control	3	4	47.6	1
Sucrose	M	GD_Control	3	5	28.6	1
Sucrose	M	GD_Control	3	6	45.6	1
Sucrose	M	GD_Control	3	7	43.6	1
Sucrose	M	GD_Control	3	8	34.6	1
Sucrose	M	GD_Control	3	9	38.6	1
Sucrose	M	GD_Control	3	10	31.6	1
Sucrose	M	GD_Control	3	1	43.6	2
Sucrose	M	GD_Control	3	2	57.6	2
Sucrose	M	GD_Control	3	3	38.6	2
Sucrose	M	GD_Control	3	4	29.6	2
Sucrose	M	GD_Control	3	5	31.6	2
Sucrose	M	GD_Control	3	6	34.6	2
Sucrose	M	GD_Control	3	7	41.6	2
Sucrose	M	GD_Control	3	8	54.6	2
Sucrose	M	GD_Control	3	9	38.6	2
Sucrose	M	GD_Control	3	10	36.6	2
Sucrose	M	GD_Control	3	1	32	3
Sucrose	M	GD_Control	3	2	49	3
Sucrose	M	GD_Control	3	3	35	3
Sucrose	M	GD_Control	3	4	49	3
Sucrose	M	GD_Control	3	5	27	3
Sucrose	M	GD_Control	3	6	62	3
Sucrose	M	GD_Control	3	7	35	3
Sucrose	M	GD_Control	3	8	33	3
Sucrose	M	GD_Control	3	9	51	3
Sucrose	M	GD_Control	3	10	37	3
Cocaine	F	msi	3	1	34.2	1
Cocaine	F	msi	3	2	36.2	1
Cocaine	F	msi	3	3	33.2	1
Cocaine	F	msi	3	4	57.2	1
Cocaine	F	msi	3	5	23.2	1
Cocaine	F	msi	3	6	40.2	1
Cocaine	F	msi	3	7	31.2	1
Cocaine	F	msi	3	8	24.2	1
Cocaine	F	msi	3	9	40.2	1
Cocaine	F	msi	3	10	25.2	1
Cocaine	F	msi	3	1	33.2	2
Cocaine	F	msi	3	2	24.2	2
Cocaine	F	msi	3	3	24.2	2
Cocaine	F	msi	3	4	41.2	2
Cocaine	F	msi	3	5	35.2	2
Cocaine	F	msi	3	6	45.2	2
Cocaine	F	msi	3	7	49.2	2
Cocaine	F	msi	3	8	37.2	2
Cocaine	F	msi	3	9	57.2	2
Cocaine	F	msi	3	10	24.2	2
Cocaine	F	msi	3	1	68.6	3
Cocaine	F	msi	3	2	26.6	3
Cocaine	F	msi	3	3	58.6	3
Cocaine	F	msi	3	4	39.6	3
Cocaine	F	msi	3	5	29.6	3
Cocaine	F	msi	3	6	49.6	3
Cocaine	F	msi	3	7	57.6	3
Cocaine	F	msi	3	8	48.6	3
Cocaine	F	msi	3	9	48.6	3
Cocaine	F	msi	3	10	44.6	3
Cocaine	M	msi	3	1	30.2	1
Cocaine	M	msi	3	2	16.2	1
Cocaine	M	msi	3	3	19.2	1
Cocaine	M	msi	3	4	31.2	1
Cocaine	M	msi	3	5	15.2	1
Cocaine	M	msi	3	6	17.2	1
Cocaine	M	msi	3	7	16.2	1
Cocaine	M	msi	3	8	35.2	1
Cocaine	M	msi	3	9	21.2	1
Cocaine	M	msi	3	10	26.2	1
Cocaine	M	msi	3	1	23.2	2
Cocaine	M	msi	3	2	21.2	2
Cocaine	M	msi	3	3	17.2	2
Cocaine	M	msi	3	4	52.2	2
Cocaine	M	msi	3	5	43.2	2
Cocaine	M	msi	3	6	23.2	2
Cocaine	M	msi	3	7	13.2	2
Cocaine	M	msi	3	8	18.2	2
Cocaine	M	msi	3	9	42.2	2
Cocaine	M	msi	3	10	46.2	2
Cocaine	M	msi	3	1	58.6	3
Cocaine	M	msi	3	2	41.6	3
Cocaine	M	msi	3	3	46.6	3
Cocaine	M	msi	3	4	68.6	3
Cocaine	M	msi	3	5	46.6	3
Cocaine	M	msi	3	6	32.6	3
Cocaine	M	msi	3	7	22.6	3
Cocaine	M	msi	3	8	52.6	3
Cocaine	M	msi	3	9	37.6	3
Cocaine	M	msi	3	10	55.6	3
Sucrose	F	msi	3	1	43.6	1
Sucrose	F	msi	3	2	38.6	1
Sucrose	F	msi	3	3	29.6	1
Sucrose	F	msi	3	4	41.6	1
Sucrose	F	msi	3	5	46.6	1
Sucrose	F	msi	3	6	18.6	1
Sucrose	F	msi	3	7	43.6	1
Sucrose	F	msi	3	8	35.6	1
Sucrose	F	msi	3	9	37.6	1
Sucrose	F	msi	3	10	16.6	1
Sucrose	F	msi	3	1	69.6	2
Sucrose	F	msi	3	2	54.6	2
Sucrose	F	msi	3	3	38.6	2
Sucrose	F	msi	3	4	58.6	2
Sucrose	F	msi	3	5	40.6	2
Sucrose	F	msi	3	6	47.6	2
Sucrose	F	msi	3	7	41.6	2
Sucrose	F	msi	3	8	47.6	2
Sucrose	F	msi	3	9	38.6	2
Sucrose	F	msi	3	10	41.6	2
Sucrose	F	msi	3	1	70	3
Sucrose	F	msi	3	2	51	3
Sucrose	F	msi	3	3	75	3
Sucrose	F	msi	3	4	54	3
Sucrose	F	msi	3	5	40	3
Sucrose	F	msi	3	6	50	3
Sucrose	F	msi	3	7	43	3
Sucrose	F	msi	3	8	58	3
Sucrose	F	msi	3	9	29	3
Sucrose	F	msi	3	10	34	3
Sucrose	M	msi	3	1	48.6	1
Sucrose	M	msi	3	2	34.6	1
Sucrose	M	msi	3	3	29.6	1
Sucrose	M	msi	3	4	34.6	1
Sucrose	M	msi	3	5	27.6	1
Sucrose	M	msi	3	6	23.6	1
Sucrose	M	msi	3	7	24.6	1
Sucrose	M	msi	3	8	42.6	1
Sucrose	M	msi	3	9	45.6	1
Sucrose	M	msi	3	10	36.6	1
Sucrose	M	msi	3	1	51.6	2
Sucrose	M	msi	3	2	29.6	2
Sucrose	M	msi	3	3	34.6	2
Sucrose	M	msi	3	4	46.6	2
Sucrose	M	msi	3	5	47.6	2
Sucrose	M	msi	3	6	25.6	2
Sucrose	M	msi	3	7	23.6	2
Sucrose	M	msi	3	8	40.6	2
Sucrose	M	msi	3	9	44.6	2
Sucrose	M	msi	3	10	47.6	2
Sucrose	M	msi	3	1	59	3
Sucrose	M	msi	3	2	71	3
Sucrose	M	msi	3	3	40	3
Sucrose	M	msi	3	4	59	3
Sucrose	M	msi	3	5	66	3
Sucrose	M	msi	3	6	66	3
Sucrose	M	msi	3	7	27	3
Sucrose	M	msi	3	8	55	3
Sucrose	M	msi	3	9	54	3
Sucrose	M	msi	3	10	49	3
Cocaine	F	Oct-TyrR	3	1	31.2	1
Cocaine	F	Oct-TyrR	3	2	34.2	1
Cocaine	F	Oct-TyrR	3	3	37.2	1
Cocaine	F	Oct-TyrR	3	4	37.2	1
Cocaine	F	Oct-TyrR	3	5	29.2	1
Cocaine	F	Oct-TyrR	3	6	38.2	1
Cocaine	F	Oct-TyrR	3	7	35.2	1
Cocaine	F	Oct-TyrR	3	8	33.2	1
Cocaine	F	Oct-TyrR	3	9	39.2	1
Cocaine	F	Oct-TyrR	3	10	39.2	1
Cocaine	F	Oct-TyrR	3	1	35.2	2
Cocaine	F	Oct-TyrR	3	2	32.2	2
Cocaine	F	Oct-TyrR	3	3	48.2	2
Cocaine	F	Oct-TyrR	3	4	50.2	2
Cocaine	F	Oct-TyrR	3	5	28.2	2
Cocaine	F	Oct-TyrR	3	6	46.2	2
Cocaine	F	Oct-TyrR	3	7	35.2	2
Cocaine	F	Oct-TyrR	3	8	41.2	2
Cocaine	F	Oct-TyrR	3	9	43.2	2
Cocaine	F	Oct-TyrR	3	10	33.2	2
Cocaine	F	Oct-TyrR	3	1	40.6	3
Cocaine	F	Oct-TyrR	3	2	55.6	3
Cocaine	F	Oct-TyrR	3	3	51.6	3
Cocaine	F	Oct-TyrR	3	4	49.6	3
Cocaine	F	Oct-TyrR	3	5	39.6	3
Cocaine	F	Oct-TyrR	3	6	33.6	3
Cocaine	F	Oct-TyrR	3	7	34.6	3
Cocaine	F	Oct-TyrR	3	8	44.6	3
Cocaine	F	Oct-TyrR	3	9	49.6	3
Cocaine	F	Oct-TyrR	3	10	38.6	3
Cocaine	M	Oct-TyrR	3	1	42.2	1
Cocaine	M	Oct-TyrR	3	2	52.2	1
Cocaine	M	Oct-TyrR	3	3	42.2	1
Cocaine	M	Oct-TyrR	3	4	39.2	1
Cocaine	M	Oct-TyrR	3	5	25.2	1
Cocaine	M	Oct-TyrR	3	6	37.2	1
Cocaine	M	Oct-TyrR	3	7	33.2	1
Cocaine	M	Oct-TyrR	3	8	29.2	1
Cocaine	M	Oct-TyrR	3	9	26.2	1
Cocaine	M	Oct-TyrR	3	10	23.2	1
Cocaine	M	Oct-TyrR	3	1	67.2	2
Cocaine	M	Oct-TyrR	3	2	62.2	2
Cocaine	M	Oct-TyrR	3	3	36.2	2
Cocaine	M	Oct-TyrR	3	4	42.2	2
Cocaine	M	Oct-TyrR	3	5	26.2	2
Cocaine	M	Oct-TyrR	3	6	28.2	2
Cocaine	M	Oct-TyrR	3	7	38.2	2
Cocaine	M	Oct-TyrR	3	8	40.2	2
Cocaine	M	Oct-TyrR	3	9	42.2	2
Cocaine	M	Oct-TyrR	3	10	36.2	2
Cocaine	M	Oct-TyrR	3	1	23.6	3
Cocaine	M	Oct-TyrR	3	2	36.6	3
Cocaine	M	Oct-TyrR	3	3	45.6	3
Cocaine	M	Oct-TyrR	3	4	47.6	3
Cocaine	M	Oct-TyrR	3	5	30.6	3
Cocaine	M	Oct-TyrR	3	6	36.6	3
Cocaine	M	Oct-TyrR	3	7	33.6	3
Cocaine	M	Oct-TyrR	3	8	34.6	3
Cocaine	M	Oct-TyrR	3	9	42.6	3
Cocaine	M	Oct-TyrR	3	10	56.6	3
Sucrose	F	Oct-TyrR	3	1	53.6	1
Sucrose	F	Oct-TyrR	3	2	41.6	1
Sucrose	F	Oct-TyrR	3	3	49.6	1
Sucrose	F	Oct-TyrR	3	4	53.6	1
Sucrose	F	Oct-TyrR	3	5	51.6	1
Sucrose	F	Oct-TyrR	3	6	52.6	1
Sucrose	F	Oct-TyrR	3	7	49.6	1
Sucrose	F	Oct-TyrR	3	8	51.6	1
Sucrose	F	Oct-TyrR	3	9	47.6	1
Sucrose	F	Oct-TyrR	3	10	40.6	1
Sucrose	F	Oct-TyrR	3	1	40.6	2
Sucrose	F	Oct-TyrR	3	2	43.6	2
Sucrose	F	Oct-TyrR	3	3	54.6	2
Sucrose	F	Oct-TyrR	3	4	64.6	2
Sucrose	F	Oct-TyrR	3	5	51.6	2
Sucrose	F	Oct-TyrR	3	6	47.6	2
Sucrose	F	Oct-TyrR	3	7	55.6	2
Sucrose	F	Oct-TyrR	3	8	50.6	2
Sucrose	F	Oct-TyrR	3	9	49.6	2
Sucrose	F	Oct-TyrR	3	10	61.6	2
Sucrose	F	Oct-TyrR	3	1	41	3
Sucrose	F	Oct-TyrR	3	2	37	3
Sucrose	F	Oct-TyrR	3	3	51	3
Sucrose	F	Oct-TyrR	3	4	72	3
Sucrose	F	Oct-TyrR	3	5	46	3
Sucrose	F	Oct-TyrR	3	6	32	3
Sucrose	F	Oct-TyrR	3	7	49	3
Sucrose	F	Oct-TyrR	3	8	49	3
Sucrose	F	Oct-TyrR	3	9	50	3
Sucrose	F	Oct-TyrR	3	10	54	3
Sucrose	M	Oct-TyrR	3	1	50.6	1
Sucrose	M	Oct-TyrR	3	2	37.6	1
Sucrose	M	Oct-TyrR	3	3	45.6	1
Sucrose	M	Oct-TyrR	3	4	34.6	1
Sucrose	M	Oct-TyrR	3	5	43.6	1
Sucrose	M	Oct-TyrR	3	6	40.6	1
Sucrose	M	Oct-TyrR	3	7	73.6	1
Sucrose	M	Oct-TyrR	3	8	24.6	1
Sucrose	M	Oct-TyrR	3	9	52.6	1
Sucrose	M	Oct-TyrR	3	10	33.6	1
Sucrose	M	Oct-TyrR	3	1	46.6	2
Sucrose	M	Oct-TyrR	3	2	52.6	2
Sucrose	M	Oct-TyrR	3	3	54.6	2
Sucrose	M	Oct-TyrR	3	4	37.6	2
Sucrose	M	Oct-TyrR	3	5	46.6	2
Sucrose	M	Oct-TyrR	3	6	49.6	2
Sucrose	M	Oct-TyrR	3	7	46.6	2
Sucrose	M	Oct-TyrR	3	8	21.6	2
Sucrose	M	Oct-TyrR	3	9	40.6	2
Sucrose	M	Oct-TyrR	3	10	39.6	2
Sucrose	M	Oct-TyrR	3	1	32	3
Sucrose	M	Oct-TyrR	3	2	49	3
Sucrose	M	Oct-TyrR	3	3	35	3
Sucrose	M	Oct-TyrR	3	4	49	3
Sucrose	M	Oct-TyrR	3	5	27	3
Sucrose	M	Oct-TyrR	3	6	52	3
Sucrose	M	Oct-TyrR	3	7	35	3
Sucrose	M	Oct-TyrR	3	8	33	3
Sucrose	M	Oct-TyrR	3	9	51	3
Sucrose	M	Oct-TyrR	3	10	37	3

## Sheet: D. 201Y-GAL4
Solution	Sex	Genotype	Block	Replicate	Consumption	Exposure
Cocaine	F	ed	1	1	34	1
Cocaine	F	ed	1	2	41	1
Cocaine	F	ed	1	3	16	1
Cocaine	F	ed	1	4	42	1
Cocaine	F	ed	1	5	48	1
Cocaine	F	ed	1	6	34	1
Cocaine	F	ed	1	7	38	1
Cocaine	F	ed	1	8	52	1
Cocaine	F	ed	1	9	54	1
Cocaine	F	ed	1	10	33	1
Cocaine	F	ed	1	1	34.4	2
Cocaine	F	ed	1	2	35.4	2
Cocaine	F	ed	1	3	23.4	2
Cocaine	F	ed	1	4	32.4	2
Cocaine	F	ed	1	5	36.4	2
Cocaine	F	ed	1	6	40.4	2
Cocaine	F	ed	1	7	26.4	2
Cocaine	F	ed	1	8	63.4	2
Cocaine	F	ed	1	9	28.4	2
Cocaine	F	ed	1	10	41.4	2
Cocaine	F	ed	1	1	44	3
Cocaine	F	ed	1	2	37	3
Cocaine	F	ed	1	3	34	3
Cocaine	F	ed	1	4	51	3
Cocaine	F	ed	1	5	27	3
Cocaine	F	ed	1	6	40	3
Cocaine	F	ed	1	7	29	3
Cocaine	F	ed	1	8	56	3
Cocaine	F	ed	1	9	32	3
Cocaine	F	ed	1	10	50	3
Cocaine	M	ed	1	1	23	1
Cocaine	M	ed	1	2	46	1
Cocaine	M	ed	1	3	50	1
Cocaine	M	ed	1	4	19	1
Cocaine	M	ed	1	5	54	1
Cocaine	M	ed	1	6	35	1
Cocaine	M	ed	1	7	38	1
Cocaine	M	ed	1	8	28	1
Cocaine	M	ed	1	9	30	1
Cocaine	M	ed	1	10	26	1
Cocaine	M	ed	1	1	29.4	2
Cocaine	M	ed	1	2	37.4	2
Cocaine	M	ed	1	3	34.4	2
Cocaine	M	ed	1	4	37.4	2
Cocaine	M	ed	1	5	25.4	2
Cocaine	M	ed	1	6	24.4	2
Cocaine	M	ed	1	7	31.4	2
Cocaine	M	ed	1	8	28.4	2
Cocaine	M	ed	1	9	30.4	2
Cocaine	M	ed	1	10	43.4	2
Cocaine	M	ed	1	1	24	3
Cocaine	M	ed	1	2	31	3
Cocaine	M	ed	1	3	26	3
Cocaine	M	ed	1	4	18	3
Cocaine	M	ed	1	5	27	3
Cocaine	M	ed	1	6	25	3
Cocaine	M	ed	1	7	15	3
Cocaine	M	ed	1	8	16	3
Cocaine	M	ed	1	9	22	3
Cocaine	M	ed	1	10	34	3
Sucrose	F	ed	1	1	54.2	1
Sucrose	F	ed	1	2	34.2	1
Sucrose	F	ed	1	3	42.2	1
Sucrose	F	ed	1	4	53.2	1
Sucrose	F	ed	1	5	46.2	1
Sucrose	F	ed	1	6	41.2	1
Sucrose	F	ed	1	7	29.2	1
Sucrose	F	ed	1	8	47.2	1
Sucrose	F	ed	1	9	53.2	1
Sucrose	F	ed	1	10	34.2	1
Sucrose	F	ed	1	1	35	2
Sucrose	F	ed	1	2	28	2
Sucrose	F	ed	1	3	19	2
Sucrose	F	ed	1	4	17	2
Sucrose	F	ed	1	5	50	2
Sucrose	F	ed	1	6	54	2
Sucrose	F	ed	1	7	41	2
Sucrose	F	ed	1	8	50	2
Sucrose	F	ed	1	9	54	2
Sucrose	F	ed	1	10	53	2
Sucrose	F	ed	1	1	50.4	3
Sucrose	F	ed	1	2	49.4	3
Sucrose	F	ed	1	3	24.4	3
Sucrose	F	ed	1	4	43.4	3
Sucrose	F	ed	1	5	45.4	3
Sucrose	F	ed	1	6	25.4	3
Sucrose	F	ed	1	7	66.4	3
Sucrose	F	ed	1	8	39.4	3
Sucrose	F	ed	1	9	40.4	3
Sucrose	F	ed	1	10	56.4	3
Sucrose	M	ed	1	1	56.2	1
Sucrose	M	ed	1	2	54.2	1
Sucrose	M	ed	1	3	33.2	1
Sucrose	M	ed	1	4	65.2	1
Sucrose	M	ed	1	5	49.2	1
Sucrose	M	ed	1	6	41.2	1
Sucrose	M	ed	1	7	65.2	1
Sucrose	M	ed	1	8	56.2	1
Sucrose	M	ed	1	9	56.2	1
Sucrose	M	ed	1	10	35.2	1
Sucrose	M	ed	1	1	33	2
Sucrose	M	ed	1	2	32	2
Sucrose	M	ed	1	3	21	2
Sucrose	M	ed	1	4	26	2
Sucrose	M	ed	1	5	36	2
Sucrose	M	ed	1	6	35	2
Sucrose	M	ed	1	7	40	2
Sucrose	M	ed	1	8	37	2
Sucrose	M	ed	1	9	39	2
Sucrose	M	ed	1	10	24	2
Sucrose	M	ed	1	1	22.4	3
Sucrose	M	ed	1	2	29.4	3
Sucrose	M	ed	1	3	24.4	3
Sucrose	M	ed	1	4	50.4	3
Sucrose	M	ed	1	5	22.4	3
Sucrose	M	ed	1	6	16.4	3
Sucrose	M	ed	1	7	25.4	3
Sucrose	M	ed	1	8	15.4	3
Sucrose	M	ed	1	9	21.4	3
Sucrose	M	ed	1	10	19.4	3
Cocaine	F	GD_Control	1	1	54	1
Cocaine	F	GD_Control	1	2	48	1
Cocaine	F	GD_Control	1	3	33	1
Cocaine	F	GD_Control	1	4	40	1
Cocaine	F	GD_Control	1	5	66	1
Cocaine	F	GD_Control	1	6	25	1
Cocaine	F	GD_Control	1	7	42	1
Cocaine	F	GD_Control	1	8	88	1
Cocaine	F	GD_Control	1	9	33	1
Cocaine	F	GD_Control	1	10	17	1
Cocaine	F	GD_Control	1	1	45.4	2
Cocaine	F	GD_Control	1	2	32.4	2
Cocaine	F	GD_Control	1	3	32.4	2
Cocaine	F	GD_Control	1	4	34.4	2
Cocaine	F	GD_Control	1	5	44.4	2
Cocaine	F	GD_Control	1	6	42.4	2
Cocaine	F	GD_Control	1	7	43.4	2
Cocaine	F	GD_Control	1	8	68.4	2
Cocaine	F	GD_Control	1	9	28.4	2
Cocaine	F	GD_Control	1	10	48.4	2
Cocaine	F	GD_Control	1	1	49	3
Cocaine	F	GD_Control	1	2	59	3
Cocaine	F	GD_Control	1	3	52	3
Cocaine	F	GD_Control	1	4	44	3
Cocaine	F	GD_Control	1	5	52	3
Cocaine	F	GD_Control	1	6	47	3
Cocaine	F	GD_Control	1	7	49	3
Cocaine	F	GD_Control	1	8	51	3
Cocaine	F	GD_Control	1	9	50	3
Cocaine	F	GD_Control	1	10	22	3
Cocaine	M	GD_Control	1	1	24	1
Cocaine	M	GD_Control	1	2	38	1
Cocaine	M	GD_Control	1	3	30	1
Cocaine	M	GD_Control	1	4	27	1
Cocaine	M	GD_Control	1	5	20	1
Cocaine	M	GD_Control	1	6	38	1
Cocaine	M	GD_Control	1	7	32	1
Cocaine	M	GD_Control	1	8	34	1
Cocaine	M	GD_Control	1	9	18	1
Cocaine	M	GD_Control	1	10	22	1
Cocaine	M	GD_Control	1	1	8.4	2
Cocaine	M	GD_Control	1	2	45.4	2
Cocaine	M	GD_Control	1	3	24.4	2
Cocaine	M	GD_Control	1	4	32.4	2
Cocaine	M	GD_Control	1	5	25.4	2
Cocaine	M	GD_Control	1	6	25.4	2
Cocaine	M	GD_Control	1	7	19.4	2
Cocaine	M	GD_Control	1	8	35.4	2
Cocaine	M	GD_Control	1	9	20.4	2
Cocaine	M	GD_Control	1	10	44.4	2
Cocaine	M	GD_Control	1	1	40	3
Cocaine	M	GD_Control	1	2	30	3
Cocaine	M	GD_Control	1	3	35	3
Cocaine	M	GD_Control	1	4	34	3
Cocaine	M	GD_Control	1	5	24	3
Cocaine	M	GD_Control	1	6	27	3
Cocaine	M	GD_Control	1	7	19	3
Cocaine	M	GD_Control	1	8	30	3
Cocaine	M	GD_Control	1	9	26	3
Cocaine	M	GD_Control	1	10	28	3
Sucrose	F	GD_Control	1	1	86.2	1
Sucrose	F	GD_Control	1	2	88.2	1
Sucrose	F	GD_Control	1	3	75.2	1
Sucrose	F	GD_Control	1	4	87.2	1
Sucrose	F	GD_Control	1	5	49.2	1
Sucrose	F	GD_Control	1	6	49.2	1
Sucrose	F	GD_Control	1	7	43.2	1
Sucrose	F	GD_Control	1	8	85.2	1
Sucrose	F	GD_Control	1	9	83.2	1
Sucrose	F	GD_Control	1	10	69.2	1
Sucrose	F	GD_Control	1	1	45	2
Sucrose	F	GD_Control	1	2	73	2
Sucrose	F	GD_Control	1	3	34	2
Sucrose	F	GD_Control	1	4	70	2
Sucrose	F	GD_Control	1	5	78	2
Sucrose	F	GD_Control	1	6	38	2
Sucrose	F	GD_Control	1	7	28	2
Sucrose	F	GD_Control	1	8	35	2
Sucrose	F	GD_Control	1	9	57	2
Sucrose	F	GD_Control	1	10	39	2
Sucrose	F	GD_Control	1	1	69.4	3
Sucrose	F	GD_Control	1	2	63.4	3
Sucrose	F	GD_Control	1	3	56.4	3
Sucrose	F	GD_Control	1	4	76.4	3
Sucrose	F	GD_Control	1	5	40.4	3
Sucrose	F	GD_Control	1	6	61.4	3
Sucrose	F	GD_Control	1	7	67.4	3
Sucrose	F	GD_Control	1	8	53.4	3
Sucrose	F	GD_Control	1	9	57.4	3
Sucrose	F	GD_Control	1	10	55.4	3
Sucrose	M	GD_Control	1	1	46.2	1
Sucrose	M	GD_Control	1	2	64.2	1
Sucrose	M	GD_Control	1	3	84.2	1
Sucrose	M	GD_Control	1	4	50.2	1
Sucrose	M	GD_Control	1	5	74.2	1
Sucrose	M	GD_Control	1	6	62.2	1
Sucrose	M	GD_Control	1	7	66.2	1
Sucrose	M	GD_Control	1	8	70.2	1
Sucrose	M	GD_Control	1	9	66.2	1
Sucrose	M	GD_Control	1	10	57.2	1
Sucrose	M	GD_Control	1	1	43	2
Sucrose	M	GD_Control	1	2	54	2
Sucrose	M	GD_Control	1	3	34	2
Sucrose	M	GD_Control	1	4	29	2
Sucrose	M	GD_Control	1	5	32	2
Sucrose	M	GD_Control	1	6	34	2
Sucrose	M	GD_Control	1	7	28	2
Sucrose	M	GD_Control	1	8	38	2
Sucrose	M	GD_Control	1	9	43	2
Sucrose	M	GD_Control	1	10	46	2
Sucrose	M	GD_Control	1	1	32.4	3
Sucrose	M	GD_Control	1	2	28.4	3
Sucrose	M	GD_Control	1	3	49.4	3
Sucrose	M	GD_Control	1	4	32.4	3
Sucrose	M	GD_Control	1	5	35.4	3
Sucrose	M	GD_Control	1	6	21.4	3
Sucrose	M	GD_Control	1	7	42.4	3
Sucrose	M	GD_Control	1	8	28.4	3
Sucrose	M	GD_Control	1	9	33.4	3
Sucrose	M	GD_Control	1	10	41.4	3
Cocaine	F	Snoo	1	1	28	1
Cocaine	F	Snoo	1	2	37	1
Cocaine	F	Snoo	1	3	35	1
Cocaine	F	Snoo	1	4	33	1
Cocaine	F	Snoo	1	5	32	1
Cocaine	F	Snoo	1	6	36	1
Cocaine	F	Snoo	1	7	19	1
Cocaine	F	Snoo	1	8	30	1
Cocaine	F	Snoo	1	9	32	1
Cocaine	F	Snoo	1	10	59	1
Cocaine	F	Snoo	1	1	28.4	2
Cocaine	F	Snoo	1	2	34.4	2
Cocaine	F	Snoo	1	3	26.4	2
Cocaine	F	Snoo	1	4	28.4	2
Cocaine	F	Snoo	1	5	25.4	2
Cocaine	F	Snoo	1	6	32.4	2
Cocaine	F	Snoo	1	7	16.4	2
Cocaine	F	Snoo	1	8	33.4	2
Cocaine	F	Snoo	1	9	30.4	2
Cocaine	F	Snoo	1	10	37.4	2
Cocaine	F	Snoo	1	1	29	3
Cocaine	F	Snoo	1	2	23	3
Cocaine	F	Snoo	1	3	27	3
Cocaine	F	Snoo	1	4	29	3
Cocaine	F	Snoo	1	5	31	3
Cocaine	F	Snoo	1	6	43	3
Cocaine	F	Snoo	1	7	18	3
Cocaine	F	Snoo	1	8	33	3
Cocaine	F	Snoo	1	9	27	3
Cocaine	F	Snoo	1	10	26	3
Cocaine	M	Snoo	1	1	37	1
Cocaine	M	Snoo	1	2	34	1
Cocaine	M	Snoo	1	3	28	1
Cocaine	M	Snoo	1	4	27	1
Cocaine	M	Snoo	1	5	15	1
Cocaine	M	Snoo	1	6	23	1
Cocaine	M	Snoo	1	7	29	1
Cocaine	M	Snoo	1	8	36	1
Cocaine	M	Snoo	1	9	21	1
Cocaine	M	Snoo	1	10	36	1
Cocaine	M	Snoo	1	1	30.4	2
Cocaine	M	Snoo	1	2	27.4	2
Cocaine	M	Snoo	1	3	25.4	2
Cocaine	M	Snoo	1	4	24.4	2
Cocaine	M	Snoo	1	5	12.4	2
Cocaine	M	Snoo	1	6	33.4	2
Cocaine	M	Snoo	1	7	36.4	2
Cocaine	M	Snoo	1	8	20.4	2
Cocaine	M	Snoo	1	9	20.4	2
Cocaine	M	Snoo	1	10	28.4	2
Cocaine	M	Snoo	1	1	23	3
Cocaine	M	Snoo	1	2	37	3
Cocaine	M	Snoo	1	3	20	3
Cocaine	M	Snoo	1	4	21	3
Cocaine	M	Snoo	1	5	16	3
Cocaine	M	Snoo	1	6	15	3
Cocaine	M	Snoo	1	7	17	3
Cocaine	M	Snoo	1	8	34	3
Cocaine	M	Snoo	1	9	18	3
Cocaine	M	Snoo	1	10	25	3
Sucrose	F	Snoo	1	1	35.2	1
Sucrose	F	Snoo	1	2	29.2	1
Sucrose	F	Snoo	1	3	50.2	1
Sucrose	F	Snoo	1	4	34.2	1
Sucrose	F	Snoo	1	5	31.2	1
Sucrose	F	Snoo	1	6	48.2	1
Sucrose	F	Snoo	1	7	38.2	1
Sucrose	F	Snoo	1	8	51.2	1
Sucrose	F	Snoo	1	9	42.2	1
Sucrose	F	Snoo	1	10	40.2	1
Sucrose	F	Snoo	1	1	38	2
Sucrose	F	Snoo	1	2	38	2
Sucrose	F	Snoo	1	3	36	2
Sucrose	F	Snoo	1	4	40	2
Sucrose	F	Snoo	1	5	38	2
Sucrose	F	Snoo	1	6	36	2
Sucrose	F	Snoo	1	7	53	2
Sucrose	F	Snoo	1	8	30	2
Sucrose	F	Snoo	1	9	67	2
Sucrose	F	Snoo	1	10	38	2
Sucrose	F	Snoo	1	1	42.4	3
Sucrose	F	Snoo	1	2	32.4	3
Sucrose	F	Snoo	1	3	33.4	3
Sucrose	F	Snoo	1	4	37.4	3
Sucrose	F	Snoo	1	5	16.4	3
Sucrose	F	Snoo	1	6	22.4	3
Sucrose	F	Snoo	1	7	54.4	3
Sucrose	F	Snoo	1	8	41.4	3
Sucrose	F	Snoo	1	9	47.4	3
Sucrose	F	Snoo	1	10	59.4	3
Sucrose	M	Snoo	1	1	28.2	1
Sucrose	M	Snoo	1	2	47.2	1
Sucrose	M	Snoo	1	3	48.2	1
Sucrose	M	Snoo	1	4	39.2	1
Sucrose	M	Snoo	1	5	38.2	1
Sucrose	M	Snoo	1	6	40.2	1
Sucrose	M	Snoo	1	7	38.2	1
Sucrose	M	Snoo	1	8	48.2	1
Sucrose	M	Snoo	1	9	32.2	1
Sucrose	M	Snoo	1	10	49.2	1
Sucrose	M	Snoo	1	1	35	2
Sucrose	M	Snoo	1	2	38	2
Sucrose	M	Snoo	1	3	28	2
Sucrose	M	Snoo	1	4	20	2
Sucrose	M	Snoo	1	5	44	2
Sucrose	M	Snoo	1	6	29	2
Sucrose	M	Snoo	1	7	31	2
Sucrose	M	Snoo	1	8	38	2
Sucrose	M	Snoo	1	9	24	2
Sucrose	M	Snoo	1	10	20	2
Sucrose	M	Snoo	1	1	27.4	3
Sucrose	M	Snoo	1	2	21.4	3
Sucrose	M	Snoo	1	3	25.4	3
Sucrose	M	Snoo	1	4	18.4	3
Sucrose	M	Snoo	1	5	15.4	3
Sucrose	M	Snoo	1	6	14.4	3
Sucrose	M	Snoo	1	7	26.4	3
Sucrose	M	Snoo	1	8	22.4	3
Sucrose	M	Snoo	1	9	17.4	3
Sucrose	M	Snoo	1	10	14.4	3
Cocaine	F	Dop1R1	2	1	27.2	1
Cocaine	F	Dop1R1	2	2	46.2	1
Cocaine	F	Dop1R1	2	3	57.2	1
Cocaine	F	Dop1R1	2	4	52.2	1
Cocaine	F	Dop1R1	2	5	64.2	1
Cocaine	F	Dop1R1	2	6	38.2	1
Cocaine	F	Dop1R1	2	7	58.2	1
Cocaine	F	Dop1R1	2	8	65.2	1
Cocaine	F	Dop1R1	2	9	49.2	1
Cocaine	F	Dop1R1	2	10	32.2	1
Cocaine	F	Dop1R1	2	1	46	2
Cocaine	F	Dop1R1	2	2	54	2
Cocaine	F	Dop1R1	2	3	43	2
Cocaine	F	Dop1R1	2	4	66	2
Cocaine	F	Dop1R1	2	5	44	2
Cocaine	F	Dop1R1	2	6	23	2
Cocaine	F	Dop1R1	2	7	36	2
Cocaine	F	Dop1R1	2	8	43	2
Cocaine	F	Dop1R1	2	9	29	2
Cocaine	F	Dop1R1	2	10	42	2
Cocaine	F	Dop1R1	2	1	36.8	3
Cocaine	F	Dop1R1	2	2	25.8	3
Cocaine	F	Dop1R1	2	3	25.8	3
Cocaine	F	Dop1R1	2	4	24.8	3
Cocaine	F	Dop1R1	2	5	32.8	3
Cocaine	F	Dop1R1	2	6	25.8	3
Cocaine	F	Dop1R1	2	7	26.8	3
Cocaine	F	Dop1R1	2	8	24.8	3
Cocaine	F	Dop1R1	2	9	42.8	3
Cocaine	F	Dop1R1	2	10	25.8	3
Cocaine	M	Dop1R1	2	1	27.2	1
Cocaine	M	Dop1R1	2	2	41.2	1
Cocaine	M	Dop1R1	2	3	45.2	1
Cocaine	M	Dop1R1	2	4	45.2	1
Cocaine	M	Dop1R1	2	5	40.2	1
Cocaine	M	Dop1R1	2	6	28.2	1
Cocaine	M	Dop1R1	2	7	22.2	1
Cocaine	M	Dop1R1	2	8	26.2	1
Cocaine	M	Dop1R1	2	9	31.2	1
Cocaine	M	Dop1R1	2	10	40.2	1
Cocaine	M	Dop1R1	2	1	30	2
Cocaine	M	Dop1R1	2	2	46	2
Cocaine	M	Dop1R1	2	3	30	2
Cocaine	M	Dop1R1	2	4	49	2
Cocaine	M	Dop1R1	2	5	35	2
Cocaine	M	Dop1R1	2	6	42	2
Cocaine	M	Dop1R1	2	7	33	2
Cocaine	M	Dop1R1	2	8	15	2
Cocaine	M	Dop1R1	2	9	29	2
Cocaine	M	Dop1R1	2	10	66	2
Cocaine	M	Dop1R1	2	1	35.8	3
Cocaine	M	Dop1R1	2	2	29.8	3
Cocaine	M	Dop1R1	2	3	20.8	3
Cocaine	M	Dop1R1	2	4	21.8	3
Cocaine	M	Dop1R1	2	5	37.8	3
Cocaine	M	Dop1R1	2	6	18.8	3
Cocaine	M	Dop1R1	2	7	16.8	3
Cocaine	M	Dop1R1	2	8	29.8	3
Cocaine	M	Dop1R1	2	9	28.8	3
Cocaine	M	Dop1R1	2	10	25.8	3
Sucrose	F	Dop1R1	2	1	21.6	1
Sucrose	F	Dop1R1	2	2	83.6	1
Sucrose	F	Dop1R1	2	3	43.6	1
Sucrose	F	Dop1R1	2	4	90.6	1
Sucrose	F	Dop1R1	2	5	111.6	1
Sucrose	F	Dop1R1	2	6	44.6	1
Sucrose	F	Dop1R1	2	7	63.6	1
Sucrose	F	Dop1R1	2	8	58.6	1
Sucrose	F	Dop1R1	2	9	44.6	1
Sucrose	F	Dop1R1	2	10	56.6	1
Sucrose	F	Dop1R1	2	1	32.6	2
Sucrose	F	Dop1R1	2	2	61.6	2
Sucrose	F	Dop1R1	2	3	39.6	2
Sucrose	F	Dop1R1	2	4	44.6	2
Sucrose	F	Dop1R1	2	5	48.6	2
Sucrose	F	Dop1R1	2	6	48.6	2
Sucrose	F	Dop1R1	2	7	34.6	2
Sucrose	F	Dop1R1	2	8	56.6	2
Sucrose	F	Dop1R1	2	9	44.6	2
Sucrose	F	Dop1R1	2	10	53.6	2
Sucrose	F	Dop1R1	2	1	33.2	3
Sucrose	F	Dop1R1	2	2	29.2	3
Sucrose	F	Dop1R1	2	3	36.2	3
Sucrose	F	Dop1R1	2	4	26.2	3
Sucrose	F	Dop1R1	2	5	33.2	3
Sucrose	F	Dop1R1	2	6	34.2	3
Sucrose	F	Dop1R1	2	7	35.2	3
Sucrose	F	Dop1R1	2	8	38.2	3
Sucrose	F	Dop1R1	2	9	37.2	3
Sucrose	F	Dop1R1	2	10	39.2	3
Sucrose	M	Dop1R1	2	1	45.6	1
Sucrose	M	Dop1R1	2	2	26.6	1
Sucrose	M	Dop1R1	2	3	55.6	1
Sucrose	M	Dop1R1	2	4	37.6	1
Sucrose	M	Dop1R1	2	5	60.6	1
Sucrose	M	Dop1R1	2	6	34.6	1
Sucrose	M	Dop1R1	2	7	33.6	1
Sucrose	M	Dop1R1	2	8	31.6	1
Sucrose	M	Dop1R1	2	9	42.6	1
Sucrose	M	Dop1R1	2	10	33.6	1
Sucrose	M	Dop1R1	2	1	32.6	2
Sucrose	M	Dop1R1	2	2	56.6	2
Sucrose	M	Dop1R1	2	3	43.6	2
Sucrose	M	Dop1R1	2	4	71.6	2
Sucrose	M	Dop1R1	2	5	67.6	2
Sucrose	M	Dop1R1	2	6	50.6	2
Sucrose	M	Dop1R1	2	7	42.6	2
Sucrose	M	Dop1R1	2	8	32.6	2
Sucrose	M	Dop1R1	2	9	47.6	2
Sucrose	M	Dop1R1	2	10	53.6	2
Sucrose	M	Dop1R1	2	1	34.2	3
Sucrose	M	Dop1R1	2	2	34.2	3
Sucrose	M	Dop1R1	2	3	42.2	3
Sucrose	M	Dop1R1	2	4	24.2	3
Sucrose	M	Dop1R1	2	5	37.2	3
Sucrose	M	Dop1R1	2	6	30.2	3
Sucrose	M	Dop1R1	2	7	30.2	3
Sucrose	M	Dop1R1	2	8	31.2	3
Sucrose	M	Dop1R1	2	9	30.2	3
Sucrose	M	Dop1R1	2	10	34.2	3
Cocaine	F	KK_Control	2	1	21.2	1
Cocaine	F	KK_Control	2	2	60.2	1
Cocaine	F	KK_Control	2	3	25.2	1
Cocaine	F	KK_Control	2	4	24.2	1
Cocaine	F	KK_Control	2	5	62.2	1
Cocaine	F	KK_Control	2	6	25.2	1
Cocaine	F	KK_Control	2	7	76.2	1
Cocaine	F	KK_Control	2	8	15.2	1
Cocaine	F	KK_Control	2	9	27.2	1
Cocaine	F	KK_Control	2	10	44.2	1
Cocaine	F	KK_Control	2	1	29	2
Cocaine	F	KK_Control	2	2	50	2
Cocaine	F	KK_Control	2	3	27	2
Cocaine	F	KK_Control	2	4	17	2
Cocaine	F	KK_Control	2	5	23	2
Cocaine	F	KK_Control	2	6	30	2
Cocaine	F	KK_Control	2	7	33	2
Cocaine	F	KK_Control	2	8	19	2
Cocaine	F	KK_Control	2	9	29	2
Cocaine	F	KK_Control	2	10	36	2
Cocaine	F	KK_Control	2	1	32.8	3
Cocaine	F	KK_Control	2	2	48.8	3
Cocaine	F	KK_Control	2	3	24.8	3
Cocaine	F	KK_Control	2	4	30.8	3
Cocaine	F	KK_Control	2	5	36.8	3
Cocaine	F	KK_Control	2	6	32.8	3
Cocaine	F	KK_Control	2	7	24.8	3
Cocaine	F	KK_Control	2	8	19.8	3
Cocaine	F	KK_Control	2	9	33.8	3
Cocaine	F	KK_Control	2	10	48.8	3
Cocaine	M	KK_Control	2	1	38.2	1
Cocaine	M	KK_Control	2	2	18.2	1
Cocaine	M	KK_Control	2	3	22.2	1
Cocaine	M	KK_Control	2	4	25.2	1
Cocaine	M	KK_Control	2	5	36.2	1
Cocaine	M	KK_Control	2	6	14.2	1
Cocaine	M	KK_Control	2	7	24.2	1
Cocaine	M	KK_Control	2	8	10.2	1
Cocaine	M	KK_Control	2	9	58.2	1
Cocaine	M	KK_Control	2	10	39.2	1
Cocaine	M	KK_Control	2	1	31	2
Cocaine	M	KK_Control	2	2	30	2
Cocaine	M	KK_Control	2	3	29	2
Cocaine	M	KK_Control	2	4	27	2
Cocaine	M	KK_Control	2	5	18	2
Cocaine	M	KK_Control	2	6	50	2
Cocaine	M	KK_Control	2	7	22	2
Cocaine	M	KK_Control	2	8	27	2
Cocaine	M	KK_Control	2	9	22	2
Cocaine	M	KK_Control	2	10	37	2
Cocaine	M	KK_Control	2	1	30.8	3
Cocaine	M	KK_Control	2	2	31.8	3
Cocaine	M	KK_Control	2	3	23.8	3
Cocaine	M	KK_Control	2	4	45.8	3
Cocaine	M	KK_Control	2	5	32.8	3
Cocaine	M	KK_Control	2	6	24.8	3
Cocaine	M	KK_Control	2	7	31.8	3
Cocaine	M	KK_Control	2	8	38.8	3
Cocaine	M	KK_Control	2	9	26.8	3
Cocaine	M	KK_Control	2	10	32.8	3
Sucrose	F	KK_Control	2	1	35.6	1
Sucrose	F	KK_Control	2	2	67.6	1
Sucrose	F	KK_Control	2	3	41.6	1
Sucrose	F	KK_Control	2	4	37.6	1
Sucrose	F	KK_Control	2	5	53.6	1
Sucrose	F	KK_Control	2	6	35.6	1
Sucrose	F	KK_Control	2	7	72.6	1
Sucrose	F	KK_Control	2	8	21.6	1
Sucrose	F	KK_Control	2	9	15.6	1
Sucrose	F	KK_Control	2	10	56.6	1
Sucrose	F	KK_Control	2	1	68.6	2
Sucrose	F	KK_Control	2	2	38.6	2
Sucrose	F	KK_Control	2	3	25.6	2
Sucrose	F	KK_Control	2	4	33.6	2
Sucrose	F	KK_Control	2	5	47.6	2
Sucrose	F	KK_Control	2	6	39.6	2
Sucrose	F	KK_Control	2	7	39.6	2
Sucrose	F	KK_Control	2	8	29.6	2
Sucrose	F	KK_Control	2	9	31.6	2
Sucrose	F	KK_Control	2	10	50.6	2
Sucrose	F	KK_Control	2	1	49.2	3
Sucrose	F	KK_Control	2	2	53.2	3
Sucrose	F	KK_Control	2	3	36.2	3
Sucrose	F	KK_Control	2	4	41.2	3
Sucrose	F	KK_Control	2	5	32.2	3
Sucrose	F	KK_Control	2	6	39.2	3
Sucrose	F	KK_Control	2	7	58.2	3
Sucrose	F	KK_Control	2	8	36.2	3
Sucrose	F	KK_Control	2	9	40.2	3
Sucrose	F	KK_Control	2	10	48.2	3
Sucrose	M	KK_Control	2	1	51.6	1
Sucrose	M	KK_Control	2	2	46.6	1
Sucrose	M	KK_Control	2	3	24.6	1
Sucrose	M	KK_Control	2	4	50.6	1
Sucrose	M	KK_Control	2	5	47.6	1
Sucrose	M	KK_Control	2	6	31.6	1
Sucrose	M	KK_Control	2	7	22.6	1
Sucrose	M	KK_Control	2	8	25.6	1
Sucrose	M	KK_Control	2	9	35.6	1
Sucrose	M	KK_Control	2	10	25.6	1
Sucrose	M	KK_Control	2	1	58.6	2
Sucrose	M	KK_Control	2	2	29.6	2
Sucrose	M	KK_Control	2	3	36.6	2
Sucrose	M	KK_Control	2	4	34.6	2
Sucrose	M	KK_Control	2	5	45.6	2
Sucrose	M	KK_Control	2	6	23.6	2
Sucrose	M	KK_Control	2	7	37.6	2
Sucrose	M	KK_Control	2	8	45.6	2
Sucrose	M	KK_Control	2	9	42.6	2
Sucrose	M	KK_Control	2	10	47.6	2
Sucrose	M	KK_Control	2	1	40.2	3
Sucrose	M	KK_Control	2	2	14.2	3
Sucrose	M	KK_Control	2	3	28.2	3
Sucrose	M	KK_Control	2	4	42.2	3
Sucrose	M	KK_Control	2	5	50.2	3
Sucrose	M	KK_Control	2	6	33.2	3
Sucrose	M	KK_Control	2	7	29.2	3
Sucrose	M	KK_Control	2	8	36.2	3
Sucrose	M	KK_Control	2	9	33.2	3
Sucrose	M	KK_Control	2	10	46.2	3
Cocaine	F	GD_Control	4	1	65.4	1
Cocaine	F	GD_Control	4	2	14.4	1
Cocaine	F	GD_Control	4	3	39.4	1
Cocaine	F	GD_Control	4	4	29.4	1
Cocaine	F	GD_Control	4	5	27.4	1
Cocaine	F	GD_Control	4	6	38.4	1
Cocaine	F	GD_Control	4	7	21.4	1
Cocaine	F	GD_Control	4	8	50.4	1
Cocaine	F	GD_Control	4	9	28.4	1
Cocaine	F	GD_Control	4	10	33.4	1
Cocaine	F	GD_Control	4	1	53	2
Cocaine	F	GD_Control	4	2	42	2
Cocaine	F	GD_Control	4	3	36	2
Cocaine	F	GD_Control	4	4	36	2
Cocaine	F	GD_Control	4	5	48	2
Cocaine	F	GD_Control	4	6	51	2
Cocaine	F	GD_Control	4	7	25	2
Cocaine	F	GD_Control	4	8	24	2
Cocaine	F	GD_Control	4	9	25	2
Cocaine	F	GD_Control	4	10	50	2
Cocaine	F	GD_Control	4	1	55	3
Cocaine	F	GD_Control	4	2	47	3
Cocaine	F	GD_Control	4	3	51	3
Cocaine	F	GD_Control	4	4	53	3
Cocaine	F	GD_Control	4	5	45	3
Cocaine	F	GD_Control	4	6	33	3
Cocaine	F	GD_Control	4	7	40	3
Cocaine	F	GD_Control	4	8	53	3
Cocaine	F	GD_Control	4	9	41	3
Cocaine	F	GD_Control	4	10	24	3
Cocaine	M	GD_Control	4	1	43.4	1
Cocaine	M	GD_Control	4	2	13.4	1
Cocaine	M	GD_Control	4	3	39.4	1
Cocaine	M	GD_Control	4	4	32.4	1
Cocaine	M	GD_Control	4	5	16.4	1
Cocaine	M	GD_Control	4	6	15.4	1
Cocaine	M	GD_Control	4	7	23.4	1
Cocaine	M	GD_Control	4	8	25.4	1
Cocaine	M	GD_Control	4	9	37.4	1
Cocaine	M	GD_Control	4	10	25.4	1
Cocaine	M	GD_Control	4	1	47	2
Cocaine	M	GD_Control	4	2	27	2
Cocaine	M	GD_Control	4	3	36	2
Cocaine	M	GD_Control	4	4	55	2
Cocaine	M	GD_Control	4	5	33	2
Cocaine	M	GD_Control	4	6	26	2
Cocaine	M	GD_Control	4	7	29	2
Cocaine	M	GD_Control	4	8	35	2
Cocaine	M	GD_Control	4	9	31	2
Cocaine	M	GD_Control	4	10	21	2
Cocaine	M	GD_Control	4	1	33	3
Cocaine	M	GD_Control	4	2	15	3
Cocaine	M	GD_Control	4	3	27	3
Cocaine	M	GD_Control	4	4	24	3
Cocaine	M	GD_Control	4	5	14	3
Cocaine	M	GD_Control	4	6	23	3
Cocaine	M	GD_Control	4	7	16	3
Cocaine	M	GD_Control	4	8	29	3
Cocaine	M	GD_Control	4	9	12	3
Cocaine	M	GD_Control	4	10	22	3
Sucrose	F	GD_Control	4	1	67	1
Sucrose	F	GD_Control	4	2	36	1
Sucrose	F	GD_Control	4	3	33	1
Sucrose	F	GD_Control	4	4	48	1
Sucrose	F	GD_Control	4	5	43	1
Sucrose	F	GD_Control	4	6	71	1
Sucrose	F	GD_Control	4	7	45	1
Sucrose	F	GD_Control	4	8	39	1
Sucrose	F	GD_Control	4	9	32	1
Sucrose	F	GD_Control	4	10	54	1
Sucrose	F	GD_Control	4	1	68.2	2
Sucrose	F	GD_Control	4	2	61.2	2
Sucrose	F	GD_Control	4	3	54.2	2
Sucrose	F	GD_Control	4	4	47.2	2
Sucrose	F	GD_Control	4	5	53.2	2
Sucrose	F	GD_Control	4	6	62.2	2
Sucrose	F	GD_Control	4	7	81.2	2
Sucrose	F	GD_Control	4	8	44.2	2
Sucrose	F	GD_Control	4	9	45.2	2
Sucrose	F	GD_Control	4	10	64.2	2
Sucrose	F	GD_Control	4	1	78.4	3
Sucrose	F	GD_Control	4	2	55.4	3
Sucrose	F	GD_Control	4	3	36.4	3
Sucrose	F	GD_Control	4	4	65.4	3
Sucrose	F	GD_Control	4	5	46.4	3
Sucrose	F	GD_Control	4	6	60.4	3
Sucrose	F	GD_Control	4	7	49.4	3
Sucrose	F	GD_Control	4	8	38.4	3
Sucrose	F	GD_Control	4	9	48.4	3
Sucrose	F	GD_Control	4	10	48.4	3
Sucrose	M	GD_Control	4	1	76	1
Sucrose	M	GD_Control	4	2	42	1
Sucrose	M	GD_Control	4	3	37	1
Sucrose	M	GD_Control	4	4	40	1
Sucrose	M	GD_Control	4	5	40	1
Sucrose	M	GD_Control	4	6	41	1
Sucrose	M	GD_Control	4	7	46	1
Sucrose	M	GD_Control	4	8	65	1
Sucrose	M	GD_Control	4	9	23	1
Sucrose	M	GD_Control	4	10	32	1
Sucrose	M	GD_Control	4	1	43.2	2
Sucrose	M	GD_Control	4	2	37.2	2
Sucrose	M	GD_Control	4	3	43.2	2
Sucrose	M	GD_Control	4	4	32.2	2
Sucrose	M	GD_Control	4	5	38.2	2
Sucrose	M	GD_Control	4	6	43.2	2
Sucrose	M	GD_Control	4	7	36.2	2
Sucrose	M	GD_Control	4	8	37.2	2
Sucrose	M	GD_Control	4	9	31.2	2
Sucrose	M	GD_Control	4	10	33.2	2
Sucrose	M	GD_Control	4	1	26.4	3
Sucrose	M	GD_Control	4	2	24.4	3
Sucrose	M	GD_Control	4	3	25.4	3
Sucrose	M	GD_Control	4	4	37.4	3
Sucrose	M	GD_Control	4	5	36.4	3
Sucrose	M	GD_Control	4	6	44.4	3
Sucrose	M	GD_Control	4	7	21.4	3
Sucrose	M	GD_Control	4	8	21.4	3
Sucrose	M	GD_Control	4	9	33.4	3
Sucrose	M	GD_Control	4	10	19.4	3
Cocaine	F	msi	4	1	43.4	1
Cocaine	F	msi	4	2	50.4	1
Cocaine	F	msi	4	3	59.4	1
Cocaine	F	msi	4	4	42.4	1
Cocaine	F	msi	4	5	39.4	1
Cocaine	F	msi	4	6	48.4	1
Cocaine	F	msi	4	7	24.4	1
Cocaine	F	msi	4	8	26.4	1
Cocaine	F	msi	4	9	27.4	1
Cocaine	F	msi	4	10	45.4	1
Cocaine	F	msi	4	1	50	2
Cocaine	F	msi	4	2	55	2
Cocaine	F	msi	4	3	72	2
Cocaine	F	msi	4	4	40	2
Cocaine	F	msi	4	5	53	2
Cocaine	F	msi	4	6	49	2
Cocaine	F	msi	4	7	53	2
Cocaine	F	msi	4	8	45	2
Cocaine	F	msi	4	9	47	2
Cocaine	F	msi	4	10	45	2
Cocaine	F	msi	4	1	48	3
Cocaine	F	msi	4	2	40	3
Cocaine	F	msi	4	3	61	3
Cocaine	F	msi	4	4	39	3
Cocaine	F	msi	4	5	48	3
Cocaine	F	msi	4	6	35	3
Cocaine	F	msi	4	7	30	3
Cocaine	F	msi	4	8	25	3
Cocaine	F	msi	4	9	34	3
Cocaine	F	msi	4	10	30	3
Cocaine	M	msi	4	1	18.4	1
Cocaine	M	msi	4	2	30.4	1
Cocaine	M	msi	4	3	30.4	1
Cocaine	M	msi	4	4	14.4	1
Cocaine	M	msi	4	5	23.4	1
Cocaine	M	msi	4	6	34.4	1
Cocaine	M	msi	4	7	24.4	1
Cocaine	M	msi	4	8	22.4	1
Cocaine	M	msi	4	9	38.4	1
Cocaine	M	msi	4	10	37.4	1
Cocaine	M	msi	4	1	42	2
Cocaine	M	msi	4	2	38	2
Cocaine	M	msi	4	3	52	2
Cocaine	M	msi	4	4	38	2
Cocaine	M	msi	4	5	25	2
Cocaine	M	msi	4	6	35	2
Cocaine	M	msi	4	7	36	2
Cocaine	M	msi	4	8	21	2
Cocaine	M	msi	4	9	25	2
Cocaine	M	msi	4	10	41	2
Cocaine	M	msi	4	1	70	3
Cocaine	M	msi	4	2	42	3
Cocaine	M	msi	4	3	31	3
Cocaine	M	msi	4	4	34	3
Cocaine	M	msi	4	5	45	3
Cocaine	M	msi	4	6	38	3
Cocaine	M	msi	4	7	25	3
Cocaine	M	msi	4	8	54	3
Cocaine	M	msi	4	9	33	3
Cocaine	M	msi	4	10	41	3
Sucrose	F	msi	4	1	51	1
Sucrose	F	msi	4	2	72	1
Sucrose	F	msi	4	3	72	1
Sucrose	F	msi	4	4	53	1
Sucrose	F	msi	4	5	56	1
Sucrose	F	msi	4	6	41	1
Sucrose	F	msi	4	7	59	1
Sucrose	F	msi	4	8	47	1
Sucrose	F	msi	4	9	33	1
Sucrose	F	msi	4	10	47	1
Sucrose	F	msi	4	1	60.2	2
Sucrose	F	msi	4	2	53.2	2
Sucrose	F	msi	4	3	61.2	2
Sucrose	F	msi	4	4	54.2	2
Sucrose	F	msi	4	5	39.2	2
Sucrose	F	msi	4	6	57.2	2
Sucrose	F	msi	4	7	54.2	2
Sucrose	F	msi	4	8	33.2	2
Sucrose	F	msi	4	9	57.2	2
Sucrose	F	msi	4	10	41.2	2
Sucrose	F	msi	4	1	53.4	3
Sucrose	F	msi	4	2	55.4	3
Sucrose	F	msi	4	3	47.4	3
Sucrose	F	msi	4	4	45.4	3
Sucrose	F	msi	4	5	38.4	3
Sucrose	F	msi	4	6	52.4	3
Sucrose	F	msi	4	7	44.4	3
Sucrose	F	msi	4	8	26.4	3
Sucrose	F	msi	4	9	37.4	3
Sucrose	F	msi	4	10	37.4	3
Sucrose	M	msi	4	1	30	1
Sucrose	M	msi	4	2	36	1
Sucrose	M	msi	4	3	55	1
Sucrose	M	msi	4	4	30	1
Sucrose	M	msi	4	5	40	1
Sucrose	M	msi	4	6	50	1
Sucrose	M	msi	4	7	32	1
Sucrose	M	msi	4	8	28	1
Sucrose	M	msi	4	9	64	1
Sucrose	M	msi	4	10	55	1
Sucrose	M	msi	4	1	51.2	2
Sucrose	M	msi	4	2	38.2	2
Sucrose	M	msi	4	3	37.2	2
Sucrose	M	msi	4	4	45.2	2
Sucrose	M	msi	4	5	29.2	2
Sucrose	M	msi	4	6	35.2	2
Sucrose	M	msi	4	7	49.2	2
Sucrose	M	msi	4	8	34.2	2
Sucrose	M	msi	4	9	53.2	2
Sucrose	M	msi	4	10	41.2	2
Sucrose	M	msi	4	1	48.4	3
Sucrose	M	msi	4	2	16.4	3
Sucrose	M	msi	4	3	35.4	3
Sucrose	M	msi	4	4	28.4	3
Sucrose	M	msi	4	5	27.4	3
Sucrose	M	msi	4	6	35.4	3
Sucrose	M	msi	4	7	26.4	3
Sucrose	M	msi	4	8	52.4	3
Sucrose	M	msi	4	9	37.4	3
Sucrose	M	msi	4	10	58.4	3

## Sheet: E. TH-GAL4 
Solution	Sex	Genotype	Block	Replicate	Consumption	Exposure
Cocaine	F	ed	1	1	26	1
Cocaine	F	ed	1	2	54	1
Cocaine	F	ed	1	3	48	1
Cocaine	F	ed	1	4	35	1
Cocaine	F	ed	1	5	42	1
Cocaine	F	ed	1	6	46	1
Cocaine	F	ed	1	7	55	1
Cocaine	F	ed	1	8	27	1
Cocaine	F	ed	1	9	34	1
Cocaine	F	ed	1	10	51	1
Cocaine	F	ed	1	1	34.4	2
Cocaine	F	ed	1	2	61.4	2
Cocaine	F	ed	1	3	32.4	2
Cocaine	F	ed	1	4	41.4	2
Cocaine	F	ed	1	5	47.4	2
Cocaine	F	ed	1	6	46.4	2
Cocaine	F	ed	1	7	31.4	2
Cocaine	F	ed	1	8	31.4	2
Cocaine	F	ed	1	9	45.4	2
Cocaine	F	ed	1	10	55.4	2
Cocaine	F	ed	1	1	58	3
Cocaine	F	ed	1	2	62	3
Cocaine	F	ed	1	3	53	3
Cocaine	F	ed	1	4	41	3
Cocaine	F	ed	1	5	47	3
Cocaine	F	ed	1	6	19	3
Cocaine	F	ed	1	7	42	3
Cocaine	F	ed	1	8	45	3
Cocaine	F	ed	1	9	58	3
Cocaine	F	ed	1	10	45	3
Cocaine	M	ed	1	1	21	1
Cocaine	M	ed	1	2	45	1
Cocaine	M	ed	1	3	36	1
Cocaine	M	ed	1	4	52	1
Cocaine	M	ed	1	5	37	1
Cocaine	M	ed	1	6	31	1
Cocaine	M	ed	1	7	40	1
Cocaine	M	ed	1	8	27	1
Cocaine	M	ed	1	9	36	1
Cocaine	M	ed	1	10	41	1
Cocaine	M	ed	1	1	59.4	2
Cocaine	M	ed	1	2	24.4	2
Cocaine	M	ed	1	3	31.4	2
Cocaine	M	ed	1	4	32.4	2
Cocaine	M	ed	1	5	32.4	2
Cocaine	M	ed	1	6	19.4	2
Cocaine	M	ed	1	7	31.4	2
Cocaine	M	ed	1	8	17.4	2
Cocaine	M	ed	1	9	29.4	2
Cocaine	M	ed	1	10	29.4	2
Cocaine	M	ed	1	1	25	3
Cocaine	M	ed	1	2	26	3
Cocaine	M	ed	1	3	50	3
Cocaine	M	ed	1	4	34	3
Cocaine	M	ed	1	5	27	3
Cocaine	M	ed	1	6	29	3
Cocaine	M	ed	1	7	22	3
Cocaine	M	ed	1	8	27	3
Cocaine	M	ed	1	9	45	3
Cocaine	M	ed	1	10	25	3
Sucrose	F	ed	1	1	36.2	1
Sucrose	F	ed	1	2	55.2	1
Sucrose	F	ed	1	3	28.2	1
Sucrose	F	ed	1	4	75.2	1
Sucrose	F	ed	1	5	80.2	1
Sucrose	F	ed	1	6	45.2	1
Sucrose	F	ed	1	7	56.2	1
Sucrose	F	ed	1	8	71.2	1
Sucrose	F	ed	1	9	63.2	1
Sucrose	F	ed	1	10	46.2	1
Sucrose	F	ed	1	1	58	2
Sucrose	F	ed	1	2	51	2
Sucrose	F	ed	1	3	55	2
Sucrose	F	ed	1	4	65	2
Sucrose	F	ed	1	5	42	2
Sucrose	F	ed	1	6	55	2
Sucrose	F	ed	1	7	53	2
Sucrose	F	ed	1	8	48	2
Sucrose	F	ed	1	9	64	2
Sucrose	F	ed	1	10	50	2
Sucrose	F	ed	1	1	42.4	3
Sucrose	F	ed	1	2	64.4	3
Sucrose	F	ed	1	3	54.4	3
Sucrose	F	ed	1	4	56.4	3
Sucrose	F	ed	1	5	56.4	3
Sucrose	F	ed	1	6	45.4	3
Sucrose	F	ed	1	7	53.4	3
Sucrose	F	ed	1	8	55.4	3
Sucrose	F	ed	1	9	83.4	3
Sucrose	F	ed	1	10	64.4	3
Sucrose	M	ed	1	1	56.2	1
Sucrose	M	ed	1	2	32.2	1
Sucrose	M	ed	1	3	22.2	1
Sucrose	M	ed	1	4	42.2	1
Sucrose	M	ed	1	5	48.2	1
Sucrose	M	ed	1	6	47.2	1
Sucrose	M	ed	1	7	53.2	1
Sucrose	M	ed	1	8	37.2	1
Sucrose	M	ed	1	9	40.2	1
Sucrose	M	ed	1	10	32.2	1
Sucrose	M	ed	1	1	24	2
Sucrose	M	ed	1	2	43	2
Sucrose	M	ed	1	3	27	2
Sucrose	M	ed	1	4	33	2
Sucrose	M	ed	1	5	40	2
Sucrose	M	ed	1	6	41	2
Sucrose	M	ed	1	7	37	2
Sucrose	M	ed	1	8	34	2
Sucrose	M	ed	1	9	61	2
Sucrose	M	ed	1	10	35	2
Sucrose	M	ed	1	1	33.4	3
Sucrose	M	ed	1	2	27.4	3
Sucrose	M	ed	1	3	44.4	3
Sucrose	M	ed	1	4	39.4	3
Sucrose	M	ed	1	5	23.4	3
Sucrose	M	ed	1	6	22.4	3
Sucrose	M	ed	1	7	21.4	3
Sucrose	M	ed	1	8	22.4	3
Sucrose	M	ed	1	9	44.4	3
Sucrose	M	ed	1	10	29.4	3
Cocaine	F	GD_Control	1	1	60	1
Cocaine	F	GD_Control	1	2	48	1
Cocaine	F	GD_Control	1	3	45	1
Cocaine	F	GD_Control	1	4	51	1
Cocaine	F	GD_Control	1	5	38	1
Cocaine	F	GD_Control	1	6	47	1
Cocaine	F	GD_Control	1	7	48	1
Cocaine	F	GD_Control	1	8	27	1
Cocaine	F	GD_Control	1	9	31	1
Cocaine	F	GD_Control	1	10	65	1
Cocaine	F	GD_Control	1	1	57.4	2
Cocaine	F	GD_Control	1	2	56.4	2
Cocaine	F	GD_Control	1	3	44.4	2
Cocaine	F	GD_Control	1	4	39.4	2
Cocaine	F	GD_Control	1	5	41.4	2
Cocaine	F	GD_Control	1	6	40.4	2
Cocaine	F	GD_Control	1	7	58.4	2
Cocaine	F	GD_Control	1	8	36.4	2
Cocaine	F	GD_Control	1	9	47.4	2
Cocaine	F	GD_Control	1	10	42.4	2
Cocaine	F	GD_Control	1	1	49	3
Cocaine	F	GD_Control	1	2	39	3
Cocaine	F	GD_Control	1	3	46	3
Cocaine	F	GD_Control	1	4	46	3
Cocaine	F	GD_Control	1	5	37	3
Cocaine	F	GD_Control	1	6	54	3
Cocaine	F	GD_Control	1	7	50	3
Cocaine	F	GD_Control	1	8	20	3
Cocaine	F	GD_Control	1	9	69	3
Cocaine	F	GD_Control	1	10	52	3
Cocaine	M	GD_Control	1	1	31	1
Cocaine	M	GD_Control	1	2	65	1
Cocaine	M	GD_Control	1	3	29	1
Cocaine	M	GD_Control	1	4	29	1
Cocaine	M	GD_Control	1	5	26	1
Cocaine	M	GD_Control	1	6	54	1
Cocaine	M	GD_Control	1	7	30	1
Cocaine	M	GD_Control	1	8	26	1
Cocaine	M	GD_Control	1	9	27	1
Cocaine	M	GD_Control	1	10	21	1
Cocaine	M	GD_Control	1	1	32.4	2
Cocaine	M	GD_Control	1	2	24.4	2
Cocaine	M	GD_Control	1	3	29.4	2
Cocaine	M	GD_Control	1	4	36.4	2
Cocaine	M	GD_Control	1	5	26.4	2
Cocaine	M	GD_Control	1	6	29.4	2
Cocaine	M	GD_Control	1	7	33.4	2
Cocaine	M	GD_Control	1	8	43.4	2
Cocaine	M	GD_Control	1	9	25.4	2
Cocaine	M	GD_Control	1	10	30.4	2
Cocaine	M	GD_Control	1	1	34	3
Cocaine	M	GD_Control	1	2	48	3
Cocaine	M	GD_Control	1	3	51	3
Cocaine	M	GD_Control	1	4	38	3
Cocaine	M	GD_Control	1	5	49	3
Cocaine	M	GD_Control	1	6	41	3
Cocaine	M	GD_Control	1	7	28	3
Cocaine	M	GD_Control	1	8	27	3
Cocaine	M	GD_Control	1	9	41	3
Cocaine	M	GD_Control	1	10	24	3
Sucrose	F	GD_Control	1	1	80.2	1
Sucrose	F	GD_Control	1	2	84.2	1
Sucrose	F	GD_Control	1	3	61.2	1
Sucrose	F	GD_Control	1	4	96.2	1
Sucrose	F	GD_Control	1	5	80.2	1
Sucrose	F	GD_Control	1	6	72.2	1
Sucrose	F	GD_Control	1	7	79.2	1
Sucrose	F	GD_Control	1	8	99.2	1
Sucrose	F	GD_Control	1	9	93.2	1
Sucrose	F	GD_Control	1	10	80.2	1
Sucrose	F	GD_Control	1	1	80	2
Sucrose	F	GD_Control	1	2	54	2
Sucrose	F	GD_Control	1	3	54	2
Sucrose	F	GD_Control	1	4	53	2
Sucrose	F	GD_Control	1	5	51	2
Sucrose	F	GD_Control	1	6	51	2
Sucrose	F	GD_Control	1	7	70	2
Sucrose	F	GD_Control	1	8	79	2
Sucrose	F	GD_Control	1	9	64	2
Sucrose	F	GD_Control	1	10	64	2
Sucrose	F	GD_Control	1	1	79.4	3
Sucrose	F	GD_Control	1	2	66.4	3
Sucrose	F	GD_Control	1	3	74.4	3
Sucrose	F	GD_Control	1	4	64.4	3
Sucrose	F	GD_Control	1	5	54.4	3
Sucrose	F	GD_Control	1	6	90.4	3
Sucrose	F	GD_Control	1	7	90.4	3
Sucrose	F	GD_Control	1	8	53.4	3
Sucrose	F	GD_Control	1	9	57.4	3
Sucrose	F	GD_Control	1	10	69.4	3
Sucrose	M	GD_Control	1	1	44.2	1
Sucrose	M	GD_Control	1	2	62.2	1
Sucrose	M	GD_Control	1	3	73.2	1
Sucrose	M	GD_Control	1	4	84.2	1
Sucrose	M	GD_Control	1	5	41.2	1
Sucrose	M	GD_Control	1	6	39.2	1
Sucrose	M	GD_Control	1	7	43.2	1
Sucrose	M	GD_Control	1	8	61.2	1
Sucrose	M	GD_Control	1	9	47.2	1
Sucrose	M	GD_Control	1	10	62.2	1
Sucrose	M	GD_Control	1	1	38	2
Sucrose	M	GD_Control	1	2	28	2
Sucrose	M	GD_Control	1	3	54	2
Sucrose	M	GD_Control	1	4	31	2
Sucrose	M	GD_Control	1	5	65	2
Sucrose	M	GD_Control	1	6	65	2
Sucrose	M	GD_Control	1	7	42	2
Sucrose	M	GD_Control	1	8	37	2
Sucrose	M	GD_Control	1	9	37	2
Sucrose	M	GD_Control	1	10	44	2
Sucrose	M	GD_Control	1	1	61.4	3
Sucrose	M	GD_Control	1	2	43.4	3
Sucrose	M	GD_Control	1	3	55.4	3
Sucrose	M	GD_Control	1	4	38.4	3
Sucrose	M	GD_Control	1	5	44.4	3
Sucrose	M	GD_Control	1	6	35.4	3
Sucrose	M	GD_Control	1	7	27.4	3
Sucrose	M	GD_Control	1	8	36.4	3
Sucrose	M	GD_Control	1	9	39.4	3
Sucrose	M	GD_Control	1	10	32.4	3
Cocaine	F	Snoo	1	1	30	1
Cocaine	F	Snoo	1	2	35	1
Cocaine	F	Snoo	1	3	25	1
Cocaine	F	Snoo	1	4	32	1
Cocaine	F	Snoo	1	5	46	1
Cocaine	F	Snoo	1	6	32	1
Cocaine	F	Snoo	1	7	33	1
Cocaine	F	Snoo	1	8	47	1
Cocaine	F	Snoo	1	9	47	1
Cocaine	F	Snoo	1	10	28	1
Cocaine	F	Snoo	1	1	41.4	2
Cocaine	F	Snoo	1	2	48.4	2
Cocaine	F	Snoo	1	3	27.4	2
Cocaine	F	Snoo	1	4	43.4	2
Cocaine	F	Snoo	1	5	55.4	2
Cocaine	F	Snoo	1	6	49.4	2
Cocaine	F	Snoo	1	7	61.4	2
Cocaine	F	Snoo	1	8	63.4	2
Cocaine	F	Snoo	1	9	55.4	2
Cocaine	F	Snoo	1	10	40.4	2
Cocaine	F	Snoo	1	1	36	3
Cocaine	F	Snoo	1	2	39	3
Cocaine	F	Snoo	1	3	12	3
Cocaine	F	Snoo	1	4	37	3
Cocaine	F	Snoo	1	5	38	3
Cocaine	F	Snoo	1	6	50	3
Cocaine	F	Snoo	1	7	40	3
Cocaine	F	Snoo	1	8	29	3
Cocaine	F	Snoo	1	9	48	3
Cocaine	F	Snoo	1	10	40	3
Cocaine	M	Snoo	1	1	30	1
Cocaine	M	Snoo	1	2	21	1
Cocaine	M	Snoo	1	3	22	1
Cocaine	M	Snoo	1	4	35	1
Cocaine	M	Snoo	1	5	33	1
Cocaine	M	Snoo	1	6	23	1
Cocaine	M	Snoo	1	7	24	1
Cocaine	M	Snoo	1	8	33	1
Cocaine	M	Snoo	1	9	31	1
Cocaine	M	Snoo	1	10	35	1
Cocaine	M	Snoo	1	1	40.4	2
Cocaine	M	Snoo	1	2	17.4	2
Cocaine	M	Snoo	1	3	35.4	2
Cocaine	M	Snoo	1	4	29.4	2
Cocaine	M	Snoo	1	5	23.4	2
Cocaine	M	Snoo	1	6	37.4	2
Cocaine	M	Snoo	1	7	22.4	2
Cocaine	M	Snoo	1	8	36.4	2
Cocaine	M	Snoo	1	9	25.4	2
Cocaine	M	Snoo	1	10	28.4	2
Cocaine	M	Snoo	1	1	33	3
Cocaine	M	Snoo	1	2	24	3
Cocaine	M	Snoo	1	3	29	3
Cocaine	M	Snoo	1	4	18	3
Cocaine	M	Snoo	1	5	15	3
Cocaine	M	Snoo	1	6	26	3
Cocaine	M	Snoo	1	7	37	3
Cocaine	M	Snoo	1	8	17	3
Cocaine	M	Snoo	1	9	27	3
Cocaine	M	Snoo	1	10	26	3
Sucrose	F	Snoo	1	1	51.2	1
Sucrose	F	Snoo	1	2	42.2	1
Sucrose	F	Snoo	1	3	56.2	1
Sucrose	F	Snoo	1	4	48.2	1
Sucrose	F	Snoo	1	5	60.2	1
Sucrose	F	Snoo	1	6	51.2	1
Sucrose	F	Snoo	1	7	62.2	1
Sucrose	F	Snoo	1	8	64.2	1
Sucrose	F	Snoo	1	9	63.2	1
Sucrose	F	Snoo	1	10	42.2	1
Sucrose	F	Snoo	1	1	29	2
Sucrose	F	Snoo	1	2	34	2
Sucrose	F	Snoo	1	3	37	2
Sucrose	F	Snoo	1	4	36	2
Sucrose	F	Snoo	1	5	52	2
Sucrose	F	Snoo	1	6	44	2
Sucrose	F	Snoo	1	7	40	2
Sucrose	F	Snoo	1	8	40	2
Sucrose	F	Snoo	1	9	60	2
Sucrose	F	Snoo	1	10	41	2
Sucrose	F	Snoo	1	1	49.4	3
Sucrose	F	Snoo	1	2	53.4	3
Sucrose	F	Snoo	1	3	39.4	3
Sucrose	F	Snoo	1	4	86.4	3
Sucrose	F	Snoo	1	5	42.4	3
Sucrose	F	Snoo	1	6	36.4	3
Sucrose	F	Snoo	1	7	40.4	3
Sucrose	F	Snoo	1	8	64.4	3
Sucrose	F	Snoo	1	9	67.4	3
Sucrose	F	Snoo	1	10	33.4	3
Sucrose	M	Snoo	1	1	43.2	1
Sucrose	M	Snoo	1	2	30.2	1
Sucrose	M	Snoo	1	3	35.2	1
Sucrose	M	Snoo	1	4	46.2	1
Sucrose	M	Snoo	1	5	46.2	1
Sucrose	M	Snoo	1	6	50.2	1
Sucrose	M	Snoo	1	7	28.2	1
Sucrose	M	Snoo	1	8	27.2	1
Sucrose	M	Snoo	1	9	39.2	1
Sucrose	M	Snoo	1	10	47.2	1
Sucrose	M	Snoo	1	1	34	2
Sucrose	M	Snoo	1	2	19	2
Sucrose	M	Snoo	1	3	24	2
Sucrose	M	Snoo	1	4	25	2
Sucrose	M	Snoo	1	5	27	2
Sucrose	M	Snoo	1	6	24	2
Sucrose	M	Snoo	1	7	40	2
Sucrose	M	Snoo	1	8	21	2
Sucrose	M	Snoo	1	9	30	2
Sucrose	M	Snoo	1	10	29	2
Sucrose	M	Snoo	1	1	35.4	3
Sucrose	M	Snoo	1	2	23.4	3
Sucrose	M	Snoo	1	3	12.4	3
Sucrose	M	Snoo	1	4	18.4	3
Sucrose	M	Snoo	1	5	34.4	3
Sucrose	M	Snoo	1	6	30.4	3
Sucrose	M	Snoo	1	7	23.4	3
Sucrose	M	Snoo	1	8	31.4	3
Sucrose	M	Snoo	1	9	36.4	3
Sucrose	M	Snoo	1	10	37.4	3
Cocaine	F	Dop1R1	3	1	23.2	1
Cocaine	F	Dop1R1	3	2	37.2	1
Cocaine	F	Dop1R1	3	3	30.2	1
Cocaine	F	Dop1R1	3	4	29.2	1
Cocaine	F	Dop1R1	3	5	28.2	1
Cocaine	F	Dop1R1	3	6	33.2	1
Cocaine	F	Dop1R1	3	7	24.2	1
Cocaine	F	Dop1R1	3	8	36.2	1
Cocaine	F	Dop1R1	3	9	35.2	1
Cocaine	F	Dop1R1	3	10	33.2	1
Cocaine	F	Dop1R1	3	1	14.8	2
Cocaine	F	Dop1R1	3	2	18.8	2
Cocaine	F	Dop1R1	3	3	22.8	2
Cocaine	F	Dop1R1	3	4	15.8	2
Cocaine	F	Dop1R1	3	5	31.8	2
Cocaine	F	Dop1R1	3	6	33.8	2
Cocaine	F	Dop1R1	3	7	52.8	2
Cocaine	F	Dop1R1	3	8	20.8	2
Cocaine	F	Dop1R1	3	9	23.8	2
Cocaine	F	Dop1R1	3	10	36.8	2
Cocaine	F	Dop1R1	3	1	39.4	3
Cocaine	F	Dop1R1	3	2	38.4	3
Cocaine	F	Dop1R1	3	3	42.4	3
Cocaine	F	Dop1R1	3	4	37.4	3
Cocaine	F	Dop1R1	3	5	39.4	3
Cocaine	F	Dop1R1	3	6	26.4	3
Cocaine	F	Dop1R1	3	7	26.4	3
Cocaine	F	Dop1R1	3	8	31.4	3
Cocaine	F	Dop1R1	3	9	49.4	3
Cocaine	F	Dop1R1	3	10	50.4	3
Cocaine	M	Dop1R1	3	1	17.2	1
Cocaine	M	Dop1R1	3	2	40.2	1
Cocaine	M	Dop1R1	3	3	30.2	1
Cocaine	M	Dop1R1	3	4	25.2	1
Cocaine	M	Dop1R1	3	5	12.2	1
Cocaine	M	Dop1R1	3	6	20.2	1
Cocaine	M	Dop1R1	3	7	21.2	1
Cocaine	M	Dop1R1	3	8	20.2	1
Cocaine	M	Dop1R1	3	9	13.2	1
Cocaine	M	Dop1R1	3	10	26.2	1
Cocaine	M	Dop1R1	3	1	31.8	2
Cocaine	M	Dop1R1	3	2	28.8	2
Cocaine	M	Dop1R1	3	3	18.8	2
Cocaine	M	Dop1R1	3	4	35.8	2
Cocaine	M	Dop1R1	3	5	26.8	2
Cocaine	M	Dop1R1	3	6	16.8	2
Cocaine	M	Dop1R1	3	7	43.8	2
Cocaine	M	Dop1R1	3	8	19.8	2
Cocaine	M	Dop1R1	3	9	17.8	2
Cocaine	M	Dop1R1	3	10	33.8	2
Cocaine	M	Dop1R1	3	1	15.4	3
Cocaine	M	Dop1R1	3	2	36.4	3
Cocaine	M	Dop1R1	3	3	26.4	3
Cocaine	M	Dop1R1	3	4	26.4	3
Cocaine	M	Dop1R1	3	5	26.4	3
Cocaine	M	Dop1R1	3	6	26.4	3
Cocaine	M	Dop1R1	3	7	33.4	3
Cocaine	M	Dop1R1	3	8	36.4	3
Cocaine	M	Dop1R1	3	9	24.4	3
Cocaine	M	Dop1R1	3	10	40.4	3
Sucrose	F	Dop1R1	3	1	34.8	1
Sucrose	F	Dop1R1	3	2	29.8	1
Sucrose	F	Dop1R1	3	3	41.8	1
Sucrose	F	Dop1R1	3	4	33.8	1
Sucrose	F	Dop1R1	3	5	53.8	1
Sucrose	F	Dop1R1	3	6	35.8	1
Sucrose	F	Dop1R1	3	7	44.8	1
Sucrose	F	Dop1R1	3	8	43.8	1
Sucrose	F	Dop1R1	3	9	27.8	1
Sucrose	F	Dop1R1	3	10	32.8	1
Sucrose	F	Dop1R1	3	1	35.2	2
Sucrose	F	Dop1R1	3	2	42.2	2
Sucrose	F	Dop1R1	3	3	36.2	2
Sucrose	F	Dop1R1	3	4	36.2	2
Sucrose	F	Dop1R1	3	5	58.2	2
Sucrose	F	Dop1R1	3	6	31.2	2
Sucrose	F	Dop1R1	3	7	47.2	2
Sucrose	F	Dop1R1	3	8	56.2	2
Sucrose	F	Dop1R1	3	9	58.2	2
Sucrose	F	Dop1R1	3	10	39.2	2
Sucrose	F	Dop1R1	3	1	63	3
Sucrose	F	Dop1R1	3	2	38	3
Sucrose	F	Dop1R1	3	3	42	3
Sucrose	F	Dop1R1	3	4	45	3
Sucrose	F	Dop1R1	3	5	51	3
Sucrose	F	Dop1R1	3	6	44	3
Sucrose	F	Dop1R1	3	7	26	3
Sucrose	F	Dop1R1	3	8	31	3
Sucrose	F	Dop1R1	3	9	42	3
Sucrose	F	Dop1R1	3	10	38	3
Sucrose	M	Dop1R1	3	1	28.8	1
Sucrose	M	Dop1R1	3	2	38.8	1
Sucrose	M	Dop1R1	3	3	39.8	1
Sucrose	M	Dop1R1	3	4	12.8	1
Sucrose	M	Dop1R1	3	5	21.8	1
Sucrose	M	Dop1R1	3	6	33.8	1
Sucrose	M	Dop1R1	3	7	39.8	1
Sucrose	M	Dop1R1	3	8	19.8	1
Sucrose	M	Dop1R1	3	9	19.8	1
Sucrose	M	Dop1R1	3	10	19.8	1
Sucrose	M	Dop1R1	3	1	16.2	2
Sucrose	M	Dop1R1	3	2	26.2	2
Sucrose	M	Dop1R1	3	3	27.2	2
Sucrose	M	Dop1R1	3	4	22.2	2
Sucrose	M	Dop1R1	3	5	26.2	2
Sucrose	M	Dop1R1	3	6	25.2	2
Sucrose	M	Dop1R1	3	7	38.2	2
Sucrose	M	Dop1R1	3	8	13.2	2
Sucrose	M	Dop1R1	3	9	16.2	2
Sucrose	M	Dop1R1	3	10	31.2	2
Sucrose	M	Dop1R1	3	1	52	3
Sucrose	M	Dop1R1	3	2	30	3
Sucrose	M	Dop1R1	3	3	45	3
Sucrose	M	Dop1R1	3	4	40	3
Sucrose	M	Dop1R1	3	5	36	3
Sucrose	M	Dop1R1	3	6	32	3
Sucrose	M	Dop1R1	3	7	38	3
Sucrose	M	Dop1R1	3	8	51	3
Sucrose	M	Dop1R1	3	9	41	3
Sucrose	M	Dop1R1	3	10	44	3
Cocaine	F	KK_Control	3	1	36.2	1
Cocaine	F	KK_Control	3	2	18.2	1
Cocaine	F	KK_Control	3	3	19.2	1
Cocaine	F	KK_Control	3	4	11.2	1
Cocaine	F	KK_Control	3	5	18.2	1
Cocaine	F	KK_Control	3	6	11.2	1
Cocaine	F	KK_Control	3	7	17.2	1
Cocaine	F	KK_Control	3	8	37.2	1
Cocaine	F	KK_Control	3	9	30.2	1
Cocaine	F	KK_Control	3	10	23.2	1
Cocaine	F	KK_Control	3	1	30.8	2
Cocaine	F	KK_Control	3	2	49.8	2
Cocaine	F	KK_Control	3	3	34.8	2
Cocaine	F	KK_Control	3	4	31.8	2
Cocaine	F	KK_Control	3	5	49.8	2
Cocaine	F	KK_Control	3	6	24.8	2
Cocaine	F	KK_Control	3	7	40.8	2
Cocaine	F	KK_Control	3	8	50.8	2
Cocaine	F	KK_Control	3	9	39.8	2
Cocaine	F	KK_Control	3	10	41.8	2
Cocaine	F	KK_Control	3	1	28.4	3
Cocaine	F	KK_Control	3	2	41.4	3
Cocaine	F	KK_Control	3	3	35.4	3
Cocaine	F	KK_Control	3	4	53.4	3
Cocaine	F	KK_Control	3	5	38.4	3
Cocaine	F	KK_Control	3	6	37.4	3
Cocaine	F	KK_Control	3	7	52.4	3
Cocaine	F	KK_Control	3	8	38.4	3
Cocaine	F	KK_Control	3	9	37.4	3
Cocaine	F	KK_Control	3	10	31.4	3
Cocaine	M	KK_Control	3	1	31.2	1
Cocaine	M	KK_Control	3	2	29.2	1
Cocaine	M	KK_Control	3	3	17.2	1
Cocaine	M	KK_Control	3	4	26.2	1
Cocaine	M	KK_Control	3	5	23.2	1
Cocaine	M	KK_Control	3	6	26.2	1
Cocaine	M	KK_Control	3	7	19.2	1
Cocaine	M	KK_Control	3	8	14.2	1
Cocaine	M	KK_Control	3	9	20.2	1
Cocaine	M	KK_Control	3	10	28.2	1
Cocaine	M	KK_Control	3	1	26.8	2
Cocaine	M	KK_Control	3	2	34.8	2
Cocaine	M	KK_Control	3	3	24.8	2
Cocaine	M	KK_Control	3	4	31.8	2
Cocaine	M	KK_Control	3	5	19.8	2
Cocaine	M	KK_Control	3	6	30.8	2
Cocaine	M	KK_Control	3	7	16.8	2
Cocaine	M	KK_Control	3	8	18.8	2
Cocaine	M	KK_Control	3	9	40.8	2
Cocaine	M	KK_Control	3	10	33.8	2
Cocaine	M	KK_Control	3	1	38.4	3
Cocaine	M	KK_Control	3	2	35.4	3
Cocaine	M	KK_Control	3	3	36.4	3
Cocaine	M	KK_Control	3	4	29.4	3
Cocaine	M	KK_Control	3	5	36.4	3
Cocaine	M	KK_Control	3	6	41.4	3
Cocaine	M	KK_Control	3	7	51.4	3
Cocaine	M	KK_Control	3	8	35.4	3
Cocaine	M	KK_Control	3	9	25.4	3
Cocaine	M	KK_Control	3	10	31.4	3
Sucrose	F	KK_Control	3	1	24.8	1
Sucrose	F	KK_Control	3	2	38.8	1
Sucrose	F	KK_Control	3	3	36.8	1
Sucrose	F	KK_Control	3	4	22.8	1
Sucrose	F	KK_Control	3	5	42.8	1
Sucrose	F	KK_Control	3	6	21.8	1
Sucrose	F	KK_Control	3	7	24.8	1
Sucrose	F	KK_Control	3	8	42.8	1
Sucrose	F	KK_Control	3	9	38.8	1
Sucrose	F	KK_Control	3	10	25.8	1
Sucrose	F	KK_Control	3	1	52.2	2
Sucrose	F	KK_Control	3	2	62.2	2
Sucrose	F	KK_Control	3	3	35.2	2
Sucrose	F	KK_Control	3	4	63.2	2
Sucrose	F	KK_Control	3	5	78.2	2
Sucrose	F	KK_Control	3	6	45.2	2
Sucrose	F	KK_Control	3	7	36.2	2
Sucrose	F	KK_Control	3	8	46.2	2
Sucrose	F	KK_Control	3	9	59.2	2
Sucrose	F	KK_Control	3	10	40.2	2
Sucrose	F	KK_Control	3	1	58	3
Sucrose	F	KK_Control	3	2	44	3
Sucrose	F	KK_Control	3	3	61	3
Sucrose	F	KK_Control	3	4	46	3
Sucrose	F	KK_Control	3	5	31	3
Sucrose	F	KK_Control	3	6	64	3
Sucrose	F	KK_Control	3	7	59	3
Sucrose	F	KK_Control	3	8	48	3
Sucrose	F	KK_Control	3	9	45	3
Sucrose	F	KK_Control	3	10	55	3
Sucrose	M	KK_Control	3	1	41.8	1
Sucrose	M	KK_Control	3	2	39.8	1
Sucrose	M	KK_Control	3	3	18.8	1
Sucrose	M	KK_Control	3	4	38.8	1
Sucrose	M	KK_Control	3	5	15.8	1
Sucrose	M	KK_Control	3	6	23.8	1
Sucrose	M	KK_Control	3	7	28.8	1
Sucrose	M	KK_Control	3	8	39.8	1
Sucrose	M	KK_Control	3	9	24.8	1
Sucrose	M	KK_Control	3	10	26.8	1
Sucrose	M	KK_Control	3	1	30.2	2
Sucrose	M	KK_Control	3	2	43.2	2
Sucrose	M	KK_Control	3	3	24.2	2
Sucrose	M	KK_Control	3	4	16.2	2
Sucrose	M	KK_Control	3	5	12.2	2
Sucrose	M	KK_Control	3	6	45.2	2
Sucrose	M	KK_Control	3	7	17.2	2
Sucrose	M	KK_Control	3	8	29.2	2
Sucrose	M	KK_Control	3	9	42.2	2
Sucrose	M	KK_Control	3	10	57.2	2
Sucrose	M	KK_Control	3	1	44	3
Sucrose	M	KK_Control	3	2	34	3
Sucrose	M	KK_Control	3	3	44	3
Sucrose	M	KK_Control	3	4	28	3
Sucrose	M	KK_Control	3	5	49	3
Sucrose	M	KK_Control	3	6	50	3
Sucrose	M	KK_Control	3	7	44	3
Sucrose	M	KK_Control	3	8	30	3
Sucrose	M	KK_Control	3	9	34	3
Sucrose	M	KK_Control	3	10	38	3
Cocaine	F	GD_Control	4	1	37.4	1
Cocaine	F	GD_Control	4	2	25.4	1
Cocaine	F	GD_Control	4	3	22.4	1
Cocaine	F	GD_Control	4	4	30.4	1
Cocaine	F	GD_Control	4	5	36.4	1
Cocaine	F	GD_Control	4	6	36.4	1
Cocaine	F	GD_Control	4	7	34.4	1
Cocaine	F	GD_Control	4	8	44.4	1
Cocaine	F	GD_Control	4	9	28.4	1
Cocaine	F	GD_Control	4	10	31.4	1
Cocaine	F	GD_Control	4	1	43	2
Cocaine	F	GD_Control	4	2	32	2
Cocaine	F	GD_Control	4	3	59	2
Cocaine	F	GD_Control	4	4	43	2
Cocaine	F	GD_Control	4	5	49	2
Cocaine	F	GD_Control	4	6	51	2
Cocaine	F	GD_Control	4	7	68	2
Cocaine	F	GD_Control	4	8	52	2
Cocaine	F	GD_Control	4	9	40	2
Cocaine	F	GD_Control	4	10	51	2
Cocaine	F	GD_Control	4	1	26	3
Cocaine	F	GD_Control	4	2	41	3
Cocaine	F	GD_Control	4	3	41	3
Cocaine	F	GD_Control	4	4	31	3
Cocaine	F	GD_Control	4	5	58	3
Cocaine	F	GD_Control	4	6	49	3
Cocaine	F	GD_Control	4	7	41	3
Cocaine	F	GD_Control	4	8	37	3
Cocaine	F	GD_Control	4	9	20	3
Cocaine	F	GD_Control	4	10	35	3
Cocaine	M	GD_Control	4	1	32.4	1
Cocaine	M	GD_Control	4	2	39.4	1
Cocaine	M	GD_Control	4	3	27.4	1
Cocaine	M	GD_Control	4	4	23.4	1
Cocaine	M	GD_Control	4	5	34.4	1
Cocaine	M	GD_Control	4	6	39.4	1
Cocaine	M	GD_Control	4	7	24.4	1
Cocaine	M	GD_Control	4	8	35.4	1
Cocaine	M	GD_Control	4	9	38.4	1
Cocaine	M	GD_Control	4	10	24.4	1
Cocaine	M	GD_Control	4	1	42	2
Cocaine	M	GD_Control	4	2	40	2
Cocaine	M	GD_Control	4	3	37	2
Cocaine	M	GD_Control	4	4	51	2
Cocaine	M	GD_Control	4	5	31	2
Cocaine	M	GD_Control	4	6	16	2
Cocaine	M	GD_Control	4	7	46	2
Cocaine	M	GD_Control	4	8	51	2
Cocaine	M	GD_Control	4	9	38	2
Cocaine	M	GD_Control	4	10	57	2
Cocaine	M	GD_Control	4	1	23	3
Cocaine	M	GD_Control	4	2	10	3
Cocaine	M	GD_Control	4	3	21	3
Cocaine	M	GD_Control	4	4	34	3
Cocaine	M	GD_Control	4	5	25	3
Cocaine	M	GD_Control	4	6	14	3
Cocaine	M	GD_Control	4	7	46	3
Cocaine	M	GD_Control	4	8	25	3
Cocaine	M	GD_Control	4	9	36	3
Cocaine	M	GD_Control	4	10	43	3
Sucrose	F	GD_Control	4	1	49	1
Sucrose	F	GD_Control	4	2	63	1
Sucrose	F	GD_Control	4	3	55	1
Sucrose	F	GD_Control	4	4	46	1
Sucrose	F	GD_Control	4	5	48	1
Sucrose	F	GD_Control	4	6	53	1
Sucrose	F	GD_Control	4	7	39	1
Sucrose	F	GD_Control	4	8	45	1
Sucrose	F	GD_Control	4	9	49	1
Sucrose	F	GD_Control	4	10	45	1
Sucrose	F	GD_Control	4	1	63.2	2
Sucrose	F	GD_Control	4	2	45.2	2
Sucrose	F	GD_Control	4	3	40.2	2
Sucrose	F	GD_Control	4	4	45.2	2
Sucrose	F	GD_Control	4	5	48.2	2
Sucrose	F	GD_Control	4	6	66.2	2
Sucrose	F	GD_Control	4	7	76.2	2
Sucrose	F	GD_Control	4	8	53.2	2
Sucrose	F	GD_Control	4	9	53.2	2
Sucrose	F	GD_Control	4	10	49.2	2
Sucrose	F	GD_Control	4	1	61.4	3
Sucrose	F	GD_Control	4	2	51.4	3
Sucrose	F	GD_Control	4	3	40.4	3
Sucrose	F	GD_Control	4	4	33.4	3
Sucrose	F	GD_Control	4	5	35.4	3
Sucrose	F	GD_Control	4	6	60.4	3
Sucrose	F	GD_Control	4	7	47.4	3
Sucrose	F	GD_Control	4	8	44.4	3
Sucrose	F	GD_Control	4	9	73.4	3
Sucrose	F	GD_Control	4	10	60.4	3
Sucrose	M	GD_Control	4	1	38	1
Sucrose	M	GD_Control	4	2	25	1
Sucrose	M	GD_Control	4	3	25	1
Sucrose	M	GD_Control	4	4	41	1
Sucrose	M	GD_Control	4	5	44	1
Sucrose	M	GD_Control	4	6	27	1
Sucrose	M	GD_Control	4	7	23	1
Sucrose	M	GD_Control	4	8	28	1
Sucrose	M	GD_Control	4	9	25	1
Sucrose	M	GD_Control	4	10	46	1
Sucrose	M	GD_Control	4	1	47.2	2
Sucrose	M	GD_Control	4	2	37.2	2
Sucrose	M	GD_Control	4	3	56.2	2
Sucrose	M	GD_Control	4	4	48.2	2
Sucrose	M	GD_Control	4	5	37.2	2
Sucrose	M	GD_Control	4	6	51.2	2
Sucrose	M	GD_Control	4	7	45.2	2
Sucrose	M	GD_Control	4	8	41.2	2
Sucrose	M	GD_Control	4	9	37.2	2
Sucrose	M	GD_Control	4	10	43.2	2
Sucrose	M	GD_Control	4	1	20.4	3
Sucrose	M	GD_Control	4	2	22.4	3
Sucrose	M	GD_Control	4	3	45.4	3
Sucrose	M	GD_Control	4	4	49.4	3
Sucrose	M	GD_Control	4	5	21.4	3
Sucrose	M	GD_Control	4	6	18.4	3
Sucrose	M	GD_Control	4	7	46.4	3
Sucrose	M	GD_Control	4	8	34.4	3
Sucrose	M	GD_Control	4	9	22.4	3
Sucrose	M	GD_Control	4	10	49.4	3
Cocaine	F	msi	4	1	35.4	1
Cocaine	F	msi	4	2	30.4	1
Cocaine	F	msi	4	3	21.4	1
Cocaine	F	msi	4	4	17.4	1
Cocaine	F	msi	4	5	25.4	1
Cocaine	F	msi	4	6	33.4	1
Cocaine	F	msi	4	7	41.4	1
Cocaine	F	msi	4	8	27.4	1
Cocaine	F	msi	4	9	33.4	1
Cocaine	F	msi	4	10	35.4	1
Cocaine	F	msi	4	1	49	2
Cocaine	F	msi	4	2	48	2
Cocaine	F	msi	4	3	43	2
Cocaine	F	msi	4	4	56	2
Cocaine	F	msi	4	5	40	2
Cocaine	F	msi	4	6	42	2
Cocaine	F	msi	4	7	44	2
Cocaine	F	msi	4	8	29	2
Cocaine	F	msi	4	9	35	2
Cocaine	F	msi	4	10	56	2
Cocaine	F	msi	4	1	42	3
Cocaine	F	msi	4	2	38	3
Cocaine	F	msi	4	3	23	3
Cocaine	F	msi	4	4	30	3
Cocaine	F	msi	4	5	31	3
Cocaine	F	msi	4	6	42	3
Cocaine	F	msi	4	7	37	3
Cocaine	F	msi	4	8	30	3
Cocaine	F	msi	4	9	37	3
Cocaine	F	msi	4	10	66	3
Cocaine	M	msi	4	1	28.4	1
Cocaine	M	msi	4	2	20.4	1
Cocaine	M	msi	4	3	31.4	1
Cocaine	M	msi	4	4	18.4	1
Cocaine	M	msi	4	5	31.4	1
Cocaine	M	msi	4	6	27.4	1
Cocaine	M	msi	4	7	25.4	1
Cocaine	M	msi	4	8	12.4	1
Cocaine	M	msi	4	9	26.4	1
Cocaine	M	msi	4	10	17.4	1
Cocaine	M	msi	4	1	37	2
Cocaine	M	msi	4	2	30	2
Cocaine	M	msi	4	3	45	2
Cocaine	M	msi	4	4	55	2
Cocaine	M	msi	4	5	53	2
Cocaine	M	msi	4	6	40	2
Cocaine	M	msi	4	7	36	2
Cocaine	M	msi	4	8	26	2
Cocaine	M	msi	4	9	33	2
Cocaine	M	msi	4	10	39	2
Cocaine	M	msi	4	1	29	3
Cocaine	M	msi	4	2	38	3
Cocaine	M	msi	4	3	35	3
Cocaine	M	msi	4	4	27	3
Cocaine	M	msi	4	5	37	3
Cocaine	M	msi	4	6	51	3
Cocaine	M	msi	4	7	36	3
Cocaine	M	msi	4	8	21	3
Cocaine	M	msi	4	9	32	3
Cocaine	M	msi	4	10	25	3
Sucrose	F	msi	4	1	99	1
Sucrose	F	msi	4	2	36	1
Sucrose	F	msi	4	3	32	1
Sucrose	F	msi	4	4	51	1
Sucrose	F	msi	4	5	49	1
Sucrose	F	msi	4	6	60	1
Sucrose	F	msi	4	7	38	1
Sucrose	F	msi	4	8	62	1
Sucrose	F	msi	4	9	37	1
Sucrose	F	msi	4	10	45	1
Sucrose	F	msi	4	1	66.2	2
Sucrose	F	msi	4	2	30.2	2
Sucrose	F	msi	4	3	38.2	2
Sucrose	F	msi	4	4	29.2	2
Sucrose	F	msi	4	5	46.2	2
Sucrose	F	msi	4	6	54.2	2
Sucrose	F	msi	4	7	89.2	2
Sucrose	F	msi	4	8	51.2	2
Sucrose	F	msi	4	9	67.2	2
Sucrose	F	msi	4	10	62.2	2
Sucrose	F	msi	4	1	49.4	3
Sucrose	F	msi	4	2	30.4	3
Sucrose	F	msi	4	3	24.4	3
Sucrose	F	msi	4	4	63.4	3
Sucrose	F	msi	4	5	58.4	3
Sucrose	F	msi	4	6	65.4	3
Sucrose	F	msi	4	7	41.4	3
Sucrose	F	msi	4	8	44.4	3
Sucrose	F	msi	4	9	45.4	3
Sucrose	F	msi	4	10	42.4	3
Sucrose	M	msi	4	1	22	1
Sucrose	M	msi	4	2	34	1
Sucrose	M	msi	4	3	38	1
Sucrose	M	msi	4	4	35	1
Sucrose	M	msi	4	5	31	1
Sucrose	M	msi	4	6	60	1
Sucrose	M	msi	4	7	20	1
Sucrose	M	msi	4	8	32	1
Sucrose	M	msi	4	9	26	1
Sucrose	M	msi	4	10	36	1
Sucrose	M	msi	4	1	57.2	2
Sucrose	M	msi	4	2	63.2	2
Sucrose	M	msi	4	3	42.2	2
Sucrose	M	msi	4	4	63.2	2
Sucrose	M	msi	4	5	65.2	2
Sucrose	M	msi	4	6	48.2	2
Sucrose	M	msi	4	7	58.2	2
Sucrose	M	msi	4	8	51.2	2
Sucrose	M	msi	4	9	34.2	2
Sucrose	M	msi	4	10	40.2	2
Sucrose	M	msi	4	1	59.4	3
Sucrose	M	msi	4	2	49.4	3
Sucrose	M	msi	4	3	31.4	3
Sucrose	M	msi	4	4	74.4	3
Sucrose	M	msi	4	5	50.4	3
Sucrose	M	msi	4	6	40.4	3
Sucrose	M	msi	4	7	75.4	3
Sucrose	M	msi	4	8	31.4	3
Sucrose	M	msi	4	9	34.4	3
Sucrose	M	msi	4	10	82.4	3
