# Supplementary material for: Genetics of cocaine and methamphetamine consumption and preference in Drosophila melanogaster
Source: PLoS Genet. 2019 May 20;15(5):e1007834. doi: 10.1371/journal.pgen.1007834 (PMC6527214; doi:10.1371/journal.pgen.1007834)
Supplement: S10 Table — Fixed effect three-way factorial ANOVAs are given for males and females as well as reduced models by Exposure and Solution. E: Exposure; S: Solution; L: RNAi or control genotype; df: degrees of freedom; MS: Type III mean squares; F: F-ratio test; P: P-value. Significant P-values are shown in red font. (A) Ubi156-GAL4. (B) elav-GAL4. (C) repo-GAL4. (D) 201Y-GAL4. (E) TH-GAL4. (XLSX) [file pgen.1007834.s010.xlsx]

## Sheet: A. Ubi156 GAL4
Gene	Trait	Sex	Source	df	MS	F	P
bab2	Consumption	Female	L	1	1050.2	7	0.009
			S	1	8619.1	57.47	1.26e-11
			E	2	3495.9	23.31	3.84e-09
			LxS	1	1015	6.77	0.01
			LxE	2	299.6	2	0.14
			ExS	2	345	2.3	0.11
			LxExS	2	0.9	0.01	0.99
			Error	108	150	-	-
		Male	L	1	1540.8	9.51	0.003
			S	1	4153.6	25.64	1.71e-06
			E	2	1317.1	8.13	0.0005
			LxS	1	13.3	0.08	0.77
			LxE	2	264.9	1.64	0.2
			ExS	2	320.3	1.98	0.14
			LxExS	2	178.5	1.1	0.34
			Error	108	162	-	-
	D Consumption	Female	L	1	1092	4.83	0.0345
			S	1	13.2	0.06	0.81
			LxS	1	0.6	0	0.958
			Error	36	226	-	-
		Male	L	1	846.4	2.17	0.15
			S	1	250	0.64	0.429
			LxS	1	250	0.64	0.429
			Error	36	390.9	-	-
	Preference A	Female	L	1	2030	5.92	0.0183
			E	2	690.1	2.01	0.144
			LxE	2	1.8	0.01	0.995
			Error	54	342.9	-	-
		Male	L	1	26.7	0.06	0.802
			E	2	641.3	1.53	0.225
			LxE	2	357.1	0.85	0.432
			Error	54	418.3	-	-
	Preference B	Female	L	1	0.046	5.11	0.0278
			E	2	0.021	2.28	0.112
			LxE	2	0.005	0.54	0.584
			Error	54	0.009	-	-
		Male	L	1	0	0	0.96
			E	2	0.015	1.01	0.372
			LxE	2	0.015	0.97	0.387
			Error	54	0.015	-	-
beat-Va	Consumption	Female	L	1	440.8	1.83	0.178
			S	1	12607.5	52.41	6.93e-11
			E	2	152.7	0.63	0.532
			LxS	1	34.1	0.14	0.707
			LxE	2	1777.8	7.39	0.000981
			ExS	2	281	1.17	0.315
			LxExS	2	730.5	3.04	0.0521
			Error	108	240.5	-	-
		Male	L	1	2385.2	14.03	0.00029
			S	1	4356.1	25.63	1.71e-06
			E	2	3980	11.71	2.5e-05
			LxS	1	99	0.58	0.446
			LxE	2	293.5	1.73	0.183
			ExS	2	426.8	2.51	0.0859
			LxExS	2	340.7	2	0.14
			Error	108	170	-	-
	D Consumption	Female	L	1	3097.6	7.06	0.0117
			S	1	44.1	0.1	0.753
			LxS	1	2890	6.58	0.0146
			Error	36	439	-	-
		Male	L	1	429	1.33	0.256
			S	1	216.2	0.67	0.418
			LxS	1	1071.2	3.32	0.0767
			Error	36	322.5	-	-
	Preference A	Female	L	1	68.3	0.13	0.72
			E	2	562.1	1.07	0.351
			LxE	2	1461	2.78	0.0712
			Error	54	526.2	-	-
		Male	L	1	198	0.62	0.435
			E	2	853.7	2.67	0.0788
			LxE	2	681.3	2.13	0.129
			Error	54	320.3	-	-
	Preference B	Female	L	1	0.001	0.09	0.771
			E	2	0.017	1.22	0.303
			LxE	2	0.034	2.41	0.0992
			Error	54	0.014	-	-
		Male	L	1	0.026	1.48	0.229
			E	2	0.022	1.23	0.299
			LxE	2	0.016	0.89	0.416
			Error	54	0.018	-	-
Cda9	Consumption	Female	L	1	1306.8	5.09	0.0261
			S	1	31234.1	121.56	2.16e-19
			E	2	830.3	3.23	0.0434
			LxS	1	93.6	0.36	0.547
			LxE	2	51.9	0.2	0.817
			ExS	2	861.8	3.35	0.0386
			LxExS	2	230	0.9	0.412
			Error	108	256.9	-	-
		Male	L	1	294.5	2.51	0.116
			S	1	7938.1	67.73	4.66e-13
			E	2	1950.8	16.64	5e-07
			LxS	1	1584.1	13.52	0.00037
			LxE	2	397.7	1.7	0.188
			ExS	2	623.8	2.66	0.0744
			LxExS	2	1441.2	6.15	0.00296
			Error	108	117.2	-	-
	D Consumption	Female	L	1	4.9	0.01	0.92
			S	1	3385.6	7.08	0.0116
			LxS	1	160	0.33	0.567
			Error	36	478.1	-	-
		Male	L	1	156	0.69	0.41
			S	1	378.2	1.68	0.203
			LxS	1	2002.2	8.92	0.00506
			Error	36	224.6	-	-
	Preference A	Female	L	1	187.3	0.45	0.505
			E	2	1723.6	4.14	0.0212
			LxE	2	460	1.11	0.339
			Error	54	416.2	-	-
		Male	L	1	3168.3	12.23	0.00095
			E	2	623.8	2.41	0.0996
			LxE	2	1441.2	5.56	0.00636
			Error	54	259.1	-	-
	Preference B	Female	L	1	0.017	1.84	0.181
			E	2	0.059	6.2	0.00377
			LxE	2	0.01	1.02	0.367
			Error	54	0.01	-	-
		Male	L	1	0.166	13.78	0.000489
			E	2	0.046	3.79	0.0288
			LxE	2	0.117	9.74	0.000245
			Error	54	0.012	-	-
CG9005	Consumption	Female	L	1	811.2	3.19	0.0769
			S	1	8068.8	31.72	1.43e-07
			E	2	644.8	2.53	0.084
			LxS	1	154.1	0.61	0.438
			LxE	2	440.4	1.73	0.181
			ExS	2	332.3	1.31	0.275
			LxExS	2	322.9	1.23	0.298
			Error	108	254.4	-	-
		Male	L	1	53.3	0.29	0.589
			S	1	4465.2	24.59	2.66e-06
			E	2	598.8	3.3	0.0408
			LxS	1	2.1	0.01	0.913
			LxE	2	128.2	0.71	0.496
			ExS	2	105.7	0.58	0.561
			LxExS	2	17.7	0.1	0.907
			Error	108	181.6	-	-
	D Consumption	Female	L	1	354	0.78	0.384
			S	1	680.6	1.5	0.229
			LxS	1	1113	2.45	0.127
			Error	36	455	-	-
		Male	L	1	0.4	0	0.974
			S	1	250	0.7	0.409
			LxS	1	0.4	0	0.974
			Error	36	357.7	-	-
	Preference A	Female	L	1	308.3	0.58	0.448
			E	2	664.7	1.26	0.293
			LxE	2	623.7	1.18	0.315
			Error	54	528.6	-	-
		Male	L	1	4.3	0.01	0.925
			E	2	211.4	0.44	0.645
			LxE	2	35.5	0.07	0.929
			Error	54	477.5	-	-
	Preference B	Female	L	1	0.01	0.84	0.363
			E	2	0.02	1.7	0.193
			LxE	2	0.023	2.01	0.145
			Error	54	0.012	-	-
		Male	L	1	0	0	0.978
			E	2	0.007	0.5	0.612
			LxE	2	0.001	0.08	0.921
			Error	54	0.013	-	-
chb	Consumption	Female	L	1	326.7	1.36	0.246
			S	1	19405.6	80.81	9.17e-15
			E	2	2632.1	10.96	4.63e-05
			LxS	1	333.3	1.39	0.241
			LxE	2	312.3	1.3	0.277
			ExS	2	1122.7	4.68	0.0113
			LxExS	2	40.9	0.17	0.844
			Error	108	240.1	-	-
		Male	L	1	974.7	7.45	0.00743
			S	1	8003.3	61.13	3.79e-12
			E	2	1110.3	8.48	0.000379
			LxS	1	448.5	3.43	0.0669
			LxE	2	12.7	0.1	0.908
			ExS	2	1034.9	7.9	0.00625
			LxExS	2	589.8	4.51	0.0132
			Error	108	130.9	-	-
	D Consumption	Female	L	1	1243.2	3.05	0.0891
			S	1	442.2	1.09	0.304
			LxS	1	7.2	0.02	0.895
			Error	36	407.1	-	-
		Male	L	1	50.6	0.26	0.611
			S	1	21	0.11	0.743
			LxS	1	664.2	3.46	0.071
			Error	36	192	-	-
	Preference A	Female	L	1	666.7	2.83	0.0984
			E	2	2245.3	9.53	0.000286
			LxE	2	81.8	0.35	0.708
			Error	54	235.7	-	-
		Male	L	1	897.1	3.51	0.0665
			E	2	2069.7	8.09	0.000844
			LxE	2	1179.6	4.61	0.0142
			Error	54	255.8	-	-
	Preference B	Female	L	1	0.018	2.92	0.0934
			E	2	0.074	11.75	5.81e-05
			LxE	2	0.002	0.29	0.75
			Error	54	0.006	-	-
		Male	L	1	0.022	2.13	0.15
			E	2	0.07	6.72	0.00248
			LxE	2	0.059	5.61	0.00614
			Error	54	0.01	-	-
CycB	Consumption	Female	L	1	36	0.18	0.676
			S	1	35363	170.86	5.52e-24
			E	2	519	2.51	0.0864
			LxS	1	198	0.95	0.331
			LxE	2	975	4.71	0.0109
			ExS	2	1193	5.77	0.00418
			LxExS	2	220	1.06	0.349
			Error	108	20.7	-	-
		Male	L	1	896.5	4.86	0.0296
			S	1	18750	101.62	3.06e-17
			E	2	2178	11.8	2.31e-05
			LxS	1	1470	7.97	0.00567
			LxE	2	1585.9	8.59	0.000344
			ExS	2	18.5	0.1	0.905
			LxExS	2	267.2	1.45	0.24
			Error	108	184.5	-	-
	D Consumption	Female	L	1	1809	5.13	0.0296
			S	1	931.2	2.64	0.113
			LxS	1	0.6	0	0.967
			Error	36	352.6	-	-
		Male	L	1	2295.2	5.68	0.0226
			S	1	70.2	0.17	0.679
			LxS	1	42	0.1	0.749
			Error	36	404	-	-
	Preference A	Female	L	1	395.3	0.9	0.346
			E	2	2386.6	5.45	0.00699
			LxE	2	440.4	1.01	0.373
			Error	54	438	-	-
		Male	L	1	2940	6.99	0.0107
			E	2	37	0.09	0.916
			LxE	2	534.4	1.27	0.289
			Error	54	420.7	-	-
	Preference B	Female	L	1	0.02	1.73	0.195
			E	2	0.041	3.63	0.0331
			LxE	2	0.005	0.46	0.631
			Error	54	0.011	-	-
		Male	L	1	0.057	5.18	0.0268
			E	2	0.016	1.45	0.244
			LxE	2	0.006	0.56	0.574
			Error	54	0.011	-	-
Cyp4d8	Consumption	Female	L	1	1920	6.41	0.0128
			S	1	1068	3.56	0.0617
			E	2	804.8	2.69	0.0728
			LxS	1	108.3	0.36	0.549
			LxE	2	191.4	0.64	0.53
			ExS	2	356.3	1.19	0.309
			LxExS	2	363.8	1.21	0.301
			Error	108	299.7	-	-
		Male	L	1	512.5	2.18	0.143
			S	1	36.3	0.15	0.695
			E	2	480.7	2.04	0.135
			LxS	1	691.2	2.94	0.0893
			LxE	2	97.7	0.42	0.661
			ExS	2	481.1	2.05	0.134
			LxExS	2	18	0.08	0.926
			Error	108	235.2	-	-
	D Consumption	Female	L	1	60	0.09	0.761
			S	1	1380.6	2.16	0.151
			LxS	1	1428	2.23	0.144
			Error	36	640.2	-	-
		Male	L	1	250	0.46	0.5
			S	1	1081.6	2.01	0.165
			LxS	1	28.9	0.05	0.818
			Error	36	538.6	-	-
	Preference A	Female	L	1	216.6	0.49	0.488
			E	2	712.5	1.61	0.21
			LxE	2	727.6	1.64	0.203
			Error	54	443.2	-	-
		Male	L	1	1382.4	2.9	0.0946
			E	2	962.2	2.02	0.143
			LxE	2	36.1	0.08	0.927
			Error	54	477.4	-	-
	Preference B	Female	L	1	0.001	0.15	0.701
			E	2	0.005	0.66	0.519
			LxE	2	0.011	1.44	0.247
			Error	54	0.001	-	-
		Male	L	1	0.059	3.85	0.0548
			E	2	0.044	2.89	0.0644
			LxE	2	0.001	0.04	0.957
			Error	54	0.015	-	-
Ddr	Consumption	Female	L	1	381.6	1.77	0.187
			S	1	10603.2	49.09	2.19e-10
			E	2	8251.6	38.21	2.83e-13
			LxS	1	240.8	1.12	0.293
			LxE	2	577.7	2.67	0.0735
			ExS	2	311.9	1.44	0.24
			LxExS	2	217.4	1.01	0.369
			Error	108	216	-	-
		Male	L	1	118	0.66	0.417
			S	1	2511.7	14.1	0.000281
			E	2	2108.8	11.84	2.25e-05
			LxS	1	3.7	0.02	0.886
			LxE	2	26.7	0.15	0.861
			ExS	2	166.1	0.93	0.397
			LxExS	2	188.7	1.06	0.35
			Error	108	178.2	-	-
	D Consumption	Female	L	1	2295.2	8.12	0.00721
			S	1	38	0.13	0.716
			LxS	1	664.2	2.35	0.134
			Error	36	282.8	-	-
		Male	L	1	0.2	0	0.975
			S	1	172.2	0.75	0.393
			LxS	1	511.2	2.22	0.145
			Error	36	230.2	-	-
	Preference A	Female	L	1	481.7	1.14	0.291
			E	2	623.9	1.48	0.238
			LxE	2	434.8	1.03	0.364
			Error	54	422.6	-	-
		Male	L	1	7.4	0.02	0.89
			E	2	332.2	0.88	0.422
			LxE	2	377.5	1	0.375
			Error	54	378.4	-	-
	Preference B	Female	L	1	0.005	0.52	0.475
			E	2	0.025	2.74	0.0736
			LxE	2	0.006	0.68	0.51
			Error	54	0.009	-	-
		Male	L	1	0.001	0.1	0.75
			E	2	0.012	0.98	0.384
			LxE	2	0.014	1.09	0.342
			Error	54	0.012	-	-
Dop1R1	Consumption	Female	L	1	1491.1	8.12	0.00524
			S	1	5031.1	27.4	8.21e-07
			E	2	782.1	4.26	0.0166
			LxS	1	102.7	0.56	0.456
			LxE	2	426.5	2.32	0.103
			ExS	2	26.4	0.14	0.866
			LxExS	2	620.2	3.38	0.0378
			Error	108	183.6	-	-
		Male	L	1	158.7	0.84	0.36
			S	1	1203.3	6.39	0.0129
			E	2	1060.9	5.64	0.00469
			LxS	1	145.2	0.77	0.382
			LxE	2	53.2	0.28	0.754
			ExS	2	15.1	0.08	0.923
			LxExS	2	24.3	0.13	0.879
			Error	108	188.2	-	-
	D Consumption	Female	L	1	172.2	0.49	0.489
			S	1	3	0.01	0.927
			LxS	1	632	1.8	0.189
			Error	36	352	-	-
		Male	L	1	2	0.01	0.928
			S	1	60	0.25	0.621
			LxS	1	75.6	0.31	0.579
			Error	36	241.7	-	-
	Preference A	Female	L	1	205.4	0.46	0.503
			E	2	52.9	0.12	0.89
			LxE	2	1240.4	2.75	0.0727
			Error	54	450.7	-	-
		Male	L	1	290.4	0.86	0.357
			E	2	30.1	0.09	0.915
			LxE	2	48.7	0.14	0.866
			Error	54	336.9	-	-
	Preference B	Female	L	1	0.009	0.77	0.385
			E	2	0.003	0.22	0.807
			LxE	2	0.026	2.14	0.127
			Error	54	0.012	-	-
		Male	L	1	0.012	1.28	0.264
			E	2	0	0.03	0.967
			LxE	2	0.001	0.16	0.852
			Error	54	0.009	-	-
dpr8	Consumption	Female	L	1	2990	11.17	0.00115
			S	1	1184.4	4.42	0.0378
			E	2	4449.7	16.62	5.11e-07
			LxS	1	508.4	1.9	0.171
			LxE	2	1375.1	5.13	0.00741
			ExS	2	905.5	3.38	0.0376
			LxExS	2	1616.4	6.04	0.00327
			Error	108	267.8	-	-
		Male	L	1	388.8	1.95	0.166
			S	1	997.6	5	0.0275
			E	2	9885.2	49.5	5.52e-16
			LxS	1	1.2	0.01	0.938
			LxE	2	188.7	0.95	0.392
			ExS	2	137.1	0.69	0.506
			LxExS	2	965.6	4.84	0.00974
			Error	108	199.7	-	-
	D Consumption	Female	L	1	4536.9	6.84	0.013
			S	1	144.4	0.22	0.644
			LxS	1	6400.9	9.64	0.00369
			Error	36	663.7	-	-
		Male	L	1	511.2	1.5	0.229
			S	1	540.2	1.58	0.217
			LxS	1	3667.2	10.74	0.00232
			Error	36	341.4	-	-
	Preference A	Female	L	1	1016.8	2.45	0.124
			E	2	1811	4.35	0.0176
			LxE	2	3232.7	7.77	0.00108
			Error	54	415.9	-	-
		Male	L	1	2.4	0.01	0.939
			E	2	274.1	0.68	0.509
			LxE	2	1931.2	4.82	0.0119
			Error	54	400.9	-	-
	Preference B	Female	L	1	0.103	8.24	0.00584
			E	2	0.084	6.72	0.00247
			LxE	2	0.08	6.41	0.00319
			Error	54	0.013	-	-
		Male	L	1	0.002	0.21	0.648
			E	2	0.008	0.76	0.475
			LxE	2	0.06	5.44	0.00705
			Error	54	0.011	-	-
dpy	Consumption	Female	L	1	2.7	0.02	0.897
			S	1	12200.8	76.24	3.5e-14
			E	2	2962.8	18.51	1.22e-07
			LxS	1	202.8	1.27	0.263
			LxE	2	490.2	3.06	0.05
			ExS	2	138.1	0.86	0.425
			LxExS	2	54.2	0.34	0.713
			Error	108	160	-	-
		Male	L	1	0.4	0	0.959
			S	1	11583.7	74.98	5.09e-14
			E	2	1570	10.16	9.03e-05
			LxS	1	1562.4	10.11	0.00192
			LxE	2	330	2.14	0.123
			ExS	2	193.6	1.25	0.29
			LxExS	2	31.6	0.2	0.815
			Error	108	154.5	-	-
	D Consumption	Female	L	1	1809	7.33	0.0103
			S	1	27.2	0.11	0.742
			LxS	1	65	0.26	0.611
			Error	36	246.8	-	-
		Male	L	1	0.1	0	0.987
			S	1	774.4	2.05	0.161
			LxS	1	14.4	0.04	0.846
			Error	36	378.4	-	-
	Preference A	Female	L	1	405.6	1.27	0.265
			E	2	276.1	0.86	0.428
			LxE	2	108.5	0.34	0.714
			Error	54	320.2	-	-
		Male	L	1	3124.8	9.25	0.00363
			E	2	387.2	1.15	0.325
			LxE	2	63.3	0.19	0.83
			Error	54	337.7	-	-
	Preference B	Female	L	1	0.012	1.67	0.202
			E	2	0.008	1.11	0.337
			LxE	2	0.007	0.96	0.388
			Error	54	0.007	-	-
		Male	L	1	0.116	10.61	0.00195
			E	2	0.005	0.47	0.627
			LxE	2	0.003	0.25	0.781
			Error	54	0.011	-	-
ds	Consumption	Female	L	1	468.1	2.76	0.0994
			S	1	19431.1	114.65	1.14e-18
			E	2	1641.2	9.68	0.000136
			LxS	1	216	1.27	0.261
			LxE	2	1283.3	7.57	0.000837
			ExS	2	764.3	4.51	0.0132
			LxExS	2	137.2	0.81	0.448
			Error	108	169.5	-	-
		Male	L	1	1	0.01	0.936
			S	1	6206.4	39.94	6.01e-09
			E	2	931.3	5.99	0.0034
			LxS	1	114.1	0.73	0.393
			LxE	2	492.1	3.17	0.0461
			ExS	2	52.4	0.34	0.714
			LxExS	2	89.2	0.57	0.565
			Error	108	155.4	-	-
	D Consumption	Female	L	1	4141.2	16.06	0.000295
			S	1	378.2	1.47	0.234
			LxS	1	275.6	1.07	0.308
			Error	36	257.8	-	-
		Male	L	1	384.4	1.6	0.215
			S	1	193.6	0.8	0.376
			LxS	1	313.6	1.3	0.262
			Error	36	240.9	-	-
	Preference A	Female	L	1	432	1.05	0.31
			E	2	1528.7	3.71	0.0309
			LxE	2	274.3	0.67	0.518
			Error	54	411.9	-	-
		Male	L	1	228.2	0.76	0.386
			E	2	104.9	0.35	0.706
			LxE	2	178.4	0.6	0.554
			Error	54	298.7	-	-
	Preference B	Female	L	1	0.019	1.83	0.182
			E	2	0.052	5.02	0.01
			LxE	2	0.011	1.02	0.367
			Error	54	0.01	-	-
		Male	L	1	0.008	0.8	0.376
			E	2	0.001	0.15	0.859
			LxE	2	0.007	0.71	0.497
			Error	54	0.01	-	-
Ect4	Consumption	Female	L	1	5427.1	32.59	1.01e-07
			S	1	8721.1	52.36	7.06e-11
			E	2	1604.1	9.63	0.000142
			LxS	1	630.2	3.78	0.0543
			LxE	2	1894.8	11.38	3.28e-05
			ExS	2	79.6	0.48	0.621
			LxExS	2	423	2.54	0.0836
			Error	108	166.5	-	-
		Male	L	1	2813	22.34	6.93e-06
			S	1	2736.1	21.73	9.03e-06
			E	2	329.4	2.62	0.0777
			LxS	1	0.1	0	0.981
			LxE	2	1065.9	8.46	0.000385
			ExS	2	220.5	1.75	0.178
			LxExS	2	124.1	0.99	0.377
			Error	108	125.9	-	-
	D Consumption	Female	L	1	4928.4	24	2.05e-05
			S	1	48.4	0.24	0.63
			LxS	1	624.1	3.04	0.0898
			Error	36	205.4	-	-
		Male	L	1	3940.2	19.01	0.000104
			S	1	55.2	0.27	0.609
			LxS	1	4.2	0.02	0.887
			Error	36	207.3	-	-
	Preference A	Female	L	1	1260.4	3.42	0.0698
			E	2	159.2	0.43	0.651
			LxE	2	846.1	2.3	0.11
			Error	54	368.2	-	-
		Male	L	1	0.2	0	0.98
			E	2	441.1	1.9	0.16
			LxE	2	248.2	1.07	0.351
			Error	54	232.6	-	-
	Preference B	Female	L	1	0.007	0.76	0.389
			E	2	0.001	0.12	0.889
			LxE	2	0.042	4.5	0.0156
			Error	54	0.009	-	-
		Male	L	1	0.003	0.27	0.604
			E	2	0.022	1.93	0.155
			LxE	2	0.01	0.86	0.428
			Error	54	0.011	-	-
ed	Consumption	Female	L	1	80	0.54	0.463
			S	1	9973.6	67.54	4.94e-13
			E	2	974.2	6.6	0.00198
			LxS	1	1128.5	7.64	0.0067
			LxE	2	225	1.52	0.223
			ExS	2	1522.2	10.31	7.99e-05
			LxExS	2	1178.3	7.98	0.000586
			Error	108	147.7	-	-
		Male	L	1	1003.4	5.76	0.0181
			S	1	39.7	0.23	0.634
			E	2	10833.1	62.22	1.06e-18
			LxS	1	1171.9	6.73	0.0108
			LxE	2	179.4	1.03	0.36
			ExS	2	399.9	2.3	0.105
			LxExS	2	776.1	4.46	0.0138
			Error	108	174.1	-	-
	D Consumption	Female	L	1	801	2.63	0.113
			S	1	3861.2	12.7	0.00105
			LxS	1	3744.2	12.31	0.00123
			Error	36	304.1	-	-
		Male	L	1	435.6	1.21	0.278
			S	1	756.9	2.11	0.155
			LxS	1	1988.1	5.53	0.0243
			Error	36	359.4	-	-
	Preference A	Female	L	1	2257.1	5.63	0.0212
			E	2	3044.3	7.6	0.00124
			LxE	2	2356.6	5.88	0.00489
			Error	54	400.7	-	-
		Male	L	1	2343.8	5.77	0.0198
			E	2	799.8	1.97	0.149
			LxE	2	1552.2	3.82	0.028
			Error	54	406	-	-
	Preference B	Female	L	1	0.082	6.24	0.0156
			E	2	0.133	10.17	0.000179
			LxE	2	0.058	4.44	0.0164
			Error	54	0.013	-	-
		Male	L	1	0.057	3.07	0.0853
			E	2	0.023	1.24	0.298
			LxE	2	0.061	3.3	0.0444
			Error	54	0.012	-	-
Egfr	Consumption	Female	L	1	40.8	0.21	0.646
			S	1	4813.3	25.03	2.2e-06
			E	2	164.9	0.86	0.427
			LxS	1	333.3	1.73	0.191
			LxE	2	420.2	2.19	0.117
			ExS	2	186.1	0.97	0.383
			LxExS	2	850.6	4.42	0.0142
			Error	108	192.3	-	-
		Male	L	1	3141.6	23.18	4.82e-06
			S	1	340	2.51	0.116
			E	2	622.3	4.59	0.0122
			LxS	1	842.7	6.22	0.0142
			LxE	2	787	5.81	0.00402
			ExS	2	871	6.43	0.00231
			LxExS	2	561.1	4.14	0.0185
			Error	108	135.5	-	-
	D Consumption	Female	L	1	940.9	2.95	0.0946
			S	1	462.4	1.45	0.237
			LxS	1	422.5	1.32	0.257
			Error	36	319.1	-	-
		Male	L	1	1664.1	4.8	0.035
			S	1	3422.5	9.87	0.00336
			LxS	1	25.6	0.07	0.787
			Error	36	346.8	-	-
	Preference A	Female	L	1	666.7	1.95	0.169
			E	2	372.3	1.09	0.345
			LxE	2	1701.3	4.97	0.0105
			Error	54	342.5	-	-
		Male	L	1	1685.4	5.72	0.0203
			E	2	1742.1	5.91	0.00478
			LxE	2	1122.2	3.81	0.0284
			Error	54	294.8	-	-
	Preference B	Female	L	1	0.019	1.66	0.203
			E	2	0.02	1.79	0.177
			LxE	2	0.058	5.1	0.00936
			Error	54	0.012	-	-
		Male	L	1	0.141	8.13	0.00615
			E	2	0.083	4.78	0.0122
			LxE	2	0.071	4.1	0.0219
			Error	54	0.017	-	-
Evi5	Consumption	Female	L	1	37	0.16	0.691
			S	1	32571	138.56	4.45e-21
			E	2	900	3.83	0.0248
			LxS	1	468	1.99	0.161
			LxE	2	723	3.07	0.05
			ExS	2	788	3.35	0.0387
			LxExS	2	169	0.72	0.489
			Error	108	235	-	-
		Male	L	1	440.8	2.45	0.12
			S	1	21547.2	119.79	3.3e-19
			E	2	803.6	4.47	0.0137
			LxS	1	811.2	4.51	0.036
			LxE	2	2090.8	11.62	2.68e-05
			ExS	2	37.1	0.21	0.814
			LxExS	2	342.5	1.9	0.154
			Error	108	179.9	-	-
	D Consumption	Female	L	1	739.6	1.66	0.207
			S	1	270.4	0.61	0.442
			LxS	1	220.9	0.49	0.487
			Error	36	446.8	-	-
		Male	L	1	7102.2	25.91	1.14e-05
			S	1	148.2	0.54	0.467
			LxS	1	198	0.72	0.401
			Error	36	274.1	-	-
	Preference A	Female	L	1	936.2	2.03	0.16
			E	2	1575.8	3.42	0.04
			LxE	2	338.6	0.73	0.485
			Error	54	461	-	-
		Male	L	1	1622.4	4.67	0.0351
			E	2	74.2	0.21	0.808
			LxE	2	685	1.97	0.149
			Error	54	347.1	-	-
	Preference B	Female	L	1	0.027	2.54	0.117
			E	2	0.029	2.7	0.076
			LxE	2	0.001	0.13	0.879
			Error	54	0.011	-	-
		Male	L	1	0.033	4.3	0.0429
			E	2	0.002	0.2	0.818
			LxE	2	0.025	3.28	0.0452
			Error	54	0.008	-	-
grim	Consumption	Female	L	1	15436	108.18	5.7e-18
			S	1	6497.4	45.53	7.75e-10
			E	2	303.9	2.13	0.124
			LxS	1	1944.1	13.62	0.000352
			LxE	2	3659.9	25.65	7.69e-10
			ExS	2	108.6	0.76	0.47
			LxExS	2	58.1	0.41	0.666
			Error	108	142.7	-	-
		Male	L	1	5922.1	38.03	1.23e-08
			S	1	3424	21.99	8.07e-06
			E	2	618.3	3.97	0.0217
			LxS	1	91.9	0.59	0.444
			LxE	2	1097.2	7.05	0.00133
			ExS	2	93.1	0.6	0.552
			LxExS	2	88.7	0.57	0.567
			Error	108	155.7	-	-
	D Consumption	Female	L	1	13286	70.09	5.71e-10
			S	1	27.2	0.14	0.707
			LxS	1	5.6	0.03	0.864
			Error	36	189.6	-	-
		Male	L	1	455.6	1.64	0.209
			S	1	172.2	0.62	0.437
			LxS	1	342.2	1.23	0.275
			Error	36	278.3	-	-
	Preference A	Female	L	1	3888.2	14.87	0.000309
			E	2	217.1	0.83	0.441
			LxE	2	116.2	0.44	0.643
			Error	54	261.5	-	-
		Male	L	1	183.8	0.62	0.434
			E	2	186.2	0.63	0.537
			LxE	2	177.5	0.6	0.553
			Error	54	296	-	-
	Preference B	Female	L	1	0.016	1.4	0.242
			E	2	0.009	0.8	0.454
			LxE	2	0.013	1.13	0.331
			Error	54	0.011	-	-
		Male	L	1	0.002	0.11	0.737
			E	2	0.007	0.43	0.652
			LxE	2	0.01	0.63	0.537
			Error	54	0.016	-	-
Hml	Consumption	Female	L	1	10.2	0.04	0.848
			S	1	24796.9	90.11	6.65e-16
			E	2	1925.9	7	0.00139
			LxS	1	1992.7	7.24	0.00826
			LxE	2	156.9	0.57	0.567
			ExS	2	368.7	1.34	0.266
			LxExS	2	11.7	0.04	0.958
			Error	108	275.2	-	-
		Male	L	1	2421	13.93	0.000305
			S	1	13975.2	80.39	1.04e-14
			E	2	2088.4	12.01	1.95e-05
			LxS	1	3255.2	18.72	3.39e-05
			LxE	2	1170.4	6.73	0.00176
			ExS	2	131.7	0.76	0.471
			LxExS	2	349.7	2.01	0.139
			Error	108	173.9	-	-
	D Consumption	Female	L	1	15.6	0.03	0.87
			S	1	648	1.12	0.297
			LxS	1	34.2	0.06	0.809
			Error	36	577.7	-	-
		Male	L	1	2340.9	6.71	0.0138
			S	1	518.4	1.49	0.231
			LxS	1	435.6	1.25	0.271
			Error	36	349	-	-
	Preference A	Female	L	1	3985.4	6.38	0.0145
			E	2	737.5	1.18	0.315
			LxE	2	23.5	0.04	0.963
			Error	54	624.5	-	-
		Male	L	1	6510.4	15.5	0.000238
			E	2	263.5	0.63	0.538
			LxE	2	699.5	1.67	0.199
			Error	54	419	-	-
	Preference B	Female	L	1	0.098	5.67	0.0208
			E	2	0.013	0.73	0.487
			LxE	2	0.001	0.05	0.95
			Error	54	0.017	-	-
		Male	L	1	0.131	11.4	0.00137
			E	2	0.03	2.65	0.0796
			LxE	2	0.008	0.7	0.501
			Error	54	0.011	-	-
inaE	Consumption	Female	L	1	33.1	0.13	0.715
			S	1	1248.1	5.06	0.0265
			E	2	108.3	0.44	0.646
			LxS	1	60.2	0.24	0.622
			LxE	2	1296.3	5.25	0.00664
			ExS	2	625.3	2.53	0.084
			LxExS	2	583.3	2.36	0.0989
			Error	108	246.7	-	-
		Male	L	1	21.7	0.12	0.733
			S	1	21.7	0.12	0.733
			E	2	783.9	4.22	0.0172
			LxS	1	243.7	1.31	0.255
			LxE	2	519.4	2.8	0.0655
			ExS	2	186.8	1.01	0.369
			LxExS	2	256.1	1.38	0.256
			Error	108	185.8	-	-
	D Consumption	Female	L	1	2449.2	4.55	0.0397
			E	2	1134.2	2.11	0.155
			LxE	2	1703	3.17	0.0836
			Error	54	537.8	-	-
		Male	L	1	2030.6	4.57	0.0394
			E	2	714	1.61	0.213
			LxE	2	133.2	0.3	0.587
			Error	54	444.5	-	-
	Preference A	Female	L	1	120.4	0.29	0.591
			E	2	1250.6	3.03	0.0565
			LxE	2	1166.6	2.83	0.0679
			Error	54	412.5	-	-
		Male	L	1	487.4	1.16	0.285
			E	2	373.6	0.89	0.416
			LxE	2	512.2	1.22	0.302
			Error	54	418.5	-	-
	Preference B	Female	L	1	0.003	0.45	0.507
			E	2	0.016	2.51	0.0907
			LxE	2	0.016	2.55	0.0875
			Error	54	0.006	-	-
		Male	L	1	0.019	1.81	0.184
			E	2	0.014	1.36	0.265
			LxE	2	0.017	1.58	0.215
			Error	54	0.01	-	-
kirre	Consumption	Female	L	1	525	2.42	0.123
			S	1	17448.4	80.47	1.01e-14
			E	2	728.8	3.36	0.0384
			LxS	1	122	0.56	0.455
			LxE	2	2290.4	10.56	6.46e-05
			ExS	2	938.3	4.33	0.0156
			LxExS	2	209.4	0.97	0.384
			Error	108	216.8	-	-
		Male	L	1	3151.9	20.02	1.9e-05
			S	1	12628	80.22	1.09e-14
			E	2	179.8	1.14	0.323
			LxS	1	3	0.02	0.89
			LxE	2	1789.7	11.37	3.31e-05
			ExS	2	350.8	2.23	0.113
			LxExS	2	107.3	0.68	0.508
			Error	108	157.4	-	-
	D Consumption	Female	L	1	8732	31.99	2.01e-06
			S	1	1.2	0	0.947
			LxS	1	616.2	2.26	0.142
			Error	36	273	-	-
		Male	L	1	4862	34.36	1.06e-06
			S	1	180.6	1.28	0.266
			LxS	1	286.2	2.02	0.164
			Error	36	141.5	-	-
	Preference A	Female	L	1	244	1.13	0.293
			E	2	1876.6	8.66	0.000548
			LxE	2	418.8	1.93	0.155
			Error	54	216.8	-	-
		Male	L	1	6	0.02	0.883
			E	2	701.5	2.56	0.0869
			LxE	2	214.6	0.78	0.463
			Error	54	274.4	-	-
	Preference B	Female	L	1	0	0.01	0.916
			E	2	0.061	10.03	0.000198
			LxE	2	0.022	3.54	0.036
			Error	54	0.006	-	-
		Male	L	1	0.007	0.86	0.357
			E	2	0.021	2.73	0.0745
			LxE	2	0.02	2.56	0.0869
			Error	54	0.008	-	-
Kul	Consumption	Female	L	1	1366.9	7.12	0.00878
			S	1	2755.2	14.36	0.000249
			E	2	2382.4	12.42	1.4e-05
			LxS	1	816.4	4.25	0.0415
			LxE	2	3124.8	16.28	6.59e-07
			ExS	2	49.2	0.26	0.774
			LxExS	2	189.7	0.99	0.375
			Error	108	191.9	-	-
		Male	L	1	381.6	2.62	0.108
			S	1	2960.1	20.34	1.66e-05
			E	2	549.5	3.78	0.026
			LxS	1	58.8	0.4	0.526
			LxE	2	24.8	0.17	0.844
			ExS	2	201.6	1.38	0.255
			LxExS	2	31.2	0.21	0.807
			Error	108	145.6	-	-
	D Consumption	Female	L	1	12110.4	31.9	2.05e-06
			S	1	14.4	0.04	0.847
			LxS	1	384.4	1.01	0.321
			Error	36	379.6	-	-
		Male	L	1	99.2	0.4	0.533
			S	1	731	2.92	0.0959
			LxS	1	112.2	0.45	0.507
			Error	36	250	-	-
	Preference A	Female	L	1	1632.8	2.93	0.0927
			E	2	98.5	0.18	0.838
			LxE	2	379.5	0.68	0.51
			Error	54	557.2	-	-
		Male	L	1	117.6	0.36	0.552
			E	2	403.1	1.23	0.3
			LxE	2	62.5	0.19	0.827
			Error	54	327.7	-	-
	Preference B	Female	L	1	0.055	4.3	0.0428
			E	2	0.001	0.12	0.891
			LxE	2	0.005	0.4	0.672
			Error	54	0.013	-	-
		Male	L	1	0.001	0.14	0.712
			E	2	0.008	1.1	0.339
			LxE	2	0.002	0.23	0.795
			Error	54	0.008	-	-
lilli	Consumption	Female	L	1	360.5	1.34	0.25
			S	1	76.8	0.29	0.594
			E	2	1732.4	6.43	0.0023
			LxS	1	1178.1	4.37	0.0388
			LxE	2	93.8	0.35	0.707
			ExS	2	1178	4.37	0.0149
			LxExS	2	13.3	0.05	0.952
			Error	108	269.3	-	-
		Male	L	1	37.4	0.17	0.677
			S	1	114.1	0.53	0.467
			E	2	290.2	1.36	0.262
			LxS	1	91.9	0.43	0.514
			LxE	2	17.4	0.08	0.922
			ExS	2	1070	5	0.00841
			LxExS	2	312.1	1.46	0.237
			Error	108	214.1	-	-
	D Consumption	Female	L	1	313.6	0.63	0.431
			E	2	4579.6	9.24	0.00439
			LxE	2	52.9	0.11	0.746
			Error	54	495.5	-	-
		Male	L	1	0.6	0	0.97
			E	2	4141.2	9.5	0.00392
			LxE	2	680.6	1.56	0.219
			Error	54	435.8	-	-
	Preference A	Female	L	1	2356.3	5.25	0.0259
			E	2	2356	5.25	0.00827
			LxE	2	26.5	0.06	0.943
			Error	54	449	-	-
		Male	L	1	183.8	0.43	0.516
			E	2	2140	4.97	0.0105
			LxE	2	624.2	1.45	0.244
			Error	54	430.6	-	-
	Preference B	Female	L	1	0.032	3.92	0.0528
			E	2	0.025	3.04	0.0561
			LxE	2	0.001	0.06	0.937
			Error	54	0.008	-	-
		Male	L	1	0.01	0.89	0.35
			E	2	0.063	5.46	0.00694
			LxE	2	0.016	1.33	0.272
			Error	54	0.012	-	-
mld	Consumption	Female	L	1	537.6	2.21	0.14
			S	1	20698.1	84.95	2.81e-15
			E	2	135.1	0.55	0.576
			LxS	1	3392	13.92	0.000306
			LxE	2	2290.3	9.4	0.000172
			ExS	2	545.8	2.24	0.111
			LxExS	2	3.4	0.01	0.986
			Error	108	243.7	-	-
		Male	L	1	924.1	5.62	0.0195
			S	1	16216.9	98.65	6.64e-17
			E	2	77.7	0.47	0.625
			LxS	1	2296.9	13.97	0.000299
			LxE	2	4276.9	26.02	5.99e-10
			ExS	2	297.7	1.81	0.168
			LxExS	2	526.3	3.2	0.0446
			Error	108	164.4	-	-
	D Consumption	Female	L	1	9120.4	16.71	0.000233
			S	1	902.5	1.65	0.207
			LxS	1	1.6	0	0.957
			Error	36	545.9	-	-
		Male	L	1	15760.9	51.02	2.14e-08
			S	1	1188.1	3.85	0.0577
			LxS	1	1060.9	3.43	0.0721
			Error	36	308.9	-	-
	Preference A	Female	L	1	6784.1	14.28	0.000395
			E	2	1091.5	2.3	0.11
			LxE	2	6.8	0.01	0.986
			Error	54	475	-	-
		Male	L	1	4593.8	13.27	0.000606
			E	2	595.4	1.72	0.189
			LxE	2	1052.6	3.04	0.0561
			Error	54	346.2	-	-
	Preference B	Female	L	1	0.193	16.48	0.00016
			E	2	0.025	2.12	0.13
			LxE	2	0.004	0.37	0.692
			Error	54	0.012	-	-
		Male	L	1	0.098	10.74	0.00183
			E	2	0.026	2.88	0.065
			LxE	2	0.01	1.07	0.351
			Error	54	0.009	-	-
msi	Consumption	Female	L	1	1809.6	10.2	0.00184
			S	1	26581.6	149.89	3.86e-22
			E	2	423.9	2.39	0.0964
			LxS	1	16.1	0.09	0.764
			LxE	2	619.2	3.49	0.0339
			ExS	2	893.7	5.04	0.00808
			LxExS	2	862.5	4.86	0.00949
			Error	108	177.3	-	-
		Male	L	1	2430	19.1	2.87e-05
			S	1	15549.6	122.19	1.86e-19
			E	2	2543.3	19.99	4.12e-08
			LxS	1	17.6	0.14	0.71
			LxE	2	105.5	0.83	0.439
			ExS	2	717.4	5.64	0.00469
			LxExS	2	995.8	7.83	0.00067
			Error	108	127.3	-	-
	D Consumption	Female	L	1	2464.9	6.53	0.015
			S	1	2371.6	6.28	0.0169
			LxS	1	490	1.3	0.262
			Error	36	377.5	-	-
		Male	L	1	0.2	0	0.979
			S	1	555	1.73	0.197
			LxS	1	1651.2	5.15	0.0294
			Error	36	320.9	-	-
	Preference A	Female	L	1	32.3	0.11	0.739
			E	2	1787.5	6.19	0.0038
			LxE	2	1725.1	5.97	0.00453
			Error	54	288.7	-	-
		Male	L	1	35.3	0.15	0.704
			E	2	1434.7	5.93	0.00469
			LxE	2	1991.6	8.24	0.000755
			Error	54	241.8	-	-
	Preference B	Female	L	1	0.001	0.1	0.752
			E	2	0.049	6.22	0.00372
			LxE	2	0.055	6.99	0.002
			Error	54	0.008	-	-
		Male	L	1	0.006	0.48	0.492
			E	2	0.138	11.22	8.39e-05
			LxE	2	0.182	14.85	7.27e-06
			Error	54	0.012	-	-
MsR1	Consumption	Female	L	1	78.4	0.37	0.545
			S	1	13546.9	63.55	1.74e-12
			E	2	860.7	4.04	0.0204
			LxS	1	3	0.01	0.906
			LxE	2	102.3	0.48	0.62
			ExS	2	747.2	3.51	0.0335
			LxExS	2	78.8	0.37	0.692
			Error	108	213.2	-	-
		Male	L	1	612	3.77	0.0546
			S	1	1960.2	12.09	0.000732
			E	2	1067	6.58	0.00201
			LxS	1	138.7	0.86	0.357
			LxE	2	581.8	3.59	0.031
			ExS	2	819.1	5.05	0.00799
			LxExS	2	463.2	2.86	0.0618
			Error	108	162.2	-	-
	D Consumption	Female	L	1	6	0.01	0.904
			S	1	1494.4	3.64	0.0329
			LxS	1	157.6	0.38	0.683
			Error	36	410.4	-	-
		Male	L	1	65	0.21	0.649
			S	1	616.2	2	0.166
			LxS	1	1836	5.96	0.0197
			Error	36	308	-	-
	Preference A	Female	L	1	6	0.01	0.904
			E	2	1494.4	3.64	0.0329
			LxE	2	157.6	0.38	0.683
			Error	54	410.4	-	-
		Male	L	1	277.4	0.9	0.346
			E	2	1638.2	5.33	0.00771
			LxE	2	926.5	3.01	0.0574
			Error	54	307.3	-	-
	Preference B	Female	L	1	0.002	0.18	0.677
			E	2	0.034	2.76	0.0719
			LxE	2	0.008	0.69	0.506
			Error	54	0.012	-	-
		Male	L	1	0.01	0.81	0.372
			E	2	0.065	5.33	0.00769
			LxE	2	0.035	2.86	0.0661
			Error	54	0.012	-	-
nAcRa-7E	Consumption	Female	L	1	116	0.66	0.417
			S	1	4224.5	24.2	3.12e-06
			E	2	591.6	3.39	0.0374
			LxS	1	258.1	1.48	0.227
			LxE	2	264	1.51	0.225
			ExS	2	155.7	0.89	0.413
			LxExS	2	380	2.18	0.118
			Error	108	174.5	-	-
		Male	L	1	576.4	3.9	0.051
			S	1	1606	10.85	0.00134
			E	2	578.6	3.91	0.0229
			LxS	1	44.4	0.3	0.585
			LxE	2	84.4	0.57	0.567
			ExS	2	93.5	0.63	0.534
			LxExS	2	3.1	0.02	0.979
			Error	108	147.9	-	-
	D Consumption	Female	L	1	1050.6	2.86	0.0993
			S	1	585.2	1.59	0.215
			LxS	1	0.6	0	0.967
			Error	36	367.1	-	-
		Male	L	1	319.2	1.28	0.266
			S	1	366	1.47	0.234
			LxS	1	7.2	0.03	0.866
			Error	36	249.8	-	-
	Preference A	Female	L	1	516.3	1.3	0.26
			E	2	311.3	0.78	0.462
			LxE	2	760	1.91	0.158
			Error	54	397.6	-	-
		Male	L	1	88.8	0.28	0.598
			E	2	187	0.59	0.556
			LxE	2	6.2	0.02	0.981
			Error	54	315.6	-	-
	Preference B	Female	L	1	0.01	0.84	0.364
			E	2	0.015	1.25	0.294
			LxE	2	0.017	1.46	0.242
			Error	54	0.012	-	-
		Male	L	1	0.002	0.18	0.673
			E	2	0.006	0.75	0.476
			LxE	2	0.001	0.12	0.889
			Error	54	0.008	-	-
Oct-TyrR	Consumption	Female	L	1	9469.6	50.87	1.18e-10
			S	1	19558.5	105.07	1.25e-17
			E	2	25.9	0.14	0.87
			LxS	1	740	3.98	0.0487
			LxE	2	808.4	4.34	0.0153
			ExS	2	691.4	3.71	0.0275
			LxExS	2	970.2	5.21	0.0069
			Error	108	186.1	-	-
		Male	L	1	48.1	0.35	0.555
			S	1	11920.1	86.68	1.72e-15
			E	2	6336.4	46.08	3.4e-15
			LxS	1	388.8	2.83	0.0956
			LxE	2	1910.9	13.9	4.26e-06
			ExS	2	817	5.94	0.00356
			LxExS	2	286.9	2.09	0.129
			Error	108	137.5	-	-
	D Consumption	Female	L	1	1345.6	3.51	0.0692
			S	1	1587.6	4.14	0.0493
			LxS	1	960.4	2.5	0.122
			Error	36	383.6	-	-
		Male	L	1	2310.4	7.53	0.0094
			S	1	2371.6	7.73	0.00858
			LxS	1	240.1	0.78	0.382
			Error	36	306.8	-	-
	Preference A	Female	L	1	1480.1	4.97	0.03
			E	2	1382.9	4.64	0.0138
			LxE	2	1940.5	6.51	0.00292
			Error	54	297.9	-	-
		Male	L	1	777.6	3.62	0.0626
			E	2	1634.1	7.6	0.00124
			LxE	2	573.8	2.67	0.0785
			Error	54	215.1	-	-
	Preference B	Female	L	1	0	0.01	0.927
			E	2	0.08	8.68	0.000539
			LxE	2	0.115	12.46	3.55e-05
			Error	54	0.009	-	-
		Male	L	1	0.011	0.92	0.341
			E	2	0.141	11.56	6.62e-05
			LxE	2	0.086	7.09	0.00184
			Error	54	0.012	-	-
olf413	Consumption	Female	L	1	192.5	0.74	0.391
			S	1	9257.6	35.66	3.05e-08
			E	2	2068.3	7.97	0.000592
			LxS	1	36.3	0.14	0.709
			LxE	2	50.8	0.2	0.822
			ExS	2	371.2	1.43	0.244
			LxExS	2	425.1	1.64	0.199
			Error	108	259.6	-	-
		Male	L	1	639.4	4.08	0.0459
			S	1	4071.7	25.98	1.48e-06
			E	2	73.6	0.47	0.627
			LxS	1	20	0.13	0.722
			LxE	2	510.3	3.26	0.0424
			ExS	2	54.5	0.35	0.707
			LxExS	2	210.1	1.34	0.266
			Error	108	156.7	-	-
	D Consumption	Female	L	1	62.5	0.13	0.726
			S	1	1144.9	2.29	0.139
			LxS	1	656.1	1.31	0.26
			Error	36	499.8	-	-
		Male	L	1	1677	7.48	0.00964
			S	1	126	0.56	0.458
			LxS	1	697.2	3.11	0.0864
			Error	36	224.4	-	-
	Preference A	Female	L	1	72.6	0.17	0.683
			E	2	742.5	1.73	0.187
			LxE	2	850.2	1.98	0.148
			Error	54	429.6	-	-
		Male	L	1	40	0.11	0.741
			E	2	109	0.3	0.742
			LxE	2	420.1	1.16	0.321
			Error	54	362.3	-	-
	Preference B	Female	L	1	0.004	0.58	0.449
			E	2	0.03	4.04	0.0232
			LxE	2	0.013	1.73	0.187
			Error	54	0.007	-	-
		Male	L	1	0	0	0.985
			E	2	0.009	0.77	0.467
			LxE	2	0.023	1.96	0.151
			Error	54	0.012	-	-
PGRP-LC	Consumption	Female	L	1	644	3.68	0.0576
			S	1	750	4.29	0.0407
			E	2	412.6	2.36	0.0992
			LxS	1	563.3	3.22	0.0754
			LxE	2	1102.2	6.31	0.00257
			ExS	2	775.5	4.44	0.0141
			LxExS	2	253.1	1.45	0.24
			Error	108	174.8	-	-
		Male	L	1	170.4	0.9	0.344
			S	1	12.7	0.07	0.796
			E	2	737.8	3.91	0.023
			LxS	1	49.4	0.26	0.61
			LxE	2	758.3	4.02	0.0208
			ExS	2	597.9	3.17	0.0461
			LxExS	2	921.5	4.88	0.00934
			Error	108	188.8	-	-
	D Consumption	Female	L	1	3186.2	14.33	0.000561
			S	1	1525.2	6.86	0.0128
			LxS	1	9	0.04	0.841
			Error	36	222.3	-	-
		Male	L	1	1144.9	2.5	0.123
			S	1	2044.9	4.46	0.0416
			LxS	1	336.4	0.73	0.397
			Error	36	458	-	-
	Preference A	Female	L	1	1126.7	2.71	0.106
			E	2	1551.1	3.72	0.0305
			LxE	2	506.2	1.22	0.305
			Error	54	416.4	-	-
		Male	L	1	98.8	0.27	0.604
			E	2	1195.9	3.29	0.0447
			LxE	2	1843	5.08	0.00955
			Error	54	363.1	-	-
	Preference B	Female	L	1	0.048	3.17	0.0809
			E	2	0.067	4.4	0.0169
			LxE	2	0.018	1.17	0.318
			Error	54	0.015	-	-
		Male	L	1	0.005	0.34	0.564
			E	2	0.034	2.35	0.105
			LxE	2	0.086	5.93	0.00471
			Error	54	0.015	-	-
Snoo	Consumption	Female	L	1	43.2	0.23	0.631
			S	1	6720	36.07	2.61e-08
			E	2	643.6	3.45	0.0351
			LxS	1	2650.8	14.23	0.000265
			LxE	2	129.9	0.7	0.5
			ExS	2	3235.6	17.37	2.89e-07
			LxExS	2	254.1	1.36	0.26
			Error	108	186.3	-	-
		Male	L	1	3685.2	16.35	9.91e-05
			S	1	3619	16.06	0.000113
			E	2	5664.4	25.13	1.09e-09
			LxS	1	385.2	1.71	0.194
			LxE	2	283.7	1.26	0.288
			ExS	2	529.2	2.35	0.1
			LxExS	2	181.2	0.8	0.45
			Error	108	225.4	-	-
	D Consumption	Female	L	1	108.9	0.34	0.564
			S	1	12744.9	39.71	2.76e-07
			LxS	1	108.9	0.34	0.564
			Error	36	321	-	-
		Male	L	1	1081.6	3.57	0.067
			S	1	16.9	0.06	0.815
			LxS	1	448.9	1.48	0.232
			Error	36	303.8	-	-
	Preference A	Female	L	1	5301.6	15.27	0.000261
			E	2	6471.3	18.64	6.97e-07
			LxE	2	508.2	1.46	0.24
			Error	54	347.1	-	-
		Male	L	1	770.4	1.44	0.235
			E	2	1058.5	1.98	0.148
			LxE	2	362.5	0.68	0.512
			Error	54	534.7	-	-
	Preference B	Female	L	1	0.199	20.73	3.05e-05
			E	2	0.181	18.84	6.22e-07
			LxE	2	0.046	4.82	0.0119
			Error	54	0.01	-	-
		Male	L	1	0.036	2.18	0.145
			E	2	0.074	4.44	0.0163
			LxE	2	0.017	1.01	0.372
			Error	54	0.017	-	-
tau	Consumption	Female	L	1	261.1	1.34	0.25
			S	1	4332	22.18	7.42e-06
			E	2	1152.5	5.9	0.0037
			LxS	1	232.4	1.19	0.278
			LxE	2	261.1	1.34	0.267
			ExS	2	568.2	2.91	0.0588
			LxExS	2	141.2	0.72	0.488
			Error	108	195.3	-	-
		Male	L	1	567.7	3.67	0.0579
			S	1	2009	13	0.000472
			E	2	849.1	5.5	0.00533
			LxS	1	3.7	0.02	0.878
			LxE	2	52.7	0.34	0.712
			ExS	2	91.1	0.59	0.556
			LxExS	2	56.7	0.37	0.694
			Error	108	154.5	-	-
	D Consumption	Female	L	1	774.4	2.14	0.152
			S	1	1876.9	5.2	0.0287
			LxS	1	396.9	1.1	0.301
			Error	36	361.1	-	-
		Male	L	1	189.2	0.97	0.331
			S	1	265.2	1.36	0.251
			LxS	1	0	0	0.991
			Error	36	194.5	-	-
	Preference A	Female	L	1	464.8	1.09	0.301
			E	2	1136.5	2.66	0.0788
			LxE	2	282.5	0.66	0.52
			Error	54	426.5	-	-
		Male	L	1	7.4	0.02	0.878
			E	2	182.1	0.59	0.56
			LxE	2	113.5	0.37	0.696
			Error	54	310.4	-	-
	Preference B	Female	L	1	0.012	1	0.322
			E	2	0.028	2.31	0.109
			LxE	2	0.008	0.69	0.508
			Error	54	0.012	-	-
		Male	L	1	0.001	0.09	0.764
			E	2	0.002	0.28	0.76
			LxE	2	0.001	0.16	0.856
			Error	54	0.008	-	-
tutl	Consumption	Female	L	1	94.3	0.31	0.58
			S	1	12987.5	42.39	2.43e-09
			E	2	602.8	1.97	0.145
			LxS	1	137.4	0.45	0.505
			LxE	2	454.5	1.48	0.231
			ExS	2	1030.2	3.36	0.0383
			LxExS	2	25.9	0.08	0.919
			Error	108	306.4	-	-
		Male	L	1	172.8	0.76	0.385
			S	1	1526.5	6.72	0.0109
			E	2	888.3	3.91	0.0229
			LxS	1	853.3	3.76	0.0552
			LxE	2	22.2	0.1	0.907
			ExS	2	190.9	0.84	0.434
			LxExS	2	242.8	1.07	0.347
			Error	108	227.2	-	-
	D Consumption	Female	L	1	419.9	0.66	0.422
			S	1	3541.9	5.56	0.0239
			LxS	1	0	0	0.998
			Error	36	636.8	-	-
		Male	L	1	34.2	0.07	0.793
			S	1	255	0.52	0.475
			LxS	1	970.2	1.99	0.167
			Error	36	488.8	-	-
	Preference A	Female	L	1	274.8	0.46	0.502
			E	2	2060.5	3.43	0.0396
			LxE	2	51.9	0.09	0.917
			Error	54	600.7	-	-
		Male	L	1	1706.7	4.01	0.05
			E	2	381.7	0.9	0.413
			LxE	2	485.6	1.14	0.327
			Error	54	425.1	-	-
	Preference B	Female	L	1	0.006	0.4	0.53
			E	2	0.051	3.66	0.0324
			LxE	2	0.003	0.19	0.826
			Error	54	0.014	-	-
		Male	L	1	0.054	3.24	0.0773
			E	2	0.012	0.75	0.479
			LxE	2	0.013	0.81	0.45
			Error	54	0.017	-	-
Vha100-1	Consumption	Female	L	1	29641.6	231.83	1.21e-28
			S	1	4940.8	38.64	9.78e-09
			E	2	321.4	2.51	0.0857
			LxS	1	2323.2	18.17	4.34e-05
			LxE	2	2517.2	19.69	5.13e-08
			ExS	2	278	2.17	0.119
			LxExS	2	160	1.25	0.29
			Error	108	127.9	-	-
		Male	L	1	8167.5	65.07	1.07e-12
			S	1	2669.6	21.27	1.1e-05
			E	2	18.5	0.15	0.863
			LxS	1	0.1	0	0.974
			LxE	2	1753.8	13.97	4.01e-06
			ExS	2	72.2	0.57	0.565
			LxExS	2	30.3	0.24	0.786
			Error	108	125.5	-	-
	D Consumption	Female	L	1	9985.6	67.95	8.28e-10
			S	1	372.1	2.53	0.12
			LxS	1	160	1.09	0.304
			Error	36	147	-	-
		Male	L	1	6943.2	30.94	2.68e-06
			S	1	286.2	1.28	0.266
			LxS	1	55.2	0.25	0.623
			Error	36	224.4	-	-
	Preference A	Female	L	1	4646.4	16.66	0.000149
			E	2	556.1	1.99	0.146
			LxE	2	320	1.15	0.325
			Error	54	278.9	-	-
		Male	L	1	0.3	0	0.974
			E	2	144.3	0.59	0.559
			LxE	2	60.6	0.25	0.782
			Error	54	245.3	-	-
	Preference B	Female	L	1	0.051	5.57	0.022
			E	2	0.02	2.21	0.12
			LxE	2	0.009	0.99	0.378
			Error	54	0.009	-	-
		Male	L	1	0.008	0.63	0.432
			E	2	0.004	0.33	0.719
			LxE	2	0.002	0.13	0.877
			Error	54	0.013	-	-
wmd	Consumption	Female	L	1	433.2	1.41	0.238
			S	1	885.6	2.88	0.0926
			E	2	1135.9	3.69	0.0281
			LxS	1	177.6	0.58	0.449
			LxE	2	281.7	0.92	0.403
			ExS	2	20.1	0.07	0.937
			LxExS	2	1287.4	4.19	0.0177
			Error	108	307.6	-	-
		Male	L	1	1360.1	6.95	0.00964
			S	1	653.3	3.34	0.0705
			E	2	1523.3	7.78	0.000698
			LxS	1	2100	10.73	0.00142
			LxE	2	814.6	4.16	0.0182
			ExS	2	6.9	0.04	0.965
			LxExS	2	554.6	2.83	0.0633
			Error	108	195.8	-	-
	D Consumption	Female	L	1	1102.5	2.15	0.151
			S	1	32.4	0.06	0.803
			LxS	1	4796.1	9.36	0.00418
			Error	36	512.5	-	-
		Male	L	1	2528.1	5.56	0.024
			S	1	10	0.02	0.883
			LxS	1	1232.1	2.71	0.109
			Error	36	455	-	-
	Preference A	Female	L	1	355.3	0.76	0.389
			E	2	40.3	0.09	0.918
			LxE	2	2574.9	5.47	0.00685
			Error	54	470.4	-	-
		Male	L	1	4200.1	9.36	0.00344
			E	2	13.8	0.03	0.97
			LxE	2	1109.1	2.47	0.0939
			Error	54	448.6	-	-
	Preference B	Female	L	1	0.002	0.21	0.646
			E	2	0.002	0.28	0.758
			LxE	2	0.037	4.45	0.0162
			Error	54	0.008	-	-
		Male	L	1	0.095	9.25	0.00363
			E	2	0.002	0.22	0.806
			LxE	2	0.033	3.17	0.0499
			Error	54	0.01	-	-

## Sheet: B. elav GAL4
Gene	Trait	Sex	Source	df	MS	F	P
Dop1R1	Consumption	Female	L	1	464.1	2.2	0.141
			S	1	22140.8	104.86	1.32e-17
			E	2	7145.9	33.84	3.88e-12
			LxS	1	488	2.31	0.131
			LxE	2	65.6	0.31	0.734
			ExS	2	2.6	0.01	0.988
			LxExS	2	1081	5.12	0.00751
			Error	108	221.2	-	-
		Male	L	1	3652	25.59	1.75e-06
			S	1	9505.2	66.59	6.65e-13
			E	2	8032.9	56.28	1.8e-17
			LxS	1	149.6	1.05	0.308
			LxE	2	80	0.56	0.573
			ExS	2	670	4.69	0.0111
			LxExS	2	258	1.81	0.169
			Error	108	142.7	-	-
	D Consumption	Female	L	1	46.2	0.11	0.745
			S	1	0.2	0	0.982
			LxS	1	1334	3.11	0.0864
			Error	36	429.7	-	-
		Male	L	1	302.5	1.44	0.238
			S	1	250	1.19	0.283
			LxS	1	1020.1	4.86	0.034
			Error	36	210	-	-
	Preference A	Female	L	1	976.1	2.67	0.108
			E	2	5.2	0.01	0.986
			LxE	2	2162	5.92	0.00472
			Error	54	364.9	-	-
		Male	L	1	299.3	0.83	0.367
			E	2	1340	3.71	0.0308
			LxE	2	516.1	1.43	0.248
			Error	54	360.9	-	-
	Preference B	Female	L	1	0.027	6.83	0.0116
			E	2	0.006	1.6	0.212
			LxE	2	0.033	8.37	0.000681
			Error	54	0.004	-	-
		Male	L	1	0.004	0.48	0.491
			E	2	0.016	1.72	0.189
			LxE	2	0.029	3.19	0.0491
			Error	54	0.009	-	-
Ect4	Consumption	Female	L	1	2548.4	8.78	0.00375
			S	1	19635.2	67.62	4.82e-13
			E	2	4510.7	15.53	1.18e-06
			LxS	1	180.1	0.62	0.433
			LxE	2	634.4	2.18	0.117
			ExS	2	2769.1	9.54	0.000153
			LxExS	2	473.6	1.63	0.201
			Error	108	290.4	-	-
		Male	L	1	124	0.78	0.378
			S	1	5148.3	32.56	1.02e-07
			E	2	5346.2	33.81	3.97e-12
			LxS	1	182.5	1.15	0.285
			LxE	2	191.5	1.21	0.302
			ExS	2	659.4	4.17	0.018
			LxExS	2	100.1	0.63	0.533
			Error	108	158.1	-	-
	D Consumption	Female	L	1	429	0.69	0.41
			S	1	6225	10.08	0.00306
			LxS	1	1755.6	2.84	0.1
			Error	36	617.4	-	-
		Male	L	1	21	0.07	0.796
			S	1	1311	4.23	0.047
			LxS	1	133.2	0.43	0.516
			Error	36	309.9	-	-
	Preference A	Female	L	1	360.2	0.74	0.395
			E	2	5538.2	11.31	7.89e-05
			LxE	2	947.2	1.93	0.154
			Error	54	489.6	-	-
		Male	L	1	365.1	1.51	0.224
			E	2	1318.9	5.46	0.00693
			LxE	2	200.1	0.83	0.442
			Error	54	241.6	-	-
	Preference B	Female	L	1	0.014	2.12	0.151
			E	2	0.057	8.51	0.000612
			LxE	2	0.019	2.88	0.0648
			Error	54	0.007	-	-
		Male	L	1	0.009	1.09	0.302
			E	2	0.027	3.15	0.0507
			LxE	2	0.005	0.62	0.541
			Error	54	0.008	-	-
ed	Consumption	Female	L	1	151.9	0.79	0.377
			S	1	16685.2	86.35	1.89e-15
			E	2	1245.9	6.45	0.00226
			LxS	1	0.7	0	0.953
			LxE	2	648.5	3.36	0.0385
			ExS	2	1916.6	9.92	0.000111
			LxExS	2	9	0.05	0.954
			Error	108	193.2	-	-
		Male	L	1	2201.6	16.25	0.000104
			S	1	7363.3	54.34	3.61e-11
			E	2	706.4	5.21	0.0069
			LxS	1	512.5	3.78	0.0544
			LxE	2	1505.4	11.11	4.1e-05
			ExS	2	554.5	4.09	0.0194
			LxExS	2	64.1	0.47	0.624
			Error	108	135.5	-	-
	D Consumption	Female	L	1	2160.9	7.55	0.00934
			S	1	7452.9	26.02	1.1e-05
			LxS	1	36.1	0.13	0.725
			Error	36	286.4	-	-
		Male	L	1	4579.6	22.54	3.24e-05
			S	1	1299.6	6.4	0.016
			LxS	1	102.4	0.5	0.482
			Error	36	203.2	-	-
	Preference A	Female	L	1	1.3	0	0.945
			E	2	3833.1	13.71	1.53e-05
			LxE	2	18.1	0.06	0.938
			Error	54	279.7	-	-
		Male	L	1	1025.1	4.86	0.0317
			E	2	1109.1	5.26	0.00816
			LxE	2	128.3	0.61	0.548
			Error	54	210.7	-	-
	Preference B	Female	L	1	0.001	0.1	0.755
			E	2	0.086	13.77	1.47e-05
			LxE	2	0	0.01	0.993
			Error	54	0.006	-	-
		Male	L	1	0.006	0.52	0.475
			E	2	0.061	5.62	0.00607
			LxE	2	0.002	0.2	0.816
			Error	54	0.01	-	-
mld	Consumption	Female	L	1	4048.4	22.24	7.22e-06
			S	1	13000	71.43	1.49e-13
			E	2	3784.4	20.79	2.29e-08
			LxS	1	161	0.88	0.349
			LxE	2	595.7	3.27	0.0417
			ExS	2	1958.6	10.76	5.47e-05
			LxExS	2	206.5	1.13	0.325
			Error	108	182	-	-
		Male	L	1	2970.1	18.68	3.45e-05
			S	1	4902.4	30.84	2.03e-07
			E	2	6232.2	39.21	1.58e-13
			LxS	1	232.4	1.46	0.229
			LxE	2	38.7	0.24	0.784
			ExS	2	371.8	2.34	0.101
			LxExS	2	395.9	2.49	0.0876
			Error	108	159	-	-
	D Consumption	Female	L	1	1254.4	3.02	0.0909
			S	1	688.9	1.66	0.206
			LxS	1	115.6	0.28	0.601
			Error	36	415.7	-	-
		Male	L	1	3	0.02	0.892
			S	1	1265.6	7.78	0.00839
			LxS	1	148.2	0.91	0.346
			Error	36	162.7	-	-
	Preference A	Female	L	1	322	0.95	0.334
			E	2	3917.3	11.57	6.6e-05
			LxE	2	413.1	1.22	0.303
			Error	54	338.7	-	-
		Male	L	1	464.8	1.52	0.223
			E	2	743.5	2.43	0.0977
			LxE	2	791.7	2.59	0.0846
			Error	54	306.1	-	-
	Preference B	Female	L	1	0	0.01	0.932
			E	2	0.041	9.04	0.00041
			LxE	2	0.009	2.06	0.137
			Error	54	0.004	-	-
		Male	L	1	0.025	2.97	0.0905
			E	2	0.004	0.53	0.59
			LxE	2	0.028	3.25	0.0463
			Error	54	0.008	-	-
msi	Consumption	Female	L	1	177.6	1.04	0.309
			S	1	2726.5	16.04	0.000114
			E	2	388.2	2.28	0.107
			LxS	1	158.7	0.93	0.336
			LxE	2	288.6	1.7	0.188
			ExS	2	520.9	3.06	0.0508
			LxExS	2	351.3	2.07	0.132
			Error	108	170	-	-
		Male	L	1	0.1	0	0.979
			S	1	705.7	6.46	0.0124
			E	2	1414.3	12.95	9.08e-06
			LxS	1	23.4	0.21	0.644
			LxE	2	1920.1	17.58	2.45e-07
			ExS	2	219.1	2.01	0.139
			LxExS	2	127.4	1.17	0.315
			Error	108	109.2	-	-
	D Consumption	Female	L	1	384.4	1.35	0.253
			S	1	1587.6	5.57	0.0238
			LxS	1	1368.9	4.81	0.0349
			Error	36	284.8	-	-
		Male	L	1	7672.9	37.18	5.15e-07
			S	1	624.1	3.02	0.0906
			LxS	1	504.1	2.44	0.127
			Error	36	206.4	-	-
	Preference A	Female	L	1	317.4	1.04	0.312
			E	2	1041.9	3.41	0.0402
			LxE	2	702.6	2.3	0.11
			Error	54	305.3	-	-
		Male	L	1	46.8	0.23	0.632
			E	2	438.2	2.17	0.124
			LxE	2	254.9	1.26	0.291
			Error	54	201.8	-	-
	Preference B	Female	L	1	0.003	0.49	0.487
			E	2	0.017	3.25	0.0466
			LxE	2	0.014	2.68	0.0774
			Error	54	0.005	-	-
		Male	L	1	0.001	0.12	0.728
			E	2	0.02	2.78	0.0711
			LxE	2	0.006	0.9	0.412
			Error	54	0.007	-	-
Oct-TyrR	Consumption	Female	L	1	1687.5	13.59	0.000358
			S	1	1584.1	12.75	0.000532
			E	2	133.2	1.07	0.346
			LxS	1	625.6	5.04	0.0269
			LxE	2	588.8	4.74	0.0106
			ExS	2	43.9	0.35	0.703
			LxExS	2	434.1	3.49	0.0338
			Error	108	124.2	-	-
		Male	L	1	78.4	0.69	0.407
			S	1	39.7	0.35	0.555
			E	2	42.9	0.38	0.685
			LxS	1	238	2.11	0.149
			LxE	2	299.4	2.65	0.0751
			ExS	2	18.3	0.16	0.85
			LxExS	2	47.2	0.42	0.66
			Error	108	112.9	-	-
	D Consumption	Female	L	1	5.6	0.03	0.87
			S	1	0.2	0	0.974
			LxS	1	11	0.05	0.818
			Error	36	206	-	-
		Male	L	1	783.2	4.3	0.0454
			S	1	46.2	0.25	0.618
			LxS	1	18.2	0.1	0.754
			Error	36	182.3	-	-
	Preference A	Female	L	1	1251.3	4.05	0.0491
			E	2	87.7	0.28	0.754
			LxE	2	868.1	2.81	0.0689
			Error	54	308.6	-	-
		Male	L	1	476	2.12	0.151
			E	2	36.7	0.16	0.85
			LxE	2	94.3	0.42	0.659
			Error	54	224	-	-
	Preference B	Female	L	1	0.016	2.94	0.092
			E	2	0.002	0.33	0.721
			LxE	2	0.013	2.31	0.109
			Error	54	0.006	-	-
		Male	L	1	0.017	1.92	0.172
			E	2	0.001	0.11	0.9
			LxE	2	0.006	0.69	0.508
			Error	54	0.009	-	-
olf413	Consumption	Female	L	1	5148.3	25.26	2e-06
			S	1	9937.2	48.76	2.46e-10
			E	2	336.5	1.65	0.197
			LxS	1	43.2	0.21	0.646
			LxE	2	1284.1	6.3	0.00258
			ExS	2	1323.7	6.5	0.00217
			LxExS	2	115.3	0.57	0.57
			Error	108	203.8	-	-
		Male	L	1	34.1	0.2	0.658
			S	1	7238.5	41.91	2.89e-09
			E	2	402.6	2.33	0.102
			LxS	1	288.3	1.67	0.199
			LxE	2	1124.6	6.51	0.00214
			ExS	2	681.9	3.95	0.0221
			LxExS	2	20.3	0.12	0.889
			Error	108	172.7	-	-
	D Consumption	Female	L	1	4884.1	16.93	0.000216
			S	1	1795.6	6.22	0.0173
			LxS	1	302.5	1.05	0.313
			Error	36	288.5	-	-
		Male	L	1	1243.2	3.75	0.0606
			S	1	342.2	1.03	0.316
			LxS	1	18.2	0.06	0.816
			Error	36	331.3	-	-
	Preference A	Female	L	1	86.4	0.21	0.649
			E	2	2647.4	6.42	0.00315
			LxE	2	230.6	0.56	0.575
			Error	54	412.4	-	-
		Male	L	1	576.6	1.97	0.166
			E	2	1363.7	4.67	0.0135
			LxE	2	40.7	0.14	0.87
			Error	54	292.3	-	-
	Preference B	Female	L	1	0.028	2.4	0.128
			E	2	0.072	6.12	0.00402
			LxE	2	0.005	0.44	0.645
			Error	54	0.012	-	-
		Male	L	1	0.041	3.46	0.0682
			E	2	0.073	6.2	0.00377
			LxE	2	0.001	0.07	0.934
			Error	54	0.012	-	-
Snoo	Consumption	Female	L	1	12958.4	75.38	4.52e-14
			S	1	11001.7	64	1.51e-12
			E	2	75.9	0.44	0.644
			LxS	1	630.2	3.67	0.0582
			LxE	2	443.3	2.58	0.0805
			ExS	2	2348	13.66	5.15e-06
			LxExS	2	1001.3	5.83	0.00396
			Error	108	171.9	-	-
		Male	L	1	5852	52.25	7.35e-11
			S	1	4272.1	38.14	1.18e-08
			E	2	104.4	0.93	0.397
			LxS	1	1856.5	16.57	8.94e-05
			LxE	2	775.3	6.92	0.00149
			ExS	2	821.8	7.34	0.00103
			LxExS	2	13.9	0.12	0.884
			Error	108	112	-	-
	D Consumption	Female	L	1	115.6	0.43	0.514
			S	1	4243.6	15.95	0.000307
			LxS	1	739.6	2.78	0.104
			Error	36	266	-	-
		Male	L	1	1092	5.36	0.0264
			S	1	1500.6	7.37	0.0101
			LxS	1	55.2	0.27	0.606
			Error	36	203.7	-	-
	Preference A	Female	L	1	1260.4	6.06	0.0171
			E	2	4696	22.57	7.53e-08
			LxE	2	2002.6	9.62	0.000266
			Error	54	208.1	-	-
		Male	L	1	3713.1	19.65	4.6e-05
			E	2	1643.5	8.7	0.000532
			LxE	2	27.7	0.15	0.864
			Error	54	189	-	-
	Preference B	Female	L	1	0.005	0.7	0.408
			E	2	0.162	24.1	3.31e-08
			LxE	2	0.056	8.27	0.000734
			Error	54	0.007	-	-
		Male	L	1	0.103	8.1	0.00625
			E	2	0.103	8.08	0.000851
			LxE	2	0.014	1.09	0.345
			Error	54	0.013	-	-
Vha100-1	Consumption	Female	L	1	1591.4	8.61	0.00409
			S	1	15985.2	86.44	1.84e-15
			E	2	3196.9	17.29	3.07e-07
			LxS	1	0.1	0	0.984
			LxE	2	1550.1	8.38	0.000413
			ExS	2	1853.5	10.02	0.000102
			LxExS	2	120.9	0.65	0.522
			Error	108	184	-	-
		Male	L	1	2813	20.36	1.64e-05
			S	1	9170	66.36	7.15e-13
			E	2	4435.4	32.1	1.15e-11
			LxS	1	110.2	0.8	0.374
			LxE	2	265.2	1.92	0.152
			ExS	2	1104.1	7.99	0.000581
			LxExS	2	14.4	0.1	0.901
			Error	108	138.2	-	-
	D Consumption	Female	L	1	1575	4.49	0.0411
			S	1	1092	3.11	0.0863
			LxS	1	15.6	0.04	0.834
			Error	36	351.1	-	-
		Male	L	1	360	1.7	0.2
			S	1	1612.9	7.63	0.00897
			LxS	1	57.6	0.27	0.605
			Error	36	211.3	-	-
	Preference A	Female	L	1	0.2	0	0.982
			E	2	3707	12.35	3.83e-05
			LxE	2	241.9	0.81	0.452
			Error	54	300.2	-	-
		Male	L	1	220.4	0.87	0.356
			E	2	2208.1	8.67	0.000542
			LxE	2	28.8	0.11	0.893
			Error	54	254.7	-	-
	Preference B	Female	L	1	0.003	0.85	0.362
			E	2	0.045	11.65	6.22e-05
			LxE	2	0.011	2.72	0.0748
			Error	54	0.004	-	-
		Male	L	1	0.001	0.12	0.732
			E	2	0.046	6.16	0.00388
			LxE	2	0.001	0.07	0.935
			Error	54	0.008	-	-
wmd	Consumption	Female	L	1	1801.9	9.03	0.00331
			S	1	10622	53.22	5.26e-11
			E	2	210.1	1.05	0.353
			LxS	1	99	0.5	0.483
			LxE	2	23.3	0.12	0.89
			ExS	2	1726	8.65	0.000328
			LxExS	2	114.7	0.57	0.565
			Error	108	199.6	-	-
		Male	L	1	8	0.05	0.831
			S	1	5866	33.63	6.72e-08
			E	2	2905.9	16.66	4.95e-07
			LxS	1	648.7	3.72	0.0564
			LxE	2	97.9	0.56	0.572
			ExS	2	1235.1	7.08	0.00129
			LxExS	2	138.8	0.8	0.454
			Error	108	174.4	-	-
	D Consumption	Female	L	1	25.6	0.05	0.817
			S	1	2560	5.43	0.0255
			LxS	1	84.1	0.18	0.675
			Error	36	471	-	-
		Male	L	1	342.2	0.97	0.331
			S	1	1030.2	2.92	0.0959
			LxS	1	87	0.25	0.622
			Error	36	352.3	-	-
	Preference A	Female	L	1	198	0.46	0.5
			E	2	3452	8.05	0.000874
			LxE	2	229.3	0.53	0.589
			Error	54	429	-	-
		Male	L	1	1297.4	3.96	0.0516
			E	2	2470.2	7.55	0.00129
			LxE	2	277.6	0.85	0.434
			Error	54	327.4	-	-
	Preference B	Female	L	1	0.012	1.15	0.287
			E	2	0.103	10.03	0.000198
			LxE	2	0.009	0.84	0.438
			Error	54	0.01	-	-
		Male	L	1	0.053	4.07	0.0486
			E	2	0.128	9.85	0.000225
			LxE	2	0.004	0.3	0.744
			Error	54	0.013	-	-

## Sheet: C. repo GAL4
Gene	Trait	Sex	Source	df	MS	F	P
Dop1R1	Consumption	Female	L	1	50.7	0.31	0.578
			S	1	17376.1	106.79	8.09e-18
			E	2	19154.5	117.72	7.39e-28
			LxS	1	48.1	0.3	0.588
			LxE	2	765.7	4.71	0.011
			ExS	2	212.9	1.31	0.274
			LxExS	2	554.4	3.41	0.0367
			Error	108	162.7	-	-
		Male	L	1	496.1	2.81	0.0965
			S	1	7938.1	44.99	9.41e-10
			E	2	7702.4	43.66	1.28e-14
			LxS	1	116	0.66	0.419
			LxE	2	342.9	1.94	0.148
			ExS	2	56.9	0.32	0.725
			LxExS	2	110.2	0.62	0.537
			Error	108	176.4	-	-
	D Consumption	Female	L	1	792.1	3.17	0.0833
			S	1	518.4	2.08	0.158
			LxS	1	1988.1	7.96	0.00772
			Error	36	249.7	-	-
		Male	L	1	168.1	0.48	0.493
			S	1	19.6	0.06	0.814
			LxS	1	0	0	1
			Error	36	349.7	-	-
	Preference A	Female	L	1	96.3	0.36	0.548
			E	2	425.9	1.61	0.209
			LxE	2	1108.9	4.2	0.0202
			Error	54	264	-	-
		Male	L	1	232.1	0.51	0.48
			E	2	113.8	0.25	0.781
			LxE	2	220.4	0.48	0.621
			Error	54	458	-	-
	Preference B	Female	L	1	0.009	1.47	0.23
			E	2	0.065	10.26	0.000167
			LxE	2	0.041	6.48	0.00299
			Error	54	0.006	-	-
		Male	L	1	0.002	0.15	0.699
			E	2	0.012	0.81	0.451
			LxE	2	0.004	0.26	0.769
			Error	54	0.015	-	-
Ect4	Consumption	Female	L	1	6541.6	35.78	2.92e-08
			S	1	8636	47.23	4.23e-10
			E	2	6449.7	35.27	1.62e-12
			LxS	1	2100	11.48	0.00098
			LxE	2	2165.5	11.84	2.24e-05
			ExS	2	545.9	2.99	0.0547
			LxExS	2	116.1	0.63	0.532
			Error	108	182.9	-	-
		Male	L	1	6690.1	46.64	5.22e-10
			S	1	6077.6	42.37	2.44e-09
			E	2	3512.7	24.49	1.7e-09
			LxS	1	480	3.35	0.0701
			LxE	2	347.7	2.42	0.0934
			ExS	2	285.3	1.99	0.142
			LxExS	2	3.8	0.03	0.974
			Error	108	143.4	-	-
	D Consumption	Female	L	1	6734	37.9	4.3e-07
			S	1	2175.6	12.25	0.00126
			LxS	1	429	2.41	0.129
			Error	36	177.7	-	-
		Male	L	1	1380.6	4.78	0.0354
			S	1	55.2	0.19	0.665
			LxS	1	9	0.03	0.861
			Error	36	289	-	-
	Preference A	Female	L	1	4200.1	14.72	0.000329
			E	2	1091.8	3.83	0.0279
			LxE	2	232.1	0.81	0.449
			Error	54	285.3	-	-
		Male	L	1	960	2.52	0.118
			E	2	570.6	1.5	0.233
			LxE	2	7.6	0.02	0.98
			Error	54	381	-	-
	Preference B	Female	L	1	0.097	11.21	0.00149
			E	2	0.087	9.98	0.000205
			LxE	2	0.016	1.81	0.173
			Error	54	0.009	-	-
		Male	L	1	0.006	0.39	0.534
			E	2	0.026	1.82	0.173
			LxE	2	0	0.01	0.988
			Error	54	0.015	-	-
ed	Consumption	Female	L	1	0.5	0	0.944
			S	1	17860.8	163.6	2.31e-23
			E	2	364.4	3.34	0.0392
			LxS	1	73.6	0.67	0.413
			LxE	2	595.2	5.45	0.00555
			ExS	2	101.3	0.93	0.398
			LxExS	2	76.3	0.7	0.5
			Error	108	109.2	-	-
		Male	L	1	333.3	3.5	0.0642
			S	1	12040	126.35	7.04e-20
			E	2	1155.8	12.13	1.77e-05
			LxS	1	8.5	0.09	0.765
			LxE	2	154.6	1.62	0.202
			ExS	2	27.6	0.29	0.749
			LxExS	2	32.1	0.34	0.715
			Error	108	95.3	-	-
	D Consumption	Female	L	1	1500.6	6.61	0.0144
			S	1	378.2	1.67	0.205
			LxS	1	38	0.17	0.685
			Error	36	226.9	-	-
		Male	L	1	562.5	4.57	0.0395
			S	1	40	0.32	0.572
			LxS	1	90	0.73	0.398
			Error	36	123.2	-	-
	Preference A	Female	L	1	147.3	0.61	0.438
			E	2	202.7	0.84	0.437
			LxE	2	152.5	0.63	0.535
			Error	54	241.1	-	-
		Male	L	1	17.1	0.1	0.757
			E	2	55.3	0.31	0.732
			LxE	2	64.3	0.36	0.696
			Error	54	176.3	-	-
	Preference B	Female	L	1	0.009	1.08	0.303
			E	2	0.003	0.33	0.72
			LxE	2	0.002	0.28	0.755
			Error	54	0.008	-	-
		Male	L	1	0.007	0.93	0.339
			E	2	0.021	2.75	0.073
			LxE	2	0.001	0.2	0.82
			Error	54	0.007	-	-
mld	Consumption	Female	L	1	75.2	0.4	0.53
			S	1	10028.4	52.93	5.81e-11
			E	2	9316.7	49.17	6.56e-16
			LxS	1	1491.1	7.87	0.00596
			LxE	2	732.9	3.87	0.0238
			ExS	2	295.4	1.56	0.215
			LxExS	2	279.8	1.48	0.233
			Error	108	189.5	-	-
		Male	L	1	21.7	0.1	0.754
			S	1	8721.1	39.56	6.92e-09
			E	2	4081.3	18.51	1.22e-07
			LxS	1	42	0.19	0.663
			LxE	2	450.3	2.04	0.135
			ExS	2	542.5	2.46	0.0901
			LxExS	2	297	1.35	0.264
			Error	108	220.4	-	-
	D Consumption	Female	L	1	2608.2	7.79	0.00835
			S	1	1177.2	3.52	0.0689
			LxS	1	1092	3.26	0.0793
			Error	36	334.8	-	-
		Male	L	1	1166.4	2.61	0.115
			S	1	902.5	2.02	0.164
			LxS	1	1188.1	2.66	0.112
			Error	36	446.8	-	-
	Preference A	Female	L	1	2982.2	8.56	0.00501
			E	2	590.8	1.7	0.193
			LxE	2	559.6	1.61	0.21
			Error	54	348.3	-	-
		Male	L	1	84	0.15	0.702
			E	2	1085	1.91	0.158
			LxE	2	594.1	1.04	0.359
			Error	54	568.8	-	-
	Preference B	Female	L	1	0.103	11.63	0.00124
			E	2	0.057	6.42	0.00315
			LxE	2	0.033	3.71	0.031
			Error	54	0.009	-	-
		Male	L	1	0.003	0.23	0.635
			E	2	0.043	2.95	0.0607
			LxE	2	0.008	0.56	0.577
			Error	54	0.014	-	-
msi	Consumption	Female	L	1	132.3	0.99	0.322
			S	1	1569.6	11.75	0.000861
			E	2	913.6	6.84	0.0016
			LxS	1	163.3	1.22	0.271
			LxE	2	279.1	2.09	0.129
			ExS	2	174	1.3	0.276
			LxExS	2	23.8	0.18	0.837
			Error	108	133.6	-	-
		Male	L	1	37.4	0.35	0.556
			S	1	1300.2	12.09	0.00073
			E	2	1579.6	14.69	2.27e-06
			LxS	1	316.9	2.95	0.0889
			LxE	2	989.2	9.2	0.000204
			ExS	2	39.2	0.36	0.696
			LxExS	2	26	0.24	0.786
			Error	108	107.5	-	-
	D Consumption	Female	L	1	837.2	3.17	0.0835
			S	1	0	0	0.992
			LxS	1	60	0.23	0.636
			Error	36	264.2	-	-
		Male	L	1	3861.2	26.04	1.1e-05
			S	1	112.2	0.76	0.39
			LxS	1	1.2	0.01	0.928
			Error	36	148.3	-	-
	Preference A	Female	L	1	326.7	1.15	0.288
			E	2	348	1.22	0.302
			LxE	2	47.6	0.17	0.846
			Error	54	284.2	-	-
		Male	L	1	633.8	4.74	0.0338
			E	2	78.3	0.59	0.56
			LxE	2	52	0.39	0.68
			Error	54	133.6	-	-
	Preference B	Female	L	1	0.009	0.92	0.341
			E	2	0.017	1.83	0.171
			LxE	2	0.001	0.14	0.869
			Error	54	0.009	-	-
		Male	L	1	0.045	8.76	0.00456
			E	2	0.011	2.17	0.124
			LxE	2	0.003	0.6	0.554
			Error	54	0.005	-	-
Oct-TyrR	Consumption	Female	L	1	7	0.08	0.782
			S	1	2950.2	32.31	1.13e-07
			E	2	197.3	2.16	0.12
			LxS	1	3.7	0.04	0.841
			LxE	2	101.4	1.11	0.333
			ExS	2	159.8	1.75	0.179
			LxExS	2	34.7	0.38	0.685
			Error	108	91.3	-	-
		Male	L	1	61.6	0.61	0.435
			S	1	388.8	3.87	0.0516
			E	2	14	0.14	0.87
			LxS	1	2.1	0.02	0.884
			LxE	2	118.8	1.18	0.31
			ExS	2	70.4	0.7	0.498
			LxExS	2	64	0.64	0.531
			Error	108	100.4	-	-
	D Consumption	Female	L	1	13.2	0.08	0.781
			S	1	354	2.09	0.157
			LxS	1	126	0.75	0.394
			Error	36	169.1	-	-
		Male	L	1	38	0.19	0.668
			S	1	275.6	1.36	0.251
			LxS	1	50.6	0.25	0.62
			Error	36	202.6	-	-
	Preference A	Female	L	1	7.4	0.03	0.854
			E	2	319.6	1.49	0.234
			LxE	2	69.4	0.32	0.725
			Error	54	214.3	-	-
		Male	L	1	4.3	0.02	0.875
			E	2	140.9	0.82	0.445
			LxE	2	128	0.75	0.478
			Error	54	171.1	-	-
	Preference B	Female	L	1	0	0.08	0.776
			E	2	0.012	2.07	0.136
			LxE	2	0.004	0.64	0.53
			Error	54	0.006	-	-
		Male	L	1	0	0.01	0.924
			E	2	0.005	0.86	0.43
			LxE	2	0.004	0.62	0.54
			Error	54	0.006	-	-
olf413	Consumption	Female	L	1	44.4	0.26	0.609
			S	1	15075.2	89.27	8.39e-16
			E	2	114.1	0.68	0.511
			LxS	1	75.2	0.45	0.506
			LxE	2	216.8	1.28	0.281
			ExS	2	300.2	1.78	0.174
			LxExS	2	122.7	0.73	0.486
			Error	108	168.9	-	-
		Male	L	1	476	5.32	0.023
			S	1	9594.4	107.19	7.31e-18
			E	2	650.8	7.27	0.00109
			LxS	1	18.4	0.21	0.651
			LxE	2	300.4	3.36	0.0385
			ExS	2	70.2	0.78	0.459
			LxExS	2	90.1	1.01	0.369
			Error	108	89.5	-	-
	D Consumption	Female	L	1	308	1.38	0.249
			S	1	455.6	2.03	0.162
			LxS	1	30.6	0.14	0.714
			Error	36	223.9	-	-
		Male	L	1	1060.9	4.2	0.0477
			S	1	280.9	1.11	0.299
			LxS	1	102.4	0.41	0.528
			Error	36	252.5	-	-
	Preference A	Female	L	1	150.4	0.31	0.582
			E	2	600.3	1.22	0.302
			LxE	2	245.4	0.5	0.609
			Error	54	490.2	-	-
		Male	L	1	36.8	0.16	0.691
			E	2	140.5	0.61	0.548
			LxE	2	180.3	0.78	0.463
			Error	54	230.9	-	-
	Preference B	Female	L	1	0.005	0.33	0.569
			E	2	0.019	1.16	0.323
			LxE	2	0.004	0.23	0.793
			Error	54	0.017	-	-
		Male	L	1	0.011	1	0.322
			E	2	0.008	0.68	0.512
			LxE	2	0.006	0.57	0.57
			Error	54	0.011	-	-
Snoo	Consumption	Female	L	1	224.1	1.47	0.228
			S	1	16380	107.63	6.54e-18
			E	2	209.5	1.38	0.257
			LxS	1	8.5	0.06	0.813
			LxE	2	115.6	0.76	0.47
			ExS	2	276.4	1.82	0.168
			LxExS	2	33.7	0.22	0.802
			Error	108	152.2	-	-
		Male	L	1	61.6	0.7	0.405
			S	1	13188	149.74	3.98e-22
			E	2	598.6	6.8	0.00166
			LxS	1	4.8	0.05	0.816
			LxE	2	60.8	0.69	0.503
			ExS	2	449.7	5.11	0.0076
			LxExS	2	135.9	1.54	0.218
			Error	108	88.1	-	-
	D Consumption	Female	L	1	462.4	1.54	0.222
			S	1	72.9	0.24	0.625
			LxS	1	22.5	0.08	0.786
			Error	36	299.7	-	-
		Male	L	1	2.5	0.01	0.909
			S	1	384.4	2.05	0.161
			LxS	1	14.4	0.08	0.784
			Error	36	188	-	-
	Preference A	Female	L	1	17.1	0.07	0.795
			E	2	552.7	2.21	0.12
			LxE	2	67.3	0.27	0.765
			Error	54	240.5	-	-
		Male	L	1	9.6	0.06	0.806
			E	2	899.5	5.7	0.00566
			LxE	2	271.8	1.72	0.188
			Error	54	157.7	-	-
	Preference B	Female	L	1	0.004	0.52	0.475
			E	2	0.02	2.42	0.0984
			LxE	2	0.002	0.22	0.801
			Error	54	0.008	-	-
		Male	L	1	0	0	0.945
			E	2	0.048	6.42	0.00317
			LxE	2	0.007	0.9	0.414
			Error	54	0.007	-	-
Vha100-1	Consumption	Female	L	1	7269.6	44.39	1.17e-09
			S	1	10193.6	62.25	2.65e-12
			E	2	6824.3	41.67	3.86e-14
			LxS	1	1428.3	8.72	0.00386
			LxE	2	1486.9	9.08	0.000227
			ExS	2	666.1	4.07	0.0198
			LxExS	2	78.8	0.48	0.619
			Error	108	163.8	-	-
		Male	L	1	10378.8	76.23	3.51e-14
			S	1	5122.1	37.62	1.44e-08
			E	2	2012.6	14.78	2.12e-06
			LxS	1	800.8	5.88	0.017
			LxE	2	1093.6	8.03	0.00056
			ExS	2	100.1	0.73	0.482
			LxExS	2	103.7	0.76	0.47
			Error	108	136.2	-	-
	D Consumption	Female	L	1	5929.2	22.27	3.53e-05
			S	1	2576	9.68	0.00364
			LxS	1	275.6	1.04	0.316
			Error	36	266.2	-	-
		Male	L	1	4347.2	15.37	0.00038
			S	1	133.2	0.47	0.497
			LxS	1	50.6	0.18	0.675
			Error	36	282.9	-	-
	Preference A	Female	L	1	2856.6	16.58	0.000153
			E	2	1332.2	7.73	0.00111
			LxE	2	157.7	0.92	0.407
			Error	54	172.3	-	-
		Male	L	1	1601.7	4.82	0.0325
			E	2	200.1	0.6	0.551
			LxE	2	207.3	0.62	0.54
			Error	54	332.4	-	-
	Preference B	Female	L	1	0.056	11.16	0.00152
			E	2	0.085	16.94	1.95e-06
			LxE	2	0.018	3.5	0.0371
			Error	54	0.005	-	-
		Male	L	1	0.012	0.84	0.362
			E	2	0.006	0.39	0.678
			LxE	2	0.012	0.83	0.442
			Error	54	0.014	-	-
wmd	Consumption	Female	L	1	848	5.86	0.0171
			S	1	13760.2	95.14	1.69e-16
			E	2	859.1	5.94	0.00357
			LxS	1	200.2	1.38	0.242
			LxE	2	306	2.12	0.126
			ExS	2	69.1	0.48	0.622
			LxExS	2	1294.8	8.95	0.000253
			Error	108	144.6	-	-
		Male	L	1	1620.7	14	0.000294
			S	1	10697.4	92.42	3.53e-16
			E	2	652.4	5.64	0.00469
			LxS	1	95.4	0.82	0.366
			LxE	2	261.8	2.26	0.109
			ExS	2	131.1	1.13	0.326
			LxExS	2	174	1.5	0.227
			Error	108	115.7	-	-
	D Consumption	Female	L	1	255	1.15	0.291
			S	1	21	0.09	0.76
			LxS	1	990	4.46	0.0417
			Error	36	221.9	-	-
		Male	L	1	156	0.54	0.466
			S	1	429	1.5	0.229
			LxS	1	38	0.13	0.718
			Error	36	286.7	-	-
	Preference A	Female	L	1	400.4	1.17	0.285
			E	2	138.1	0.4	0.671
			LxE	2	2589.5	7.54	0.00129
			Error	54	343.4	-	-
		Male	L	1	190.8	0.79	0.379
			E	2	262.2	1.08	0.347
			LxE	2	348	1.43	0.248
			Error	54	242.9	-	-
	Preference B	Female	L	1	0.011	1.02	0.318
			E	2	0.008	0.69	0.505
			LxE	2	0.077	6.87	0.00221
			Error	54	0.011	-	-
		Male	L	1	0	0.01	0.937
			E	2	0.002	0.2	0.818
			LxE	2	0.025	2.96	0.0603
			Error	54	0.009	-	-

## Sheet: D. 201Y GAL4
Gene	Trait	Sex	Source	df	MS	F	P
Dop1R1	Consumption	Female	L	1	1015	5.15	0.0252
			S	1	1976.4	10.03	0.002
			E	2	1777.4	9.02	0.000238
			LxS	1	21.7	0.11	0.741
			LxE	2	1233.8	6.26	0.00267
			ExS	2	10.5	0.05	0.948
			LxExS	2	151.8	0.77	0.465
			Error	108	197	-	-
		Male	L	1	336.7	3.09	0.0817
			S	1	1755.7	16.1	0.000111
			E	2	573.7	5.26	0.0066
			LxS	1	4.4	0.04	0.841
			LxE	2	437.7	4.01	0.0208
			ExS	2	128.1	1.17	0.313
			LxExS	2	16.6	0.15	0.859
			Error	108	109	-	-
	D Consumption	Female	L	1	4494.4	10.69	0.00238
			S	1	32.4	0.08	0.783
			LxS	1	372.1	0.88	0.353
			Error	36	420.6	-	-
		Male	L	1	810	4.7	0.0368
			S	1	32.4	0.19	0.667
			LxS	1	62.5	0.36	0.551
			Error	36	172.2	-	-
	Preference A	Female	L	1	43.4	0.23	0.636
			E	2	21	0.11	0.896
			LxE	2	303.7	1.59	0.214
			Error	54	191.4	-	-
		Male	L	1	8.8	0.06	0.815
			E	2	256.2	1.6	0.211
			LxE	2	33.3	0.21	0.813
			Error	54	159.9	-	-
	Preference B	Female	L	1	0.011	1.76	0.19
			E	2	0.001	0.12	0.886
			LxE	2	0.004	0.58	0.562
			Error	54	0.006	-	-
		Male	L	1	0	0	0.97
			E	2	0.009	1.04	0.362
			LxE	2	0.007	0.84	0.436
			Error	54	0.008	-	-
ed	Consumption	Female	L	1	4368.1	23.66	3.93e-06
			S	1	2960.1	16.03	0.000115
			E	2	653.5	3.54	0.0324
			LxS	1	1020.8	5.53	0.0205
			LxE	2	205.5	1.11	0.332
			ExS	2	261.4	1.42	0.247
			LxExS	2	242.1	1.31	0.274
			Error	108	184.6	-	-
		Male	L	1	452.4	5.63	0.0194
			S	1	3887.4	48.39	2.8e-10
			E	2	2919.1	36.34	8.54e-13
			LxS	1	946.4	11.78	0.000849
			LxE	2	119.6	1.49	0.23
			ExS	2	1623.3	20.21	3.5e-08
			LxExS	2	147.7	1.84	0.164
			Error	108	80.3	-	-
	D Consumption	Female	L	1	250	0.86	0.359
			S	1	532.9	1.84	0.184
			LxS	1	504.1	1.74	0.196
			Error	36	290.1	-	-
		Male	L	1	202.5	1.77	0.192
			S	1	5290	46.13	6.17e-08
			LxS	1	577.6	5.04	0.0311
			Error	36	114.7	-	-
	Preference A	Female	L	1	2041.7	5.97	0.0178
			E	2	522.7	1.53	0.226
			LxE	2	484.1	1.42	0.252
			Error	54	342	-	-
		Male	L	1	1892.8	10.9	0.00171
			E	2	3246.7	18.7	6.74e-07
			LxE	2	295.5	1.7	0.192
			Error	54	173.6	-	-
	Preference B	Female	L	1	0.039	3.75	0.058
			E	2	0.015	1.48	0.236
			LxE	2	0.008	0.76	0.473
			Error	54	0.01	-	-
		Male	L	1	0.08	9.03	0.00403
			E	2	0.089	10.01	0.000201
			LxE	2	0.005	0.58	0.561
			Error	54	0.009	-	-
msi	Consumption	Female	L	1	7.5	0.06	0.812
			S	1	2707.5	20.6	1.48e-05
			E	2	398.6	3.03	0.0523
			LxS	1	410.7	3.13	0.0799
			LxE	2	460.8	3.51	0.0335
			ExS	2	77.2	0.59	0.558
			LxExS	2	258.5	1.97	0.145
			Error	108	131.4	-	-
		Male	L	1	780.3	7.11	0.00884
			S	1	1613.3	14.7	0.000212
			E	2	250.2	2.28	0.107
			LxS	1	120	1.09	0.298
			LxE	2	587.1	5.35	0.00609
			ExS	2	566.5	5.16	0.00722
			LxExS	2	141.7	1.29	0.279
			Error	108	109.7	-	-
	D Consumption	Female	L	1	1729.2	13.01	0.000932
			S	1	308	2.32	0.137
			LxS	1	42	0.32	0.577
			Error	36	132.9	-	-
		Male	L	1	2160.9	8.19	0.00699
			S	1	2073.6	7.86	0.00811
			LxS	1	240.1	0.91	0.347
			Error	36	264	-	-
	Preference A	Female	L	1	821.4	5.12	0.0277
			E	2	154.4	0.96	0.389
			LxE	2	517	3.22	0.0477
			Error	54	160.5	-	-
		Male	L	1	240	1.59	0.213
			E	2	1133.1	7.51	0.00133
			LxE	2	283.4	1.88	0.163
			Error	54	151	-	-
	Preference B	Female	L	1	0.027	5.24	0.026
			E	2	0.007	1.38	0.26
			LxE	2	0.013	2.57	0.086
			Error	54	0.005	-	-
		Male	L	1	0.02	2.53	0.118
			E	2	0.047	5.89	0.00485
			LxE	2	0.02	2.43	0.0974
			Error	54	0.008	-	-
Snoo	Consumption	Female	L	1	8909.6	54.9	2.98e-11
			S	1	4737.6	29.19	3.95e-07
			E	2	488.3	3.01	0.0535
			LxS	1	307.2	1.89	0.172
			LxE	2	342.1	2.11	0.127
			ExS	2	118.4	0.73	0.485
			LxExS	2	434.9	2.68	0.0731
			Error	108	162.3	-	-
		Male	L	1	2376.3	36.55	2.17e-08
			S	1	3608	55.5	2.44e-11
			E	2	2014.6	30.99	2.31e-11
			LxS	1	1092	16.8	8.07e-05
			LxE	2	128.6	1.98	0.143
			ExS	2	1372.3	21.11	1.83e-08
			LxExS	2	248.4	3.82	0.0249
			Error	108	65	-	-
	D Consumption	Female	L	1	8.1	0.03	0.856
			S	1	260.1	1.08	0.306
			LxS	1	864.9	3.58	0.0666
			Error	36	241.7	-	-
		Male	L	1	10	0.12	0.728
			S	1	5107.6	62.6	2.17e-09
			LxS	1	640	7.84	0.00815
			Error	36	81.6	-	-
	Preference A	Female	L	1	614.4	1.74	0.193
			E	2	236.7	0.67	0.516
			LxE	2	869.9	2.46	0.0948
			Error	54	353.3	-	-
		Male	L	1	2184.1	19.49	4.89e-05
			E	2	2744.6	24.49	2.69e-08
			LxE	2	496.8	4.43	0.0165
			Error	54	112.1	-	-
	Preference B	Female	L	1	0.002	0.14	0.707
			E	2	0.004	0.38	0.683
			LxE	2	0.022	1.95	0.152
			Error	54	0.011	-	-
		Male	L	1	0.072	9.67	0.00299
			E	2	0.092	12.27	4.05e-05
			LxE	2	0.004	0.57	0.567
			Error	54	0.007	-	-

## Sheet: E. TH GAL4
Gene	Trait	Sex	Source	df	MS	F	P
Dop1R1	Consumption	Female	L	1	208	2.26	0.136
			S	1	3141.6	34.1	5.58e-08
			E	2	1614.3	17.52	2.57e-07
			LxS	1	32	0.35	0.557
			LxE	2	806.3	8.75	0.0003
			ExS	2	140.5	1.53	0.222
			LxExS	2	95.9	1.04	0.357
			Error	108	92.1	-	-
		Male	L	1	235.2	3.03	0.0844
			S	1	607.5	7.84	0.00607
			E	2	1262.7	16.29	6.57e-07
			LxS	1	0	0	0.983
			LxE	2	13.8	0.18	0.837
			ExS	2	141.3	1.82	0.166
			LxExS	2	150.2	1.94	0.149
			Error	108	77.5	-	-
	D Consumption	Female	L	1	1575	8.03	0.00751
			S	1	3	0.02	0.902
			LxS	1	60	0.31	0.584
			Error	36	196.2	-	-
		Male	L	1	12.1	0.08	0.778
			S	1	36.1	0.24	0.626
			LxS	1	240.1	1.61	0.213
			Error	36	149.6	-	-
	Preference A	Female	L	1	64.1	0.41	0.526
			E	2	281	1.79	0.177
			LxE	2	191.7	1.22	0.303
			Error	54	157.2	-	-
		Male	L	1	0.1	0	0.979
			E	2	282.7	3.1	0.0531
			LxE	2	300.3	3.3	0.0446
			Error	54	91.1	-	-
	Preference B	Female	L	1	0.002	0.23	0.633
			E	2	0.014	2.07	0.136
			LxE	2	0.019	2.92	0.0626
			Error	54	0.007	-	-
		Male	L	1	0	0.04	0.845
			E	2	0.023	3.19	0.0492
			LxE	2	0.015	1.98	0.148
			Error	54	0.007	-	-
ed	Consumption	Female	L	1	2457.1	17.83	5.05e-05
			S	1	10434.7	75.73	4.08e-14
			E	2	295.1	2.14	0.122
			LxS	1	1340	9.73	0.00233
			LxE	2	316.9	2.3	0.105
			ExS	2	360.9	2.62	0.0775
			LxExS	2	214	1.55	0.216
			Error	108	137.8	-	-
		Male	L	1	1116.3	9.39	0.00275
			S	1	2033.6	17.11	7e-05
			E	2	521.5	4.39	0.0147
			LxS	1	616.5	5.19	0.0247
			LxE	2	71.7	0.6	0.549
			ExS	2	363.1	3.05	0.0512
			LxExS	2	137.9	1.16	0.317
			Error	108	118.9	-	-
	D Consumption	Female	L	1	950.6	2.87	0.0986
			S	1	648	1.96	0.17
			LxS	1	225.6	0.68	0.414
			Error	36	330.7	-	-
		Male	L	1	84.1	0.37	0.548
			S	1	1368.9	5.99	0.0194
			LxS	1	490	2.14	0.152
			Error	36	228.7	-	-
	Preference A	Female	L	1	2680	10.27	0.00227
			E	2	721.9	2.77	0.0718
			LxE	2	427.9	1.64	0.204
			Error	54	260.9	-	-
		Male	L	1	1233.1	5.17	0.027
			E	2	726.1	3.04	0.0559
			LxE	2	275.8	1.16	0.322
			Error	54	238.6	-	-
	Preference B	Female	L	1	0.032	5.28	0.0254
			E	2	0.007	1.18	0.315
			LxE	2	0.006	1.04	0.359
			Error	54	0.006	-	-
		Male	L	1	0.036	4.26	0.0438
			E	2	0.026	3.06	0.0551
			LxE	2	0.009	1.11	0.336
			Error	54	0.008	-	-
msi	Consumption	Female	L	1	95.4	0.65	0.423
			S	1	4501.9	30.48	2.35e-07
			E	2	944.2	6.39	0.00238
			LxS	1	15.4	0.1	0.747
			LxE	2	13.6	0.09	0.912
			ExS	2	341.4	2.31	0.104
			LxExS	2	55.4	0.38	0.688
			Error	108	147.7	-	-
		Male	L	1	516.7	4.34	0.0396
			S	1	2193.1	18.41	3.89e-05
			E	2	1937.3	16.27	6.68e-07
			LxS	1	913	7.67	0.00662
			LxE	2	650.8	5.46	0.00549
			ExS	2	147.2	1.24	0.295
			LxExS	2	22.6	0.19	0.828
			Error	108	119.1	-	-
	D Consumption	Female	L	1	34.2	0.18	0.673
			S	1	600.6	3.17	0.0833
			LxS	1	172.2	0.91	0.347
			Error	36	189.3	-	-
		Male	L	1	2576	8.85	0.0052
			S	1	585.2	2.01	0.165
			LxS	1	70.2	0.24	0.626
			Error	36	291	-	-
	Preference A	Female	L	1	30.8	0.1	0.754
			E	2	682.9	2.2	0.12
			LxE	2	110.8	0.36	0.701
			Error	54	309.7	-	-
		Male	L	1	1826	8.36	0.00552
			E	2	294.5	1.35	0.268
			LxE	2	45.1	0.21	0.814
			Error	54	218.4	-	-
	Preference B	Female	L	1	0	0.01	0.906
			E	2	0.032	3.85	0.0275
			LxE	2	0.002	0.24	0.789
			Error	54	0.008	-	-
		Male	L	1	0.053	5.66	0.0209
			E	2	0.007	0.75	0.477
			LxE	2	0.002	0.19	0.828
			Error	54	0.009	-	-
Snoo	Consumption	Female	L	1	6091.9	47.51	3.84e-10
			S	1	8619.1	67.21	5.48e-13
			E	2	259.9	2.03	0.137
			LxS	1	2108.4	16.44	9.5e-05
			LxE	2	263.1	2.05	0.134
			ExS	2	1409.4	10.99	4.52e-05
			LxExS	2	116.8	0.91	0.405
			Error	108	128.2	-	-
		Male	L	1	3619	37.59	1.46e-08
			S	1	2058.4	21.38	1.05e-05
			E	2	523.4	5.44	0.00563
			LxS	1	603	6.26	0.0138
			LxE	2	37.3	0.39	0.68
			ExS	2	493.6	5.13	0.00747
			LxExS	2	153.6	1.6	0.208
			Error	108	96.3	-	-
	D Consumption	Female	L	1	302.5	1.04	0.316
			S	1	722.5	2.48	0.124
			LxS	1	184.9	0.63	0.431
			Error	36	292	-	-
		Male	L	1	48.4	0.27	0.604
			S	1	1716.1	9.7	0.0036
			LxS	1	313.6	1.77	0.191
			Error	36	176.9	-	-
	Preference A	Female	L	1	4216.8	19.9	4.17e-05
			E	2	2818.9	13.31	2e-05
			LxE	2	233.5	1.1	0.34
			Error	54	211.9	-	-
		Male	L	1	1206	6.45	0.014
			E	2	987.1	5.28	0.00806
			LxE	2	307.2	1.64	0.203
			Error	54	187	-	-
	Preference B	Female	L	1	0.05	9.74	0.0029
			E	2	0.062	12.07	4.64e-05
			LxE	2	0.01	1.97	0.149
			Error	54	0.005	-	-
		Male	L	1	0.033	4.26	0.0439
			E	2	0.036	4.65	0.0137
			LxE	2	0.012	1.6	0.211
			Error	54	0.008	-	-
