# Supplementary material for: Genetics of cocaine and methamphetamine consumption and preference in Drosophila melanogaster
Source: PLoS Genet. 2019 May 20;15(5):e1007834. doi: 10.1371/journal.pgen.1007834 (PMC6527214; doi:10.1371/journal.pgen.1007834)
Supplement: S11 Table — Fixed effect three-way factorial ANOVAs are given for males and females as well as reduced models by Exposure and Solution. E: Exposure; S: Solution; L: RNAi or control genotype; df: degrees of freedom; MS: Type III mean squares; F: F-ratio test; P: P-value. Significant P-values are shown in red font. (A) Ubi156-GAL4. (B) elav-GAL4. (C) repo-GAL4. (D) 201Y-GAL4. (E) TH-GAL4. (XLSX) [file pgen.1007834.s011.xlsx]

## Sheet: A. Ubi156 GAL4
Gene	Trait	Sex	Source	df	MS	F	P
bab2	Consumption	Female	L	1	1333.3	6.94	0.00967
			S	1	2920.5	15.2	0.000168
			E	2	6409.5	33.36	5.22e-12
			LxS	1	353.6	1.84	0.178
			LxE	2	1370.9	7.14	0.00123
			ExS	2	23.5	0.12	0.885
			LxExS	2	234.9	1.22	0.299
			Error	108	192.1	-	-
		Male	L	1	969	6.73	0.0108
			S	1	4332	30.08	2.76e-07
			E	2	194.8	1.35	0.263
			LxS	1	57.4	0.4	0.529
			LxE	2	1699.9	11.8	2.31e-05
			ExS	2	96.5	0.67	0.514
			LxExS	2	210.6	1.46	0.236
			Error	108	144	-	-
	D Consumption	Female	L	1	5313	19.25	9.58e-05
			S	1	15.6	0.06	0.813
			LxS	1	4.2	0.02	0.902
			Error	36	276	-	-
		Male	L	1	4774.2	14.79	0.000471
			S	1	180.6	0.56	0.459
			LxS	1	156	0.48	0.491
			Error	36	322.7	-	-
	Preference A	Female	L	1	707.3	2.93	0.0926
			E	2	47	0.19	0.824
			LxE	2	469.7	1.95	0.153
			Error	54	241.3	-	-
		Male	L	1	114.8	0.37	0.546
			E	2	193	0.62	0.542
			LxE	2	421.2	1.35	0.267
			Error	54	311.1	-	-
	Preference B	Female	L	1	0.026	3.05	0.0866
			E	2	0.015	1.69	0.194
			LxE	2	0.038	4.38	0.0173
			Error	54	0.009	-	-
		Male	L	1	0.004	0.25	0.619
			E	2	0.004	0.28	0.755
			LxE	2	0.031	2.16	0.125
			Error	54	0.014	-	-
beat-Va	Consumption	Female	L	1	124	0.64	0.426
			S	1	12813.3	65.9	8.26e-13
			E	2	579.5	2.98	0.055
			LxS	1	874.8	4.5	0.0362
			LxE	2	16.3	0.08	0.92
			ExS	2	885.2	4.55	0.0126
			LxExS	2	34.7	0.18	0.837
			Error	108	194.4	-	-
		Male	L	1	2557.6	18.7	3.42e-05
			S	1	3392	24.81	2.42e-06
			E	2	78.5	0.57	0.565
			LxS	1	20.8	0.15	0.697
			LxE	2	48.4	0.35	0.703
			ExS	2	86.2	0.63	0.535
			LxExS	2	83	0.61	0.547
			Error	108	136.7	-	-
	D Consumption	Female	L	1	3.6	0.01	0.927
			S	1	640	1.5	0.229
			LxS	1	102.4	0.24	0.627
			Error	36	426.5	-	-
		Male	L	1	87	0.41	0.524
			S	1	34.2	0.16	0.689
			LxS	1	330.6	1.57	0.218
			Error	36	210.4	-	-
	Preference A	Female	L	1	1749.6	5.32	0.025
			E	2	1770.4	5.38	0.0074
			LxE	2	69.4	0.21	0.811
			Error	54	329	-	-
		Male	L	1	41.7	0.14	0.707
			E	2	172.3	0.59	0.556
			LxE	2	166	0.57	0.568
			Error	54	290.7	-	-
	Preference B	Female	L	1	0.078	8.27	0.00577
			E	2	0.047	4.98	0.0104
			LxE	2	0.012	1.31	0.277
			Error	54	0.009	-	-
		Male	L	1	0.006	0.47	0.497
			E	2	0.017	1.26	0.293
			LxE	2	0.016	1.25	0.295
			Error	54	0.013	-	-
Cda9	Consumption	Female	L	1	1484	5.41	0.0219
			S	1	8233.6	30.02	2.82e-07
			E	2	3027.8	11.04	4.34e-05
			LxS	1	780.3	2.85	0.0945
			LxE	2	346.5	1.26	0.287
			ExS	2	1794.1	6.54	0.00208
			LxExS	2	107.7	0.39	0.676
			Error	108	274.2	-	-
		Male	L	1	4.8	0.04	0.833
			S	1	4200.8	39.14	8.12e-09
			E	2	2748.4	25.61	7.91e-10
			LxS	1	1.6	0.02	0.902
			LxE	2	214.7	2	0.14
			ExS	2	1145.8	10.67	5.88e-05
			LxExS	2	16.6	0.15	0.857
			Error	108	107.3	-	-
	D Consumption	Female	L	1	1380.6	3.24	0.0802
			S	1	2576	6.05	0.0189
			LxS	1	429	1.01	0.322
			Error	36	426.1	-	-
		Male	L	1	648	2.77	0.105
			S	1	105.6	0.45	0.506
			LxS	1	9	0.04	0.845
			Error	36	234	-	-
	Preference A	Female	L	1	1560.6	3.37	0.0721
			E	2	3588.2	7.74	0.00111
			LxE	2	215.5	0.46	0.631
			Error	54	463.7	-	-
		Male	L	1	3.3	0.01	0.917
			E	2	2291.5	7.69	0.00115
			LxE	2	33.2	0.11	0.895
			Error	54	297.9	-	-
	Preference B	Female	L	1	0.02	1.65	0.204
			E	2	0.152	12.55	3.35e-05
			LxE	2	0.008	0.66	0.52
			Error	54	0.012	-	-
		Male	L	1	0.001	0.07	0.795
			E	2	0.156	10.49	0.000141
			LxE	2	0	0.03	0.973
			Error	54	0.015	-	-
CG9005	Consumption	Female	L	1	182.5	0.52	0.471
			S	1	11485.6	32.86	9.08e-08
			E	2	2575.2	7.37	0.001
			LxS	1	1267.5	3.63	0.0595
			LxE	2	1587.6	4.54	0.0128
			ExS	2	927.6	2.65	0.075
			LxExS	2	617.2	1.77	0.176
			Error	108	349.5	-	-
		Male	L	1	696	2.97	0.0877
			S	1	13674.7	58.33	9.48e-12
			E	2	4409	18.81	9.81e-08
			LxS	1	52	0.22	0.639
			LxE	2	60.2	0.26	0.774
			ExS	2	1445.7	6.17	0.00291
			LxExS	2	263.4	1.12	0.329
			Error	108	234.4	-	-
	D Consumption	Female	L	1	540.2	1.12	0.297
			S	1	2449.2	5.08	0.0304
			LxS	1	2387	4.95	0.0325
			Error	36	482.3	-	-
		Male	L	1	184.9	0.76	0.388
			S	1	5475.6	22.58	3.2e-05
			LxS	1	1040.4	4.29	0.0456
			Error	36	242.5	-	-
	Preference A	Female	L	1	2535	4.49	0.0387
			E	2	1855.1	3.29	0.045
			LxE	2	1234.4	2.19	0.122
			Error	54	564.3	-	-
		Male	L	1	104	0.3	0.583
			E	2	2891.4	8.47	0.000631
			LxE	2	526.9	1.54	0.223
			Error	54	341.3	-	-
	Preference B	Female	L	1	0.06	4.84	0.0321
			E	2	0.026	2.1	0.133
			LxE	2	0.02	1.64	0.203
			Error	54	0.012	-	-
		Male	L	1	0.001	0.12	0.735
			E	2	0.119	12.96	2.53e-05
			LxE	2	0.008	0.87	0.424
			Error	54	0.009	-	-
chb	Consumption	Female	L	1	848	3.82	0.0532
			S	1	11427	51.5	9.49e-11
			E	2	461.3	2.08	0.13
			LxS	1	0.1	0	0.985
			LxE	2	164.9	0.74	0.478
			ExS	2	318.3	1.43	0.243
			LxExS	2	46.1	0.21	0.813
			Error	108	221.9	-	-
		Male	L	1	3.3	0.03	0.859
			S	1	9117.6	86.92	1.61e-15
			E	2	74.1	0.71	0.496
			LxS	1	116	1.11	0.295
			LxE	2	479.4	4.57	0.0124
			ExS	2	1201.4	11.45	3.08e-05
			LxExS	2	49.2	0.47	0.627
			Error	108	104.9	-	-
	D Consumption	Female	L	1	207	0.86	0.36
			S	1	748.2	3.11	0.0863
			LxS	1	4.2	0.02	0.895
			Error	36	240.6	-	-
		Male	L	1	739.6	4.39	0.0432
			S	1	291.6	1.73	0.196
			LxS	1	72.9	0.43	0.515
			Error	36	168.3	-	-
	Preference A	Female	L	1	0.2	0	0.984
			E	2	636.6	1.7	0.193
			LxE	2	92.2	0.25	0.783
			Error	54	375.3	-	-
		Male	L	1	232.1	1.1	0.299
			E	2	2402.9	11.39	7.46e-05
			LxE	2	98.5	0.47	0.63
			Error	54	211	-	-
	Preference B	Female	L	1	0.006	0.52	0.474
			E	2	0.028	2.4	0.101
			LxE	2	0.001	0.1	0.907
			Error	54	0.012	-	-
		Male	L	1	0.007	0.73	0.398
			E	2	0.109	11.48	7.02e-05
			LxE	2	0	0.04	0.957
			Error	54	0.01	-	-
CycB	Consumption	Female	L	1	23.4	0.1	0.749
			S	1	15030.4	65.97	8.09e-13
			E	2	2766.4	12.14	1.75e-05
			LxS	1	151.9	0.67	0.416
			LxE	2	2757.7	12.1	1.81e-05
			ExS	2	71.2	0.31	0.732
			LxExS	2	652.9	2.87	0.0613
			Error	108	227.8	-	-
		Male	L	1	104.5	0.57	0.453
			S	1	9756	52.99	5.7e-11
			E	2	2303.7	12.51	1.3e-05
			LxS	1	0.8	0	0.947
			LxE	2	288.9	1.57	0.213
			ExS	2	194.6	1.06	0.351
			LxExS	2	82.7	0.45	0.639
			Error	108	184.1	-	-
	D Consumption	Female	L	1	48.4	0.09	0.76
			S	1	102.4	0.2	0.658
			LxS	1	2131.6	4.16	0.0488
			Error	36	512.4	-	-
		Male	L	1	1155.6	4.38	0.0435
			S	1	540.2	2.05	0.161
			LxS	1	330.6	1.25	0.27
			Error	36	263.8	-	-
	Preference A	Female	L	1	303.8	0.73	0.398
			E	2	142.5	0.34	0.713
			LxE	2	1305.8	3.12	0.0522
			Error	54	418.6	-	-
		Male	L	1	1.7	0	0.944
			E	2	389.1	1.15	0.324
			LxE	2	165.4	0.49	0.615
			Error	54	337.7	-	-
	Preference B	Female	L	1	0.002	0.26	0.615
			E	2	0.005	0.78	0.464
			LxE	2	0.055	8.11	0.000829
			Error	54	0.007	-	-
		Male	L	1	0.001	0.15	0.698
			E	2	0.022	2.8	0.0695
			LxE	2	0.001	0.14	0.869
			Error	54	0.008	-	-
Cyp4d8	Consumption	Female	L	1	106.4	0.43	0.515
			S	1	848	3.4	0.0679
			E	2	403.3	1.62	0.203
			LxS	1	696	2.79	0.0976
			LxE	2	15.8	0.06	0.939
			ExS	2	353.3	1.42	0.247
			LxExS	2	237.1	0.95	0.389
			Error	108	249.3	-	-
		Male	L	1	5768.5	28.17	5.98e-07
			S	1	20.8	0.1	0.75
			E	2	4354.8	21.27	1.63e-08
			LxS	1	634.8	3.1	0.0811
			LxE	2	531.4	2.59	0.0793
			ExS	2	272.3	1.33	0.269
			LxExS	2	594	2.9	0.0593
			Error	108	204.8	-	-
	D Consumption	Female	L	1	3	0.01	0.942
			S	1	801	1.44	0.238
			LxS	1	748.2	1.35	0.253
			Error	36	555.5	-	-
		Male	L	1	0.2	0	0.983
			S	1	50.6	0.1	0.754
			LxS	1	2059.2	4.06	0.0514
			Error	36	507	-	-
	Preference A	Female	L	1	1392	3.38	0.0716
			E	2	706.5	1.71	0.19
			LxE	2	474.2	1.15	0.324
			Error	54	412.3	-	-
		Male	L	1	1269.6	3.48	0.0677
			E	2	544.5	1.49	0.234
			LxE	2	1188.1	3.25	0.0463
			Error	54	365.1	-	-
	Preference B	Female	L	1	0.032	3.16	0.0809
			E	2	0.014	1.4	0.256
			LxE	2	0.007	0.66	0.521
			Error	54	0.01	-	-
		Male	L	1	0.061	4.45	0.0396
			E	2	0.017	1.25	0.294
			LxE	2	0.04	2.92	0.0627
			Error	54	0.014	-	-
Ddr	Consumption	Female	L	1	691.2	3.8	0.0537
			S	1	13996.8	77.03	2.78e-14
			E	2	91.5	0.5	0.606
			LxS	1	821.6	4.52	0.0358
			LxE	2	299.3	1.65	0.197
			ExS	2	1228.8	6.76	0.00171
			LxExS	2	243.2	1.34	0.267
			Error	108	181.7	-	-
		Male	L	1	550.4	4.41	0.038
			S	1	7889.4	63.26	1.91e-12
			E	2	8.6	0.07	0.934
			LxS	1	114.1	0.91	0.341
			LxE	2	58.2	0.47	0.629
			ExS	2	16.6	0.13	0.875
			LxExS	2	7	0.06	0.946
			Error	108	124.7	-	-
	D Consumption	Female	L	1	1071.2	4.53	0.0403
			S	1	2512.2	10.61	0.00245
			LxS	1	286.2	1.21	0.279
			Error	36	236.7	-	-
		Male	L	1	168.1	0.81	0.374
			S	1	25.6	0.12	0.727
			LxS	1	3.6	0.02	0.896
			Error	36	207.4	-	-
	Preference A	Female	L	1	1643.3	5.04	0.0288
			E	2	2457.7	7.54	0.00129
			LxE	2	486.3	1.49	0.234
			Error	54	325.9	-	-
		Male	L	1	228.2	0.97	0.328
			E	2	33.2	0.14	0.868
			LxE	2	14	0.06	0.942
			Error	54	234.6	-	-
	Preference B	Female	L	1	0.061	7.89	0.00692
			E	2	0.053	6.96	0.00204
			LxE	2	0.017	2.27	0.113
			Error	54	0.008	-	-
		Male	L	1	0.001	0.13	0.721
			E	2	0.001	0.1	0.906
			LxE	2	0	0.01	0.989
			Error	54	0.008	-	-
Dop1R1	Consumption	Female	L	1	848	5.37	0.0223
			S	1	8019.7	50.81	1.21e-10
			E	2	1170.1	7.41	0.000962
			LxS	1	226.9	1.44	0.233
			LxE	2	352.4	2.23	0.112
			ExS	2	40.7	0.26	0.773
			LxExS	2	45.8	0.29	0.749
			Error	108	157.8	-	-
		Male	L	1	3.7	0.02	0.881
			S	1	1026.7	6.24	0.014
			E	2	457.3	2.78	0.0664
			LxS	1	49.4	0.3	0.585
			LxE	2	267.3	1.63	0.202
			ExS	2	15.2	0.09	0.912
			LxExS	2	57.4	0.35	0.706
			Error	108	164.4	-	-
	D Consumption	Female	L	1	1380.6	6.08	0.0186
			S	1	24	0.11	0.747
			LxS	1	156	0.69	0.413
			Error	36	226.9	-	-
		Male	L	1	722.5	3.3	0.0776
			S	1	10	0.05	0.832
			LxS	1	220.9	1.01	0.322
			Error	36	219	-	-
	Preference A	Female	L	1	453.8	1.41	0.241
			E	2	81.4	0.25	0.778
			LxE	2	91.6	0.28	0.754
			Error	54	322.9	-	-
		Male	L	1	98.8	0.3	0.588
			E	2	30.4	0.09	0.913
			LxE	2	114.7	0.34	0.71
			Error	54	333	-	-
	Preference B	Female	L	1	0.011	1.27	0.264
			E	2	0.002	0.29	0.748
			LxE	2	0.004	0.48	0.621
			Error	54	0.008	-	-
		Male	L	1	0.001	0.11	0.741
			E	2	0.001	0.12	0.888
			LxE	2	0.005	0.5	0.607
			Error	54	0.01	-	-
dpr8	Consumption	Female	L	1	2218.8	5.19	0.0247
			S	1	4416.5	10.33	0.00173
			E	2	97.1	0.23	0.797
			LxS	1	108.3	0.25	0.616
			LxE	2	1855.7	4.34	0.0154
			ExS	2	439.2	1.03	0.362
			LxExS	2	550	1.29	0.281
			Error	108	427.7	-	-
		Male	L	1	30	0.12	0.73
			S	1	396	1.58	0.211
			E	2	112.1	0.45	0.64
			LxS	1	353.6	1.41	0.237
			LxE	2	517.5	2.07	0.132
			ExS	2	1130.2	4.51	0.0131
			LxExS	2	247.8	0.99	0.375
			Error	108	250.4	-	-
	D Consumption	Female	L	1	6760	18.97	0.000106
			S	1	476.1	1.34	0.255
			LxS	1	32.4	0.09	0.765
			Error	36	356.4	-	-
		Male	L	1	1243.2	4.19	0.048
			S	1	140.6	0.47	0.496
			LxS	1	801	2.7	0.109
			Error	36	296.8	-	-
	Preference A	Female	L	1	216.6	0.43	0.514
			E	2	878.3	1.75	0.184
			LxE	2	1100	2.19	0.122
			Error	54	502.8	-	-
		Male	L	1	707.3	1.82	0.183
			E	2	2260.4	5.82	0.00512
			LxE	2	495.5	1.28	0.287
			Error	54	388.1	-	-
	Preference B	Female	L	1	0.013	0.87	0.354
			E	2	0.042	2.79	0.0704
			LxE	2	0.071	4.74	0.0127
			Error	54	0.015	-	-
		Male	L	1	0.059	3.19	0.0796
			E	2	0.08	4.33	0.018
			LxE	2	0.017	0.91	0.41
			Error	54	0.018	-	-
dpy	Consumption	Female	L	1	1786.4	9.58	0.00251
			S	1	8019.7	43	1.94e-09
			E	2	5305.4	28.45	1.19e-10
			LxS	1	279.1	1.5	0.224
			LxE	2	1796.5	9.63	0.000142
			ExS	2	16.7	0.09	0.914
			LxExS	2	535.6	2.87	0.0609
			Error	108	186.5	-	-
		Male	L	1	1702.5	11.98	0.000772
			S	1	9937.2	69.91	2.37e-13
			E	2	318.2	2.24	0.112
			LxS	1	691.2	4.86	0.0296
			LxE	2	233.9	1.65	0.198
			ExS	2	131.6	0.93	0.399
			LxExS	2	429.8	3.02	0.0528
			Error	108	142.1	-	-
	D Consumption	Female	L	1	2805.6	8.64	0.0057
			S	1	27.2	0.08	0.774
			LxS	1	50.6	0.16	0.695
			Error	36	324.6	-	-
		Male	L	1	55.2	0.17	0.679
			S	1	525.6	1.66	0.206
			LxS	1	9	0.03	0.867
			Error	36	316.8	-	-
	Preference A	Female	L	1	558.2	2.11	0.152
			E	2	33.5	0.13	0.881
			LxE	2	1071.2	4.06	0.0228
			Error	54	264.1	-	-
		Male	L	1	1382.4	3.74	0.0584
			E	2	263.2	0.71	0.495
			LxE	2	859.6	2.33	0.107
			Error	54	369.6	-	-
	Preference B	Female	L	1	0.025	2.67	0.108
			E	2	0.018	1.91	0.158
			LxE	2	0.057	6.09	0.00414
			Error	54	0.009	-	-
		Male	L	1	0.101	6.1	0.0167
			E	2	0.022	1.32	0.277
			LxE	2	0.054	3.26	0.0462
			Error	54	0.016	-	-
ds	Consumption	Female	L	1	504.3	3.06	0.0832
			S	1	11368.5	68.92	3.22e-13
			E	2	6260	37.95	3.29e-13
			LxS	1	1140.8	6.92	0.00979
			LxE	2	1109.3	6.73	0.00177
			ExS	2	400.1	2.43	0.0932
			LxExS	2	1255.3	7.61	0.000809
			Error	108	165	-	-
		Male	L	1	3456.1	31.19	1.76e-07
			S	1	6541.6	59.04	7.52e-12
			E	2	920.1	8.3	0.000442
			LxS	1	56	0.51	0.479
			LxE	2	68.1	0.61	0.543
			ExS	2	56.4	0.51	0.602
			LxExS	2	621.2	5.61	0.00482
			Error	108	110.8	-	-
	D Consumption	Female	L	1	2772.2	9.98	0.0032
			S	1	970.2	3.49	0.0698
			LxS	1	855.6	3.08	0.0878
			Error	36	277.8	-	-
		Male	L	1	144.4	0.88	0.355
			S	1	152.1	0.93	0.342
			LxS	1	1464.1	8.92	0.00505
			Error	36	164.1	-	-
	Preference A	Female	L	1	2281.7	9.53	0.00319
			E	2	800.2	3.34	0.0428
			LxE	2	2510.5	10.48	0.000142
			Error	54	239.5	-	-
		Male	L	1	112.1	0.45	0.506
			E	2	112.9	0.45	0.639
			LxE	2	1242.5	4.97	0.0105
			Error	54	250.1	-	-
	Preference B	Female	L	1	0.048	5.11	0.0279
			E	2	0.003	0.31	0.733
			LxE	2	0.137	14.51	9.02e-06
			Error	54	0.009	-	-
		Male	L	1	0.017	1.56	0.216
			E	2	0.004	0.37	0.692
			LxE	2	0.059	5.53	0.00653
			Error	54	0.011	-	-
Ect4	Consumption	Female	L	1	3413.3	19.05	2.92e-05
			S	1	11407.5	63.68	1.67e-12
			E	2	26.1	0.15	0.865
			LxS	1	294.5	1.64	0.202
			LxE	2	162.1	0.9	0.408
			ExS	2	1089.1	6.08	0.00315
			LxExS	2	343.8	1.92	0.152
			Error	108	179.1	-	-
		Male	L	1	952	8.87	0.00358
			S	1	5964.3	55.57	2.38e-11
			E	2	106.5	0.99	0.374
			LxS	1	0.8	0.01	0.93
			LxE	2	42.7	0.4	0.673
			ExS	2	22.1	0.21	0.814
			LxExS	2	29.9	0.28	0.757
			Error	108	107.3	-	-
	D Consumption	Female	L	1	416	1.56	0.22
			S	1	1265.6	4.73	0.0363
			LxS	1	990	3.7	0.0623
			Error	36	267.5	-	-
		Male	L	1	122.5	0.85	0.362
			S	1	1.6	0.01	0.917
			LxS	1	3.6	0.03	0.875
			Error	36	143.8	-	-
	Preference A	Female	L	1	589.1	2.16	0.147
			E	2	2178.2	7.99	0.000913
			LxE	2	687.6	2.52	0.0897
			Error	54	272.6	-	-
		Male	L	1	1.7	0.01	0.915
			E	2	44.2	0.31	0.736
			LxE	2	59.8	0.42	0.661
			Error	54	143.1	-	-
	Preference B	Female	L	1	0.062	8.41	0.00538
			E	2	0.067	9.08	0.000398
			LxE	2	0.018	2.43	0.0976
			Error	54	0.007	-	-
		Male	L	1	0.007	0.98	0.326
			E	2	0.006	0.93	0.4
			LxE	2	0.006	0.85	0.434
			Error	54	0.007	-	-
ed	Consumption	Female	L	1	559	3.24	0.0748
			S	1	52	0.3	0.584
			E	2	2777.2	16.08	7.7e-07
			LxS	1	14	0.08	0.776
			LxE	2	13.5	0.08	0.925
			ExS	2	936.3	5.42	0.0057
			LxExS	2	2494.9	14.45	2.75e-06
			Error	108	172.7	-	-
		Male	L	1	371	1.75	0.189
			S	1	170.4	0.8	0.372
			E	2	762.7	3.6	0.0308
			LxS	1	1235.2	5.82	0.0175
			LxE	2	707.3	3.34	0.0393
			ExS	2	414.8	1.96	0.146
			LxExS	2	987.4	4.66	0.0115
			Error	108	212.1	-	-
	D Consumption	Female	L	1	48.4	0.12	0.735
			S	1	1904.4	4.59	0.039
			LxS	1	756.9	1.82	0.185
			Error	36	414.9	-	-
		Male	L	1	1587.6	4.12	0.0498
			S	1	1.6	0	0.949
			LxS	1	1537.6	3.99	0.0533
			Error	36	385.2	-	-
	Preference A	Female	L	1	28	0.08	0.782
			E	2	1872.6	5.17	0.0088
			LxE	2	4989.7	13.78	1.46e-05
			Error	54	362	-	-
		Male	L	1	2470.4	6.21	0.0158
			E	2	829.6	2.09	0.134
			LxE	2	1974.8	4.97	0.0105
			Error	54	397.5	-	-
	Preference B	Female	L	1	0	0	0.973
			E	2	0.116	7.34	0.00152
			LxE	2	0.229	14.45	9.43e-06
			Error	54	0.016	-	-
		Male	L	1	0.083	3.75	0.0581
			E	2	0.066	2.97	0.0596
			LxE	2	0.092	4.19	0.0204
			Error	54	0.022	-	-
Egfr	Consumption	Female	L	1	607.5	1.65	0.201
			S	1	5630.7	15.31	0.000159
			E	2	4283.4	11.65	2.6e-05
			LxS	1	2253.4	6.13	0.0148
			LxE	2	81.7	0.22	0.801
			ExS	2	315.4	0.86	0.427
			LxExS	2	2581.3	7.02	0.00926
			Error	108	367.7	-	-
		Male	L	1	195.1	0.83	0.364
			S	1	3531.7	15.01	0.000183
			E	2	694.9	2.95	0.0563
			LxS	1	185.1	0.79	0.377
			LxE	2	458.2	1.95	0.147
			ExS	2	154.9	0.66	0.52
			LxExS	2	476.3	2.02	0.158
			Error	108	235.2	-	-
	D Consumption	Female	L	1	291.6	0.62	0.437
			S	1	6.4	0.01	0.908
			LxS	1	3132.9	6.64	0.0143
			Error	36	472.2	-	-
		Male	L	1	2480.6	7.32	0.0104
			S	1	354	1.04	0.314
			LxS	1	893	2.63	0.113
			Error	36	339	-	-
	Preference A	Female	L	1	3713.1	8.62	0.00487
			E	2	259.5	0.6	0.551
			LxE	2	2719.3	6.32	0.00343
			Error	54	430.5	-	-
		Male	L	1	21.6	0.07	0.789
			E	2	177.5	0.6	0.555
			LxE	2	595.4	2	0.146
			Error	54	298.1	-	-
	Preference B	Female	L	1	0.21	13.96	0.000452
			E	2	0.032	2.1	0.133
			LxE	2	0.072	4.82	0.0118
			Error	54	0.015	-	-
		Male	L	1	0.044	3.87	0.0543
			E	2	0.054	4.74	0.0127
			LxE	2	0.024	2.1	0.133
			Error	54	0.011	-	-
Evi5	Consumption	Female	L	1	765.1	3.74	0.0559
			S	1	8926.9	43.6	1.56e-09
			E	2	4312	21.06	1.89e-08
			LxS	1	249.4	1.22	0.272
			LxE	2	603.3	2.95	0.0568
			ExS	2	689.7	3.37	0.0381
			LxExS	2	66.4	0.32	0.724
			Error	108	204.8	-	-
		Male	L	1	6365.6	38.27	1.13e-08
			S	1	4889.6	29.39	3.63e-07
			E	2	2430.7	14.61	2.42e-06
			LxS	1	780.3	4.69	0.0325
			LxE	2	439.4	2.64	0.0759
			ExS	2	172.4	1.04	0.358
			LxExS	2	94.8	0.57	0.567
			Error	108	166.3	-	-
	D Consumption	Female	L	1	90	0.2	0.658
			S	1	2722.5	6.04	0.0189
			LxS	1	260.1	0.58	0.452
			Error	36	450.8	-	-
		Male	L	1	828.1	2.99	0.0923
			S	1	577.6	2.09	0.157
			LxS	1	360	1.3	0.262
			Error	36	276.8	-	-
	Preference A	Female	L	1	498.8	1.19	0.281
			E	2	1379.4	3.28	0.0451
			LxE	2	132.9	0.32	0.73
			Error	54	419.9	-	-
		Male	L	1	1560.6	4.87	0.0316
			E	2	344.9	1.08	0.348
			LxE	2	189.6	0.59	0.557
			Error	54	320.6	-	-
	Preference B	Female	L	1	0.002	0.29	0.592
			E	2	0.087	10.78	0.000115
			LxE	2	0.004	0.45	0.637
			Error	54	0.008	-	-
		Male	L	1	0.013	1.48	0.229
			E	2	0.029	3.35	0.0427
			LxE	2	0.007	0.86	0.431
			Error	54	0.009	-	-
grim	Consumption	Female	L	1	15962.1	97.96	7.99e-17
			S	1	4013.6	24.63	2.61e-06
			E	2	2604.1	15.98	8.33e-07
			LxS	1	90.1	0.55	0.459
			LxE	2	3788.8	23.25	4.01e-09
			ExS	2	338.1	2.07	0.131
			LxExS	2	299.6	1.84	0.164
			Error	108	163	-	-
		Male	L	1	9648.1	76.21	3.54e-14
			S	1	3121.2	24.65	2.58e-06
			E	2	121	0.96	0.388
			LxS	1	307.2	2.43	0.122
			LxE	2	331.9	2.62	0.0773
			ExS	2	452.7	3.58	0.0314
			LxExS	2	452.3	3.57	0.0314
			Error	108	126.6	-	-
	D Consumption	Female	L	1	9455.6	30.02	3.46e-06
			S	1	819	2.6	0.116
			LxS	1	931.2	2.96	0.0941
			Error	36	315	-	-
		Male	L	1	511.2	2.46	0.126
			S	1	1809	8.7	0.00556
			LxS	1	275.6	1.33	0.257
			Error	36	207.9	-	-
	Preference A	Female	L	1	180.3	0.87	0.354
			E	2	676.2	3.27	0.0456
			LxE	2	599.1	2.9	0.0637
			Error	54	206.6	-	-
		Male	L	1	614.4	2.1814	0.145
			E	2	905.45	3.2148	0.048
			LxE	2	904.65	3.212	0.0481
			Error	54	281.7	-	-
	Preference B	Female	L	1	0.028	1.73	0.194
			E	2	0.124	7.62	0.00122
			LxE	2	0.047	2.86	0.0657
			Error	54	0.016	-	-
		Male	L	1	0.004	0.21	0.646
			E	2	0.094	5.64	0.00598
			LxE	2	0.106	6.32	0.00341
			Error	54	0.017	-	-
Hml	Consumption	Female	L	1	76.8	0.38	0.538
			S	1	16333.3	81.26	8.07e-15
			E	2	3454.8	17.19	3.31e-07
			LxS	1	307.2	1.53	0.219
			LxE	2	256.7	1.28	0.283
			ExS	2	256.8	1.28	0.283
			LxExS	2	510.8	2.54	0.0835
			Error	108	201	-	-
		Male	L	1	353.6	1.65	0.201
			S	1	10640.8	49.74	1.75e-10
			E	2	1067.8	4.99	0.00845
			LxS	1	28	0.13	0.718
			LxE	2	1062.9	4.97	0.00863
			ExS	2	152.2	0.71	0.493
			LxExS	2	312	1.46	0.237
			Error	108	213.9	-	-
	D Consumption	Female	L	1	756.9	2.6	0.116
			S	1	6.4	0.02	0.883
			LxS	1	1488.4	5.11	0.0299
			Error	36	291.3	-	-
		Male	L	1	3822	12.32	0.00123
			S	1	585.2	1.89	0.178
			LxS	1	855.6	2.76	0.105
			Error	36	310.3	-	-
	Preference A	Female	L	1	614.4	1.4552	0.233
			E	2	513.62	1.2165	0.304
			LxE	2	1021.55	2.4196	0.0985
			Error	54	422.2	-	-
		Male	L	1	56.1	0.11	0.737
			E	2	304.3	0.62	0.542
			LxE	2	624	1.27	0.289
			Error	54	491.5	-	-
	Preference B	Female	L	1	0.007	0.9	0.346
			E	2	0.034	4.15	0.0211
			LxE	2	0.023	2.78	0.0707
			Error	54	0.008	-	-
		Male	L	1	0.001	0.08	0.781
			E	2	0.001	0.13	0.88
			LxE	2	0.022	2.06	0.138
			Error	54	0.011	-	-
inaE	Consumption	Female	L	1	2990	14.23	0.000264
			S	1	1086	5.17	0.025
			E	2	27.7	0.13	0.877
			LxS	1	508.4	2.42	0.123
			LxE	2	640.4	3.05	0.0515
			ExS	2	320.3	1.52	0.222
			LxExS	2	109.3	0.52	0.596
			Error	108	210.1	-	-
		Male	L	1	2.7	0.01	0.924
			S	1	1414.5	4.81	0.0304
			E	2	1365.2	4.64	0.0116
			LxS	1	288.3	0.98	0.324
			LxE	2	2473.7	8.41	0.000402
			ExS	2	720.8	2.45	0.0909
			LxExS	2	488.8	1.66	0.194
			Error	108	294	-	-
	D Consumption	Female	L	1	13.2	0.03	0.861
			E	2	1221	2.88	0.0981
			LxE	2	429	1.01	0.321
			Error	54	423.3	-	-
		Male	L	1	2640.6	4.16	0.0489
			E	2	70.2	0.11	0.742
			LxE	2	1946	3.06	0.0887
			Error	54	635.5	-	-
	Preference A	Female	L	1	1016.8	3	0.0892
			E	2	640.6	1.89	0.161
			LxE	2	218.5	0.64	0.529
			Error	54	339.5	-	-
		Male	L	1	576.6	1.08	0.303
			E	2	1441.6	2.7	0.076
			LxE	2	977.6	1.83	0.17
			Error	54	533.1	-	-
	Preference B	Female	L	1	0.021	3.73	0.0586
			E	2	0.011	1.97	0.15
			LxE	2	0.004	0.61	0.545
			Error	54	0.006	-	-
		Male	L	1	0.007	0.46	0.498
			E	2	0.037	2.31	0.109
			LxE	2	0.031	1.93	0.154
			Error	54	0.016	-	-
kirre	Consumption	Female	L	1	3729.7	25.36	1.92e-06
			S	1	8996	61.17	3.74e-12
			E	2	538.2	3.66	0.029
			LxS	1	151.9	1.03	0.312
			LxE	2	262.8	1.79	0.172
			ExS	2	314.5	2.14	0.123
			LxExS	2	83.1	0.57	0.57
			Error	108	147.1	-	-
		Male	L	1	83.3	0.83	0.364
			S	1	7744.1	77.26	2.59e-14
			E	2	1135.6	11.33	3.41e-05
			LxS	1	10.8	0.11	0.743
			LxE	2	1334.9	13.32	6.77e-06
			ExS	2	862.8	8.61	0.00034
			LxExS	2	2.3	0.02	0.978
			Error	108	100.2	-	-
	D Consumption	Female	L	1	1040.4	4.62	0.0384
			S	1	129.6	0.58	0.453
			LxS	1	324.9	1.44	0.238
			Error	36	225.2	-	-
		Male	L	1	5336.1	25.23	1.4e-05
			S	1	122.5	0.58	0.452
			LxS	1	6.4	0.03	0.863
			Error	36	211.5	-	-
	Preference A	Female	L	1	303.8	0.91	0.344
			E	2	629.1	1.89	0.161
			LxE	2	166.2	0.5	0.61
			Error	54	332.6	-	-
		Male	L	1	21.6	0.09	0.766
			E	2	1725.5	7.16	0.00175
			LxE	2	4.6	0.02	0.981
			Error	54	241.1	-	-
	Preference B	Female	L	1	0	0.01	0.922
			E	2	0.028	2.96	0.0602
			LxE	2	0.001	0.07	0.934
			Error	54	0.009	-	-
		Male	L	1	0.002	0.15	0.701
			E	2	0.094	7.19	0.00171
			LxE	2	0.002	0.16	0.851
			Error	54	0.013	-	-
Kul	Consumption	Female	L	1	891.1	5.2	0.0246
			S	1	4526.4	26.42	1.23e-06
			E	2	372.9	2.18	0.118
			LxS	1	52	0.3	0.583
			LxE	2	2779.5	16.22	6.92e-07
			ExS	2	263.1	1.54	0.22
			LxExS	2	123.3	0.72	0.489
			Error	108	171.4	-	-
		Male	L	1	826.9	4.53	0.0356
			S	1	1477	8.09	0.00532
			E	2	1914.4	10.49	6.88e-05
			LxS	1	180.1	0.99	0.323
			LxE	2	1046	5.73	0.00431
			ExS	2	9.1	0.05	0.952
			LxExS	2	54.2	0.3	0.744
			Error	108	182.5	-	-
	D Consumption	Female	L	1	10857	57.21	6.07e-09
			S	1	2	0.01	0.918
			LxS	1	255	1.34	0.254
			Error	36	189.8	-	-
		Male	L	1	3940.2	18.57	0.000121
			S	1	11	0.05	0.821
			LxS	1	216.2	1.02	0.319
			Error	36	212.2	-	-
	Preference A	Female	L	1	104	0.44	0.51
			E	2	526.1	2.23	0.117
			LxE	2	246.5	1.04	0.359
			Error	54	236	-	-
		Male	L	1	360.2	0.97	0.33
			E	2	18.1	0.05	0.953
			LxE	2	108.5	0.29	0.749
			Error	54	372.5	-	-
	Preference B	Female	L	1	0.001	0.22	0.638
			E	2	0.01	1.55	0.221
			LxE	2	0.013	1.99	0.146
			Error	54	0.006	-	-
		Male	L	1	0.023	1.98	0.166
			E	2	0.011	0.91	0.408
			LxE	2	0.003	0.23	0.793
			Error	54	0.012	-	-
lilli	Consumption	Female	L	1	1680	8.73	0.00384
			S	1	715.4	3.72	0.0565
			E	2	340.8	1.77	0.175
			LxS	1	826.9	4.3	0.0406
			LxE	2	276.3	1.44	0.243
			ExS	2	433.6	2.25	0.11
			LxExS	2	56.3	0.29	0.747
			Error	108	192.5	-	-
		Male	L	1	4650.1	19.58	2.31e-05
			S	1	175.2	0.74	0.392
			E	2	2697.9	11.36	3.33e-05
			LxS	1	1147	4.83	0.0301
			LxE	2	1200.5	5.05	0.00797
			ExS	2	37.2	0.16	0.855
			LxExS	2	1270.3	5.35	0.0061
			Error	108	237.5	-	-
	D Consumption	Female	L	1	801	2.93	0.0957
			E	2	1677	6.13	0.0181
			LxE	2	216.2	0.79	0.38
			Error	54	273.7	-	-
		Male	L	1	409.6	0.86	0.361
			E	2	44.1	0.09	0.763
			LxE	2	3496.9	7.32	0.0103
			Error	54	477.5	-	-
	Preference A	Female	L	1	1653.8	5.45	0.0234
			E	2	867.2	2.86	0.0662
			LxE	2	112.7	0.37	0.692
			Error	54	303.6	-	-
		Male	L	1	2294	6.3	0.0151
			E	2	74.3	0.2	0.816
			LxE	2	2540.5	6.97	0.00202
			Error	54	364.3	-	-
	Preference B	Female	L	1	0.031	3.71	0.0593
			E	2	0.015	1.86	0.166
			LxE	2	0.002	0.23	0.792
			Error	54	0.008	-	-
		Male	L	1	0.138	10.5	0.00204
			E	2	0.009	0.72	0.492
			LxE	2	0.073	5.55	0.00642
			Error	54	0.013	-	-
mld	Consumption	Female	L	1	1038.4	4.25	0.0416
			S	1	8450.4	34.61	4.59e-08
			E	2	560.4	2.29	0.106
			LxS	1	336.7	1.38	0.243
			LxE	2	2919.9	11.96	2.04e-05
			ExS	2	613.8	2.51	0.0857
			LxExS	2	1744.5	7.14	0.00122
			Error	108	244.2	-	-
		Male	L	1	2279.4	15.04	0.000181
			S	1	9523	62.83	2.19e-12
			E	2	789.3	5.21	0.00693
			LxS	1	0.1	0	0.982
			LxE	2	1350.6	8.91	0.000262
			ExS	2	148.9	0.98	0.378
			LxExS	2	19.3	0.13	0.881
			Error	108	151.6	-	-
	D Consumption	Female	L	1	4410	11.48	0.00172
			S	1	1276.9	3.32	0.0766
			LxS	1	5152.9	13.41	0.000798
			Error	36	384.3	-	-
		Male	L	1	5062.5	16.85	0.000222
			S	1	32.4	0.11	0.745
			LxS	1	0.4	0	0.971
			Error	36	300.5	-	-
	Preference A	Female	L	1	673.4	1.3	0.259
			E	2	1227.5	2.38	0.103
			LxE	2	3489.1	6.75	0.00241
			Error	54	516.7	-	-
		Male	L	1	0.2	0	0.982
			E	2	297.9	1.03	0.365
			LxE	2	38.6	0.13	0.876
			Error	54	290.4	-	-
	Preference B	Female	L	1	0.014	0.98	0.327
			E	2	0.012	0.89	0.417
			LxE	2	0.13	9.33	0.000331
			Error	54	0.014	-	-
		Male	L	1	0.004	0.49	0.489
			E	2	0.014	1.81	0.174
			LxE	2	0.001	0.2	0.823
			Error	54	0.008	-	-
msi	Consumption	Female	L	1	516.7	1.92	0.169
			S	1	14366.4	53.33	5.07e-11
			E	2	637.1	2.37	0.0988
			LxS	1	1.4	0.01	0.942
			LxE	2	353.9	1.31	0.273
			ExS	2	1721.6	6.39	0.00238
			LxExS	2	232.3	0.86	0.425
			Error	108	269.4	-	-
		Male	L	1	381.6	3.34	0.0704
			S	1	4838.7	42.33	2.48e-09
			E	2	1572.6	13.76	4.77e-06
			LxS	1	36.3	0.32	0.574
			LxE	2	835	7.3	0.00106
			ExS	2	1825.3	15.97	8.42e-07
			LxExS	2	112.6	0.98	0.377
			Error	108	114.3	-	-
	D Consumption	Female	L	1	680.6	1.6	0.214
			S	1	3441	8.07	0.00735
			LxS	1	819	1.92	0.174
			Error	36	426.3	-	-
		Male	L	1	2958.4	15.34	0.000385
			S	1	1166.4	6.05	0.0189
			LxS	1	435.6	2.26	0.142
			Error	36	192.9	-	-
	Preference A	Female	L	1	2.8	0.01	0.942
			E	2	3443.2	6.56	0.00282
			LxE	2	464.6	0.88	0.419
			Error	54	525.1	-	-
		Male	L	1	72.6	0.27	0.608
			E	2	3650.6	13.42	1.85e-05
			LxE	2	225.2	0.83	0.442
			Error	54	272	-	-
	Preference B	Female	L	1	0.001	0.08	0.772
			E	2	0.134	9.69	0.000253
			LxE	2	0.01	0.71	0.497
			Error	54	0.014	-	-
		Male	L	1	0.003	0.24	0.623
			E	2	0.206	17.46	1.42e-06
			LxE	2	0.004	0.36	0.698
			Error	54	0.012	-	-
MsR1	Consumption	Female	L	1	537.6	3.2	0.0763
			S	1	7145.6	42.57	2.27e-09
			E	2	270.1	1.61	0.205
			LxS	1	0.8	0.01	0.944
			LxE	2	230.5	1.37	0.258
			ExS	2	2089.6	12.45	1.36e-05
			LxExS	2	128.4	0.77	0.468
			Error	108	167.8	-	-
		Male	L	1	407	2.56	0.112
			S	1	3030.1	19.08	2.89e-05
			E	2	343.8	2.16	0.12
			LxS	1	60.2	0.38	0.539
			LxE	2	522.3	3.29	0.0411
			ExS	2	370.6	2.33	0.102
			LxExS	2	277.9	1.75	0.179
			Error	108	158	-	-
	D Consumption	Female	L	1	384.4	1.03	0.316
			S	1	1638.4	4.41	0.0429
			LxS	1	25.6	0.07	0.794
			Error	36	371.7	-	-
		Male	L	1	562.5	2.24	0.143
			S	1	291.6	1.16	0.288
			LxS	1	864.9	3.44	0.0717
			Error	36	251.1	-	-
	Preference A	Female	L	1	1.7	0.01	0.942
			E	2	4179.2	13.27	2.06e-05
			LxE	2	256.8	0.82	0.448
			Error	54	315	-	-
		Male	L	1	120.4	0.4	0.529
			E	2	741.2	2.47	0.0942
			LxE	2	555.7	1.85	0.167
			Error	54	300.3	-	-
	Preference B	Female	L	1	0	0.02	0.892
			E	2	0.159	14.77	7.65e-06
			LxE	2	0.01	0.95	0.392
			Error	54	0.011	-	-
		Male	L	1	0.002	0.21	0.649
			E	2	0.049	4.28	0.0189
			LxE	2	0.037	3.18	0.0496
			Error	54	0.012	-	-
nAcRa-7E	Consumption	Female	L	1	4501.9	31.17	1.78e-07
			S	1	5589.7	38.71	9.55e-09
			E	2	1813.5	12.56	1.25e-05
			LxS	1	0.1	0	0.982
			LxE	2	393.9	2.73	0.0699
			ExS	2	9.3	0.06	0.938
			LxExS	2	90.3	0.63	0.537
			Error	108	144.4	-	-
		Male	L	1	3785.6	25.78	1.61e-06
			S	1	780.3	5.31	0.0231
			E	2	207.6	1.41	0.248
			LxS	1	8.5	0.06	0.81
			LxE	2	156.6	1.07	0.348
			ExS	2	107.7	0.73	0.483
			LxExS	2	209.4	1.43	0.245
			Error	108	146.9	-	-
	D Consumption	Female	L	1	366	1.45	0.237
			S	1	4.2	0.02	0.898
			LxS	1	235.2	0.93	0.341
			Error	36	252.5	-	-
		Male	L	1	93	0.49	0.491
			S	1	9	0.05	0.83
			LxS	1	225.6	1.18	0.285
			Error	36	191.7	-	-
	Preference A	Female	L	1	0.2	0	0.981
			E	2	18.7	0.07	0.933
			LxE	2	180.7	0.68	0.513
			Error	54	267	-	-
		Male	L	1	17.1	0.06	0.8
			E	2	215.5	0.82	0.446
			LxE	2	418.8	1.59	0.213
			Error	54	263.2	-	-
	Preference B	Female	L	1	0.004	0.48	0.491
			E	2	0.002	0.28	0.755
			LxE	2	0.005	0.65	0.524
			Error	54	0.007	-	-
		Male	L	1	0.002	0.18	0.674
			E	2	0.005	0.51	0.602
			LxE	2	0.016	1.68	0.196
			Error	54	0.01	-	-
Oct-TyrR	Consumption	Female	L	1	4575.7	17.56	5.7e-05
			S	1	9630.2	36.97	1.85e-08
			E	2	836.6	3.21	0.0442
			LxS	1	421.9	1.62	0.206
			LxE	2	307.6	1.18	0.311
			ExS	2	1443.3	5.54	0.00512
			LxExS	2	6.3	0.02	0.976
			Error	108	260.5	-	-
		Male	L	1	468.1	4.31	0.0403
			S	1	1606	14.79	0.000204
			E	2	1442.4	13.28	6.98e-06
			LxS	1	550.4	5.07	0.0264
			LxE	2	882.1	8.12	0.000518
			ExS	2	1184.7	10.91	4.85e-05
			LxExS	2	132.7	1.22	0.299
			Error	108	108.6	-	-
	D Consumption	Female	L	1	883.6	2.72	0.108
			S	1	1210	3.72	0.0617
			LxS	1	22.5	0.07	0.794
			Error	36	325.3	-	-
		Male	L	1	3240	22.56	3.22e-05
			S	1	1020.1	7.1	0.0115
			LxS	1	348.1	2.42	0.128
			Error	36	143.6	-	-
	Preference A	Female	L	1	843.8	1.98	0.165
			E	2	2886.7	6.78	0.00236
			LxE	2	12.6	0.03	0.971
			Error	54	425.7	-	-
		Male	L	1	1100.8	4.24	0.0444
			E	2	2369.3	9.12	0.000388
			LxE	2	265.3	1.02	0.367
			Error	54	259.9	-	-
	Preference B	Female	L	1	0.001	0.12	0.732
			E	2	0.133	11.24	8.32e-05
			LxE	2	0.002	0.14	0.868
			Error	54	0.012	-	-
		Male	L	1	0.063	4.3	0.0428
			E	2	0.155	10.62	0.000129
			LxE	2	0.005	0.34	0.711
			Error	54	0.015	-	-
olf413	Consumption	Female	L	1	997.6	2.74	0.101
			S	1	21280	58.45	9.11e-12
			E	2	743.6	2.04	0.135
			LxS	1	9.6	0.03	0.871
			LxE	2	2959.1	8.13	0.000515
			ExS	2	410.1	1.13	0.328
			LxExS	2	2185.2	6	0.00337
			Error	108	364.1	-	-
		Male	L	1	336.7	1.72	0.192
			S	1	15985.2	81.81	6.87e-15
			E	2	3035	15.53	1.18e-06
			LxS	1	5.2	0.03	0.871
			LxE	2	47.8	0.24	0.784
			ExS	2	303.8	1.55	0.216
			LxExS	2	636.6	3.26	0.0423
			Error	108	195.4	-	-
	D Consumption	Female	L	1	1476.2	2.57	0.118
			S	1	34.2	0.06	0.809
			LxS	1	8555.6	14.89	0.000455
			Error	36	574.8	-	-
		Male	L	1	189.2	0.85	0.364
			S	1	18.2	0.08	0.777
			LxS	1	2117	9.46	0.004
			Error	36	223.8	-	-
	Preference A	Female	L	1	19.3	0.03	0.867
			E	2	820.1	1.21	0.307
			LxE	2	4370.3	6.43	0.00312
			Error	54	679.3	-	-
		Male	L	1	10.4	0.03	0.868
			E	2	607.6	1.62	0.208
			LxE	2	1273.2	3.39	0.0411
			Error	54	375.7	-	-
	Preference B	Female	L	1	0.002	0.2	0.658
			E	2	0.014	1.16	0.321
			LxE	2	0.076	6.19	0.0038
			Error	54	0.012	-	-
		Male	L	1	0	0.01	0.904
			E	2	0.012	1.24	0.299
			LxE	2	0.041	4.14	0.0213
			Error	54	0.01	-	-
PGRP-LC	Consumption	Female	L	1	7632.1	25.57	1.72e-06
			S	1	297.7	1	0.32
			E	2	529	1.77	0.175
			LxS	1	75.2	0.25	0.617
			LxE	2	640	2.14	0.122
			ExS	2	185.7	0.62	0.432
			LxExS	2	2996.6	10.04	0.00199
			Error	108	298.5	-	-
		Male	L	1	991.9	4.28	0.041
			S	1	1463	6.31	0.0135
			E	2	750.3	3.23	0.0431
			LxS	1	0	0	0.995
			LxE	2	604.3	2.61	0.0784
			ExS	2	8.2	0.04	0.851
			LxExS	2	142.9	0.62	0.434
			Error	108	231.9	-	-
	D Consumption	Female	L	1	2356.2	6.9	0.0126
			S	1	429	1.26	0.27
			LxS	1	1428	4.18	0.0482
			Error	36	341.6	-	-
		Male	L	1	2044.9	4.4	0.0431
			S	1	2.5	0.01	0.942
			LxS	1	90	0.19	0.663
			Error	36	465	-	-
	Preference A	Female	L	1	528.1	1.68	0.201
			E	2	253.7	0.81	0.452
			LxE	2	2623.7	8.34	0.000698
			Error	54	314.7	-	-
		Male	L	1	493.1	1.96	0.167
			E	2	7.3	0.03	0.972
			LxE	2	126.7	0.5	0.607
			Error	54	251.4	-	-
	Preference B	Female	L	1	0.002	0.13	0.722
			E	2	0.01	0.73	0.488
			LxE	2	0.114	8.68	0.00054
			Error	54	0.013	-	-
		Male	L	1	0	0.02	0.892
			E	2	0.018	1.38	0.26
			LxE	2	0.034	2.54	0.0879
			Error	54	0.013	-	-
Snoo	Consumption	Female	L	1	1952.1	13.85	0.000316
			S	1	710.5	5.04	0.0268
			E	2	640	4.54	0.0128
			LxS	1	537.6	3.81	0.0534
			LxE	2	980.6	6.96	0.00144
			ExS	2	614.9	4.36	0.0151
			LxExS	2	2950.2	20.93	2.08e-08
			Error	108	141	-	-
		Male	L	1	367.5	1.71	0.194
			S	1	346.8	1.61	0.207
			E	2	456.3	2.12	0.124
			LxS	1	874.8	4.07	0.0461
			LxE	2	245.1	1.14	0.323
			ExS	2	1456.3	6.78	0.00168
			LxExS	2	516.1	2.4	0.0953
			Error	108	214.8	-	-
	D Consumption	Female	L	1	3496.9	13.6916	0.000716
			S	1	846.4	3.3139	0.077
			LxS	1	2044.9	8.0065	0.00757
			Error	36	255.4	-	-
		Male	L	1	230.4	0.584	0.45
			S	1	28.9	0.0733	0.788
			LxS	1	1876.9	4.7577	0.0358
			Error	36	394.5	-	-
	Preference A	Female	L	1	1075.3	3.28	0.0759
			E	2	1229.9	3.75	0.0299
			LxE	2	5900.5	17.98	1.04e-06
			Error	54	328.2	-	-
		Male	L	1	1749.6	3.39	0.0713
			E	2	2912.6	5.64	0.00598
			LxE	2	1032.2	2	0.146
			Error	54	516.8	-	-
	Preference B	Female	L	1	0.1	7.72	0.00748
			E	2	0.061	4.73	0.0128
			LxE	2	0.355	27.36	6.24e-09
			Error	54	0.013	-	-
		Male	L	1	0.082	2.65	0.109
			E	2	0.193	6.26	0.00359
			LxE	2	0.072	2.32	0.108
			Error	54	0.031	-	-
tau	Consumption	Female	L	1	4296	26.05	1.44e-06
			S	1	4813.3	29.18	3.96e-07
			E	2	461.7	2.8	0.0653
			LxS	1	26.1	0.16	0.691
			LxE	2	988	5.99	0.00341
			ExS	2	68.4	0.41	0.661
			LxExS	2	57.6	0.35	0.706
			Error	108	164.9	-	-
		Male	L	1	3162.1	20.82	1.34e-05
			S	1	1104.1	7.27	0.00814
			E	2	510.8	3.36	0.0383
			LxS	1	67.5	0.44	0.506
			LxE	2	322.4	2.12	0.125
			ExS	2	148.9	0.98	0.379
			LxExS	2	141.2	0.93	0.398
			Error	108	151.9	-	-
	D Consumption	Female	L	1	3802.5	12.3947	0.00119
			S	1	270.4	0.8814	0.354
			LxS	1	0.9	0.0029	0.957
			Error	36	306.8	-	-
		Male	L	1	1081.6	4.172	0.0485
			S	1	220.9	0.8521	0.362
			LxS	1	10	0.0386	0.845
			Error	36	259.3	-	-
	Preference A	Female	L	1	52.3	0.17	0.684
			E	2	136.9	0.44	0.647
			LxE	2	115.3	0.37	0.693
			Error	54	312.2	-	-
		Male	L	1	135	0.46	0.499
			E	2	297.7	1.02	0.366
			LxE	2	282.4	0.97	0.385
			Error	54	290.8	-	-
	Preference B	Female	L	1	0	0.02	0.899
			E	2	0.004	0.43	0.65
			LxE	2	0.004	0.48	0.62
			Error	54	0.009	-	-
		Male	L	1	0.012	1.07	0.306
			E	2	0.015	1.31	0.278
			LxE	2	0.011	1	0.376
			Error	54	0.009	-	-
tutl	Consumption	Female	L	1	208	0.57	0.451
			S	1	21493.6	59.05	7.48e-12
			E	2	1595.2	4.38	0.0148
			LxS	1	14.7	0.04	0.841
			LxE	2	3190	8.76	0.000297
			ExS	2	1305.7	3.59	0.031
			LxExS	2	750.9	2.06	0.132
			Error	108	364	-	-
		Male	L	1	2430	10.63	0.00149
			S	1	10193.6	44.59	1.09e-09
			E	2	2112.3	9.24	0.000197
			LxS	1	537.6	2.35	0.128
			LxE	2	1974.7	8.64	0.000331
			ExS	2	441.6	1.93	0.15
			LxExS	2	2	0.01	0.991
			Error	108	228.6	-	-
	D Consumption	Female	L	1	193.6	0.2693	0.607
			S	1	2496.4	3.473	0.0706
			LxS	1	2340.9	3.2567	0.0795
			Error	36	718.8	-	-
		Male	L	1	6708.1	16.9928	0.000211
			S	1	1638.4	4.1504	0.049
			LxS	1	1.6	0.0041	0.95
			Error	36	394.8	-	-
	Preference A	Female	L	1	29.4	0.04	0.841
			E	2	2611.5	3.59	0.0344
			LxE	2	1501.8	2.06	0.137
			Error	54	727.6	-	-
		Male	L	1	1075.3	2.45	0.123
			E	2	883.3	2.01	0.144
			LxE	2	4.1	0.01	0.991
			Error	54	439	-	-
	Preference B	Female	L	1	0.003	0.22	0.641
			E	2	0.037	2.68	0.078
			LxE	2	0.015	1.08	0.347
			Error	54	0.014	-	-
		Male	L	1	0.029	2.41	0.127
			E	2	0.04	3.3	0.0443
			LxE	2	0.004	0.32	0.731
			Error	54	0.012	-	-
Vha100-1	Consumption	Female	L	1	17017	111.48	2.49e-18
			S	1	6885.7	45.11	9.02e-10
			E	2	436.9	2.86	0.0615
			LxS	1	44.4	0.29	0.591
			LxE	2	79.3	0.52	0.596
			ExS	2	781.7	5.12	0.0075
			LxExS	2	512.1	3.35	0.0386
			Error	108	152.6	-	-
		Male	L	1	5427.1	58.81	8.1e-12
			S	1	4002.1	43.37	1.7e-09
			E	2	232.5	2.52	0.0852
			LxS	1	221.4	2.4	0.124
			LxE	2	635.2	6.88	0.00154
			ExS	2	0	0	1
			LxExS	2	3	0.03	0.968
			Error	108	92.3	-	-
	D Consumption	Female	L	1	286.22	1.1191	0.297
			S	1	1134.22	4.4347	0.0423
			LxS	1	1113.02	4.3518	0.0441
			Error	36	255.8	-	-
		Male	L	1	1960	15.8079	0.000323
			S	1	0	0	1
			LxS	1	10	0.0807	0.778
			Error	36	124	-	-
	Preference A	Female	L	1	88.8	0.37	0.544
			E	2	1563.5	6.56	0.00281
			LxE	2	1024.1	4.3	0.0185
			Error	54	238.3	-	-
		Male	L	1	442.8	3.63	0.0621
			E	2	0	0	1
			LxE	2	6.1	0.05	0.952
			Error	54	122	-	-
	Preference B	Female	L	1	0.047	4.97	0.03
			E	2	0.054	5.81	0.0052
			LxE	2	0.018	1.89	0.162
			Error	54	0.009	-	-
		Male	L	1	0.004	0.42	0.517
			E	2	0.01	1.13	0.33
			LxE	2	0.017	1.81	0.174
			Error	54	0.009	-	-
wmd	Consumption	Female	L	1	1562.4	8.73	0.00384
			S	1	1665.1	9.3	0.00288
			E	2	1665.6	9.31	0.000187
			LxS	1	216	1.21	0.274
			LxE	2	541.8	3.03	0.0526
			ExS	2	1420.7	7.94	0.000607
			LxExS	2	440.8	2.46	0.0899
			Error	108	179	-	-
		Male	L	1	7.5	0.03	0.857
			S	1	2.7	0.01	0.914
			E	2	8182.9	35.39	1.51e-12
			LxS	1	360.5	1.56	0.214
			LxE	2	420.2	1.82	0.167
			ExS	2	225.9	0.98	0.38
			LxExS	2	1245.4	5.39	0.00589
			Error	108	231.2	-	-
	D Consumption	Female	L	1	1345.6	3.1667	0.0836
			S	1	4840	11.3903	0.00178
			LxS	1	193.6	0.4556	0.504
			Error	36	424.9	-	-
		Male	L	1	1500.6	3.2511	0.0798
			S	1	198	0.429	0.517
			LxS	1	4431	9.5997	0.00376
			Error	36	461.6	-	-
	Preference A	Female	L	1	432	1.31	0.257
			E	2	2841.4	8.62	0.000566
			LxE	2	881.6	2.67	0.0782
			Error	54	329.8	-	-
		Male	L	1	721.1	1.56	0.217
			E	2	451.9	0.98	0.382
			LxE	2	2490.7	5.4	0.0073
			Error	54	461.6	-	-
	Preference B	Female	L	1	0.002	0.31	0.577
			E	2	0.068	8.54	0.000598
			LxE	2	0.023	2.97	0.0598
			Error	54	0.008	-	-
		Male	L	1	0.045	3.26	0.0766
			E	2	0.024	1.75	0.183
			LxE	2	0.049	3.55	0.0355
			Error	54	0.014	-	-

## Sheet: B. elav GAL4
Gene	Trait	Sex	Source	df	MS	F	P
Dop1R1	Consumption	Female	L	1	1421.4	6.19	0.0143
			S	1	4002.1	17.44	6.02e-05
			E	2	1029.2	4.49	0.0135
			LxS	1	1062.1	4.63	0.0337
			LxE	2	584.3	2.55	0.0831
			ExS	2	29	0.13	0.881
			LxExS	2	38.3	0.17	0.847
			Error	108	229.4	-	-
		Male	L	1	946.4	6.81	0.0104
			S	1	6006.7	43.21	1.8e-09
			E	2	3268.8	23.51	3.34e-09
			LxS	1	85	0.61	0.436
			LxE	2	75.4	0.54	0.583
			ExS	2	90.8	0.65	0.523
			LxExS	2	142.9	1.03	0.361
			Error	108	139	-	-
	D Consumption	Female	L	1	336.4	0.74	0.394
			S	1	72.9	0.16	0.691
			LxS	1	102.4	0.23	0.637
			Error	36	452.5	-	-
		Male	L	1	140.6	0.84	0.366
			S	1	46.2	0.28	0.603
			LxS	1	38	0.23	0.637
			Error	36	167.7	-	-
	Preference A	Female	L	1	2124.2	6.88	0.0113
			E	2	58.1	0.19	0.829
			LxE	2	76.6	0.25	0.781
			Error	54	308.9	-	-
		Male	L	1	170	0.92	0.343
			E	2	181.6	0.98	0.382
			LxE	2	285.7	1.54	0.223
			Error	54	185.4	-	-
	Preference B	Female	L	1	0.037	8.18	0.006
			E	2	0.002	0.51	0.604
			LxE	2	0.002	0.34	0.713
			Error	54	0.005	-	-
		Male	L	1	0.021	2.95	0.0918
			E	2	0.014	1.98	0.148
			LxE	2	0.012	1.78	0.178
			Error	54	0.007	-	-
Ect4	Consumption	Female	L	1	14018.4	60.52	4.63e-12
			S	1	2566.9	11.08	0.00119
			E	2	1296.7	5.6	0.00486
			LxS	1	399.7	1.73	0.192
			LxE	2	552	2.38	0.0971
			ExS	2	271.6	1.17	0.313
			LxExS	2	51.3	0.22	0.802
			Error	108	231.6	-	-
		Male	L	1	1313.4	12.29	0.000664
			S	1	5400.2	50.54	1.32e-10
			E	2	2786.9	26.08	5.73e-10
			LxS	1	175.2	1.64	0.203
			LxE	2	149.4	1.4	0.252
			ExS	2	56.1	0.52	0.593
			LxExS	2	226.9	2.12	0.125
			Error	108	106.8	-	-
	D Consumption	Female	L	1	1932.1	4.8	0.0351
			S	1	1081.6	2.69	0.11
			LxS	1	202.5	0.5	0.483
			Error	36	402.8	-	-
		Male	L	1	21	0.11	0.741
			S	1	81.2	0.43	0.517
			LxS	1	70.2	0.37	0.547
			Error	36	189.6	-	-
	Preference A	Female	L	1	799.4	2.97	0.0904
			E	2	543.2	2.02	0.143
			LxE	2	102.6	0.38	0.685
			Error	54	268.9	-	-
		Male	L	1	350.4	1.85	0.18
			E	2	112.1	0.59	0.557
			LxE	2	453.8	2.4	0.101
			Error	54	189.4	-	-
	Preference B	Female	L	1	0.053	7.24	0.00948
			E	2	0.025	3.44	0.0393
			LxE	2	0.01	1.37	0.264
			Error	54	0.007	-	-
		Male	L	1	0	0.03	0.874
			E	2	0.039	3.58	0.0347
			LxE	2	0.036	3.33	0.0432
			Error	54	0.011	-	-
ed	Consumption	Female	L	1	12792.7	50.32	1.43e-10
			S	1	3030.1	11.92	0.000795
			E	2	662.6	2.61	0.0785
			LxS	1	1	0	0.95
			LxE	2	366.8	1.44	0.241
			ExS	2	3410.6	13.41	6.26e-06
			LxExS	2	1326.9	5.22	0.00686
			Error	108	254.2	-	-
		Male	L	1	1110.2	6.87	0.01
			S	1	2403.1	14.87	0.000196
			E	2	349.7	2.16	0.12
			LxS	1	4625.2	28.62	4.98e-07
			LxE	2	781	4.83	0.00977
			ExS	2	2534.8	15.68	1.05e-06
			LxExS	2	1407.2	8.71	0.000312
			Error	108	161.6	-	-
	D Consumption	Female	L	1	656.1	1.53	0.225
			S	1	4243.6	9.87	0.00335
			LxS	1	4708.9	10.95	0.00213
			Error	36	429.9	-	-
		Male	L	1	3062.5	16.36	0.000265
			S	1	4752.4	25.39	1.34e-05
			LxS	1	3724.9	19.9	7.7e-05
			Error	36	187.2	-	-
	Preference A	Female	L	1	2	0	0.951
			E	2	6821.1	12.65	3.11e-05
			LxE	2	2653.7	4.92	0.0109
			Error	54	539	-	-
		Male	L	1	9250.4	38.42	8.19e-08
			E	2	5069.6	21.05	1.74e-07
			LxE	2	2814.5	11.69	6.06e-05
			Error	54	240.8	-	-
	Preference B	Female	L	1	0.008	0.65	0.424
			E	2	0.168	13.25	2.08e-05
			LxE	2	0.091	7.14	0.00177
			Error	54	0.013	-	-
		Male	L	1	0.357	23.48	1.11e-05
			E	2	0.334	22	1.03e-07
			LxE	2	0.186	12.25	4.1e-05
			Error	54	0.015	-	-
mld	Consumption	Female	L	1	4013.6	14.22	0.000265
			S	1	6992.1	24.78	2.45e-06
			E	2	1886.7	6.69	0.00183
			LxS	1	2803.3	9.93	0.0021
			LxE	2	986.5	3.5	0.0338
			ExS	2	60.4	0.21	0.808
			LxExS	2	275.4	0.98	0.38
			Error	108	282.2	-	-
		Male	L	1	158.7	1	0.319
			S	1	8704	54.97	2.91e-11
			E	2	2955.7	18.67	1.09e-07
			LxS	1	43.2	0.27	0.603
			LxE	2	223	1.41	0.249
			ExS	2	68.4	0.43	0.65
			LxExS	2	148.5	0.94	0.395
			Error	108	158.4	-	-
	D Consumption	Female	L	1	3027.6	5.26	0.0278
			S	1	193.6	0.34	0.566
			LxS	1	1060.9	1.84	0.183
			Error	36	575.5	-	-
		Male	L	1	65	0.29	0.596
			S	1	0.6	0	0.958
			LxS	1	0	0	0.992
			Error	36	226.7	-	-
	Preference A	Female	L	1	5606.7	14.08	0.00043
			E	2	120.9	0.3	0.739
			LxE	2	550.9	1.38	0.259
			Error	54	398.2	-	-
		Male	L	1	86.4	0.3	0.585
			E	2	136.8	0.48	0.623
			LxE	2	297.1	1.04	0.362
			Error	54	286.8	-	-
	Preference B	Female	L	1	0.128	16.27	0.000174
			E	2	0.001	0.07	0.934
			LxE	2	0.002	0.28	0.758
			Error	54	0.008	-	-
		Male	L	1	0	0.01	0.93
			E	2	0.014	1.32	0.277
			LxE	2	0.015	1.37	0.263
			Error	54	0.011	-	-
msi	Consumption	Female	L	1	1840.8	16.08	0.000112
			S	1	3203.3	27.98	6.46e-07
			E	2	3202.1	27.97	1.63e-10
			LxS	1	842.7	7.36	0.00776
			LxE	2	2986.9	26.09	5.7e-10
			ExS	2	989.2	8.64	0.000331
			LxExS	2	983.3	8.59	0.000345
			Error	108	114.5	-	-
		Male	L	1	246.5	2.81	0.0963
			S	1	589.6	6.73	0.0108
			E	2	8229.4	93.94	2.32e-24
			LxS	1	1346.7	15.37	0.000155
			LxE	2	648.6	7.4	0.00097
			ExS	2	79.9	0.91	0.405
			LxExS	2	305.3	3.48	0.0342
			Error	108	87.6	-	-
	D Consumption	Female	L	1	6786	33.92	1.19e-06
			S	1	2772.2	13.86	0.000672
			LxS	1	3861.2	19.3	9.42e-05
			Error	36	200	-	-
		Male	L	1	1809	10.34	0.00275
			S	1	15.6	0.09	0.767
			LxS	1	1221	6.98	0.0121
			Error	36	175	-	-
	Preference A	Female	L	1	1685.4	10.09	0.00246
			E	2	1978.3	11.85	5.43e-05
			LxE	2	1966.7	11.78	5.7e-05
			Error	54	167	-	-
		Male	L	1	2693.4	16.33	0.00017
			E	2	159.8	0.97	0.386
			LxE	2	610.6	3.7	0.0311
			Error	54	164.9	-	-
	Preference B	Female	L	1	0.036	10.08	0.00248
			E	2	0.072	20.47	2.42e-07
			LxE	2	0.042	11.96	5.03e-05
			Error	54	0.004	-	-
		Male	L	1	0.073	13.37	0.000582
			E	2	0.007	1.29	0.285
			LxE	2	0.008	1.42	0.25
			Error	54	0.006	-	-
Oct-TyrR	Consumption	Female	L	1	2960.1	20.22	1.74e-05
			S	1	6630.5	45.3	8.42e-10
			E	2	4990.5	34.1	3.32e-12
			LxS	1	17.6	0.12	0.729
			LxE	2	3486.7	23.82	2.69e-09
			ExS	2	448.3	3.06	0.0509
			LxExS	2	1666.6	11.39	3.26e-05
			Error	108	146.4	-	-
		Male	L	1	7664	87.49	1.37e-15
			S	1	2159	24.65	2.59e-06
			E	2	5510	62.9	7.7e-19
			LxS	1	210.7	2.41	0.124
			LxE	2	1118.3	12.77	1.05e-05
			ExS	2	97.4	1.11	0.333
			LxExS	2	161.2	1.84	0.164
			Error	108	87.6	-	-
	D Consumption	Female	L	1	11055.6	64.32	1.58e-09
			S	1	1755.6	10.21	0.0029
			LxS	1	5313	30.91	2.7e-06
			Error	36	171.9	-	-
		Male	L	1	4473.2	28.8	4.88e-06
			S	1	189.2	1.22	0.277
			LxS	1	632	4.07	0.0512
			Error	36	155.3	-	-
	Preference A	Female	L	1	35.3	0.12	0.728
			E	2	896.5	3.1	0.0531
			LxE	2	3333.2	11.53	6.78e-05
			Error	54	289.2	-	-
		Male	L	1	421.4	2.45	0.123
			E	2	194.7	1.13	0.329
			LxE	2	322.4	1.88	0.163
			Error	54	171.7	-	-
	Preference B	Female	L	1	0.001	0.06	0.803
			E	2	0.038	4.45	0.0163
			LxE	2	0.075	8.81	0.000489
			Error	54	0.008	-	-
		Male	L	1	0	0.01	0.915
			E	2	0.018	2.03	0.141
			LxE	2	0.014	1.58	0.215
			Error	54	0.009	-	-
olf413	Consumption	Female	L	1	15390.7	63.51	1.77e-12
			S	1	1394	5.75	0.0182
			E	2	489.6	2.02	0.138
			LxS	1	2349.7	9.7	0.00237
			LxE	2	1295.7	5.35	0.00611
			ExS	2	5988.8	24.71	1.46e-09
			LxExS	2	1211.6	5	0.00839
			Error	108	242.3	-	-
		Male	L	1	1864.4	11.99	0.000766
			S	1	4953.7	31.87	1.35e-07
			E	2	1917.5	12.33	1.5e-05
			LxS	1	69	0.44	0.507
			LxE	2	317.4	2.04	0.135
			ExS	2	104.4	0.67	0.513
			LxExS	2	371.6	2.39	0.0964
			Error	108	155.5	-	-
	D Consumption	Female	L	1	1651.2	3.62	0.0652
			S	1	4473.2	9.8	0.00346
			LxS	1	4774.2	10.46	0.00262
			Error	36	456.5	-	-
		Male	L	1	756.9	2.82	0.102
			S	1	28.9	0.11	0.745
			LxS	1	270.4	1.01	0.322
			Error	36	268.4	-	-
	Preference A	Female	L	1	4699.3	8.89	0.00429
			E	2	11977.6	22.67	7.13e-08
			LxE	2	2423.1	4.59	0.0145
			Error	54	528.4	-	-
		Male	L	1	138	0.51	0.48
			E	2	208.9	0.76	0.471
			LxE	2	743.2	2.72	0.0749
			Error	54	273.2	-	-
	Preference B	Female	L	1	0.1	8.59	0.00494
			E	2	0.299	25.68	1.45e-08
			LxE	2	0.076	6.55	0.00284
			Error	54	0.012	-	-
		Male	L	1	0.042	2.56	0.115
			E	2	0.033	2	0.145
			LxE	2	0.051	3.06	0.055
			Error	54	0.017	-	-
Snoo	Consumption	Female	L	1	33001	143.54	1.5e-21
			S	1	12000	52.2	7.48e-11
			E	2	1096	4.77	0.0104
			LxS	1	3081	13.4	0.000391
			LxE	2	756	3.29	0.0411
			ExS	2	314	1.37	0.259
			LxExS	2	846	3.68	0.0285
			Error	108	230	-	-
		Male	L	1	4838.7	36.32	2.37e-08
			S	1	9973.6	74.86	5.28e-14
			E	2	48.2	0.36	0.697
			LxS	1	294.5	2.21	0.14
			LxE	2	222.1	1.67	0.194
			ExS	2	125.8	0.94	0.392
			LxExS	2	161	1.21	0.303
			Error	108	133.2	-	-
	D Consumption	Female	L	1	62.5	0.16	0.693
			S	1	846.4	2.14	0.152
			LxS	1	656.1	1.66	0.206
			Error	36	394.8	-	-
		Male	L	1	883.6	5.47	0.0251
			S	1	202.5	1.25	0.27
			LxS	1	490	3.03	0.0902
			Error	36	161.6	-	-
	Preference A	Female	L	1	6161.1	12.51	0.000839
			E	2	628.6	1.28	0.287
			LxE	2	1691.3	3.44	0.0394
			Error	54	492.3	-	-
		Male	L	1	589.1	2.98	0.0901
			E	2	251.7	1.27	0.288
			LxE	2	322.1	1.63	0.206
			Error	54	197.7	-	-
	Preference B	Female	L	1	0.485	31.62	6.81e-07
			E	2	0.032	2.12	0.13
			LxE	2	0.043	2.79	0.0702
			Error	54	0.015	-	-
		Male	L	1	0.001	0.11	0.741
			E	2	0.021	2.24	0.116
			LxE	2	0.009	0.97	0.384
			Error	54	0.009	-	-
Vha100-1	Consumption	Female	L	1	5018.1	22.84	5.58e-06
			S	1	7744.1	35.25	3.57e-08
			E	2	978.6	4.45	0.0138
			LxS	1	3286.5	14.96	0.000188
			LxE	2	355.1	1.62	0.203
			ExS	2	496.1	2.26	0.109
			LxExS	2	641	2.92	0.0583
			Error	108	219.7	-	-
		Male	L	1	986.1	9.23	0.00299
			S	1	5148.3	48.18	3.02e-10
			E	2	2270.3	21.25	1.66e-08
			LxS	1	224.1	2.1	0.15
			LxE	2	93.1	0.87	0.421
			ExS	2	173	1.62	0.203
			LxExS	2	54	0.51	0.605
			Error	108	106.8	-	-
	D Consumption	Female	L	1	1199	2.37	0.132
			S	1	24	0.05	0.829
			LxS	1	555	1.1	0.302
			Error	36	505.4	-	-
		Male	L	1	260.1	1.49	0.231
			S	1	0.9	0.01	0.943
			LxS	1	2.5	0.01	0.906
			Error	36	174.9	-	-
	Preference A	Female	L	1	6573.1	17.18	0.000121
			E	2	992.1	2.59	0.0841
			LxE	2	1282	3.35	0.0425
			Error	54	382.7	-	-
		Male	L	1	448.3	2.37	0.129
			E	2	346.1	1.83	0.17
			LxE	2	107.9	0.57	0.568
			Error	54	188.9	-	-
	Preference B	Female	L	1	0.131	18.08	8.45e-05
			E	2	0.026	3.57	0.035
			LxE	2	0.027	3.77	0.0292
			Error	54	0.007	-	-
		Male	L	1	0.008	0.85	0.359
			E	2	0.018	1.9	0.16
			LxE	2	0.009	1	0.375
			Error	54	0.009	-	-
wmd	Consumption	Female	L	1	30598.5	113.13	1.66e-18
			S	1	9156	33.85	6.15e-08
			E	2	1292	4.78	0.0103
			LxS	1	97.6	0.36	0.549
			LxE	2	3659.2	13.53	5.71e-06
			ExS	2	1314	4.86	0.00954
			LxExS	2	1429	5.28	0.00647
			Error	108	270.5	-	-
		Male	L	1	6368.5	48.62	2.58e-10
			S	1	3062.3	23.38	4.43e-06
			E	2	21.3	0.16	0.85
			LxS	1	45.4	0.35	0.557
			LxE	2	4017.2	30.67	2.83e-11
			ExS	2	255.4	1.95	0.147
			LxExS	2	199.6	1.52	0.223
			Error	108	131	-	-
	D Consumption	Female	L	1	9616.2	16.8	0.000226
			S	1	5	0.01	0.926
			LxS	1	0	0	0.999
			Error	36	572.4	-	-
		Male	L	1	11806.1	46.67	5.47e-08
			S	1	31	0.12	0.728
			LxS	1	264.2	1.04	0.314
			Error	36	253	-	-
	Preference A	Female	L	1	195.1	0.48	0.493
			E	2	2628	6.41	0.00318
			LxE	2	2858	6.97	0.00203
			Error	54	410.1	-	-
		Male	L	1	90.8	0.38	0.543
			E	2	510.9	2.11	0.131
			LxE	2	399.2	1.65	0.202
			Error	54	242	-	-
	Preference B	Female	L	1	0.122	9.06	0.00396
			E	2	0.048	3.55	0.0357
			LxE	2	0.091	6.77	0.00238
			Error	54	0.013	-	-
		Male	L	1	0.036	1.86	0.179
			E	2	0.023	1.21	0.307
			LxE	2	0.083	4.31	0.0184
			Error	54	0.019	-	-

## Sheet: C. repo GAL4
Gene	Trait	Sex	Source	df	MS	F	P
Dop1R1	Consumption	Female	L	1	258.1	0.94	0.335
			S	1	13398.5	48.59	2.62e-10
			E	2	19973.6	72.43	1.12e-20
			LxS	1	90.1	0.33	0.569
			LxE	2	414.4	1.5	0.227
			ExS	2	1688.4	6.12	0.00303
			LxExS	2	571.4	2.07	0.131
			Error	108	275.8	-	-
		Male	L	1	240.8	1.6	0.209
			S	1	6571.2	43.64	1.53e-09
			E	2	6315.5	41.95	3.31e-14
			LxS	1	22.5	0.15	0.7
			LxE	2	177.6	1.18	0.311
			ExS	2	1186.3	7.88	0.00064
			LxExS	2	262.2	1.74	0.18
			Error	108	150.6	-	-
	D Consumption	Female	L	1	1254.4	2.38	0.132
			S	1	1232.1	2.34	0.135
			LxS	1	1464.1	2.78	0.104
			Error	36	526.7	-	-
		Male	L	1	409.6	1.91	0.175
			S	1	57.6	0.27	0.607
			LxS	1	152.1	0.71	0.405
			Error	36	214.4	-	-
	Preference A	Female	L	1	180.3	0.29	0.593
			E	2	3376.9	5.42	0.00717
			LxE	2	1142.9	1.83	0.17
			Error	54	623.2	-	-
		Male	L	1	45.1	0.13	0.717
			E	2	2372.6	6.98	0.00201
			LxE	2	524.3	1.54	0.223
			Error	54	340	-	-
	Preference B	Female	L	1	0.377	0.54	0.179
			E	2	12.681	0	0.307
			LxE	2	0.585	0.56	0.0184
			Error	54	0.015	-	-
		Male	L	1	0.007	0.43	0.516
			E	2	0.234	14.85	7.28e-06
			LxE	2	0.021	1.34	0.271
			Error	54	0.016	-	-
Ect4	Consumption	Female	L	1	1628	7.56	0.00701
			S	1	15640.8	72.59	1.05e-13
			E	2	6249.8	29.01	8.27e-11
			LxS	1	353.6	1.64	0.203
			LxE	2	1986.6	9.22	0.000201
			ExS	2	2102.6	9.76	0.000127
			LxExS	2	302.9	1.41	0.25
			Error	108	215.5	-	-
		Male	L	1	1159.4	7.65	0.00668
			S	1	5454	35.98	2.69e-08
			E	2	3365.7	22.21	8.36e-09
			LxS	1	6.1	0.04	0.842
			LxE	2	716.8	4.73	0.0107
			ExS	2	1317.6	8.69	0.000316
			LxExS	2	224.6	1.48	0.232
			Error	108	151.6	-	-
	D Consumption	Female	L	1	7756.2	19.85	7.82e-05
			S	1	3010.2	7.7	0.00868
			LxS	1	342.2	0.88	0.356
			Error	36	390.7	-	-
		Male	L	1	2706	12.8	0.00101
			S	1	265.2	1.26	0.27
			LxS	1	133.2	0.63	0.432
			Error	36	211.3	-	-
	Preference A	Female	L	1	707.3	1.7	0.198
			E	2	4205.2	10.12	0.000185
			LxE	2	605.8	1.46	0.242
			Error	54	415.5	-	-
		Male	L	1	12.2	0.04	0.847
			E	2	2635.2	8.14	0.000816
			LxE	2	449.2	1.39	0.259
			Error	54	323.9	-	-
	Preference B	Female	L	1	0.012	1.15	0.288
			E	2	0.163	15.95	3.6e-06
			LxE	2	0.013	1.24	0.298
			Error	54	0.01	-	-
		Male	L	1	0	0	0.958
			E	2	0.213	13.06	2.37e-05
			LxE	2	0.026	1.62	0.208
			Error	54	0.016	-	-
ed	Consumption	Female	L	1	210.7	2.09	0.152
			S	1	21520.4	213.01	2.65e-27
			E	2	1092.2	10.81	5.25e-05
			LxS	1	4.4	0.04	0.835
			LxE	2	131.7	1.3	0.276
			ExS	2	140.9	1.4	0.252
			LxExS	2	112.2	1.11	0.333
			Error	108	101	-	-
		Male	L	1	421.9	5.38	0.0223
			S	1	12383	157.88	7.35e-23
			E	2	1209.7	15.42	1.28e-06
			LxS	1	21.7	0.28	0.6
			LxE	2	38.8	0.49	0.611
			ExS	2	878.4	11.2	3.8e-05
			LxExS	2	0.7	0.01	0.991
			Error	108	78	-	-
	D Consumption	Female	L	1	291.6	1.17	0.287
			S	1	230.4	0.92	0.343
			LxS	1	280.9	1.13	0.296
			Error	36	249.3	-	-
		Male	L	1	144.4	0.87	0.358
			S	1	2992.9	18	0.000148
			LxS	1	0.1	0	0.981
			Error	36	166.3	-	-
	Preference A	Female	L	1	8.8	0.04	0.845
			E	2	281.9	1.24	0.297
			LxE	2	224.5	0.99	0.379
			Error	54	226.9	-	-
		Male	L	1	43.4	0.28	0.599
			E	2	1756.9	11.37	7.57e-05
			LxE	2	1.4	0.01	0.991
			Error	54	154.5	-	-
	Preference B	Female	L	1	0.006	0.83	0.366
			E	2	0.018	2.69	0.0769
			LxE	2	0.003	0.43	0.655
			Error	54	0.007	-	-
		Male	L	1	0.002	0.29	0.591
			E	2	0.053	8.38	0.000677
			LxE	2	0	0.03	0.969
			Error	54	0.006	-	-
mld	Consumption	Female	L	1	1809.6	7.38	0.0077
			S	1	7905.6	32.22	1.17e-07
			E	2	7732.1	31.51	1.66e-11
			LxS	1	300.8	1.23	0.271
			LxE	2	1376.5	5.61	0.00481
			ExS	2	3267.2	13.32	6.77e-06
			LxExS	2	65.9	0.27	0.765
			Error	108	245.4	-	-
		Male	L	1	249.4	1.56	0.214
			S	1	5293.4	33.11	8.22e-08
			E	2	3219.7	20.14	3.68e-08
			LxS	1	12.7	0.08	0.779
			LxE	2	971.2	6.08	0.00316
			ExS	2	3855.8	24.12	2.19e-09
			LxExS	2	166.3	1.04	0.357
			Error	108	159.9	-	-
	D Consumption	Female	L	1	5499	14.61	0.000506
			S	1	3330.6	8.85	0.00522
			LxS	1	245	0.65	0.425
			Error	36	376.5	-	-
		Male	L	1	3880.9	16.23	0.000277
			S	1	10	0.04	0.839
			LxS	1	2.5	0.01	0.919
			Error	36	239.1	-	-
	Preference A	Female	L	1	601.7	1.25	0.269
			E	2	6534.3	13.53	1.73e-05
			LxE	2	131.7	0.27	0.762
			Error	54	483.1	-	-
		Male	L	1	25.4	0.07	0.791
			E	2	7711.7	21.6	1.28e-07
			LxE	2	332.6	0.93	0.4
			Error	54	357	-	-
	Preference B	Female	L	1	0.042	3.94	0.0524
			E	2	0.172	16.02	3.45e-06
			LxE	2	0.012	1.11	0.337
			Error	54	0.011	-	-
		Male	L	1	0.004	0.29	0.59
			E	2	0.483	32.07	6.6e-10
			LxE	2	0.007	0.47	0.626
			Error	54	0.015	-	-
msi	Consumption	Female	L	1	1235.2	9.73	0.00233
			S	1	3445.4	27.13	9.18e-07
			E	2	5594.6	44.05	1.02e-14
			LxS	1	378.1	2.98	0.0873
			LxE	2	1632.1	12.85	9.85e-06
			ExS	2	323.8	2.55	0.0828
			LxExS	2	566.9	4.46	0.0137
			Error	108	127	-	-
		Male	L	1	725.2	5.88	0.017
			S	1	1710.1	13.86	0.000316
			E	2	10083.6	81.7	2.46e-22
			LxS	1	72.1	0.58	0.446
			LxE	2	301.6	2.44	0.0916
			ExS	2	24.1	0.2	0.823
			LxExS	2	77.7	0.63	0.535
			Error	108	123.4	-	-
	D Consumption	Female	L	1	4080.4	29.97	3.51e-06
			S	1	129.6	0.95	0.336
			LxS	1	1000	7.34	0.0102
			Error	36	136.2	-	-
		Male	L	1	562.5	1.71	0.199
			S	1	19.6	0.06	0.808
			LxS	1	3.6	0.01	0.917
			Error	36	328.6	-	-
	Preference A	Female	L	1	756.2	3.27	0.0761
			E	2	647.6	2.8	0.0696
			LxE	2	1133.8	4.9	0.011
			Error	54	231.2	-	-
		Male	L	1	144.2	0.8	0.376
			E	2	48.2	0.27	0.767
			LxE	2	155.4	0.86	0.43
			Error	54	181.1	-	-
	Preference B	Female	L	1	0.024	2.84	0.0977
			E	2	0.017	2.03	0.142
			LxE	2	0.025	2.89	0.0641
			Error	54	0.009	-	-
		Male	L	1	0.011	1.72	0.195
			E	2	0.003	0.44	0.647
			LxE	2	0.01	1.59	0.213
			Error	54	0.006	-	-
Oct-TyrR	Consumption	Female	L	1	630.2	4.71	0.0321
			S	1	7068.7	52.85	5.97e-11
			E	2	2484.9	18.58	1.16e-07
			LxS	1	35.2	0.26	0.609
			LxE	2	1108.5	8.29	0.000448
			ExS	2	487.8	3.65	0.0293
			LxExS	2	451.6	3.38	0.0378
			Error	108	133.7	-	-
		Male	L	1	2116.8	24.57	2.68e-06
			S	1	1794.1	20.82	1.34e-05
			E	2	7101.7	82.42	1.85e-22
			LxS	1	56	0.65	0.422
			LxE	2	1599.3	18.56	1.18e-07
			ExS	2	11.1	0.13	0.879
			LxExS	2	61.3	0.71	0.493
			Error	108	86.2	-	-
	D Consumption	Female	L	1	245	1.45	0.237
			S	1	1155.6	6.84	0.013
			LxS	1	81.2	0.48	0.493
			Error	36	169.1	-	-
		Male	L	1	3367.2	24	2.04e-05
			S	1	0	0	0.989
			LxS	1	7.2	0.05	0.822
			Error	36	140.3	-	-
	Preference A	Female	L	1	70.4	0.33	0.568
			E	2	975.7	4.58	0.0146
			LxE	2	903.2	4.24	0.0196
			Error	54	213.2	-	-
		Male	L	1	112.1	0.77	0.385
			E	2	22.2	0.15	0.859
			LxE	2	122.6	0.84	0.437
			Error	54	145.9	-	-
	Preference B	Female	L	1	0.008	1.21	0.276
			E	2	0.054	8.14	0.000811
			LxE	2	0.022	3.27	0.0458
			Error	54	0.007	-	-
		Male	L	1	0.002	0.45	0.505
			E	2	0.004	0.74	0.48
			LxE	2	0.004	0.82	0.448
			Error	54	0.005	-	-
olf413	Consumption	Female	L	1	533.4	3.61	0.06
			S	1	17690.4	119.8	3.29e-19
			E	2	505.1	3.42	0.0363
			LxS	1	249.4	1.69	0.196
			LxE	2	93.3	0.63	0.534
			ExS	2	50.1	0.34	0.713
			LxExS	2	103.9	0.7	0.497
			Error	108	147.7	-	-
		Male	L	1	662.7	9.43	0.0027
			S	1	9469.6	134.81	1.02e-20
			E	2	419.3	5.97	0.00348
			LxS	1	19.2	0.27	0.602
			LxE	2	54.5	0.78	0.463
			ExS	2	112.2	1.6	0.207
			LxExS	2	17.2	0.24	0.784
			Error	108	70.2	-	-
	D Consumption	Female	L	1	255	0.77	0.386
			S	1	0.2	0	0.979
			LxS	1	225.6	0.68	0.414
			Error	36	330.6	-	-
		Male	L	1	72.9	0.65	0.426
			S	1	0.1	0	0.976
			LxS	1	32.4	0.29	0.595
			Error	36	112.6	-	-
	Preference A	Female	L	1	498.8	1.83	0.182
			E	2	100.2	0.37	0.694
			LxE	2	207.8	0.76	0.472
			Error	54	272.7	-	-
		Male	L	1	38.4	0.27	0.607
			E	2	224.3	1.57	0.218
			LxE	2	34.4	0.24	0.787
			Error	54	143.1	-	-
	Preference B	Female	L	1	0.001	0.06	0.802
			E	2	0.01	0.91	0.408
			LxE	2	0.008	0.72	0.491
			Error	54	0.011	-	-
		Male	L	1	0.001	0.23	0.634
			E	2	0.023	3.87	0.027
			LxE	2	0.004	0.6	0.554
			Error	54	0.006	-	-
Snoo	Consumption	Female	L	1	161	1.26	0.264
			S	1	23604.1	184.83	3.89e-25
			E	2	189.7	1.49	0.231
			LxS	1	23.4	0.18	0.669
			LxE	2	172.4	1.35	0.264
			ExS	2	70.3	0.55	0.578
			LxExS	2	31.6	0.25	0.781
			Error	108	127.7	-	-
		Male	L	1	44.4	0.42	0.516
			S	1	8118.1	77.58	2.36e-14
			E	2	910.4	8.7	0.000314
			LxS	1	273	2.61	0.109
			LxE	2	160.9	1.54	0.22
			ExS	2	902.7	8.63	0.000334
			LxExS	2	11.1	0.11	0.9
			Error	108	104.6	-	-
	D Consumption	Female	L	1	152.1	0.45	0.507
			S	1	28.9	0.09	0.772
			LxS	1	14.4	0.04	0.838
			Error	36	339	-	-
		Male	L	1	93	0.26	0.611
			S	1	3367.2	9.55	0.00384
			LxS	1	13.2	0.04	0.848
			Error	36	352.5	-	-
	Preference A	Female	L	1	46.8	0.19	0.664
			E	2	140.6	0.57	0.568
			LxE	2	63.3	0.26	0.774
			Error	54	246	-	-
		Male	L	1	546	2.6	0.112
			E	2	1805.5	8.61	0.000568
			LxE	2	22.1	0.11	0.9
			Error	54	209.7	-	-
	Preference B	Female	L	1	0.005	0.73	0.398
			E	2	0.011	1.47	0.239
			LxE	2	0.001	0.12	0.883
			Error	54	0.007	-	-
		Male	L	1	0.039	4.55	0.0374
			E	2	0.042	5	0.0102
			LxE	2	0.005	0.65	0.528
			Error	54	0.008	-	-
Vha100-1	Consumption	Female	L	1	1032.5	3.7	0.057
			S	1	10565.6	37.88	1.31e-08
			E	2	1632.1	5.85	0.00387
			LxS	1	12	0.04	0.836
			LxE	2	7367.3	26.41	4.59e-10
			ExS	2	1991.9	7.14	0.00122
			LxExS	2	372.6	1.34	0.267
			Error	108	278.9	-	-
		Male	L	1	2314.4	18.86	3.19e-05
			S	1	3381.4	27.55	7.7e-07
			E	2	2184.2	17.8	2.09e-07
			LxS	1	330	2.69	0.104
			LxE	2	1452.9	11.84	2.24e-05
			ExS	2	622.1	5.07	0.00787
			LxExS	2	609.4	4.97	0.00865
			Error	108	122.7	-	-
	D Consumption	Female	L	1	19404	37.65	4.57e-07
			S	1	3441	6.68	0.014
			LxS	1	216.2	0.42	0.521
			Error	36	515.3	-	-
		Male	L	1	5359.2	34.41	1.05e-06
			S	1	13.2	0.08	0.772
			LxS	1	70.2	0.45	0.506
			Error	36	155.7	-	-
	Preference A	Female	L	1	24.1	0.04	0.835
			E	2	3983.7	7.22	0.00167
			LxE	2	745.1	1.35	0.268
			Error	54	551.8	-	-
		Male	L	1	660	2.72	0.105
			E	2	1244.2	5.12	0.00917
			LxE	2	1218.8	5.02	0.01
			Error	54	242.8	-	-
	Preference B	Female	L	1	0.016	1.24	0.27
			E	2	0.132	9.94	0.000211
			LxE	2	0.027	2.06	0.137
			Error	54	0.013	-	-
		Male	L	1	0.033	2.55	0.116
			E	2	0.111	8.66	0.000548
			LxE	2	0.08	6.23	0.00367
			Error	54	0.013	-	-
wmd	Consumption	Female	L	1	39.7	0.29	0.591
			S	1	19789	145.05	1.08e-21
			E	2	925.4	6.78	0.00168
			LxS	1	66	0.48	0.488
			LxE	2	257.7	1.89	0.156
			ExS	2	208.1	1.53	0.222
			LxExS	2	75.6	0.55	0.576
			Error	108	136.4	-	-
		Male	L	1	14.7	0.13	0.715
			S	1	13146.1	120.01	3.13e-19
			E	2	31.2	0.29	0.753
			LxS	1	168	1.53	0.218
			LxE	2	514.4	4.7	0.0111
			ExS	2	151.4	1.38	0.255
			LxExS	2	18.3	0.17	0.846
			Error	108	109.5	-	-
	D Consumption	Female	L	1	1030.2	4.3	0.0454
			S	1	632	2.64	0.113
			LxS	1	112.2	0.47	0.498
			Error	36	239.8	-	-
		Male	L	1	65	0.23	0.634
			S	1	55.2	0.2	0.661
			LxS	1	4.2	0.02	0.903
			Error	36	282.2	-	-
	Preference A	Female	L	1	132	0.5	0.482
			E	2	416.1	1.58	0.215
			LxE	2	151.1	0.57	0.567
			Error	54	263.1	-	-
		Male	L	1	336.1	1.24	0.27
			E	2	302.8	1.12	0.334
			LxE	2	36.6	0.14	0.874
			Error	54	270.8	-	-
	Preference B	Female	L	1	0.004	0.46	0.499
			E	2	0.019	2.46	0.095
			LxE	2	0.004	0.49	0.613
			Error	54	0.008	-	-
		Male	L	1	0.014	1.37	0.246
			E	2	0.011	1.13	0.332
			LxE	2	0	0	0.997
			Error	54	0.01	-	-

## Sheet: D. 201Y GAL4
Gene	Trait	Sex	Source	df	MS	F	P
Dop1R1	Consumption	Female	L	1	163.3	0.99	0.321
			S	1	3990.5	24.3	2.99e-06
			E	2	963.8	5.87	0.0038
			LxS	1	0.3	0	0.966
			LxE	2	294.7	1.79	0.171
			ExS	2	58.6	0.36	0.701
			LxExS	2	226.4	1.38	0.256
			Error	108	164.2	-	-
		Male	L	1	34.1	0.37	0.545
			S	1	1428.3	15.39	0.000154
			E	2	114.4	1.23	0.295
			LxS	1	116	1.25	0.266
			LxE	2	430.4	4.64	0.0117
			ExS	2	139.9	1.51	0.226
			LxExS	2	28.6	0.31	0.735
			Error	108	92.8	-	-
	D Consumption	Female	L	1	122.5	0.3	0.587
			S	1	230.4	0.57	0.457
			LxS	1	324.9	0.8	0.378
			Error	36	407.7	-	-
		Male	L	1	1638.4	8.91	0.00507
			S	1	4.9	0.03	0.871
			LxS	1	108.9	0.59	0.447
			Error	36	183.8	-	-
	Preference A	Female	L	1	0.6	0	0.966
			E	2	117.2	0.36	0.701
			LxE	2	452.9	1.38	0.26
			Error	54	327.5	-	-
		Male	L	1	232.1	1.43	0.237
			E	2	279.8	1.72	0.188
			LxE	2	57.3	0.35	0.704
			Error	54	162.4	-	-
	Preference B	Female	L	1	0	0	0.95
			E	2	0.006	0.59	0.559
			LxE	2	0.02	1.89	0.161
			Error	54	0.011	-	-
		Male	L	1	0.02	1.95	0.168
			E	2	0.024	2.4	0.1
			LxE	2	0.004	0.43	0.653
			Error	54	0.01	-	-
ed	Consumption	Female	L	1	2.1	0.01	0.909
			S	1	1702.5	10.43	0.00164
			E	2	1185.7	7.26	0.0011
			LxS	1	235.2	1.44	0.233
			LxE	2	147.2	0.9	0.409
			ExS	2	662.2	4.06	0.02
			LxExS	2	1212.4	7.43	0.00095
			Error	108	163.2	-	-
		Male	L	1	202.8	1.81	0.182
			S	1	4013.6	35.73	2.97e-08
			E	2	411.8	3.67	0.0288
			LxS	1	1.2	0.01	0.918
			LxE	2	94.7	0.84	0.433
			ExS	2	136.4	1.21	0.301
			LxExS	2	106.3	0.95	0.391
			Error	108	112.3	-	-
	D Consumption	Female	L	1	532.9	2.22	0.145
			S	1	2160.9	9.01	0.00485
			LxS	1	4579.6	19.1	0.000101
			Error	36	239.8	-	-
		Male	L	1	297	2.18	0.149
			S	1	235.2	1.72	0.197
			LxS	1	378.2	2.77	0.105
			Error	36	136.4	-	-
	Preference A	Female	L	1	470.4	1.31	0.257
			E	2	1324.5	3.69	0.0315
			LxE	2	2424.8	6.75	0.00241
			Error	54	359.1	-	-
		Male	L	1	2.4	0.01	0.918
			E	2	272.8	1.21	0.305
			LxE	2	212.6	0.94	0.395
			Error	54	224.9	-	-
	Preference B	Female	L	1	0.012	1.41	0.241
			E	2	0.038	4.26	0.0191
			LxE	2	0.062	6.95	0.00206
			Error	54	0.009	-	-
		Male	L	1	0	0	0.962
			E	2	0.012	1.31	0.278
			LxE	2	0.012	1.27	0.289
			Error	54	0.009	-	-
msi	Consumption	Female	L	1	4750.2	25.73	1.64e-06
			S	1	2851.9	15.45	0.00015
			E	2	2614.1	14.16	3.46e-06
			LxS	1	114.1	0.62	0.434
			LxE	2	211.8	1.15	0.321
			ExS	2	2458.7	13.32	6.77e-06
			LxExS	2	254.8	1.38	0.256
			Error	108	184.6	-	-
		Male	L	1	554.7	5.06	0.0266
			S	1	2340.8	21.34	1.07e-05
			E	2	2123.6	19.36	6.53e-08
			LxS	1	374.5	3.41	0.0674
			LxE	2	35.1	0.32	0.727
			ExS	2	16	0.15	0.864
			LxExS	2	214	1.95	0.147
			Error	108	109.7	-	-
	D Consumption	Female	L	1	497	2.65	0.112
			S	1	7590	40.44	2.31e-07
			LxS	1	1010	5.38	0.0261
			Error	36	187.7	-	-
		Male	L	1	72.9	0.5	0.483
			S	1	25.6	0.18	0.677
			LxS	1	96.1	0.66	0.421
			Error	36	145	-	-
	Preference A	Female	L	1	228.2	0.58	0.449
			E	2	4917.3	12.55	3.33e-05
			LxE	2	509.5	1.3	0.281
			Error	54	391.7	-	-
		Male	L	1	749.1	3.99	0.0509
			E	2	32.1	0.17	0.844
			LxE	2	428.1	2.28	0.112
			Error	54	187.8	-	-
	Preference B	Female	L	1	0.002	0.2	0.654
			E	2	0.106	10.23	0.000171
			LxE	2	0.007	0.67	0.517
			Error	54	0.01	-	-
		Male	L	1	0.049	5.1	0.028
			E	2	0.008	0.8	0.457
			LxE	2	0.031	3.18	0.0496
			Error	54	0.01	-	-
Snoo	Consumption	Female	L	1	5699.4	39.14	8.11e-09
			S	1	2530	17.37	6.21e-05
			E	2	586.8	4.03	0.0205
			LxS	1	594.1	4.08	0.0459
			LxE	2	501.6	3.44	0.0355
			ExS	2	51.5	0.35	0.703
			LxExS	2	30.7	0.21	0.81
			Error	108	145.6	-	-
		Male	L	1	4332	46.2	6.11e-10
			S	1	3887.4	41.46	3.42e-09
			E	2	623.5	6.65	0.00189
			LxS	1	0	0	0.992
			LxE	2	249.9	2.67	0.0742
			ExS	2	74.7	0.8	0.454
			LxExS	2	170.4	1.82	0.167
			Error	108	93.8	-	-
	D Consumption	Female	L	1	1836	7	0.012
			S	1	198	0.76	0.391
			LxS	1	50.6	0.19	0.663
			Error	36	262.1	-	-
		Male	L	1	883.6	9.24	0.0044
			S	1	260.1	2.72	0.108
			LxS	1	348.1	3.64	0.0645
			Error	36	95.7	-	-
	Preference A	Female	L	1	1188.2	3.51	0.0666
			E	2	103	0.3	0.739
			LxE	2	61.4	0.18	0.835
			Error	54	339	-	-
		Male	L	1	0	0	0.993
			E	2	149.3	0.77	0.469
			LxE	2	340.7	1.75	0.183
			Error	54	194.4	-	-
	Preference B	Female	L	1	0.057	5.45	0.0234
			E	2	0.003	0.24	0.784
			LxE	2	0	0.02	0.981
			Error	54	0.011	-	-
		Male	L	1	0.013	1.52	0.223
			E	2	0.001	0.16	0.852
			LxE	2	0.026	2.97	0.0598
			Error	54	0.009	-	-

## Sheet: E. TH GAL4
Gene	Trait	Sex	Source	df	MS	F	P
Dop1R1	Consumption	Female	L	1	18.4	0.13	0.715
			S	1	4953.7	36.07	2.61e-08
			E	2	1304	9.49	0.000159
			LxS	1	508.4	3.7	0.057
			LxE	2	167.4	1.22	0.3
			ExS	2	166.8	1.21	0.301
			LxExS	2	334.4	2.43	0.0924
			Error	108	137.4	-	-
		Male	L	1	226.9	2.49	0.117
			S	1	1394	15.31	0.00016
			E	2	493.1	5.42	0.00573
			LxS	1	18.4	0.2	0.654
			LxE	2	230.3	2.53	0.0844
			ExS	2	1106	12.15	1.74e-05
			LxExS	2	525.1	5.77	0.00417
			Error	108	91	-	-
	D Consumption	Female	L	1	664.2	4.16	0.0489
			S	1	46.2	0.29	0.594
			LxS	1	140.6	0.88	0.355
			Error	36	159.8	-	-
		Male	L	1	78.4	0.43	0.518
			S	1	270.4	1.47	0.233
			LxS	1	1299.6	7.08	0.0116
			Error	36	183.5	-	-
	Preference A	Female	L	1	1016.8	4.41	0.0404
			E	2	333.7	1.45	0.244
			LxE	2	668.8	2.9	0.0636
			Error	54	230.5	-	-
		Male	L	1	36.8	0.21	0.646
			E	2	2212	12.79	2.83e-05
			LxE	2	1050.2	6.07	0.00417
			Error	54	172.9	-	-
	Preference B	Female	L	1	0.048	7.43	0.00864
			E	2	0.004	0.64	0.53
			LxE	2	0.025	3.78	0.029
			Error	54	0.007	-	-
		Male	L	1	0.01	0.95	0.335
			E	2	0.122	11.15	8.84e-05
			LxE	2	0.07	6.41	0.00318
			Error	54	0.011	-	-
ed	Consumption	Female	L	1	2279.4	11.78	0.000849
			S	1	1197	6.19	0.0144
			E	2	1234.4	6.38	0.0024
			LxS	1	31	0.16	0.69
			LxE	2	578.6	2.99	0.0544
			ExS	2	210.4	1.09	0.341
			LxExS	2	262.4	1.36	0.262
			Error	108	193.5	-	-
		Male	L	1	35.2	0.33	0.566
			S	1	2385.2	22.44	6.64e-06
			E	2	426.5	4.01	0.0209
			LxS	1	147.4	1.39	0.242
			LxE	2	344.4	3.24	0.043
			ExS	2	300	2.82	0.0639
			LxExS	2	229.7	2.16	0.12
			Error	108	106.3	-	-
	D Consumption	Female	L	1	189.2	0.58	0.45
			S	1	308	0.95	0.336
			LxS	1	46.2	0.14	0.708
			Error	36	323.7	-	-
		Male	L	1	1177.2	5.36	0.0264
			S	1	1155.6	5.27	0.0277
			LxS	1	5.6	0.03	0.874
			Error	36	219.4	-	-
	Preference A	Female	L	1	62	0.17	0.68
			E	2	420.7	1.16	0.32
			LxE	2	524.8	1.45	0.243
			Error	54	361.4	-	-
		Male	L	1	294.8	1.3	0.259
			E	2	600	2.65	0.0796
			LxE	2	459.3	2.03	0.141
			Error	54	226.2	-	-
	Preference B	Female	L	1	0.01	1.07	0.307
			E	2	0.017	1.8	0.175
			LxE	2	0.014	1.42	0.25
			Error	54	0.01	-	-
		Male	L	1	0.005	0.57	0.455
			E	2	0.023	2.4	0.1
			LxE	2	0.014	1.51	0.231
			Error	54	0.009	-	-
msi	Consumption	Female	L	1	1794.1	10.04	0.00199
			S	1	1092	6.11	0.015
			E	2	1538.1	8.61	0.000339
			LxS	1	554.7	3.11	0.0809
			LxE	2	219.1	1.23	0.297
			ExS	2	149.9	0.84	0.435
			LxExS	2	71.3	0.4	0.672
			Error	108	178.6	-	-
		Male	L	1	480	3.96	0.0491
			S	1	0.5	0	0.947
			E	2	1134.3	9.36	0.000179
			LxS	1	124	1.02	0.314
			LxE	2	59.7	0.49	0.612
			ExS	2	102	0.84	0.434
			LxExS	2	205.9	1.7	0.188
			Error	108	121.2	-	-
	D Consumption	Female	L	1	416	1.24	0.273
			S	1	429	1.28	0.266
			LxS	1	133.2	0.4	0.533
			Error	36	335.7	-	-
		Male	L	1	235.2	1.41	0.243
			S	1	15.6	0.09	0.762
			LxS	1	7.2	0.04	0.836
			Error	36	167	-	-
	Preference A	Female	L	1	1109.4	4.19	0.0455
			E	2	299.7	1.13	0.33
			LxE	2	142.6	0.54	0.587
			Error	54	264.8	-	-
		Male	L	1	248.1	1.34	0.253
			E	2	204	1.1	0.34
			LxE	2	411.8	2.22	0.119
			Error	54	185.6	-	-
	Preference B	Female	L	1	0.056	5.31	0.0251
			E	2	0.006	0.61	0.545
			LxE	2	0.013	1.22	0.302
			Error	54	0.01	-	-
		Male	L	1	0.009	0.82	0.369
			E	2	0.01	0.98	0.382
			LxE	2	0.012	1.13	0.329
			Error	54	0.01	-	-
Snoo	Consumption	Female	L	1	3819.4	22.18	7.43e-06
			S	1	1015	5.89	0.0169
			E	2	630.6	3.66	0.0289
			LxS	1	8	0.05	0.83
			LxE	2	656.9	3.81	0.0251
			ExS	2	1.6	0.01	0.991
			LxExS	2	845.7	4.91	0.0091
			Error	108	172.2	-	-
		Male	L	1	2511.7	25.56	1.76e-06
			S	1	508.4	5.17	0.0249
			E	2	637.1	6.48	0.00219
			LxS	1	200.2	2.04	0.156
			LxE	2	128.7	1.31	0.274
			ExS	2	112.8	1.15	0.321
			LxExS	2	122.1	1.24	0.293
			Error	108	98.3	-	-
	D Consumption	Female	L	1	42	0.15	0.704
			S	1	2	0.01	0.933
			LxS	1	148.2	0.52	0.476
			Error	36	286.1	-	-
		Male	L	1	511.2	2.8	0.103
			S	1	308	1.69	0.203
			LxS	1	354	1.94	0.173
			Error	36	182.8	-	-
	Preference A	Female	L	1	16	0.05	0.818
			E	2	3.2	0.01	0.989
			LxE	2	1691.3	5.66	0.00589
			Error	54	299.1	-	-
		Male	L	1	400.4	2.18	0.145
			E	2	225.5	1.23	0.301
			LxE	2	244.2	1.33	0.273
			Error	54	183.5	-	-
	Preference B	Female	L	1	0.004	0.47	0.498
			E	2	0	0.01	0.992
			LxE	2	0.055	7.17	0.00173
			Error	54	0.008	-	-
		Male	L	1	0.021	2.36	0.13
			E	2	0.007	0.75	0.477
			LxE	2	0.007	0.74	0.483
			Error	54	0.009	-	-
