# Supplementary material for: Genetics of cocaine and methamphetamine consumption and preference in Drosophila melanogaster
Source: PLoS Genet. 2019 May 20;15(5):e1007834. doi: 10.1371/journal.pgen.1007834 (PMC6527214; doi:10.1371/journal.pgen.1007834)
Supplement: S12 Table — (A) DGRP lines. (B) RNAi lines and control genotypes. (C) GAL4 driver lines. (XLSX) [file pgen.1007834.s012.xlsx]

## Sheet: A. DGRP Lines
S12 Table. Drosophila lines used in this study. (A) DGRP lines. (B) RNAi lines and control genotypes. (C) GAL4 driver lines.
DGRP Lines
DGRP_41
DGRP_42
DGRP_45
DGRP_57
DGRP_59
DGRP_83
DGRP_91
DGRP_129
DGRP_158
DGRP_177
DGRP_195
DGRP_208
DGRP_217
DGRP_228
DGRP_229
DGRP_235
DGRP_239
DGRP_307
DGRP_315
DGRP_332
DGRP_354
DGRP_357
DGRP_367
DGRP_371
DGRP_375
DGRP_379
DGRP_385
DGRP_391
DGRP_392
DGRP_395
DGRP_399
DGRP_427
DGRP_439
DGRP_491
DGRP_508
DGRP_509
DGRP_517
DGRP_703
DGRP_757
DGRP_765
DGRP_774
DGRP_799
DGRP_808
DGRP_843
DGRP_900
DGRP_911

## Sheet: B. RNAi Lines
RNAi Lines	Stock Center Number	Genotype	Expression
bab2	49042	w1118; P{GD17091}v49042	Ubiquitous
beat-Va	102698	P{KK112210}VIE-260B	Low in brain, Adult Thoracic-Abdominal Ganglion
Cda9	37981	w1118; P{GD5286}v37981	Low in Thoracic-Abdominal Ganglion, moderate in mid-gut
CG9005	106589	P{KK100508}VIE-260B	Ubiquitous
chb	108620	P{KK101829}VIE-260B	Ubiquitous
CycB	109611	P{KK101163}VIE-260B	Low in crop, midgut, hindgut, fat body, spermatheca, testis; very high in ovary
Cyp4d8	106745	P{KK107058}VIE-260B	fairly ubiquitous
Ddr	101831	P{KK109840}VIE-260B	very low expression in heads
Dop1R1	107058	P{KK102341}VIE-260B	moderate in brain, low in Adult Thoracic-Abdominal Ganglion
dpr8	106791	P{KK110422}VIE-260B	moderate in heads
dpy	25823	w1118; P{GD11287}v25823	moderate in eye, crop, hindgut; low in head, spermatheca
ds	36219	w1118; P{GD14350}v36219	very low expression in adults (heads)
Ect4	102044	P{KK110504}VIE-260B	Ubiquitous
ed	938	w1118; P{GD79}v938	Ubiquitous
Egfr	107130	P{KK100051}VIE-260B	Ubiquitous
Evi5	105146	P{KK102267}VIE-260B	Ubiquitous
grim	21830	w1118; P{GD11287}v21830	Low in brain
Hml	108935	P{KK101608}VIE-260B	fairly ubiquitous
inaE	103713	P{KK100792}VIE-260B	low-moderate in heads
kirre	109585	P{KK107679}VIE-260B	low in heads
Kul	105983	P{KK101858}VIE-260B	fairly ubiquitous
lilli	106142	P{KK102916}VIE-260B	Ubiquitous
mld	108478	P{KK110615}VIE-260B	Ubiquitous
msi	11784	w1118; P{GD1490}v11784	low-moderate in heads
MsR1	101845	P{KK109948}VIE-260B	low in heads
nAcRalpha-7E	101806	P{KK109718}VIE-260B	moderate in brain, Adult Thoracic-Abdominal Ganglion
Oct-TyrR	26877	w1118; P{GD13188}v26877	moderate in brain, Adult Thoracic-Abdominal Ganglion; low in head, crop
olf413	104097	P{KK103978}VIE-260B	moderate in head; low in eye, brain, TA ganglion
PGRP-LC	101636	P{KK105287}VIE-260B	Ubiquitous
Snoo	52513	w1118; P{GD12126}v52513	Low in heads
tau	101386	P{KK109359}VIE-260B	fairly ubiquitous
tutl	108746	P{KK108880}VIE-260B	moderately high to very high in heads
Vha100-1	108905	P{KK105748}VIE-260B	Ubiquitous
wmd	106171	P{KK100974}VIE-260B	Ubiquitous
GD Control	60000	w[118]
KK Control	60100	y,w[1118]; P{attP,y[+],w[3`]

## Sheet: C. Driver Lines
Drosophila Stocks	Stock Center Number	Source	Genotype	Expression Pattern
ubi156-GAL4	N/A	Mackay Lab	Canton-S-B; Canton-S-B; Ubi156-GAL4	GAL4 expressed in whole body
elav-GAL4	45866	Janelia	w[1118]; P{y[+t7.7] w[+mC]=GMR37B02-GAL4}attP2	GAL4 expressed in neurons
repo-GAL4	B45224	Janelia	P{y[+t7.7] w[+mC]=GMR34F05-GAL4}attP2	GAL4 expressed in glial Cells
TH-GAL4	8848	Bloomington	w[*]; P{ple-GAL4.F}3	GAL4 expressed in in dopaminergic cells
201Y-GAL4	4440	Bloomington	w[118]; P{GawB}Tab2201Y	GAL4 expressed primarily in mushroom body
